# Supplementary material for: Regulation of GacA in Pseudomonas chlororaphis Strains Shows a Niche Specificity
Source: PLoS One. 2015 Sep 17;10(9):e0137553. doi: 10.1371/journal.pone.0137553 (PMC4574860; doi:10.1371/journal.pone.0137553)
Supplement: S3 File — (ZIP) [file pone.0137553.s003.zip]

Archive with 56 entries (55 files):
- MALDI-TOFMS-data/
- MALDI-TOFMS-data/C1.mht
- MALDI-TOFMS-data/C10.mht
- MALDI-TOFMS-data/C11.mht
- MALDI-TOFMS-data/C12.mht
- MALDI-TOFMS-data/C13.mht
- MALDI-TOFMS-data/C14.mht
- MALDI-TOFMS-data/C15.mht
- MALDI-TOFMS-data/C17.mht
- MALDI-TOFMS-data/C18.mht
- MALDI-TOFMS-data/C19.mht
- MALDI-TOFMS-data/C2.mht
- MALDI-TOFMS-data/C21.mht
- MALDI-TOFMS-data/C22.mht
- MALDI-TOFMS-data/C23.mht
- MALDI-TOFMS-data/C26.mht
- MALDI-TOFMS-data/C27.mht
- MALDI-TOFMS-data/C28.mht
- MALDI-TOFMS-data/C29.mht
- MALDI-TOFMS-data/C31.mht
- MALDI-TOFMS-data/C35.mht
- MALDI-TOFMS-data/C37.mht
- MALDI-TOFMS-data/C38.mht
- MALDI-TOFMS-data/C39.mht
- MALDI-TOFMS-data/C4.mht
- MALDI-TOFMS-data/C41.mht
- MALDI-TOFMS-data/C42.mht
- MALDI-TOFMS-data/C44.mht
- MALDI-TOFMS-data/C45.mht
- MALDI-TOFMS-data/C46.mht
- MALDI-TOFMS-data/C47.mht
- MALDI-TOFMS-data/C48.mht
- MALDI-TOFMS-data/C5.mht
- MALDI-TOFMS-data/C51.mht
- MALDI-TOFMS-data/C53.mht
- MALDI-TOFMS-data/C55.mht
- MALDI-TOFMS-data/C56.mht
- MALDI-TOFMS-data/C57.mht
- MALDI-TOFMS-data/C58.mht
- MALDI-TOFMS-data/C6.mht
- MALDI-TOFMS-data/C60.mht
- MALDI-TOFMS-data/C61.mht
- MALDI-TOFMS-data/C62.mht
- MALDI-TOFMS-data/C63.mht
- MALDI-TOFMS-data/C64.mht
- MALDI-TOFMS-data/C65.mht
- MALDI-TOFMS-data/C66.mht
- MALDI-TOFMS-data/C67.mht
- MALDI-TOFMS-data/C71.mht
- MALDI-TOFMS-data/C73.mht
- MALDI-TOFMS-data/C74.mht
- MALDI-TOFMS-data/C75.mht
- MALDI-TOFMS-data/C76.mht
- MALDI-TOFMS-data/C78.mht
- MALDI-TOFMS-data/C80.mht
- MALDI-TOFMS-data/C81.mht
