# Supplementary material for: Regulation of GacA in Pseudomonas chlororaphis Strains Shows a Niche Specificity
Source: PLoS One. 2015 Sep 17;10(9):e0137553. doi: 10.1371/journal.pone.0137553 (PMC4574860; doi:10.1371/journal.pone.0137553)
Supplement: S3 File — (ZIP) [file pone.0137553.s003.zip › MALDI-TOFMS-data/C1.mht]

From: <Saved by Windows Internet Explorer 7>
Subject: Mascot Search Results: Protein View
Date: Fri, 4 Mar 2011 17:04:01 +0800
MIME-Version: 1.0
Content-Type: multipart/related;
	type="text/html";
	boundary="----=_NextPart_000_0009_01CBDA8E.29158B00"
X-MimeOLE: Produced By Microsoft MimeOLE V6.00.2900.2180

This is a multi-part message in MIME format.

------=_NextPart_000_0009_01CBDA8E.29158B00
Content-Type: text/html;
	charset="utf-8"
Content-Transfer-Encoding: quoted-printable
Content-Location: http://www.matrixscience.com/cgi/protein_view.pl?file=../data/20110304/FttmreYTh.dat&hit=1

=EF=BB=BF<!DOCTYPE HTML PUBLIC "-//W3C//DTD HTML 4.0 Transitional//EN">
<!-- 0 seconds --><!-- 0 seconds --><!-- 0 seconds =
--><HTML><HEAD><TITLE>Mascot Search Results: Protein View</TITLE>
<META http-equiv=3DContent-Type content=3D"text/html; charset=3Dutf-8">
<META content=3D"MSHTML 6.00.5730.13" name=3DGENERATOR></HEAD>
<BODY vLink=3D#0000ff aLink=3D#0000ff bgColor=3D#ffffff>
<H1><IMG height=3D31=20
src=3D"http://www.matrixscience.com/images/88x31_logo_white.gif" =
width=3D88=20
align=3Dtop border=3D0 NATURALSIZEFLAG=3D"3"> Mascot Search Results</H1>
<H3>Protein View</H3>
<FORM method=3Dpost><INPUT type=3Dhidden =
value=3D../data/20110304/FttmreYTh.dat=20
name=3Dfile> <INPUT type=3Dhidden value=3D1 name=3Dhit> <INPUT =
type=3Dhidden value=3Dfalse=20
name=3Dshowall> <INPUT type=3Dhidden value=3D0 name=3Dave_thresh> <INPUT =
type=3Dhidden=20
value=3D0 name=3D_ignoreionsscorebelow> <INPUT type=3Dhidden =
value=3D0.05=20
name=3D_sigthreshold> <INPUT type=3Dhidden name=3Dreport> <INPUT =
type=3Dhidden value=3D1=20
name=3Ddb_idx> <INPUT type=3Dhidden value=3D32 name=3D_msresflags> =
<INPUT type=3Dhidden=20
value=3D2 name=3D_msresflags2> <INPUT type=3Dhidden value=3D0 =
name=3Dpercolate> <INPUT=20
type=3Dhidden value=3D0 name=3Dpercolate_rt> <FONT=20
face=3D"Courier New,Courier,monospace"><PRE>Match to: <B>gi|70732884</B> =
Score: <B>138</B> Expect: <B>1.2e-07</B>
<B>elongation factor Tu [Pseudomonas fluorescens Pf-5]</B>

Nominal mass (M<SUB>r</SUB>): <B>44027</B>; Calculated pI value: =
<B>5.24</B>
NCBI BLAST search of <A =
href=3D"http://www.ncbi.nlm.nih.gov/blast/Blast.cgi?ALIGNMENTS=3D50&amp;A=
LIGNMENT_VIEW=3DPairwise&amp;AUTO_FORMAT=3DSemiauto&amp;CDD_SEARCH=3Don&a=
mp;CLIENT=3Dweb&amp;COMPOSITION_BASED_STATISTICS=3Don&amp;DATABASE=3Dnr&a=
mp;DESCRIPTIONS=3D100&amp;ENTREZ_QUERY=3D(none)&amp;EXPECT=3D10&amp;FILTE=
R=3DL&amp;FORMAT_BLOCK_ON_RESPAGE=3DNone&amp;FORMAT_OBJECT=3DAlignment&am=
p;FORMAT_TYPE=3DHTML&amp;GAPCOSTS=3D11+1&amp;I_THRESH=3D0.001&amp;LAYOUT=3D=
TwoWindows&amp;MATRIX_NAME=3DBLOSUM62&amp;NCBI_GI=3Don&amp;PAGE=3DProtein=
s&amp;PROGRAM=3Dblastp&amp;QUERY=3DMAKEKFERNKPHVNVGTIGHVDHGKTTLTAALTRVCSE=
VFGSARVDFDKIDSAPEEKARGITINTAHVEYDSNIRHYAHVDCPGHADYVKNMITGAAQMDGAILVCSAADG=
PMPQTREHILLSRQVGVPYIVVFLNKADMVDDAELLELVEMEVRDLLSTYDFPGDDTPIIIGSALMALNGQDD=
NEMGTTAVKRLVETLDTYIPEPERAIDKPFLMPIEDVFSISGRGTVVTGRVERGIVRIQEEVEIVGLRDTQKT=
TCTGVEMFRKLLDEGRAGENCGVLLRGTKRDDVERGQVLVKPGTVKPHTKFTAEVYVLSKEEGGRHTPFFKGY=
RPQFYFRTTDVTGNCELPEGVEMVMPGDNIQMTVTLIKTIAMEDGLRFAIREGGRTVGAGVVAKVIE&amp;S=
ERVICE=3Dplain&amp;SET_DEFAULTS.x=3D9&amp;SET_DEFAULTS.y=3D5&amp;SHOW_OVE=
RVIEW=3Don&amp;WORD_SIZE=3D3&amp;END_OF_HTTPGET=3DYes" =
target=3D_blank>gi|70732884</A> against nr
Unformatted <A =
href=3D"http://www.matrixscience.com/cgi/getseq.pl?NCBInr+gi%7c70732884+s=
eq" target=3D_blank>sequence string</A> for pasting into other =
applications

Taxonomy: <A =
href=3D"http://www.ncbi.nlm.nih.gov/Taxonomy/Browser/wwwtax.cgi?lvl=3D0&a=
mp;id=3D220664" target=3D_blank>Pseudomonas fluorescens Pf-5</A>
Links to retrieve other entries containing this sequence from NCBI =
Entrez:
<A =
href=3D"http://www.ncbi.nlm.nih.gov/entrez/query.fcgi?cmd=3Dsearch&amp;db=
=3Dprotein&amp;doptcmdl=3Dgenpept&amp;tool=3Dmascot&amp;term=3D70732894" =
target=3D_blank>gi|70732894</A> from <A =
href=3D"http://www.ncbi.nlm.nih.gov/Taxonomy/Browser/wwwtax.cgi?lvl=3D0&a=
mp;id=3D220664" target=3D_blank>Pseudomonas fluorescens Pf-5</A>
<A =
href=3D"http://www.ncbi.nlm.nih.gov/entrez/query.fcgi?cmd=3Dsearch&amp;db=
=3Dprotein&amp;doptcmdl=3Dgenpept&amp;tool=3Dmascot&amp;term=3D123776427"=
 target=3D_blank>gi|123776427</A> from <A =
href=3D"http://www.ncbi.nlm.nih.gov/Taxonomy/Browser/wwwtax.cgi?lvl=3D0&a=
mp;id=3D220664" target=3D_blank>Pseudomonas fluorescens Pf-5</A>
<A =
href=3D"http://www.ncbi.nlm.nih.gov/entrez/query.fcgi?cmd=3Dsearch&amp;db=
=3Dprotein&amp;doptcmdl=3Dgenpept&amp;tool=3Dmascot&amp;term=3D68347183" =
target=3D_blank>gi|68347183</A> from <A =
href=3D"http://www.ncbi.nlm.nih.gov/Taxonomy/Browser/wwwtax.cgi?lvl=3D0&a=
mp;id=3D220664" target=3D_blank>Pseudomonas fluorescens Pf-5</A>
<A =
href=3D"http://www.ncbi.nlm.nih.gov/entrez/query.fcgi?cmd=3Dsearch&amp;db=
=3Dprotein&amp;doptcmdl=3Dgenpept&amp;tool=3Dmascot&amp;term=3D68347193" =
target=3D_blank>gi|68347193</A> from <A =
href=3D"http://www.ncbi.nlm.nih.gov/Taxonomy/Browser/wwwtax.cgi?lvl=3D0&a=
mp;id=3D220664" target=3D_blank>Pseudomonas fluorescens Pf-5</A>

Fixed modifications: Carbamidomethyl (C)
Variable modifications: Oxidation (M)
Cleavage by Trypsin: cuts C-term side of KR unless next residue is P
Number of mass values searched: <B>31</B>
Number of mass values matched: <B>13</B>
Sequence Coverage: <B>37%</B>

Matched peptides shown in <B><FONT color=3D#ff0000>Bold Red</FONT></B>

     <B>1</B> MAKEKFERNK PHVNVGTIGH VDHGK<B><FONT color=3D#ff0000>TTLTA =
ALTRVCSEVF GSAR</FONT></B>VDFDKI=20
<B>    51</B> DSAPEEKAR<B><FONT color=3D#ff0000>G ITINTAHVEY =
DSNIR</FONT></B>HYAHV DCPGHADYVK NMITGAAQMD=20
<B>   101</B> GAILVCSAAD GPMPQTREHI LLSR<B><FONT color=3D#ff0000>QVGVPY =
IVVFLNKADM VDDAELLELV </FONT></B>
<B>   151<FONT color=3D#ff0000> EMEVR</FONT></B>DLLST YDFPGDDTPI =
IIGSALMALN GQDDNEMGTT AVKR<B><FONT color=3D#ff0000>LVETLD </FONT></B>
<B>   201<FONT color=3D#ff0000> TYIPEPERAI DKPFLMPIED =
VFSISGR</FONT></B>GTV VTGRVERGIV R<B><FONT color=3D#ff0000>IQEEVEIVG =
</FONT></B>
<B>   251<FONT color=3D#ff0000> LR</FONT></B>DTQKTTCT GVEMFRKLLD =
EGR<B><FONT color=3D#ff0000>AGENCGV LLR</FONT></B>GTKRDDV ERGQVLVKPG=20
<B>   301</B> TVKPHTK<B><FONT color=3D#ff0000>FTA EVYVLSK</FONT></B>EEG =
GRHTPFFK<B><FONT color=3D#ff0000>GY RPQFYFR</FONT></B>TTD VTGNCELPEG=20
<B>   351</B> VEMVMPGDNI QMTVTLIK<B><FONT color=3D#ff0000>TI =
AMEDGLR</FONT></B>FAI REGGRTVGAG VVAKVIE
</PRE></FONT>
<P><INPUT onclick=3D"this.form.showall.value=3D'true'; return true" =
type=3Dsubmit value=3D"Show predicted peptides also">=20

<P><INPUT type=3Dsubmit value=3D"Sort Peptides By">&nbsp; <INPUT =
type=3Dradio CHECKED=20
value=3Dstartup name=3Dsort>Residue Number&nbsp; <INPUT type=3Dradio =
value=3Dmassup=20
name=3Dsort>Increasing Mass&nbsp; <INPUT type=3Dradio value=3Dmassdown=20
name=3Dsort>Decreasing Mass&nbsp; <FONT face=3D"Courier =
New,Courier,monospace"><PRE><B> Start - End     Observed    Mr(expt)   =
Mr(calc)     Delta   Miss Sequence</B>
<B><FONT color=3D#ff0000>    26 - 34      947.5405   946.5332   946.5447 =
   -0.0115     0  K.TTLTAALTR.V </FONT></B>=20
<B><FONT color=3D#ff0000>    35 - 44     1111.5040  1110.4968  1110.5128 =
   -0.0160     0  R.VCSEVFGSAR.V </FONT></B>=20
<B><FONT color=3D#ff0000>    60 - 75     1802.9232  1801.9160  1801.8959 =
    0.0201     0  R.GITINTAHVEYDSNIR.H </FONT></B>=20
<B><FONT color=3D#ff0000>   125 - 137    1475.8477  1474.8405  1474.8548 =
   -0.0143     0  R.QVGVPYIVVFLNK.A </FONT></B>=20
<B><FONT color=3D#ff0000>   138 - 155    2108.9584  2107.9511  2107.9653 =
   -0.0142     0  K.ADMVDDAELLELVEMEVR.D </FONT></B> 2 Oxidation (M)=20
<B><FONT color=3D#ff0000>   195 - 208    1674.8659  1673.8586  1673.8512 =
    0.0074     0  R.LVETLDTYIPEPER.A </FONT></B>=20
<B><FONT color=3D#ff0000>   209 - 227    2135.1129  2134.1056  2134.1133 =
   -0.0077     0  R.AIDKPFLMPIEDVFSISGR.G </FONT></B>=20
<B><FONT color=3D#ff0000>   209 - 227    2151.1101  2150.1029  2150.1082 =
   -0.0053     0  R.AIDKPFLMPIEDVFSISGR.G </FONT></B> Oxidation (M)=20
<B><FONT color=3D#ff0000>   242 - 252    1284.7127  1283.7054  1283.7085 =
   -0.0031     0  R.IQEEVEIVGLR.D </FONT></B>=20
<B><FONT color=3D#ff0000>   274 - 283    1088.5406  1087.5333  1087.5444 =
   -0.0111     0  R.AGENCGVLLR.G </FONT></B>=20
<B><FONT color=3D#ff0000>   308 - 317    1156.6060  1155.5987  1155.6176 =
   -0.0189     0  K.FTAEVYVLSK.E </FONT></B>=20
<B><FONT color=3D#ff0000>   329 - 337    1233.6091  1232.6018  1232.6091 =
   -0.0072     0  K.GYRPQFYFR.T </FONT></B>=20
<B><FONT color=3D#ff0000>   369 - 377    1021.4882  1020.4809  1020.4910 =
   -0.0101     0  K.TIAMEDGLR.F </FONT></B> Oxidation (M)=20

<B>No match to: </B>930.4370, 997.5250, 1077.4985, 1173.6173, 1218.5724, =
1255.5810, 1458.8242, 1497.8417, 1707.7763, 1749.8615, 1838.9181, =
1993.9822, 2052.5211, 2087.1101, 2094.7088, 2124.9531, 2167.1051, =
2211.0855
<P><IMG height=3D150 alt=3D"Error Distribution" =
src=3D"http://www.matrixscience.com/cgi/mass_error.pl?mass_error_25690726=
07068690" width=3D450><IMG height=3D150 alt=3D"Error Distribution (ppm)" =
src=3D"http://www.matrixscience.com/cgi/mass_error.pl?mass_error_ppm_1205=
919050349484" width=3D450>
</FORM><HR>
LOCUS       YP_262652                397 aa            linear   BCT =
24-FEB-2011
DEFINITION  elongation factor Tu [Pseudomonas fluorescens Pf-5].
ACCESSION   YP_262652
VERSION     YP_262652.1  GI:70732884
DBLINK      Project: <A =
href=3D"http://eutils.ncbi.nlm.nih.gov/entrez/eutils/%22http://eutils.ncb=
i.nlm.nih.gov:80/genomeprj/57937%22">57937</A>
DBSOURCE    REFSEQ: accession <A =
href=3D"http://eutils.ncbi.nlm.nih.gov/entrez/eutils/%22http://eutils.ncb=
i.nlm.nih.gov:80/nuccore/70728250%22">NC_004129.6</A>
KEYWORDS    .
SOURCE      Pseudomonas fluorescens Pf-5
  ORGANISM  <A =
href=3D'http://eutils.ncbi.nlm.nih.gov/entrez/eutils/%22http://eutils.ncb=
i.nlm.nih.gov:80/Taxonomy/Browser/wwwtax.cgi?id=3D220664"'>Pseudomonas =
fluorescens Pf-5</A>
            Bacteria; Proteobacteria; Gammaproteobacteria; =
Pseudomonadales;
            Pseudomonadaceae; Pseudomonas.
REFERENCE   1  (residues 1 to 397)
  AUTHORS   Gross,H., Stockwell,V.O., Henkels,M.D., Nowak-Thompson,B.,
            Loper,J.E. and Gerwick,W.H.
  TITLE     The genomisotopic approach: a systematic method to isolate =
products
            of orphan biosynthetic gene clusters
  JOURNAL   Chem. Biol. 14 (1), 53-63 (2007)
   PUBMED   <A =
href=3D"http://eutils.ncbi.nlm.nih.gov/entrez/eutils/%22http://eutils.ncb=
i.nlm.nih.gov:80/pubmed/17254952%22">17254952</A>
REFERENCE   2  (residues 1 to 397)
  AUTHORS   Paulsen,I.T., Press,C.M., Ravel,J., Kobayashi,D.Y., =
Myers,G.S.,
            Mavrodi,D.V., DeBoy,R.T., Seshadri,R., Ren,Q., Madupu,R.,
            Dodson,R.J., Durkin,A.S., Brinkac,L.M., Daugherty,S.C.,
            Sullivan,S.A., Rosovitz,M.J., Gwinn,M.L., Zhou,L., =
Schneider,D.J.,
            Cartinhour,S.W., Nelson,W.C., Weidman,J., Watkins,K., =
Tran,K.,
            Khouri,H., Pierson,E.A., Pierson,L.S., Thomashow,L.S. and
            Loper,J.E.
  TITLE     Complete genome sequence of the plant commensal Pseudomonas
            fluorescens Pf-5
  JOURNAL   Nature Biotech 23 (7), 873-878 (2005)
   PUBMED   <A =
href=3D"http://eutils.ncbi.nlm.nih.gov/entrez/eutils/%22http://eutils.ncb=
i.nlm.nih.gov:80/pubmed/15980861%22">15980861</A>
  REMARK    Erratum:[Nat Biotechnol. 2006 Apr;24(4):466]
REFERENCE   3  (residues 1 to 397)
  AUTHORS   Anderson,W.J., Hall,B.M., Roessler,C.G., Roberts,S.A., =
Ingram,W.M.,
            Weichel,A., Heroux,A., Montfort,W.R. and Cordes,M.H.
  TITLE     Discovery of similar natural protein sequences with =
different folds
            using transitive homology relationships
  JOURNAL   Unpublished
REFERENCE   4  (residues 1 to 397)
  AUTHORS   Paulsen,I.T., Press,C., Ravel,J., Kobayashi,D., Myers,G.S.,
            Mavrodi,D., DeBoy,R.T., Seshadri,R., Ren,Q., Madupu,R.,
            Dodson,R.J., Durkin,S., Brinkac,L.M., Daugherty,S.C.,
            Sullivan,S.A., Rosovitz,M., Gwinn,M.L., Zhou,L., =
Nelson,W.C.,
            Weidman,J., Watkins,K., Tran,K., Khouri,H.M., Pierson,E.,
            Pierson,L. III, Thomashow,L. and Loper,J.
  TITLE     Direct Submission
  JOURNAL   Submitted (13-MAY-2005) The Institute for Genomic Research, =
9712
            Medical Center Dr, Rockville, MD 20850, USA
REFERENCE   5  (residues 1 to 397)
  CONSRTM   NCBI Genome Project
  TITLE     Direct Submission
  JOURNAL   Submitted (30-AUG-2002) National Center for Biotechnology
            Information, NIH, Bethesda, MD 20894, USA
<A name=3Dcomment_70732884></A>COMMENT     REVIEWED <A =
href=3D"http://eutils.ncbi.nlm.nih.gov/entrez/eutils/%22http://eutils.ncb=
i.nlm.nih.gov:80/RefSeq/%22">REFSEQ</A>: This record has been curated by =
NCBI staff. The
            reference sequence was derived from <A =
href=3D"http://eutils.ncbi.nlm.nih.gov/entrez/eutils/%22http://eutils.ncb=
i.nlm.nih.gov:80/protein/AAY94789%22">AAY94789</A>.
            Method: conceptual translation.
<A name=3Dfeature_70732884></A>FEATURES             Location/Qualifiers
     source          1..397
                     /organism=3D"Pseudomonas fluorescens Pf-5"
                     /strain=3D"Pf-5"
                     /db_xref=3D"taxon:<A =
href=3D'http://eutils.ncbi.nlm.nih.gov/entrez/eutils/%22http://eutils.ncb=
i.nlm.nih.gov:80/Taxonomy/Browser/wwwtax.cgi?id=3D220664"'>220664</A>"
     <A =
href=3D'http://eutils.ncbi.nlm.nih.gov/entrez/eutils/%22http://eutils.ncb=
i.nlm.nih.gov:80/protein/70732884?from=3D1&amp;to=3D397&amp;report=3Dgpwi=
thparts"'>Protein</A>         1..397
                     /product=3D"elongation factor Tu"
                     /EC_number=3D"<A =
href=3D"http://eutils.ncbi.nlm.nih.gov/entrez/eutils/%22http://www.expasy=
.org/enzyme/3.6.5.3%22">3.6.5.3</A>"
                     /calculated_mol_wt=3D43582
     <A =
href=3D'http://eutils.ncbi.nlm.nih.gov/entrez/eutils/%22http://eutils.ncb=
i.nlm.nih.gov:80/protein/70732884?from=3D1&amp;to=3D397&amp;report=3Dgpwi=
thparts"'>Region</A>          1..397
                     /region_name=3D"PRK00049"
                     /note=3D"elongation factor Tu; Reviewed"
                     /db_xref=3D"CDD:<A =
href=3D'http://eutils.ncbi.nlm.nih.gov/entrez/eutils/%22http://eutils.ncb=
i.nlm.nih.gov:80/Structure/cdd/cddsrv.cgi?uid=3D178823"'>178823</A>"
     <A =
href=3D'http://eutils.ncbi.nlm.nih.gov/entrez/eutils/%22http://eutils.ncb=
i.nlm.nih.gov:80/protein/70732884?from=3D11&amp;to=3D206&amp;report=3Dgpw=
ithparts"'>Region</A>          11..206
                     /region_name=3D"EF_Tu"
                     /note=3D"EF-Tu subfamily.  This subfamily includes =
orthologs
                     of translation elongation factor EF-Tu in bacteria,
                     mitochondria, and chloroplasts.  It is one of =
several
                     GTP-binding translation factors found in the larger =
family
                     of GTP-binding elongation factors; cd01884"
                     /db_xref=3D"CDD:<A =
href=3D'http://eutils.ncbi.nlm.nih.gov/entrez/eutils/%22http://eutils.ncb=
i.nlm.nih.gov:80/Structure/cdd/cddsrv.cgi?uid=3D133284"'>133284</A>"
     <A =
href=3D'http://eutils.ncbi.nlm.nih.gov/entrez/eutils/%22http://eutils.ncb=
i.nlm.nih.gov:80/protein/70732884?from=3D19&amp;to=3D26&amp;report=3Dgpwi=
thparts"'>Site</A>            19..26
                     /site_type=3D"other"
                     /note=3D"G1 box"
                     /db_xref=3D"CDD:<A =
href=3D'http://eutils.ncbi.nlm.nih.gov/entrez/eutils/%22http://eutils.ncb=
i.nlm.nih.gov:80/Structure/cdd/cddsrv.cgi?uid=3D133284"'>133284</A>"
     <A =
href=3D'http://eutils.ncbi.nlm.nih.gov/entrez/eutils/%22http://eutils.ncb=
i.nlm.nih.gov:80/protein/70732884?itemid=3D6&amp;report=3Dgpwithparts"'>S=
ite</A>            =
order(20,22,26..27,30,33..34,38,66..67,85..86,109..110,
                     112..115,118,149,153,179..180)
                     /site_type=3D"other"
                     /note=3D"GEF interaction site"
                     /db_xref=3D"CDD:<A =
href=3D'http://eutils.ncbi.nlm.nih.gov/entrez/eutils/%22http://eutils.ncb=
i.nlm.nih.gov:80/Structure/cdd/cddsrv.cgi?uid=3D133284"'>133284</A>"
     <A =
href=3D'http://eutils.ncbi.nlm.nih.gov/entrez/eutils/%22http://eutils.ncb=
i.nlm.nih.gov:80/protein/70732884?itemid=3D5&amp;report=3Dgpwithparts"'>S=
ite</A>            order(22..27,47,136..137,139,174..176)
                     /site_type=3D"other"
                     /note=3D"GTP/Mg2+ binding site"
                     /db_xref=3D"CDD:<A =
href=3D'http://eutils.ncbi.nlm.nih.gov/entrez/eutils/%22http://eutils.ncb=
i.nlm.nih.gov:80/Structure/cdd/cddsrv.cgi?uid=3D133284"'>133284</A>"
     <A =
href=3D'http://eutils.ncbi.nlm.nih.gov/entrez/eutils/%22http://eutils.ncb=
i.nlm.nih.gov:80/protein/70732884?from=3D56&amp;to=3D66&amp;report=3Dgpwi=
thparts"'>Site</A>            56..66
                     /site_type=3D"other"
                     /note=3D"Switch I region"
                     /db_xref=3D"CDD:<A =
href=3D'http://eutils.ncbi.nlm.nih.gov/entrez/eutils/%22http://eutils.ncb=
i.nlm.nih.gov:80/Structure/cdd/cddsrv.cgi?uid=3D133284"'>133284</A>"
     <A =
href=3D'http://eutils.ncbi.nlm.nih.gov/entrez/eutils/%22http://eutils.ncb=
i.nlm.nih.gov:80/protein/70732884?itemid=3D10&amp;report=3Dgpwithparts"'>=
Site</A>            62
                     /site_type=3D"other"
                     /note=3D"G2 box"
                     /db_xref=3D"CDD:<A =
href=3D'http://eutils.ncbi.nlm.nih.gov/entrez/eutils/%22http://eutils.ncb=
i.nlm.nih.gov:80/Structure/cdd/cddsrv.cgi?uid=3D133284"'>133284</A>"
     <A =
href=3D'http://eutils.ncbi.nlm.nih.gov/entrez/eutils/%22http://eutils.ncb=
i.nlm.nih.gov:80/protein/70732884?from=3D81&amp;to=3D84&amp;report=3Dgpwi=
thparts"'>Site</A>            81..84
                     /site_type=3D"other"
                     /note=3D"G3 box"
                     /db_xref=3D"CDD:<A =
href=3D'http://eutils.ncbi.nlm.nih.gov/entrez/eutils/%22http://eutils.ncb=
i.nlm.nih.gov:80/Structure/cdd/cddsrv.cgi?uid=3D133284"'>133284</A>"
     <A =
href=3D'http://eutils.ncbi.nlm.nih.gov/entrez/eutils/%22http://eutils.ncb=
i.nlm.nih.gov:80/protein/70732884?from=3D83&amp;to=3D101&amp;report=3Dgpw=
ithparts"'>Site</A>            83..101
                     /site_type=3D"other"
                     /note=3D"Switch II region"
                     /db_xref=3D"CDD:<A =
href=3D'http://eutils.ncbi.nlm.nih.gov/entrez/eutils/%22http://eutils.ncb=
i.nlm.nih.gov:80/Structure/cdd/cddsrv.cgi?uid=3D133284"'>133284</A>"
     <A =
href=3D'http://eutils.ncbi.nlm.nih.gov/entrez/eutils/%22http://eutils.ncb=
i.nlm.nih.gov:80/protein/70732884?from=3D136&amp;to=3D139&amp;report=3Dgp=
withparts"'>Site</A>            136..139
                     /site_type=3D"other"
                     /note=3D"G4 box"
                     /db_xref=3D"CDD:<A =
href=3D'http://eutils.ncbi.nlm.nih.gov/entrez/eutils/%22http://eutils.ncb=
i.nlm.nih.gov:80/Structure/cdd/cddsrv.cgi?uid=3D133284"'>133284</A>"
     <A =
href=3D'http://eutils.ncbi.nlm.nih.gov/entrez/eutils/%22http://eutils.ncb=
i.nlm.nih.gov:80/protein/70732884?from=3D174&amp;to=3D176&amp;report=3Dgp=
withparts"'>Site</A>            174..176
                     /site_type=3D"other"
                     /note=3D"G5 box"
                     /db_xref=3D"CDD:<A =
href=3D'http://eutils.ncbi.nlm.nih.gov/entrez/eutils/%22http://eutils.ncb=
i.nlm.nih.gov:80/Structure/cdd/cddsrv.cgi?uid=3D133284"'>133284</A>"
     <A =
href=3D'http://eutils.ncbi.nlm.nih.gov/entrez/eutils/%22http://eutils.ncb=
i.nlm.nih.gov:80/protein/70732884?from=3D214&amp;to=3D300&amp;report=3Dgp=
withparts"'>Region</A>          214..300
                     /region_name=3D"EFTU_II"
                     /note=3D"EFTU_II: Elongation factor Tu domain II. =
Elongation
                     factors Tu (EF-Tu) are three-domain GTPases with an
                     essential function in the elongation phase of mRNA
                     translation. The GTPase center of EF-Tu is in the
                     N-terminal domain (domain I), also known as the...;
                     cd03697"
                     /db_xref=3D"CDD:<A =
href=3D'http://eutils.ncbi.nlm.nih.gov/entrez/eutils/%22http://eutils.ncb=
i.nlm.nih.gov:80/Structure/cdd/cddsrv.cgi?uid=3D58088"'>58088</A>"
     <A =
href=3D'http://eutils.ncbi.nlm.nih.gov/entrez/eutils/%22http://eutils.ncb=
i.nlm.nih.gov:80/protein/70732884?from=3D303&amp;to=3D392&amp;report=3Dgp=
withparts"'>Region</A>          303..392
                     /region_name=3D"EFTU_III"
                     /note=3D"Domain III of elongation factor (EF) Tu. =
Ef-Tu
                     consists of three structural domains, designated I, =
II and
                     III. Domain III adopts a beta barrel structure. =
Domain III
                     is involved in binding to both charged tRNA and =
binding to
                     elongation factor Ts (EF-Ts)...; cd03707"
                     /db_xref=3D"CDD:<A =
href=3D'http://eutils.ncbi.nlm.nih.gov/entrez/eutils/%22http://eutils.ncb=
i.nlm.nih.gov:80/Structure/cdd/cddsrv.cgi?uid=3D58073"'>58073</A>"
     <A =
href=3D'http://eutils.ncbi.nlm.nih.gov/entrez/eutils/%22http://eutils.ncb=
i.nlm.nih.gov:80/protein/70732884?itemid=3D15&amp;report=3Dgpwithparts"'>=
Site</A>            order(315,317..319,337,377..379,389)
                     /site_type=3D"other"
                     /note=3D"Antibiotic Binding Site"
                     /db_xref=3D"CDD:<A =
href=3D'http://eutils.ncbi.nlm.nih.gov/entrez/eutils/%22http://eutils.ncb=
i.nlm.nih.gov:80/Structure/cdd/cddsrv.cgi?uid=3D58073"'>58073</A>"
     <A =
href=3D'http://eutils.ncbi.nlm.nih.gov/entrez/eutils/%22http://eutils.ncb=
i.nlm.nih.gov:80/nuccore/70728250?from=3D6362707&amp;to=3D6363900&amp;rep=
ort=3Dgbwithparts"'>CDS</A>             1..397
                     /gene=3D"tuf"
                     /locus_tag=3D"PFL_5584"
                     =
/coded_by=3D"complement(NC_004129.6:6362707..6363900)"
                     /note=3D"EF-Tu; promotes GTP-dependent binding of
                     aminoacyl-tRNA to the A-site of ribosomes during =
protein
                     biosynthesis; when the tRNA anticodon matches the =
mRNA
                     codon, GTP hydrolysis results; the inactive =
EF-Tu-GDP
                     leaves the ribosome and release of GDP is promoted =
by
                     elongation factor Ts; many prokaryotes have two =
copies of
                     the gene encoding EF-Tu"
                     /transl_table=3D<A =
href=3D'http://eutils.ncbi.nlm.nih.gov/entrez/eutils/%22http://eutils.ncb=
i.nlm.nih.gov:80/Taxonomy/Utils/wprintgc.cgi?mode=3Dc#SG11"'>11</A>
                     /db_xref=3D"GeneID:<A =
href=3D'http://eutils.ncbi.nlm.nih.gov/entrez/eutils/%22http://eutils.ncb=
i.nlm.nih.gov:80/sites/entrez?db=3Dgene&amp;cmd=3DRetrieve&amp;dopt=3Dful=
l_report&amp;list_uids=3D3479971"'>3479971</A>"

</PRE></FONT>
<P>
<TABLE cellSpacing=3D2 cellPadding=3D1 width=3D"100%" border=3D2>
  <TBODY>
  <TR>
    <TD noWrap align=3Dmiddle><B>Mascot:</B>&nbsp; <A=20
      =
href=3D"http://www.matrixscience.com/">http://www.matrixscience.com/</A> =

  </TD></TR></TBODY></TABLE></P></BODY></HTML>

------=_NextPart_000_0009_01CBDA8E.29158B00
Content-Type: image/gif
Content-Transfer-Encoding: base64
Content-Location: http://www.matrixscience.com/images/88x31_logo_white.gif

R0lGODlhWAAfANX/AMDAwP/v7//f3//Pz/+/v/+vr/+fn/+Pj/9/f/9wcP9gYP9QUP9AQP8wMP8g
IP8QEP8AAO/v/+/v79/f/9/f38/P/8/Pz7+//7+/v6+v/6+vr5+f/5+fn4+P/4+Pj39//39/f3Bw
/3BwcGBg/2BgYFBQ/1BQUEBA/0BAQDAw/zAwMCAg/yAgIBAQ/xAQEAAA/wAAAAAAAAAAAAAAAAAA
AAAAAAAAAAAAAAAAAAAAAAAAAAAAAAAAAAAAAAAAAAAAACH5BAEAAAAALAAAAABYAB8AQAb/QIBw
SCwaj8ikcslsEl0wTDHz+bxOgMrp8mpFiJFThfsyjl4j82tVLaVGk+Hq1TF2ut8jCkYRSkgcToKD
hIQUKiBCHnxEAghDBA8QQg4QBEQBQwyWQ5ICAAsBAZcACKQJEAsMQgQQk5hCAhAPlAACn0MkUYMS
HCIaABMfJychRSPEH0YbWEMXJyUhxCPSJQAb0icjH8gfeRvIxRnXxCfeGcQlFwAWIn1HLC7vQhtl
AFZ1ES0v6/QrRGSIWPlXpF6LISWuVNgA4EyaIRta9Jvw4kUcInsCDZEARcqQBQ6I0AJQAEIDIgQU
xJo1pOQqIQFUCmFQyYAQAzZBQXikqYAQ/wQQZAIgkFPIHmCFkipdyrSp06eDSLiQUDBhM3JrjFSY
Y++aMgAnXnwdUUFIwodgX1gTso/hkAgVK0w4Ma4IBxZHQMDACzCNlRJiKFokEu5EiopFrFwdYiWF
EC5rhYQ1BqbEhsN1inCE4YGIBBAo5kEdrRS0EQkwEhEp0AABAgYGeA6liUBBAgOXFDDYvUDA7t+/
LxHYzTPAb1wHHCxAsMBAgtnAf2cawsGFhSIUYOwiAtSVgwFCDphM4mmlpQQhiSgQMMBVAAEyNx1A
UtJBgQVCh2DQjoRE5yEOODDdAA+AV0oqMClgoAIQzDcTJwAE8Fp4zwEIwXQANABBTillEv9AeREu
px8LGpFm4okopqjiiiyOxoEKHg2xz2Jn8KPVPkSYA0AGeDT0EI8v5HEYWiG84BhEiAEQARueoXDd
EYv8R0QKij2GzAtuvVUCkIwJUUFFF30l2EVf2nhNVkWEBVhZRnDASBH7wUBVjhEoFkYEZ3w1BFkA
BESEYGy+1dYFH6wQaJ89HgMmlDC4cIQIMJBQRAlxWNHCOEWi5ZUzSQqhzwt1ETGHW1UKMSYRFaRQ
1h1HErEIX3ZZl2NFjo2QRglcpZBBBIehIcQIuQpzwj4tnHDRXMSKseMaHzxT0QppZNArFh/0ukI/
RqlQhAkmiNbitwBIoMKTG71ZxC1JEIDsYYqjJEUBCSB4q5dqQrSHS3s5GRDUEAmMpFNRlZBigL/i
PTCggBFqCLBMAcwyHQInDWFBpEfooi0RmzBAyiMfQhieTwdW+C8ABxCA7lAIoLKAEKGQBEF6H1n4
SSjqDpHddkS4KakRBWzCEgDyIaHvyj8FVcADRdkiU00JgNcwBLgYsQkC+pJChF4oHDFxEQnIBnTE
AauXSXswDy2ETwl8YtwQ7TVY78uNyMQgT5e0LMTEUua1swAF9MybgT8FiN8n8Emi8QALuLJAAgxI
ou4mD8h2QH4BLPBAA8tlMpwrtvmcCQgieDAnuKQXEgQAOw==

------=_NextPart_000_0009_01CBDA8E.29158B00
Content-Type: application/octet-stream
Content-Transfer-Encoding: base64
Content-Location: http://www.matrixscience.com/cgi/mass_error.pl?mass_error_2569072607068690

R0lGODlhwgGWAMIAAP///wAAAP8AAADMAAAA/wAAAAAAAAAAACH5BAEAAAAALAAAAADCAZYAAAP+
CLrc/jDKSau9OOvNu/9gKI5kaZ5oqq5s675wLM90bd94ru987//AoHBILBqPyKRyyWw6n9CodEqt
Wq/YrHbL7Xq/4LB4TC6bz+i0es1uu9/wuHxOr9vv+Lx+z+/7/4CBgoOEhYaHiImKi4yNjhAEkQSP
lJUxk5aZmieYm56fHZ2go6QToqWoqQCnqq2frK6xlrCytY20trlVAbwBN7i6wU++C8Q0wMLJScbF
NcjK0HnP0dR009XYPb28ztneRb7hGswPzL2Q3+lB4gDkE+zl7QrG7qvq99ry+hX08fMN9a7hG+iC
24V+DhD+eyCQoBIBEIMpZKDQmKSLFxlkXLD+UUHHVZI0huQ40mNJkJFEpiS50mRLlKI+yjw582XN
mDRz2tSJc6fPnkBVBuUIUYDQoyyHulQKE+lSp02TQv3YYZtBCxObLazH0SGWopTccYUAr10/YmM9
el37QmwGclf3WWXItu4Kt8fs6j1h9VzevYCvNAxMmMjgwogXUuyWuPHBxYwdS37nN/Lky0EOY97s
QjPnzyk8gx5NQjTp0x9Mo16tQTXr1xVcw56NjnbhtCyo2raL+4Xs3cl6dwYeWHhu4nv7WkYOACzz
CL8nO8e3zUZ0ydPVmVv+nOD2v929fp9xPbyr6tzNq1e73nuO8u1JGT8e/978FfDrg7ofWr/+9rkY
8CdBfv4pU5YHBBaYiYByhZCggmFxkBUHD0LoCIMNtoYRRlPx1OFPHzJ1U4gkSmXiUydGheKKKrY4
Yoovshijix7CWKOMN9IIoo0vfcDghBtUaCEjyj2GoQNCDhnLkUgqCQ1e5DlpoGJMpkZHdlLagJZW
Uc6BZZY0bKmYDEk+8SWYMvQV1yVo2lZmm19FBMabcFpxphZ01knFnVnkqWc1fu7A559tBKrDoIQu
gCieZSyaqKNYGJooEpAKNulpBFZ6aSq6iaDppqpkKqcFn4KaCDKlbpCqqYagOqoKq7JKiKtGyWqX
pLa2gmuunPIqRqyRQgNsLsNasSsfxdb+kiwVx+6xrK/2BPEstHA0G8G01LphLQTYZsvGtt7OEq4w
uJmzZldOdDuuDwcuJuY+Gpn56rpWAJlVQPLWSu8V9nIJb7z7ljJXv1QmteHBCCes8MIMN+zwwxBH
LPHEFFds8cUYZ6zxxg7XQLA+aUV33ciljUCyySWLcLLKKbPsMbxXsYObyC07WLOVKOfsss0687yz
z2ECNB6ADdDcMwgrI30zzj8zDbTSRzv9hNFNS211KEsjmDWFW3MdtdZSUP301VhXDbbZZY99ttpp
sx3w23DHLfcZcAFkd0EUxVV3C1D+W2WAQt+LdzF6381CZX4bflfMhUOmReFnNfM3PxX+/RP54kJL
rvnh41m+uQoxawVPuyYgNHqDk7/z+ZaXY3G657D/W7rs8rSeOlkwg7z6XRly+ToKv58OJPCo7z74
7sNPUbntfCdUcPIjmP68vynQ4xfzvBP+7u/ZMw89CXtjn8Xyxmfve/nViz79mOmvXzv1fJ0vPujy
o9/++bHfDgT5+Tfv7/zEm0d1ABjA4vXPfN6D3+zqd0D6Oc6AtKPCdhLoP9kJr4IMfF8Fpdc6B2bo
guZD3ufuxz4NmpBf6EncA6s3wBTuDXQpzN0KgYcexL2QhddrnAJL50LFRbAEA+vhDOdGxCIa8YhI
TKISlwihAThxAAqAYhSj6MQaPJH1iQXUH1oQ58MNSBEAUKyiGBfwRRh8sYxYFAE3zlUV/PmjA2cE
oxzDSIErzlGKYTxjFe8IgTg6II9T3OMY02g3mTHOemMZmgBvqIE40hGPaGSAI/EIRkpOcop/JOMD
BFnJQM6RkO5KHAHHJLgdWuCJlMSkKhuASjpKkpWajOQf7QhLT3rSlaD8YA7zJgFFmkWHXpSjKtEo
S2LWUpO2rEAxY8lMXIJyfox8IDQ9kEpHIvOYqxTmNZ0pAVl2ko+f5GYaL7dG+zmOnN+rIzMxSctZ
pvKaZORkN/e4yW8CUpveXKLpDIlI1f3Sero7gzFzmYuBEnQLCQAAOw==

------=_NextPart_000_0009_01CBDA8E.29158B00
Content-Type: application/octet-stream
Content-Transfer-Encoding: base64
Content-Location: http://www.matrixscience.com/cgi/mass_error.pl?mass_error_ppm_1205919050349484

R0lGODlhwgGWAMIAAP///wAAAP8AAADMAAAA/wAAAAAAAAAAACH5BAEAAAAALAAAAADCAZYAAAP+
CLrc/jDKSau9OOvNu/9gKI5kaZ5oqq5s675wLM90bd94ru987//AoHBILBqPyKRyyWw6n9CodEqt
Wq/YrHbL7Xq/4LB4TC6bz+i0es1uu9/wuHxOr9vv+Lx+z+/7/4CBgoOEhYaHiImKi4yNjhAEkQSP
lJUxk5Z+ApuZHgENnxyYnXubApYBqaEYqQyfqxmjpHmmlbCwFK8Lq7gWsrPAc729E7y7G7/ByofG
CsQOktHRDNML1QrXANnbktTd1t/Y4drj3JHe5+Dp4uvk7eay8Ojx5fXv9vT3+vn88/7q/QD+YxeQ
4EB3BREezFajGYBnE5Itm8hGVStWrh6Kosj+sQ3EYhaPbexIMk3IGhJLqvTyEUbKlTCzWLzoclzM
m4xe4twZ5SQNnTyDLrmFUqjRnhl/Hl3qJFTLFUCZSvUxU9WMqFOzpmGotWsPn1e9iv2aNOzYsziI
KkXLtqEzG1jblqg1tipNl3Jj0M17ySZfFXv/XhJMuMSwooUTh1C7VrHjDmDNPp7MJC7lyzwsY978
0y/nz5lBi/ahebRpB08vlD7NWleI1axHO/QAOzbb1KhFxpImbSE+3/uAJ5QnsLhB4wqREz/OPHnz
5c6jQ5/+W3n159elZ6cefDGH2R1q2677XTft8Ztx51YfEf3lqhnYt3dPP4X4+lkjD8avmPH+C65u
BMbfCQKm4N9+chQ4IAkKnnAgXnM0uGAIEpqgH4QTZqjBfRqWwokM8qHAYYe0fAhDiCUASCIiFaKA
4gkjrhjTiynK2BZ8jdmoozU7okUjCTEy0WKPQ+kQ5BJDEpnEj6955kWSSiLBpAhHRjkGlCzgKJmV
emDpRZVcguGli7nlGKZQTpmH4JlovuVmTe2wyVOab8oAppyO2DVleHj2BwqffRJ2l2sbBioYoeD5
gsKYdzBqqEMo3qmAl46KUWmUM+mW6AO89WZdd5NuMlwkdHE3KqjaoWoqcKVu56qqr54qq3C0fjqr
rbU259abke5wqaF1EPWipMB2lGmdsRT+ix+xyrLFbLNeqbjAr9B2BRS11WZ1rYnZOvZst1p9C+5U
4o7LVLnmBiVtDtimuwe6HLTrbh7wbiDvvHfUi+9N+u4LU7/+drRuEfcGXAbADHJr8LtPFLywGAg/
PFHEEitDccXAXIyxJZ127PHHIIcs8sgkl2zyySinrPLKLLfs8sswqzzFkVXWDOQINuN8M5U786zz
z1HQ3PNrQ3+Qs89Ig3A00UAzHXTTShdtNNRTU31e0lFbDSjWTgit9Uhcb+302FmTXXXYYpcNhddo
g2122me/DffcdLut9t0b56333nz7gcvff7pwy6CBZ1kmsnta8DdNgLcw+IGJ50J4Wcj+Gsj45Gpe
QbgxnDsO6Vudr3DXQ6FrFLkEmIN+zOkQMC4SohqJ/nrspq9uuOpuws46WZ+XvvufxOieOQmE1k47
7Cogr+nxyTOPu/G0G+67844Db3vlVfR+ffQGljm97LnzSn3zzljF/KaGuXLR97dPj76FgbOPhfbP
/364+PXfHjud0NtfuPvDS5/45Ne9AW7Pf5SjnvLmtzwCksk8DoRf+awSQQme74D6AyD2BGjA/IEP
ghjUgrAwiMCyHKZ05DPhBauHP+FlcHYofGBGNJjCyrlwfj5pXAANE5Jjca+EpDNfnXSYvJMI8YdZ
MmLquOeiHBZugzykoBMT2LcqWvH+iljMoha3yMW+DeCLA1BAGMUoxi/WAIxdfOEInHLEJ3JgjAAI
oxnnuAA4wgCOdkyjhV4Ruc+17gN4jKMg5UgBNA5yjHLEoxkPCYFAOiCRZFwkHfUYAV2wkReXgwhj
LunGDASSkIjMIwM+icg4lpKUZHxkHR8gSVNGcpCU/GPx+jc+yoHnQRgAYylTycsG6JKQo/TlKkX5
SEMK85WvBGYs/zdBNqoPdSoMIi4voExHrlKVwczmNWFpAWJ+cpjcXKYKZ0PEJ8rvR7v8Zi+3uc48
qrOQjTzlKcMpzg62ooIK3N/7ugnOVBqzmLtkZxkDGk9iRlKevDQoJZtxzwnuYnQR3hNiQ5koBnfW
kycWvagXEgAAOw==

------=_NextPart_000_0009_01CBDA8E.29158B00--
