# Supplementary material for: Regulation of GacA in Pseudomonas chlororaphis Strains Shows a Niche Specificity
Source: PLoS One. 2015 Sep 17;10(9):e0137553. doi: 10.1371/journal.pone.0137553 (PMC4574860; doi:10.1371/journal.pone.0137553)
Supplement: S3 File — (ZIP) [file pone.0137553.s003.zip › MALDI-TOFMS-data/C10.mht]

From: <Saved by Windows Internet Explorer 7>
Subject: Mascot Search Results: Protein View
Date: Fri, 4 Mar 2011 09:56:17 +0800
MIME-Version: 1.0
Content-Type: multipart/related;
	type="text/html";
	boundary="----=_NextPart_000_0009_01CBDA52.67BAA610"
X-MimeOLE: Produced By Microsoft MimeOLE V6.00.2900.2180

This is a multi-part message in MIME format.

------=_NextPart_000_0009_01CBDA52.67BAA610
Content-Type: text/html;
	charset="utf-8"
Content-Transfer-Encoding: quoted-printable
Content-Location: http://www.matrixscience.com/cgi/protein_view.pl?file=../data/20110304/FttmrzsOO.dat&hit=1

=EF=BB=BF<!DOCTYPE HTML PUBLIC "-//W3C//DTD HTML 4.0 Transitional//EN">
<!-- 0 seconds --><!-- 0 seconds --><!-- 0 seconds =
--><HTML><HEAD><TITLE>Mascot Search Results: Protein View</TITLE>
<META http-equiv=3DContent-Type content=3D"text/html; charset=3Dutf-8">
<META content=3D"MSHTML 6.00.5730.13" name=3DGENERATOR></HEAD>
<BODY vLink=3D#0000ff aLink=3D#0000ff bgColor=3D#ffffff>
<H1><IMG height=3D31=20
src=3D"http://www.matrixscience.com/images/88x31_logo_white.gif" =
width=3D88=20
align=3Dtop border=3D0 NATURALSIZEFLAG=3D"3"> Mascot Search Results</H1>
<H3>Protein View</H3>
<FORM method=3Dpost><INPUT type=3Dhidden =
value=3D../data/20110304/FttmrzsOO.dat=20
name=3Dfile> <INPUT type=3Dhidden value=3D1 name=3Dhit> <INPUT =
type=3Dhidden value=3Dfalse=20
name=3Dshowall> <INPUT type=3Dhidden value=3D0 name=3Dave_thresh> <INPUT =
type=3Dhidden=20
value=3D0 name=3D_ignoreionsscorebelow> <INPUT type=3Dhidden =
value=3D0.05=20
name=3D_sigthreshold> <INPUT type=3Dhidden name=3Dreport> <INPUT =
type=3Dhidden value=3D1=20
name=3Ddb_idx> <INPUT type=3Dhidden value=3D32 name=3D_msresflags> =
<INPUT type=3Dhidden=20
value=3D2 name=3D_msresflags2> <INPUT type=3Dhidden value=3D0 =
name=3Dpercolate> <INPUT=20
type=3Dhidden value=3D0 name=3Dpercolate_rt> <FONT=20
face=3D"Courier New,Courier,monospace"><PRE>Match to: =
<B>gi|302554967</B> Score: <B>84</B> Expect: <B>0.032</B>
<B>malto-oligosyltrehalose synthase [Streptomyces viridochromogenes DSM =
40736]</B>

Nominal mass (M<SUB>r</SUB>): <B>87761</B>; Calculated pI value: =
<B>5.46</B>
NCBI BLAST search of <A =
href=3D"http://www.ncbi.nlm.nih.gov/blast/Blast.cgi?ALIGNMENTS=3D50&amp;A=
LIGNMENT_VIEW=3DPairwise&amp;AUTO_FORMAT=3DSemiauto&amp;CDD_SEARCH=3Don&a=
mp;CLIENT=3Dweb&amp;COMPOSITION_BASED_STATISTICS=3Don&amp;DATABASE=3Dnr&a=
mp;DESCRIPTIONS=3D100&amp;ENTREZ_QUERY=3D(none)&amp;EXPECT=3D10&amp;FILTE=
R=3DL&amp;FORMAT_BLOCK_ON_RESPAGE=3DNone&amp;FORMAT_OBJECT=3DAlignment&am=
p;FORMAT_TYPE=3DHTML&amp;GAPCOSTS=3D11+1&amp;I_THRESH=3D0.001&amp;LAYOUT=3D=
TwoWindows&amp;MATRIX_NAME=3DBLOSUM62&amp;NCBI_GI=3Don&amp;PAGE=3DProtein=
s&amp;PROGRAM=3Dblastp&amp;QUERY=3DMREGTNGGGAGTYVSMTPERTDPVVPTATYRLQLQPDF=
PFGAAAAVVPYLASLGVSHLHLSPVLEAVPGSAHGYDVVDHARVREELGGEEGLRALARTAREHGLGLVADIV=
PNHMAMAPRHNRALWEVLREGPKSPYARWFDIDWEAQDGQVLLPVLGGPLGEVLGELRVDGDVLRYYDHAFPL=
REGTGDLPLPHLLDAQWYRPVWWRLARTELNYRRFFSISELIGVRVEDPEVFEATHGKILQLLHEGVIDGLRV=
DHPDGLADPDGYLRRLHEATGGRWTVVEKILADGERLPASWPVAGTTGYDALRHVDGLFTDPAGFGDLLGQYR=
RFAAPQTDRGGHWEATVRRAAYKVLTHELATETDRLTRVAARLCATSPEPALRDRAPWALRTALQELLVRMEV=
YRPYESVDAASVVTEEAAAEARLAFAVPEEAGAVDVVRDLVLGRYGDGPAQVEFRTRFAQTSSALRAKSVEDT=
AFYRYVPLLSATEVGGDPGRPALSPEEFHAYCARVQRDWPVTGTVVSTHDTKRSADVRAALNVLTECPDRWAD=
VLAEVTRTGEGVPDAQLAWAAWQTVFGLGPADAERVRGALLKHVREAGLYTSWTEQEAPYEEAVARFVTAGPC=
GTPGERVASFRDALEPHIRANVLGTALVQLTMPGVPDVYQGTEAEYRALVDPDNRRAVGFPPEVSGATSEEKL=
TVTRAALGLRARHPGAFGDTATYTPLTAEGPAARHCLAFVRSGTALTAVTRLSLRLEEAGGWQGTRLPLPPGR=
WADVLDPGREFTGHARVADLLGRSPVALLERVGE&amp;SERVICE=3Dplain&amp;SET_DEFAULTS.x=
=3D9&amp;SET_DEFAULTS.y=3D5&amp;SHOW_OVERVIEW=3Don&amp;WORD_SIZE=3D3&amp;=
END_OF_HTTPGET=3DYes" target=3D_blank>gi|302554967</A> against nr
Unformatted <A =
href=3D"http://www.matrixscience.com/cgi/getseq.pl?NCBInr+gi%7c302554967+=
seq" target=3D_blank>sequence string</A> for pasting into other =
applications

Taxonomy: <A =
href=3D"http://www.ncbi.nlm.nih.gov/Taxonomy/Browser/wwwtax.cgi?lvl=3D0&a=
mp;id=3D591159" target=3D_blank>Streptomyces viridochromogenes DSM =
40736</A>
Links to retrieve other entries containing this sequence from NCBI =
Entrez:
<A =
href=3D"http://www.ncbi.nlm.nih.gov/entrez/query.fcgi?cmd=3Dsearch&amp;db=
=3Dprotein&amp;doptcmdl=3Dgenpept&amp;tool=3Dmascot&amp;term=3D302472585"=
 target=3D_blank>gi|302472585</A> from <A =
href=3D"http://www.ncbi.nlm.nih.gov/Taxonomy/Browser/wwwtax.cgi?lvl=3D0&a=
mp;id=3D591159" target=3D_blank>Streptomyces viridochromogenes DSM =
40736</A>

Fixed modifications: Carbamidomethyl (C)
Variable modifications: Oxidation (M)
Cleavage by Trypsin: cuts C-term side of KR unless next residue is P
Number of mass values searched: <B>22</B>
Number of mass values matched: <B>9</B>
Sequence Coverage: <B>17%</B>

Matched peptides shown in <B><FONT color=3D#ff0000>Bold Red</FONT></B>

     <B>1</B> MREGTNGGGA GTYVSMTPER <B><FONT color=3D#ff0000>TDPVVPTATY =
R</FONT></B>LQLQPDFPF GAAAAVVPYL=20
<B>    51</B> ASLGVSHLHL SPVLEAVPGS AHGYDVVDHA RVREELGGEE GLRALARTAR=20
<B>   101</B> <B><FONT color=3D#ff0000>EHGLGLVADI VPNHMAMAPR =
HNR</FONT></B>ALWEVLR EGPKSPYARW FDIDWEAQDG=20
<B>   151</B> QVLLPVLGGP LGEVLGELRV DGDVLRYYDH AFPLREGTGD LPLPHLLDAQ=20
<B>   201</B> WYRPVWWRLA RTELNYRRFF SISELIGVRV EDPEVFEATH GKILQLLHEG=20
<B>   251</B> VIDGLR<B><FONT color=3D#ff0000>VDHP DGLADPDGYL =
RR</FONT></B>LHEATGGR WTVVEK<B><FONT color=3D#ff0000>ILAD GERLPASWPV =
</FONT></B>
<B>   301<FONT color=3D#ff0000> AGTTGYDALR </FONT></B>HVDGLFTDPA =
GFGDLLGQYR RFAAPQTDRG GHWEATVRRA=20
<B>   351</B> AYKVLTHELA TETDRLTRVA AR<B><FONT color=3D#ff0000>LCATSPEP =
ALR</FONT></B>DRAPWAL RTALQELLVR=20
<B>   401</B> MEVYRPYESV DAASVVTEEA AAEARLAFAV PEEAGAVDVV =
RDLVLGR<B><FONT color=3D#ff0000>YGD </FONT></B>
<B>   451<FONT color=3D#ff0000> GPAQVEFRTR </FONT></B>FAQTSSALRA =
KSVEDTAFYR YVPLLSATEV GGDPGRPALS=20
<B>   501</B> PEEFHAYCAR VQRDWPVTGT VVSTHDTKR<B><FONT color=3D#ff0000>S =
ADVRAALNVL TECPDR</FONT></B>WADV=20
<B>   551</B> LAEVTRTGEG VPDAQLAWAA WQTVFGLGPA DAERVRGALL KHVREAGLYT=20
<B>   601</B> SWTEQEAPYE EAVARFVTAG PCGTPGERVA SFRDALEPHI RANVLGTALV=20
<B>   651</B> QLTMPGVPDV YQGTEAEYRA LVDPDNRRAV GFPPEVSGAT SEEKLTVTRA=20
<B>   701</B> ALGLRARHPG AFGDTATYTP LTAEGPAARH CLAFVRSGTA LTAVTRLSLR=20
<B>   751</B> <B><FONT color=3D#ff0000>LEEAGGWQGT R</FONT></B>LPLPPGRWA =
DVLDPGREFT GHARVADLLG R<B><FONT color=3D#ff0000>SPVALLERV </FONT></B>
<B>   801<FONT color=3D#ff0000> GE</FONT></B>
</PRE></FONT>
<P><INPUT onclick=3D"this.form.showall.value=3D'true'; return true" =
type=3Dsubmit value=3D"Show predicted peptides also">=20

<P><INPUT type=3Dsubmit value=3D"Sort Peptides By">&nbsp; <INPUT =
type=3Dradio CHECKED=20
value=3Dstartup name=3Dsort>Residue Number&nbsp; <INPUT type=3Dradio =
value=3Dmassup=20
name=3Dsort>Increasing Mass&nbsp; <INPUT type=3Dradio value=3Dmassdown=20
name=3Dsort>Decreasing Mass&nbsp; <FONT face=3D"Courier =
New,Courier,monospace"><PRE><B> Start - End     Observed    Mr(expt)   =
Mr(calc)     Delta   Miss Sequence</B>
<B><FONT color=3D#ff0000>    21 - 31     1219.6650  1218.6577  1218.6245 =
    0.0332     0  R.TDPVVPTATYR.L </FONT></B>=20
<B><FONT color=3D#ff0000>   101 - 123    2567.2581  2566.2508  2566.2645 =
   -0.0137     1  R.EHGLGLVADIVPNHMAMAPRHNR.A </FONT></B> 2 Oxidation =
(M)=20
<B><FONT color=3D#ff0000>   257 - 272    1795.9441  1794.9368  1794.8649 =
    0.0719     1  R.VDHPDGLADPDGYLRR.L </FONT></B>=20
<B><FONT color=3D#ff0000>   287 - 310    2529.2325  2528.2252  2528.3023 =
   -0.0771     1  K.ILADGERLPASWPVAGTTGYDALR.H </FONT></B>=20
<B><FONT color=3D#ff0000>   373 - 383    1214.5794  1213.5721  1213.6125 =
   -0.0404     0  R.LCATSPEPALR.D </FONT></B>=20
<B><FONT color=3D#ff0000>   448 - 460    1495.7506  1494.7433  1494.7215 =
    0.0218     1  R.YGDGPAQVEFRTR.F </FONT></B>=20
<B><FONT color=3D#ff0000>   530 - 546    1886.9581  1885.9509  1885.9316 =
    0.0193     1  R.SADVRAALNVLTECPDR.W </FONT></B>=20
<B><FONT color=3D#ff0000>   751 - 761    1203.6587  1202.6514  1202.5680 =
    0.0834     0  R.LEEAGGWQGTR.L </FONT></B>=20
<B><FONT color=3D#ff0000>   792 - 802    1169.6054  1168.5981  1168.6452 =
   -0.0471     1  R.SPVALLERVGE.- </FONT></B>=20

<B>No match to: </B>1066.1092, 1072.1213, 1187.6709, 1294.7081, =
1527.7632, 1704.9463, 2196.1680, 2211.1526, 2225.1706, 2233.1387, =
2283.2139, 2299.2120, 2545.2811
<P><IMG height=3D150 alt=3D"Error Distribution" =
src=3D"http://www.matrixscience.com/cgi/mass_error.pl?mass_error_10756380=
38179922" width=3D450><IMG height=3D150 alt=3D"Error Distribution (ppm)" =
src=3D"http://www.matrixscience.com/cgi/mass_error.pl?mass_error_ppm_5049=
02974697060" width=3D450>
</FORM><HR>
LOCUS       ZP_07307309              802 aa            linear   BCT =
26-OCT-2010
DEFINITION  malto-oligosyltrehalose synthase [Streptomyces =
viridochromogenes
            DSM 40736].
ACCESSION   ZP_07307309
VERSION     ZP_07307309.1  GI:302554967
DBLINK      Project: <A =
href=3D"http://eutils.ncbi.nlm.nih.gov/entrez/eutils/%22http://eutils.ncb=
i.nlm.nih.gov:80/genomeprj/55829%22">55829</A>
DBSOURCE    REFSEQ: accession <A =
href=3D"http://eutils.ncbi.nlm.nih.gov/entrez/eutils/%22http://eutils.ncb=
i.nlm.nih.gov:80/protein/224581107%22">NZ_GG657757.1</A>
KEYWORDS    .
SOURCE      Streptomyces viridochromogenes DSM 40736
  ORGANISM  <A =
href=3D'http://eutils.ncbi.nlm.nih.gov/entrez/eutils/%22http://eutils.ncb=
i.nlm.nih.gov:80/Taxonomy/Browser/wwwtax.cgi?id=3D591159"'>Streptomyces =
viridochromogenes DSM 40736</A>
            Bacteria; Actinobacteria; Actinobacteridae; Actinomycetales;
            Streptomycineae; Streptomycetaceae; Streptomyces.
REFERENCE   1  (residues 1 to 802)
  AUTHORS   Fischbach,M., Godfrey,P., Ward,D., Young,S., Zeng,Q., =
Koehrsen,M.,
            Alvarado,L., Berlin,A.M., Bochicchio,J., Borenstein,D.,
            Chapman,S.B., Chen,Z., Engels,R., Freedman,E., Gellesch,M.,
            Goldberg,J., Griggs,A., Gujja,S., Heilman,E.R., Heiman,D.I.,
            Hepburn,T.A., Howarth,C., Jen,D., Larson,L., Lewis,B., =
Mehta,T.,
            Park,D., Pearson,M., Richards,J., Roberts,A., Saif,S., =
Shea,T.D.,
            Shenoy,N., Sisk,P., Stolte,C., Sykes,S.N., Thomson,T., =
Walk,T.,
            White,J., Yandava,C., Straight,P., Clardy,J., Hung,D., =
Kolter,R.,
            Mekalanos,J., Walker,S., Walsh,C.T., Wieland-Brown,L.C., =
Haas,B.,
            Nusbaum,C. and Birren,B.
  CONSRTM   The Broad Institute Genome Sequencing Platform, Broad =
Institute
            Microbial Sequencing Center
  TITLE     Annotation of Streptomyces viridochromogenes strain DSM =
40736
  JOURNAL   Unpublished
REFERENCE   2  (residues 1 to 802)
  AUTHORS   Fischbach,M., Godfrey,P., Ward,D., Young,S., Kodira,C.D., =
Zeng,Q.,
            Koehrsen,M., Alvarado,L., Berlin,A.M., Borenstein,D., =
Chen,Z.,
            Engels,R., Freedman,E., Gellesch,M., Goldberg,J., Griggs,A.,
            Gujja,S., Heiman,D.I., Hepburn,T.A., Howarth,C., Jen,D., =
Larson,L.,
            Lewis,B., Mehta,T., Park,D., Pearson,M., Roberts,A., =
Saif,S.,
            Shea,T.D., Shenoy,N., Sisk,P., Stolte,C., Sykes,S.N., =
Walk,T.,
            White,J., Yandava,C., Straight,P., Clardy,J., Hung,D., =
Kolter,R.,
            Mekalanos,J., Walker,S., Walsh,C.T., Wieland-Brown,L.C.,
            Galagan,J., Nusbaum,C. and Birren,B.
  CONSRTM   The Broad Institute Genome Sequencing Platform, Broad =
Institute
            Microbial Sequencing Center
  TITLE     Direct Submission
  JOURNAL   Submitted (09-FEB-2009) Broad Institute of MIT and Harvard, =
7
            Cambridge Center, Cambridge, MA 02142, USA
<A name=3Dcomment_302554967></A>COMMENT     PREDICTED <A =
href=3D"http://eutils.ncbi.nlm.nih.gov/entrez/eutils/%22http://eutils.ncb=
i.nlm.nih.gov:80/RefSeq/%22">REFSEQ</A>: This record has not been =
reviewed and the
            function is unknown. The reference sequence was derived from
            <A =
href=3D"http://eutils.ncbi.nlm.nih.gov/entrez/eutils/%22http://eutils.ncb=
i.nlm.nih.gov:80/protein/EFL35678%22">EFL35678</A>.
           =20
            ##Genome-Assembly-Data-START##
            Assembly Method       :: Arachne v. April 2007
            Genome Coverage       :: 8x
            Sequencing Technology :: ABI
            ##Genome-Assembly-Data-END##
            Method: conceptual translation.
<A name=3Dfeature_302554967></A>FEATURES             Location/Qualifiers
     source          1..802
                     /organism=3D"Streptomyces viridochromogenes DSM =
40736"
                     /strain=3D"DSM 40736"
                     /db_xref=3D"taxon:<A =
href=3D'http://eutils.ncbi.nlm.nih.gov/entrez/eutils/%22http://eutils.ncb=
i.nlm.nih.gov:80/Taxonomy/Browser/wwwtax.cgi?id=3D591159"'>591159</A>"
     <A =
href=3D'http://eutils.ncbi.nlm.nih.gov/entrez/eutils/%22http://eutils.ncb=
i.nlm.nih.gov:80/protein/302554967?from=3D1&amp;to=3D802&amp;report=3Dgpw=
ithparts"'>Protein</A>         1..802
                     /product=3D"malto-oligosyltrehalose synthase"
                     /calculated_mol_wt=3D87399
     <A =
href=3D'http://eutils.ncbi.nlm.nih.gov/entrez/eutils/%22http://eutils.ncb=
i.nlm.nih.gov:80/protein/302554967?from=3D26&amp;to=3D799&amp;report=3Dgp=
withparts"'>Region</A>          26..799
                     /region_name=3D"trehalose_TreY"
                     /note=3D"malto-oligosyltrehalose synthase; =
TIGR02401"
                     /db_xref=3D"CDD:<A =
href=3D'http://eutils.ncbi.nlm.nih.gov/entrez/eutils/%22http://eutils.ncb=
i.nlm.nih.gov:80/Structure/cdd/cddsrv.cgi?uid=3D162841"'>162841</A>"
     <A =
href=3D'http://eutils.ncbi.nlm.nih.gov/entrez/eutils/%22http://eutils.ncb=
i.nlm.nih.gov:80/protein/302554967?from=3D48&amp;to=3D116&amp;report=3Dgp=
withparts"'>Region</A>          48..&gt;116
                     /region_name=3D"Alpha-amylase"
                     /note=3D"Alpha amylase, catalytic domain; cl07893"
                     /db_xref=3D"CDD:<A =
href=3D'http://eutils.ncbi.nlm.nih.gov/entrez/eutils/%22http://eutils.ncb=
i.nlm.nih.gov:80/Structure/cdd/cddsrv.cgi?uid=3D164103"'>164103</A>"
     <A =
href=3D'http://eutils.ncbi.nlm.nih.gov/entrez/eutils/%22http://eutils.ncb=
i.nlm.nih.gov:80/nuccore/224581107?from=3D6982601&amp;to=3D6985009&amp;re=
port=3Dgbwithparts"'>CDS</A>             1..802
                     /locus_tag=3D"SSQG_06196"
                     =
/coded_by=3D"complement(NZ_GG657757.1:6982601..6985009)"
                     /transl_table=3D<A =
href=3D'http://eutils.ncbi.nlm.nih.gov/entrez/eutils/%22http://eutils.ncb=
i.nlm.nih.gov:80/Taxonomy/Utils/wprintgc.cgi?mode=3Dc#SG11"'>11</A>

</PRE></FONT>
<P>
<TABLE cellSpacing=3D2 cellPadding=3D1 width=3D"100%" border=3D2>
  <TBODY>
  <TR>
    <TD noWrap align=3Dmiddle><B>Mascot:</B>&nbsp; <A=20
      =
href=3D"http://www.matrixscience.com/">http://www.matrixscience.com/</A> =

  </TD></TR></TBODY></TABLE></P></BODY></HTML>

------=_NextPart_000_0009_01CBDA52.67BAA610
Content-Type: image/gif
Content-Transfer-Encoding: base64
Content-Location: http://www.matrixscience.com/images/88x31_logo_white.gif

R0lGODlhWAAfANX/AMDAwP/v7//f3//Pz/+/v/+vr/+fn/+Pj/9/f/9wcP9gYP9QUP9AQP8wMP8g
IP8QEP8AAO/v/+/v79/f/9/f38/P/8/Pz7+//7+/v6+v/6+vr5+f/5+fn4+P/4+Pj39//39/f3Bw
/3BwcGBg/2BgYFBQ/1BQUEBA/0BAQDAw/zAwMCAg/yAgIBAQ/xAQEAAA/wAAAAAAAAAAAAAAAAAA
AAAAAAAAAAAAAAAAAAAAAAAAAAAAAAAAAAAAAAAAAAAAACH5BAEAAAAALAAAAABYAB8AQAb/QIBw
SCwaj8ikcslsEl0wTDHz+bxOgMrp8mpFiJFThfsyjl4j82tVLaVGk+Hq1TF2ut8jCkYRSkgcToKD
hIQUKiBCHnxEAghDBA8QQg4QBEQBQwyWQ5ICAAsBAZcACKQJEAsMQgQQk5hCAhAPlAACn0MkUYMS
HCIaABMfJychRSPEH0YbWEMXJyUhxCPSJQAb0icjH8gfeRvIxRnXxCfeGcQlFwAWIn1HLC7vQhtl
AFZ1ES0v6/QrRGSIWPlXpF6LISWuVNgA4EyaIRta9Jvw4kUcInsCDZEARcqQBQ6I0AJQAEIDIgQU
xJo1pOQqIQFUCmFQyYAQAzZBQXikqYAQ/wQQZAIgkFPIHmCFkipdyrSp06eDSLiQUDBhM3JrjFSY
Y++aMgAnXnwdUUFIwodgX1gTso/hkAgVK0w4Ma4IBxZHQMDACzCNlRJiKFokEu5EiopFrFwdYiWF
EC5rhYQ1BqbEhsN1inCE4YGIBBAo5kEdrRS0EQkwEhEp0AABAgYGeA6liUBBAgOXFDDYvUDA7t+/
LxHYzTPAb1wHHCxAsMBAgtnAf2cawsGFhSIUYOwiAtSVgwFCDphM4mmlpQQhiSgQMMBVAAEyNx1A
UtJBgQVCh2DQjoRE5yEOODDdAA+AV0oqMClgoAIQzDcTJwAE8Fp4zwEIwXQANABBTillEv9AeREu
px8LGpFm4okopqjiiiyOxoEKHg2xz2Jn8KPVPkSYA0AGeDT0EI8v5HEYWiG84BhEiAEQARueoXDd
EYv8R0QKij2GzAtuvVUCkIwJUUFFF30l2EVf2nhNVkWEBVhZRnDASBH7wUBVjhEoFkYEZ3w1BFkA
BESEYGy+1dYFH6wQaJ89HgMmlDC4cIQIMJBQRAlxWNHCOEWi5ZUzSQqhzwt1ETGHW1UKMSYRFaRQ
1h1HErEIX3ZZl2NFjo2QRglcpZBBBIehIcQIuQpzwj4tnHDRXMSKseMaHzxT0QppZNArFh/0ukI/
RqlQhAkmiNbitwBIoMKTG71ZxC1JEIDsYYqjJEUBCSB4q5dqQrSHS3s5GRDUEAmMpFNRlZBigL/i
PTCggBFqCLBMAcwyHQInDWFBpEfooi0RmzBAyiMfQhieTwdW+C8ABxCA7lAIoLKAEKGQBEF6H1n4
SSjqDpHddkS4KakRBWzCEgDyIaHvyj8FVcADRdkiU00JgNcwBLgYsQkC+pJChF4oHDFxEQnIBnTE
AauXSXswDy2ETwl8YtwQ7TVY78uNyMQgT5e0LMTEUua1swAF9MybgT8FiN8n8Emi8QALuLJAAgxI
ou4mD8h2QH4BLPBAA8tlMpwrtvmcCQgieDAnuKQXEgQAOw==

------=_NextPart_000_0009_01CBDA52.67BAA610
Content-Type: application/octet-stream
Content-Transfer-Encoding: base64
Content-Location: http://www.matrixscience.com/cgi/mass_error.pl?mass_error_1075638038179922

R0lGODlhwgGWAMIAAP///wAAAP8AAADMAAAA/wAAAAAAAAAAACH5BAEAAAAALAAAAADCAZYAAAP+
CLrc/jDKSau9OOvNu/9gKI5kaZ5oqq5s675wLM90bd94ru987//AoHBILBqPyKRyyWw6n9CodEqt
Wq/YrHbL7Xq/4LB4TC6bz+i0es1uu9/wuHxOr9vv+Lx+z+/7/4CBgoOEhYaHiImKi4yNjhAEkQSP
lJUxk5aZmieYHQKfm6GanRyfAqKolKQbpqmuiZKrr7O0srS3qLa4u5m6vL9bAcIBN77AD63HSsQL
zDTGygzJ0UbOzTKx1BTT2njQ3eB73+HkRMPCNePl6z7E7jbq7PI57wDWl/P5Q/X3Ldn6AIOgSxew
oJR+DZydQxjPoMMTCxFKqPeA34SGDzOG6Cf+seI1BwrtDYOksWQLjhdCgrwWMpbLSAz+KZAJgKZN
STFxLrgJc6fOmT9rBuVJimjOnkCRClVq1CfToVCfSi0alerUo1azYt3qVGtXrkm9hgW7VGxZECgt
qEz4sW1Mk3BTRBxYYS0Du/YeYIzLlwVFkSwV4J3Zt7COe3TzNkv81rBjDmln7H1M2VpHFTQpa647
Et7mz0gmgx6NTwQ30qg9iEYGKrXrDqsdnH5NW0Lm2rhfxM7NW8Pu3sAr/IYyO7iXy7rRFDcerFhQ
Msu9RP+MPPnm6dRzDJeHXXNEgszDj9guvts5z+X5Wsb2PL3G9c/cx4Wfcrz8+Z3rV7dA/r7+wcEb
9OcfL/utJFgIAg54S4EGKpbBSy6R1dRYX1VI4YVnWZghhhNu6GGHIFYloYgahnhViSRymOKHK5po
losiMMjWgSAkqCAtMt7l4Ac23ujKdxjkaJuPRDZWZEBCcnIkks4ptaQ8SSr55CPddRBlCT1O+UaV
GwApmZaOcNlElmA2Eplu7ZVJDTMAukCmmoqw6VZpcJpH44501rnmXODpKd6bfhp0W6C9AUqooIcy
Z2iiAC3KaD7bifmoNoOy0tqkiIYgKaaMIKfQeQ44yiklf7El55AWbDqqJQCGBGqoF6i6Kqlz3kkR
MRBOaMqJKvLKoq8woghsi8QOa+yLxSL+e+yIywqr7LPMQgvDQg4ihBdDs+rT6pzYZpvPX3RZdKeR
3kKZEH0iSSRqudGsyy4vlb7rmLvywlsvaPTee0u++s7Cb7+ixAuwSf8OHLDB8yIM3aVhFKwwDbJG
4fDDMkQ8Zq4YZ6zxxhx37PHHIIcs8sgkl2zyySinrLLKU+z228s1xsyjzKrRDJvNHMA8884S83yz
zznjHKDQvhH9oNEY6Fwz0E64jPQFSv+89NRSVx0000VjfbTWSzjNNdRP8xe2cGNTEPXVVKNt9dBS
eJ02229nHffWcydd9kV3o1o32BT37fffgGf0aX6IxZEfnoXD0Rm14+L532C3Op6GSpH+u/qG5aYG
9tCti2su+RqVe35lF+50fmCb2rYVeuNsnJoX5p9Pbmu1tAvuEeyja7HW6rGfYS3tqH97u+iX63g6
8W5IxHvux+x+/PNtoIR772Ukrhjvjy+emPXRv8o99dWDevj3gZdv/vnop6/++uxTPMD7AygQv/zy
v18D/PXj3/5GtXrA5uEz8sD8ABA/+xlwAQOEwQALuL8SoIMx/lNdBHK3QAJakIET0F8B57dBBNrv
ggmEwAY/6IAOgrB+FmzgO/43uMV0hD4sDOAGKshADoaQATTkIAF1mEP6iVCHPmzAB01YwxS2b4WZ
g57yjIc4Js5QgwjE4Q/xF8IqRvGAhhGwYgmvyEUMHvEj4rPMZWAomPEJ0IgVlOIW1RhFNnqRAloU
IhfpV8T9TY9bE2Ri5Pp3ASDSsI1yZGMQg/jGB/xxkB6kIw8vqELNPRB5Hpnd//jYxzmmUH+GHGIg
cajJDJIQk3LUZCeNyD7K8SNcEJyR98TFhjg2kBqufOUVEgAAOw==

------=_NextPart_000_0009_01CBDA52.67BAA610
Content-Type: application/octet-stream
Content-Transfer-Encoding: base64
Content-Location: http://www.matrixscience.com/cgi/mass_error.pl?mass_error_ppm_504902974697060

R0lGODlhwgGWAMIAAP///wAAAP8AAADMAAAA/wAAAAAAAAAAACH5BAEAAAAALAAAAADCAZYAAAP+
CLrc/jDKSau9OOvNu/9gKI5kaZ5oqq5s675wLM90bd94ru987//AoHBILBqPyKRyyWw6n9CodEqt
Wq/YrHbL7Xq/4LB4TC6bz+i0es1uu9/wuHxOr9vv+Lx+z+/7/4CBgoOEhYaHiImKewKNi4+QIAST
BB+NApGZmhqVHpeboKERnaKlewGoATekpq11qguwNKyutW+ysTW0try9C7u+wa7AwsVhqagylMTG
zVu4NszO01fI0dTYzzrS2d1NyMkW4Lkc3N7nXdAAquoW5ujwRNYX87LtFO/x+j649w/268hlyLev
YI5+G9gJlLCs4SQGyyBSkvjw10SLFRVExMj+aqPGix8zAvA4EmRJkSRTmlSJcqXLljA7vpQZkyLN
mzZzctQZEufOnz15nvQZFOhQoR9g+ZugUMHSUQajDgGXqgLAgE+hSt1KperCgVzD8pg3S6zZGwjL
nl0rI+0MgmzjhlB6LeonuW2pZiVBct9dvGPgOvsLOIzgwoglqNuL4nDixw7cvoVMuQNZtZUzK3Gs
ubMuz6CD9A1NegfnB4RLq+Y0IvXq1xVOO3ANuzYE2bZzs9atmfEK3LwL+v4dvPLwE6OLFz7eWDlk
qp+dSw8BHArt6VguK0NzHXsVyTGqP+nufQp4GOLLTzv/Ir0+8p21u0ieGL566p3tZ2aO/H7+XP79
+bcWgCa4J6AwBBLogIEH9gIdPQHh12BoV33A4IS28FchBg41JBRLRB1lFIgfzlRiTSOamCKKRbUo
ooskrhhijDCqWCOLL+ZIo4428iiSBwBu2MGFGLYS5FflFBnWkQpCpOQm+iU0DgZNOvlkJlE2QeSV
b2QJYQNVDsnlPnQ5Fd2Y8JQZIXomoemNmmEm6SY6esW5wZZzAoZnnnLtySdbfv55VqCCikVooVHR
hyhshy6aqKPBNQrpPpJOGk+llqKDaabebMrpNIp+qoaXVHgqahGkTiFeqqcKwWoUqzrSqkGxYjJr
QabeKkyuuvrCa6/DtCnBq8CCegGxxTb+QxCyyRbza7OmPAutHVOuudu01CxmLYfYYlMPkrF1m20u
QrojbjDVmlnuAx226+678MYr77z01mvvvfjmq+++/Pbr778A93vQmvzhBtzBkiRsocIeILzwww0z
LCbEbZHT1LVyRkxxxhNr7HHHIHMs8p0Sj4xxXuyZ+7HJYG1Msssnv7yyzCHTzDK3MDNhcMk29xzz
zy3PDDTOQgdd89AXSMuz0TcnvTTTPkONtMpFE3201Fhbfe7WXHft9X+xkAWNnVZ4ZSYDY8fhVbVp
sxXOtliRe4vFBNdNtnlyg2n3gASvnTfcbFwseN1qr+O3uuBuVeHg66oB595nzw153JH+m9UO44mj
sfjkd+MdGedu/wO6G25hXvka95gOuOIC0QVQ51Fo+/rfget9tupiTWn2trDHLrbtmZ+h+9u8f238
8cgnr/zyzDfvPAADRD+AAtNTT330NUh/vfbPzxW8BkrtDnwH1UMP/fTYl18+DOqb3z0JyRCfVOsR
NNk++uavDwH36Fff/wL8Ox8F+oe9B/wvf/7D3/sUEj57vE18aIvg7eSnoPvl73oRuJ//BHhB6xVQ
fwz4IAANuEER4g+Ey2Og3mZ3uoUIKWUWkN4GrTdCEmpPfzgcIQr31wAUWtCDHXzeVerRj6WUzim7
q6D7lphDBzSxhlBUYAWeGEIdWlFXis5jobXaJjr6bUiJ7vvhEqtIRijSMIg8BOIZQ1jCEqKxeSyM
39/8sbnwfW+AVqQh92y4xjFur498/KMBOXjA9nVviE0xGwRtJ7ZEuoGK78MGJCNphQQAADs=

------=_NextPart_000_0009_01CBDA52.67BAA610--
