# Supplementary material for: Regulation of GacA in Pseudomonas chlororaphis Strains Shows a Niche Specificity
Source: PLoS One. 2015 Sep 17;10(9):e0137553. doi: 10.1371/journal.pone.0137553 (PMC4574860; doi:10.1371/journal.pone.0137553)
Supplement: S3 File — (ZIP) [file pone.0137553.s003.zip › MALDI-TOFMS-data/C11.mht]

From: <Saved by Windows Internet Explorer 7>
Subject: Mascot Search Results: Protein View
Date: Fri, 4 Mar 2011 09:57:19 +0800
MIME-Version: 1.0
Content-Type: multipart/related;
	type="text/html";
	boundary="----=_NextPart_000_0000_01CBDA52.8CAF1910"
X-MimeOLE: Produced By Microsoft MimeOLE V6.00.2900.2180

This is a multi-part message in MIME format.

------=_NextPart_000_0000_01CBDA52.8CAF1910
Content-Type: text/html;
	charset="utf-8"
Content-Transfer-Encoding: quoted-printable
Content-Location: http://www.matrixscience.com/cgi/protein_view.pl?file=../data/20110304/FttmrzsOt.dat&hit=1

=EF=BB=BF<!DOCTYPE HTML PUBLIC "-//W3C//DTD HTML 4.0 Transitional//EN">
<!-- 0 seconds --><!-- 0 seconds --><!-- 0 seconds =
--><HTML><HEAD><TITLE>Mascot Search Results: Protein View</TITLE>
<META http-equiv=3DContent-Type content=3D"text/html; charset=3Dutf-8">
<META content=3D"MSHTML 6.00.5730.13" name=3DGENERATOR></HEAD>
<BODY vLink=3D#0000ff aLink=3D#0000ff bgColor=3D#ffffff>
<H1><IMG height=3D31=20
src=3D"http://www.matrixscience.com/images/88x31_logo_white.gif" =
width=3D88=20
align=3Dtop border=3D0 NATURALSIZEFLAG=3D"3"> Mascot Search Results</H1>
<H3>Protein View</H3>
<FORM method=3Dpost><INPUT type=3Dhidden =
value=3D../data/20110304/FttmrzsOt.dat=20
name=3Dfile> <INPUT type=3Dhidden value=3D1 name=3Dhit> <INPUT =
type=3Dhidden value=3Dfalse=20
name=3Dshowall> <INPUT type=3Dhidden value=3D0 name=3Dave_thresh> <INPUT =
type=3Dhidden=20
value=3D0 name=3D_ignoreionsscorebelow> <INPUT type=3Dhidden =
value=3D0.05=20
name=3D_sigthreshold> <INPUT type=3Dhidden name=3Dreport> <INPUT =
type=3Dhidden value=3D1=20
name=3Ddb_idx> <INPUT type=3Dhidden value=3D32 name=3D_msresflags> =
<INPUT type=3Dhidden=20
value=3D2 name=3D_msresflags2> <INPUT type=3Dhidden value=3D0 =
name=3Dpercolate> <INPUT=20
type=3Dhidden value=3D0 name=3Dpercolate_rt> <FONT=20
face=3D"Courier New,Courier,monospace"><PRE>Match to: =
<B>gi|242373148</B> Score: <B>86</B> Expect: <B>0.021</B>
<B>ABC superfamily ATP binding cassette transporter, ABC protein =
[Staphylococcus epidermidis M23864:W1]</B>

Nominal mass (M<SUB>r</SUB>): <B>38153</B>; Calculated pI value: =
<B>5.92</B>
NCBI BLAST search of <A =
href=3D"http://www.ncbi.nlm.nih.gov/blast/Blast.cgi?ALIGNMENTS=3D50&amp;A=
LIGNMENT_VIEW=3DPairwise&amp;AUTO_FORMAT=3DSemiauto&amp;CDD_SEARCH=3Don&a=
mp;CLIENT=3Dweb&amp;COMPOSITION_BASED_STATISTICS=3Don&amp;DATABASE=3Dnr&a=
mp;DESCRIPTIONS=3D100&amp;ENTREZ_QUERY=3D(none)&amp;EXPECT=3D10&amp;FILTE=
R=3DL&amp;FORMAT_BLOCK_ON_RESPAGE=3DNone&amp;FORMAT_OBJECT=3DAlignment&am=
p;FORMAT_TYPE=3DHTML&amp;GAPCOSTS=3D11+1&amp;I_THRESH=3D0.001&amp;LAYOUT=3D=
TwoWindows&amp;MATRIX_NAME=3DBLOSUM62&amp;NCBI_GI=3Don&amp;PAGE=3DProtein=
s&amp;PROGRAM=3Dblastp&amp;QUERY=3DMTNHLLEVKELETSLFINKQWYPTVDKVSFKLEKGEVL=
GVVGESGCGKSILNKSIIKLLPDKISKITHGEVIFEGKRIDEYNESDFLKIRGNDIGMIFQEPMTALNPVFKI=
KNQIIESILVHQKKSKKEAYQEAKDLLLKVGISRQEEVLNSYPHQLSGGMRQRVMIAMAISCSPKLLIADEPT=
TALDVTIQAQILDLLKNIQKDTQMSIILITHDLSVVSEFCDKVMVMYAGQIVEYGNLKEILENPKHPYTKKLL=
RTIPTLDSERERLETIEGIVPSITEFQFNNCRFANRCDEKLDICNSICPSMSNINDTLVRCHLFDRQSEAEHH=
E&amp;SERVICE=3Dplain&amp;SET_DEFAULTS.x=3D9&amp;SET_DEFAULTS.y=3D5&amp;S=
HOW_OVERVIEW=3Don&amp;WORD_SIZE=3D3&amp;END_OF_HTTPGET=3DYes" =
target=3D_blank>gi|242373148</A> against nr
Unformatted <A =
href=3D"http://www.matrixscience.com/cgi/getseq.pl?NCBInr+gi%7c242373148+=
seq" target=3D_blank>sequence string</A> for pasting into other =
applications

Taxonomy: <A =
href=3D"http://www.ncbi.nlm.nih.gov/Taxonomy/Browser/wwwtax.cgi?lvl=3D0&a=
mp;id=3D525378" target=3D_blank>Staphylococcus epidermidis M23864:W1</A>
Links to retrieve other entries containing this sequence from NCBI =
Entrez:
<A =
href=3D"http://www.ncbi.nlm.nih.gov/entrez/query.fcgi?cmd=3Dsearch&amp;db=
=3Dprotein&amp;doptcmdl=3Dgenpept&amp;tool=3Dmascot&amp;term=3D242349099"=
 target=3D_blank>gi|242349099</A> from <A =
href=3D"http://www.ncbi.nlm.nih.gov/Taxonomy/Browser/wwwtax.cgi?lvl=3D0&a=
mp;id=3D525378" target=3D_blank>Staphylococcus epidermidis M23864:W1</A>

Fixed modifications: Carbamidomethyl (C)
Variable modifications: Oxidation (M)
Cleavage by Trypsin: cuts C-term side of KR unless next residue is P
Number of mass values searched: <B>31</B>
Number of mass values matched: <B>8</B>
Sequence Coverage: <B>31%</B>

Matched peptides shown in <B><FONT color=3D#ff0000>Bold Red</FONT></B>

     <B>1</B> <B><FONT color=3D#ff0000>MTNHLLEVKE LETSLFINKQ WYPTVDKVSF =
K</FONT></B>LEKGEVLGV VGESGCGKSI=20
<B>    51</B> LNKSIIKLLP DKISK<B><FONT color=3D#ff0000>ITHGE =
VIFEGKR</FONT></B>IDE YNESDFLK<B><FONT color=3D#ff0000>IR GNDIGMIFQE =
</FONT></B>
<B>   101<FONT color=3D#ff0000> PMTALNPVFK </FONT></B>IKNQIIESIL =
VHQKKSKKEA YQEAKDLLLK VGISRQEEVL=20
<B>   151</B> NSYPHQLSGG MRQRVMIAMA ISCSPKLLIA DEPTTALDVT IQAQILDLLK=20
<B>   201</B> NIQKDTQMSI ILITHDLSVV SEFCDKVMVM YAGQIVEYGN LKEILENPKH=20
<B>   251</B> PYTKKLLRTI PTLDSERERL ETIEGIVPSI TEFQFNNCRF ANR<B><FONT =
color=3D#ff0000>CDEKLDI </FONT></B>
<B>   301<FONT color=3D#ff0000> CNSICPSMSN INDTLVRCHL FDRQSEAEHH =
E</FONT></B>
</PRE></FONT>
<P><INPUT onclick=3D"this.form.showall.value=3D'true'; return true" =
type=3Dsubmit value=3D"Show predicted peptides also">=20

<P><INPUT type=3Dsubmit value=3D"Sort Peptides By">&nbsp; <INPUT =
type=3Dradio CHECKED=20
value=3Dstartup name=3Dsort>Residue Number&nbsp; <INPUT type=3Dradio =
value=3Dmassup=20
name=3Dsort>Increasing Mass&nbsp; <INPUT type=3Dradio value=3Dmassdown=20
name=3Dsort>Decreasing Mass&nbsp; <FONT face=3D"Courier =
New,Courier,monospace"><PRE><B> Start - End     Observed    Mr(expt)   =
Mr(calc)     Delta   Miss Sequence</B>
<B><FONT color=3D#ff0000>     1 - 19     2259.0651  2258.0578  2258.1980 =
   -0.1402     1  -.MTNHLLEVKELETSLFINK.Q </FONT></B>=20
<B><FONT color=3D#ff0000>    10 - 27     2211.1201  2210.1128  2210.1259 =
   -0.0131     1  K.ELETSLFINKQWYPTVDK.V </FONT></B>=20
<B><FONT color=3D#ff0000>    20 - 31     1497.8713  1496.8640  1496.7664 =
    0.0977     1  K.QWYPTVDKVSFK.L </FONT></B>=20
<B><FONT color=3D#ff0000>    66 - 77     1385.8110  1384.8037  1384.7463 =
    0.0574     1  K.ITHGEVIFEGKR.I </FONT></B>=20
<B><FONT color=3D#ff0000>    89 - 110    2523.3781  2522.3708  2522.2661 =
    0.1047     1  K.IRGNDIGMIFQEPMTALNPVFK.I </FONT></B> 2 Oxidation (M) =

<B><FONT color=3D#ff0000>    91 - 110    2254.1280  2253.1207  2253.0810 =
    0.0398     0  R.GNDIGMIFQEPMTALNPVFK.I </FONT></B> 2 Oxidation (M)=20
<B><FONT color=3D#ff0000>   294 - 317    2870.4419  2869.4346  2869.2714 =
    0.1632     1  R.CDEKLDICNSICPSMSNINDTLVR.C </FONT></B> Oxidation (M) =

<B><FONT color=3D#ff0000>   318 - 331    1794.9278  1793.9205  1793.7540 =
    0.1665     1  R.CHLFDRQSEAEHHE.- </FONT></B>=20

<B>No match to: </B>1066.0586, 1072.0577, 1142.5609, 1170.6677, =
1215.6213, 1264.6703, 1277.0749, 1368.8215, 1461.7385, 1490.7935, =
1522.8596, 1911.9614, 2225.1282, 2299.1704, 2306.9749, 2545.3658, =
2597.2816, 2614.3115, 2636.2800, 2853.3550, 2856.3804, 2889.4758, =
2893.3956
<P><IMG height=3D150 alt=3D"Error Distribution" =
src=3D"http://www.matrixscience.com/cgi/mass_error.pl?mass_error_10997619=
02292345" width=3D450><IMG height=3D150 alt=3D"Error Distribution (ppm)" =
src=3D"http://www.matrixscience.com/cgi/mass_error.pl?mass_error_ppm_5162=
26682412120" width=3D450>
</FORM><HR>
LOCUS       ZP_04818722              331 aa            linear   BCT =
10-NOV-2010
DEFINITION  ABC superfamily ATP binding cassette transporter, ABC =
protein
            [Staphylococcus epidermidis M23864:W1].
ACCESSION   ZP_04818722
VERSION     ZP_04818722.1  GI:242373148
DBLINK      Project: <A =
href=3D"http://eutils.ncbi.nlm.nih.gov/entrez/eutils/%22http://eutils.ncb=
i.nlm.nih.gov:80/genomeprj/55897%22">55897</A>
DBSOURCE    REFSEQ: accession <A =
href=3D"http://eutils.ncbi.nlm.nih.gov/entrez/eutils/%22http://eutils.ncb=
i.nlm.nih.gov:80/nuccore/225006150%22">NZ_ACJB01000054.1</A>
KEYWORDS    .
SOURCE      Staphylococcus epidermidis M23864:W1
  ORGANISM  <A =
href=3D'http://eutils.ncbi.nlm.nih.gov/entrez/eutils/%22http://eutils.ncb=
i.nlm.nih.gov:80/Taxonomy/Browser/wwwtax.cgi?id=3D525378"'>Staphylococcus=
 epidermidis M23864:W1</A>
            Bacteria; Firmicutes; Bacillales; Staphylococcus.
REFERENCE   1  (residues 1 to 331)
  AUTHORS   Qin,X., Bachman,B., Battles,P., Bell,A., Bess,C., =
Bickham,C.,
            Chaboub,L., Chen,D., Coyle,M., Deiros,D.R., Dinh,H., =
Forbes,L.,
            Fowler,G., Francisco,L., Fu,Q., Gubbala,S., Hale,W., Han,Y.,
            Hemphill,L., Highlander,S.K., Hirani,K., Hogues,M., =
Jackson,L.,
            Jakkamsetti,A., Javaid,M., Jiang,H., Korchina,V., Kovar,C.,
            Lara,F., Lee,S., Mata,R., Mathew,T., Moen,C., Morales,K.,
            Munidasa,M., Nazareth,L., Ngo,R., Nguyen,L., Okwuonu,G., =
Ongeri,F.,
            Patil,S., Petrosino,J., Pham,C., Pham,P., Pu,L.-L., =
Puazo,M.,
            Raj,R., Reid,J., Rouhana,J., Saada,N., Shang,Y., Simmons,D.,
            Thornton,R., Warren,J., Weissenberger,G., Zhang,J., =
Zhang,L.,
            Zhou,C., Zhu,D., Muzny,D., Worley,K. and Gibbs,R.
  TITLE     Direct Submission
  JOURNAL   Submitted (08-JAN-2009) Human Genome Sequencing Center, =
Baylor
            College of Medicine, One Baylor Plaza, Houston, TX 77030, =
USA
<A name=3Dcomment_242373148></A>COMMENT     PREDICTED <A =
href=3D"http://eutils.ncbi.nlm.nih.gov/entrez/eutils/%22http://eutils.ncb=
i.nlm.nih.gov:80/RefSeq/%22">REFSEQ</A>: This record has not been =
reviewed and the
            function is unknown. The reference sequence was derived from
            <A =
href=3D"http://eutils.ncbi.nlm.nih.gov/entrez/eutils/%22http://eutils.ncb=
i.nlm.nih.gov:80/protein/EES40700%22">EES40700</A>.
            This sequence is generated as a part of the Human Microbiome
            Project (HMP), funded by the National Institutes of Health =
(NIH),
            National Human Genome Research Institute (NHGRI) Large-Scale
            Sequencing Research Network and the National Institute of =
Allergy
            and Infectious Diseases (NIAID) Microbial Genome Sequencing =
Centers
            Program.  The mission of the HMP is to generate resources to =
enable
            the characterization of the human microbiota, the microbial
            communities living within human bodies, and analyze the role =
of
            these organisms in human health and disease.  See
            <A =
href=3D"http://eutils.ncbi.nlm.nih.gov/entrez/eutils/%22http://www.hmpdac=
c.org/%22">http://eutils.ncbi.nlm.nih.gov/entrez/eutils/%22http://www.hmp=
dacc.org/%22</A> for more information.
              The sequenced strain was obtained from Dr. Sheldon Kaplan
            (contact information: Texas Children's Hospital, Department =
of
            Pediatric Infectious Diseases, 1102 Bates Street #1150, =
Houston,
            TX, 77030; email: slkaplan@TexasChildrensHospital.org).  The
            genomic DNA was prepared from a single bacterial isolate.  =
The
            sequence generated included at least 10 fold coverage of =
Roche/454
            Lifesciences FLX fragment data, at least 8 fold clone =
coverage of
            Roche/454 Lifesciences paired-end data and at least 10 fold
            coverage of Illumina/Solexa data.
              The Roche/454 Lifesciences sequence was assembled using =
the
            Roche/454 Lifescience Newbler assembler.  The contigs from =
the
            Newbler assembly were aligned to the Illumina/Solexa data =
with
            mapping tools such as Mosaic and Crossmatch and these data =
were
            used for error correction for this version of the draft =
assembly.
            This draft assembly meets the HMP draft quality standards =
(more
            than 90% of the genome is included in contigs, more than 90% =
of a
            core set of bacterial genes are found with &gt; 30% identity =
and &gt; 30%
            length; more than 90% of the bases in the assembly have more =
than 5
            fold sequence coverage, the contig N50 length is greater =
than 5kb,
            the scaffold N50 length is greater than 20kb, and there is =
less
            than 1 gap per 5kb).
              This is a reference genome for the Human Microbiome =
Project.
            This project is co-owned with the Human Microbiome Project =
DACC.
            Genome Coverage: 10x
            Sequencing Technology: 454; ABI; Solexa/Illumina
           =20
            Annotation was added to the contigs in June 2009.
            Method: conceptual translation.
<A name=3Dfeature_242373148></A>FEATURES             Location/Qualifiers
     source          1..331
                     /organism=3D"Staphylococcus epidermidis M23864:W1"
                     /strain=3D"M23864:W1"
                     /db_xref=3D"taxon:<A =
href=3D'http://eutils.ncbi.nlm.nih.gov/entrez/eutils/%22http://eutils.ncb=
i.nlm.nih.gov:80/Taxonomy/Browser/wwwtax.cgi?id=3D525378"'>525378</A>"
     <A =
href=3D'http://eutils.ncbi.nlm.nih.gov/entrez/eutils/%22http://eutils.ncb=
i.nlm.nih.gov:80/protein/242373148?from=3D1&amp;to=3D331&amp;report=3Dgpw=
ithparts"'>Protein</A>         1..331
                     /product=3D"ABC superfamily ATP binding cassette
                     transporter, ABC protein"
                     /calculated_mol_wt=3D37590
     <A =
href=3D'http://eutils.ncbi.nlm.nih.gov/entrez/eutils/%22http://eutils.ncb=
i.nlm.nih.gov:80/protein/242373148?from=3D5&amp;to=3D322&amp;report=3Dgpw=
ithparts"'>Region</A>          5..322
                     /region_name=3D"DppD"
                     /note=3D"ABC-type dipeptide/oligopeptide/nickel =
transport
                     system, ATPase component [Amino acid transport and
                     metabolism / Inorganic ion transport and =
metabolism];
                     COG0444"
                     /db_xref=3D"CDD:<A =
href=3D'http://eutils.ncbi.nlm.nih.gov/entrez/eutils/%22http://eutils.ncb=
i.nlm.nih.gov:80/Structure/cdd/cddsrv.cgi?uid=3D30793"'>30793</A>"
     <A =
href=3D'http://eutils.ncbi.nlm.nih.gov/entrez/eutils/%22http://eutils.ncb=
i.nlm.nih.gov:80/protein/242373148?from=3D5&amp;to=3D239&amp;report=3Dgpw=
ithparts"'>Region</A>          5..239
                     /region_name=3D"ABC_NikE_OppD_transporters"
                     /note=3D"The ABC transporter subfamily specific for =
the
                     transport of dipeptides, oligopeptides (OppD), and =
nickel
                     (NikDE).  The NikABCDE system of E. coli belongs to =
this
                     family and is composed of the periplasmic binding =
protein
                     NikA, two integral membrane...; cd03257"
                     /db_xref=3D"CDD:<A =
href=3D'http://eutils.ncbi.nlm.nih.gov/entrez/eutils/%22http://eutils.ncb=
i.nlm.nih.gov:80/Structure/cdd/cddsrv.cgi?uid=3D73016"'>73016</A>"
     <A =
href=3D'http://eutils.ncbi.nlm.nih.gov/entrez/eutils/%22http://eutils.ncb=
i.nlm.nih.gov:80/protein/242373148?from=3D42&amp;to=3D49&amp;report=3Dgpw=
ithparts"'>Site</A>            42..49
                     /site_type=3D"other"
                     /note=3D"Walker A/P-loop"
                     /db_xref=3D"CDD:<A =
href=3D'http://eutils.ncbi.nlm.nih.gov/entrez/eutils/%22http://eutils.ncb=
i.nlm.nih.gov:80/Structure/cdd/cddsrv.cgi?uid=3D73016"'>73016</A>"
     <A =
href=3D'http://eutils.ncbi.nlm.nih.gov/entrez/eutils/%22http://eutils.ncb=
i.nlm.nih.gov:80/protein/242373148?itemid=3D250&amp;report=3Dgpwithparts"=
'>Site</A>            order(45..46,48..50,99,181..182,215)
                     /site_type=3D"other"
                     /note=3D"ATP binding site"
                     /db_xref=3D"CDD:<A =
href=3D'http://eutils.ncbi.nlm.nih.gov/entrez/eutils/%22http://eutils.ncb=
i.nlm.nih.gov:80/Structure/cdd/cddsrv.cgi?uid=3D73016"'>73016</A>"
     <A =
href=3D'http://eutils.ncbi.nlm.nih.gov/entrez/eutils/%22http://eutils.ncb=
i.nlm.nih.gov:80/protein/242373148?from=3D96&amp;to=3D99&amp;report=3Dgpw=
ithparts"'>Site</A>            96..99
                     /site_type=3D"other"
                     /note=3D"Q-loop/lid"
                     /db_xref=3D"CDD:<A =
href=3D'http://eutils.ncbi.nlm.nih.gov/entrez/eutils/%22http://eutils.ncb=
i.nlm.nih.gov:80/Structure/cdd/cddsrv.cgi?uid=3D73016"'>73016</A>"
     <A =
href=3D'http://eutils.ncbi.nlm.nih.gov/entrez/eutils/%22http://eutils.ncb=
i.nlm.nih.gov:80/protein/242373148?from=3D157&amp;to=3D166&amp;report=3Dg=
pwithparts"'>Site</A>            157..166
                     /site_type=3D"other"
                     /note=3D"ABC transporter signature motif"
                     /db_xref=3D"CDD:<A =
href=3D'http://eutils.ncbi.nlm.nih.gov/entrez/eutils/%22http://eutils.ncb=
i.nlm.nih.gov:80/Structure/cdd/cddsrv.cgi?uid=3D73016"'>73016</A>"
     <A =
href=3D'http://eutils.ncbi.nlm.nih.gov/entrez/eutils/%22http://eutils.ncb=
i.nlm.nih.gov:80/protein/242373148?from=3D177&amp;to=3D182&amp;report=3Dg=
pwithparts"'>Site</A>            177..182
                     /site_type=3D"other"
                     /note=3D"Walker B"
                     /db_xref=3D"CDD:<A =
href=3D'http://eutils.ncbi.nlm.nih.gov/entrez/eutils/%22http://eutils.ncb=
i.nlm.nih.gov:80/Structure/cdd/cddsrv.cgi?uid=3D73016"'>73016</A>"
     <A =
href=3D'http://eutils.ncbi.nlm.nih.gov/entrez/eutils/%22http://eutils.ncb=
i.nlm.nih.gov:80/protein/242373148?from=3D185&amp;to=3D188&amp;report=3Dg=
pwithparts"'>Site</A>            185..188
                     /site_type=3D"other"
                     /note=3D"D-loop"
                     /db_xref=3D"CDD:<A =
href=3D'http://eutils.ncbi.nlm.nih.gov/entrez/eutils/%22http://eutils.ncb=
i.nlm.nih.gov:80/Structure/cdd/cddsrv.cgi?uid=3D73016"'>73016</A>"
     <A =
href=3D'http://eutils.ncbi.nlm.nih.gov/entrez/eutils/%22http://eutils.ncb=
i.nlm.nih.gov:80/protein/242373148?from=3D211&amp;to=3D217&amp;report=3Dg=
pwithparts"'>Site</A>            211..217
                     /site_type=3D"other"
                     /note=3D"H-loop/switch region"
                     /db_xref=3D"CDD:<A =
href=3D'http://eutils.ncbi.nlm.nih.gov/entrez/eutils/%22http://eutils.ncb=
i.nlm.nih.gov:80/Structure/cdd/cddsrv.cgi?uid=3D73016"'>73016</A>"
     <A =
href=3D'http://eutils.ncbi.nlm.nih.gov/entrez/eutils/%22http://eutils.ncb=
i.nlm.nih.gov:80/protein/242373148?from=3D234&amp;to=3D320&amp;report=3Dg=
pwithparts"'>Region</A>          234..320
                     /region_name=3D"oligo_HPY"
                     /note=3D"Oligopeptide/dipeptide transporter, =
C-terminal
                     region; cl07097"
                     /db_xref=3D"CDD:<A =
href=3D'http://eutils.ncbi.nlm.nih.gov/entrez/eutils/%22http://eutils.ncb=
i.nlm.nih.gov:80/Structure/cdd/cddsrv.cgi?uid=3D157624"'>157624</A>"
     <A =
href=3D'http://eutils.ncbi.nlm.nih.gov/entrez/eutils/%22http://eutils.ncb=
i.nlm.nih.gov:80/nuccore/225006150?from=3D24384&amp;to=3D25379&amp;report=
=3Dgbwithparts"'>CDS</A>             1..331
                     /locus_tag=3D"HMPREF0793_1590"
                     /coded_by=3D"NZ_ACJB01000054.1:24384..25379"
                     /note=3D"COG: COG0444; Pfam: PF00005,PF08352; =
InterPro:
                     IPR003593"
                     /transl_table=3D<A =
href=3D'http://eutils.ncbi.nlm.nih.gov/entrez/eutils/%22http://eutils.ncb=
i.nlm.nih.gov:80/Taxonomy/Utils/wprintgc.cgi?mode=3Dc#SG11"'>11</A>

</PRE></FONT>
<P>
<TABLE cellSpacing=3D2 cellPadding=3D1 width=3D"100%" border=3D2>
  <TBODY>
  <TR>
    <TD noWrap align=3Dmiddle><B>Mascot:</B>&nbsp; <A=20
      =
href=3D"http://www.matrixscience.com/">http://www.matrixscience.com/</A> =

  </TD></TR></TBODY></TABLE></P></BODY></HTML>

------=_NextPart_000_0000_01CBDA52.8CAF1910
Content-Type: image/gif
Content-Transfer-Encoding: base64
Content-Location: http://www.matrixscience.com/images/88x31_logo_white.gif

R0lGODlhWAAfANX/AMDAwP/v7//f3//Pz/+/v/+vr/+fn/+Pj/9/f/9wcP9gYP9QUP9AQP8wMP8g
IP8QEP8AAO/v/+/v79/f/9/f38/P/8/Pz7+//7+/v6+v/6+vr5+f/5+fn4+P/4+Pj39//39/f3Bw
/3BwcGBg/2BgYFBQ/1BQUEBA/0BAQDAw/zAwMCAg/yAgIBAQ/xAQEAAA/wAAAAAAAAAAAAAAAAAA
AAAAAAAAAAAAAAAAAAAAAAAAAAAAAAAAAAAAAAAAAAAAACH5BAEAAAAALAAAAABYAB8AQAb/QIBw
SCwaj8ikcslsEl0wTDHz+bxOgMrp8mpFiJFThfsyjl4j82tVLaVGk+Hq1TF2ut8jCkYRSkgcToKD
hIQUKiBCHnxEAghDBA8QQg4QBEQBQwyWQ5ICAAsBAZcACKQJEAsMQgQQk5hCAhAPlAACn0MkUYMS
HCIaABMfJychRSPEH0YbWEMXJyUhxCPSJQAb0icjH8gfeRvIxRnXxCfeGcQlFwAWIn1HLC7vQhtl
AFZ1ES0v6/QrRGSIWPlXpF6LISWuVNgA4EyaIRta9Jvw4kUcInsCDZEARcqQBQ6I0AJQAEIDIgQU
xJo1pOQqIQFUCmFQyYAQAzZBQXikqYAQ/wQQZAIgkFPIHmCFkipdyrSp06eDSLiQUDBhM3JrjFSY
Y++aMgAnXnwdUUFIwodgX1gTso/hkAgVK0w4Ma4IBxZHQMDACzCNlRJiKFokEu5EiopFrFwdYiWF
EC5rhYQ1BqbEhsN1inCE4YGIBBAo5kEdrRS0EQkwEhEp0AABAgYGeA6liUBBAgOXFDDYvUDA7t+/
LxHYzTPAb1wHHCxAsMBAgtnAf2cawsGFhSIUYOwiAtSVgwFCDphM4mmlpQQhiSgQMMBVAAEyNx1A
UtJBgQVCh2DQjoRE5yEOODDdAA+AV0oqMClgoAIQzDcTJwAE8Fp4zwEIwXQANABBTillEv9AeREu
px8LGpFm4okopqjiiiyOxoEKHg2xz2Jn8KPVPkSYA0AGeDT0EI8v5HEYWiG84BhEiAEQARueoXDd
EYv8R0QKij2GzAtuvVUCkIwJUUFFF30l2EVf2nhNVkWEBVhZRnDASBH7wUBVjhEoFkYEZ3w1BFkA
BESEYGy+1dYFH6wQaJ89HgMmlDC4cIQIMJBQRAlxWNHCOEWi5ZUzSQqhzwt1ETGHW1UKMSYRFaRQ
1h1HErEIX3ZZl2NFjo2QRglcpZBBBIehIcQIuQpzwj4tnHDRXMSKseMaHzxT0QppZNArFh/0ukI/
RqlQhAkmiNbitwBIoMKTG71ZxC1JEIDsYYqjJEUBCSB4q5dqQrSHS3s5GRDUEAmMpFNRlZBigL/i
PTCggBFqCLBMAcwyHQInDWFBpEfooi0RmzBAyiMfQhieTwdW+C8ABxCA7lAIoLKAEKGQBEF6H1n4
SSjqDpHddkS4KakRBWzCEgDyIaHvyj8FVcADRdkiU00JgNcwBLgYsQkC+pJChF4oHDFxEQnIBnTE
AauXSXswDy2ETwl8YtwQ7TVY78uNyMQgT5e0LMTEUua1swAF9MybgT8FiN8n8Emi8QALuLJAAgxI
ou4mD8h2QH4BLPBAA8tlMpwrtvmcCQgieDAnuKQXEgQAOw==

------=_NextPart_000_0000_01CBDA52.8CAF1910
Content-Type: application/octet-stream
Content-Transfer-Encoding: base64
Content-Location: http://www.matrixscience.com/cgi/mass_error.pl?mass_error_1099761902292345

R0lGODlhwgGWAMIAAP///wAAAP8AAADMAAAA/wAAAAAAAAAAACH5BAEAAAAALAAAAADCAZYAAAP+
CLrc/jDKSau9OOvNu/9gKI5kaZ5oqq5s675wLM90bd94ru987//AoHBILBqPyKRyyWw6n9CodEqt
Wq/YrHbL7Xq/4LB4TC6bz+i0es1uu9/wuHxOr9vv+Lx+z+/7/4CBgoOEhYaHiImKi4yNjhAEkQSP
lJUxk5aZmieYdwKfm6E6nXafAqJxplqkdaqob65VkqyvtUyxV7S2u7u6vL+ivsDDXwHGATfCxMtZ
yAvONMrM01PQzzKz1NqO0tvef93f4kjHxjXh4+lCyOw26OrwPe0A1pfx90fz9S3Z+P5F5s79G2hl
XwODkAgq1FEu4IV5DxxSeLewDC45+xBGvOb+AOLEinMuxsn4kONGSLNSkuqngCUAlzAlqYoZiQHN
lZJs5lxwU2dNnjtbBn05tCfQn0KRElVqNClOpkWjQp36tKrPp66aLrV6lKvTq2C7hvVA0gI0jRod
UCQhEiS8hsdKKkB7Ye2Itm7zRvAoMW0Du3oDy6gXsGEFwIITUyg7A7HixxCs+UXhErLlDuWSXd4M
xTHnz5pBiz7iebRpF2vxnl4dojIF1axjf0gNSrbtEaVv6+6Qe/e/yfx8iwauwrVwCLDVEWfR23Ry
5Tmaj34+Dq7A49hTSM9ePe517pAlYxsKPrH4aOXDM1g+F3f68N5Lspew/T3Is63tK57fvv/+bP2C
8eefgCqlNNZWB2qloFReISjWg19B6GCEFE5o4YJUJcighhlKiGGDH3II4oYekgiCgPSY5EF9ABKD
okcrtqiXdRig+ACLelEno03c6TiQjSTgmJeP/gDZGnk7EmSke0neF12TFdHYGJRUtlTlbx2Np9SV
bw34HZddpugfNmDe4wx+6JX5FlxL8qamjEK+mZhxcnIXZ51z4mnfnXrqxWefbv0JKEF0DqqboIa+
4tdyiCYaCozrMeqoW2geJOZhkzo5pqUoFdhhhSGW+OmFJpI6aqigloqqqSOequqrrsba6qwi1iph
C4ZVmqUFjWZaia6cYurrQnydJ+ywChH+dmZmHyF7W6/OblNotKBBS62018ZmbbbTbMvtMt6CRKRw
04I3LnbhVnTucel++0u77vYS72jwzhuKp/jmq+++/Pbr778AByzwwAQXbPDBCCes8MJTeObwf25G
LPEGpT08McUxXqyBxRo3wTHGGXPwMcgiQ1xyxxiMnEHFIZ8chcopm0zyzDSvLPPGLdccM8p15Yyz
FDD37PPOLhf9M8/H6ky00rzebPPQTATdNNRTG30001Vj3SzSW2vd9dVe2yv22GSXvcxZzF66KRnx
qe12m1B4Z9imcBcJbIr41c0EmhD17bYYeWcZ+HCXMjv432wXrvjdiRt+DeOXVeo35GH+nPn45WuP
YXl7h+sdj0GTq5i4l52jAfrionN2eulmGBt65mAg9DrikZtk+eGjr4c652cQxtHsn83dtu+9p018
6oAb3lewZjfv/PPQRy/99NRXX8kA2A+ggPbbb489Ddl/vwD31qNA+QbLSsQ8B+Rr//37489APgPi
l3+COeqTZfteH7QPgPv/C+AEstc98bmvfQb83/zoR8ACQuCABeQe/Oy3EX04JD5tYx7f1Ack/wFQ
ggukX/wSSMIRSvABHuweCk9YQgBS0FIwmp3sdEc3GrKvgf6L3woJuMAejvACLgyhCgOYQhe+cH/0
kJtk0uK6uQzPA0bMoQ4b4EMRWpFgiEBUYAOp+EMHGvGIu1Pb8XZFOhV1UIUpHOIV1SjAKX4RhVNs
IxVZyEIsgrGMSQwjXfB4wf51UYBbdAAOuTjHEw6wfmw0YQSHKET7bVBMGMwfp4ynDzdU8Y7iuCQm
tZAAADs=

------=_NextPart_000_0000_01CBDA52.8CAF1910
Content-Type: application/octet-stream
Content-Transfer-Encoding: base64
Content-Location: http://www.matrixscience.com/cgi/mass_error.pl?mass_error_ppm_516226682412120

R0lGODlhwgGWAMIAAP///wAAAP8AAADMAAAA/wAAAAAAAAAAACH5BAEAAAAALAAAAADCAZYAAAP+
CLrc/jDKSau9OOvNu/9gKI5kaZ5oqq5s675wLM90bd94ru987//AoHBILBqPyKRyyWw6n9CodEqt
Wq/YrHbL7Xq/4LB4TC6bz+i0es1uu9/wuHxOr9vv+Lx+z+/7/2ABDYIMhICHiE8BhgCCho6JkZJG
kAqPjQuMk5ucOpeWmKCdo6Q0n5inDASrrK0Eqqywq7KvC620uLaxurO8tQq3vrnAu8S9xr8AwcjD
ysXOx9DJy9LN1NfP2NHa09ne29/d4OPi5dbh59E1p5WhE8ml8fIajO3t7/P5m4uLGfz9ojJdgEdH
gEF9CB3Us0FwjkEBCSO6ExiDWp2HEjPqaKj+saNHCRw/ilTzTxOMkCNTkjFJA6XKl4H4MYRJswzL
k89q6uxS8mYLlzuDSgIqtKiTfzONKqWysOXSp1GaziAKtWoQQj5VWLTKlUhPgBVpYOxKFglVE2PL
qo2AtMbZEmnXyqUYUMbbuXhTSH2xNa9fGFiT/h3cIO6Ir1lT3CXM1fCNknQ1LGZc1bENk/cwTKbM
mQLmC21TDexMmsRezwJFQ3DFOp05YbCZxa42m5vr27XR5SaHW7Zv2r9t734dXHdx3sN7A18uHETb
DfY2bC5N3UR0ydWzy/iUebT27y5kRs5w1zJ4JOZ1lj94vkn6l30lvG8/ZD7M6fTz/9TP3wf+/v5/
JebCfwDiJeAK8RWY3YH7KZgfgwg6SF9Pbklo4UkXnvfcVBl+d9pPOXX4gH1PfciXiBOQuJSJA6Io
H3tzbWiXizSKQGCNK+ZwI45FQYhCgjzGuFGQnPk4yAg7EqkThaBN5EGSSgpZVwdQRgmTkQFh+UCV
VqakpTtasuaKcs0xZ5yZyB1HHJprlunmmW+mySaZcNYpZ5xt2pmnnB58qZp0XQbIQXcccEmYimox
2aSNKCLapaGDOcrVZxWFGGhXgU2J4aVrZerkppyW5emXIUAaakKIVXhqoKauWhqQrrrYaqyv0hrl
rLZyhmuujO3Ka16w/iqhr8ICW2yNxB7+K1eyynYVbLP8MQuts9MG+Byp0lY7z2dfZqttPKGNZ4G3
35JyyZ8OiIknnXfqye6e8L4rb3L0qjmvvfXOme+6+57ZAmSFgAlouX5dRx7BcnH36bgIJwzWwgw3
DCC5Et9nKY6SdkgxXhlnuPFcHV/4ccXwkRytye2pq/LKLLfs8sswxyzzzDTXbPPNOOes88489zwF
fkB/EDSVQj9ZNNFIJz1woUczbbQUQzutNHZTUy311VYvjfXBVXO9tddQRK312GBnTbZmTZ/tXddr
q9222XA3IXbcaLMdsd0V/Dd32XTf7bbffQPuxN51400B4YX/nffTXyce+OFpPw45ypT+V2755aQ9
cu2RaIg3pSakMgUQwE6GHqNq0ZkOhcLnpnZG60fCDp494smuuhSpu67pSo3UrjvE1LEjMLphjDq8
uGMYb/uED+S+e/F0OQ/8FyxJf7uozR//PPUBg7K8GTdZz3yW3v/Oe+y/ExoI56FI72FoD4Pe+ebd
I188/Kddj/n+/Pfv//8ADKAAB1iTARhwAApAYAITaEAaHLCBC1AgAVlAPOhYwnMKAYEEEdjADkZw
BhJkAAQnuIJ+POwDwoOA6TYIAA628IUTOOACIcjBDdKwhSEUoQxnCIEazlCBHiThBCCBFbB4DoPs
E1jv5NcBFroQiDkU4QdvSMUpAvGoAU5cIBavWEUXCpEtqEBf+Z4nFSZurwIP1CIM1diAB3rxg1Lk
oQW8GEU1vvGJa/xiBkUBv0JkpYwXjJ8H7gjHQsbRkHlc4xspUMMdtnGKkFykHutnsNKBMXpKPCMj
tZhFNiIyh6CEpARYiMgIcpGLL6zjJGFnwvRdUntG/EAnYehIB+wwlG28YQxH6Ekr/tCOk8weHytx
xBPu8VrEdAMug2mVZTLTCwkAADs=

------=_NextPart_000_0000_01CBDA52.8CAF1910--
