# Supplementary material for: Regulation of GacA in Pseudomonas chlororaphis Strains Shows a Niche Specificity
Source: PLoS One. 2015 Sep 17;10(9):e0137553. doi: 10.1371/journal.pone.0137553 (PMC4574860; doi:10.1371/journal.pone.0137553)
Supplement: S3 File — (ZIP) [file pone.0137553.s003.zip › MALDI-TOFMS-data/C12.mht]

From: <Saved by Windows Internet Explorer 7>
Subject: Mascot Search Results: Protein View
Date: Fri, 4 Mar 2011 09:58:24 +0800
MIME-Version: 1.0
Content-Type: multipart/related;
	type="text/html";
	boundary="----=_NextPart_000_0000_01CBDA52.B39F5C10"
X-MimeOLE: Produced By Microsoft MimeOLE V6.00.2900.2180

This is a multi-part message in MIME format.

------=_NextPart_000_0000_01CBDA52.B39F5C10
Content-Type: text/html;
	charset="utf-8"
Content-Transfer-Encoding: quoted-printable
Content-Location: http://www.matrixscience.com/cgi/protein_view.pl?file=../data/20110304/FttmrzsOR.dat&hit=1

=EF=BB=BF<!DOCTYPE HTML PUBLIC "-//W3C//DTD HTML 4.0 Transitional//EN">
<!-- 0 seconds --><!-- 0 seconds --><!-- 0 seconds =
--><HTML><HEAD><TITLE>Mascot Search Results: Protein View</TITLE>
<META http-equiv=3DContent-Type content=3D"text/html; charset=3Dutf-8">
<META content=3D"MSHTML 6.00.5730.13" name=3DGENERATOR></HEAD>
<BODY vLink=3D#0000ff aLink=3D#0000ff bgColor=3D#ffffff>
<H1><IMG height=3D31=20
src=3D"http://www.matrixscience.com/images/88x31_logo_white.gif" =
width=3D88=20
align=3Dtop border=3D0 NATURALSIZEFLAG=3D"3"> Mascot Search Results</H1>
<H3>Protein View</H3>
<FORM method=3Dpost><INPUT type=3Dhidden =
value=3D../data/20110304/FttmrzsOR.dat=20
name=3Dfile> <INPUT type=3Dhidden value=3D1 name=3Dhit> <INPUT =
type=3Dhidden value=3Dfalse=20
name=3Dshowall> <INPUT type=3Dhidden value=3D0 name=3Dave_thresh> <INPUT =
type=3Dhidden=20
value=3D0 name=3D_ignoreionsscorebelow> <INPUT type=3Dhidden =
value=3D0.05=20
name=3D_sigthreshold> <INPUT type=3Dhidden name=3Dreport> <INPUT =
type=3Dhidden value=3D1=20
name=3Ddb_idx> <INPUT type=3Dhidden value=3D32 name=3D_msresflags> =
<INPUT type=3Dhidden=20
value=3D2 name=3D_msresflags2> <INPUT type=3Dhidden value=3D0 =
name=3Dpercolate> <INPUT=20
type=3Dhidden value=3D0 name=3Dpercolate_rt> <FONT=20
face=3D"Courier New,Courier,monospace"><PRE>Match to: =
<B>gi|300973518</B> Score: <B>81</B> Expect: <B>0.054</B>
<B>general secretion pathway protein [Escherichia coli MS 45-1]</B>

Nominal mass (M<SUB>r</SUB>): <B>30958</B>; Calculated pI value: =
<B>9.60</B>
NCBI BLAST search of <A =
href=3D"http://www.ncbi.nlm.nih.gov/blast/Blast.cgi?ALIGNMENTS=3D50&amp;A=
LIGNMENT_VIEW=3DPairwise&amp;AUTO_FORMAT=3DSemiauto&amp;CDD_SEARCH=3Don&a=
mp;CLIENT=3Dweb&amp;COMPOSITION_BASED_STATISTICS=3Don&amp;DATABASE=3Dnr&a=
mp;DESCRIPTIONS=3D100&amp;ENTREZ_QUERY=3D(none)&amp;EXPECT=3D10&amp;FILTE=
R=3DL&amp;FORMAT_BLOCK_ON_RESPAGE=3DNone&amp;FORMAT_OBJECT=3DAlignment&am=
p;FORMAT_TYPE=3DHTML&amp;GAPCOSTS=3D11+1&amp;I_THRESH=3D0.001&amp;LAYOUT=3D=
TwoWindows&amp;MATRIX_NAME=3DBLOSUM62&amp;NCBI_GI=3Don&amp;PAGE=3DProtein=
s&amp;PROGRAM=3Dblastp&amp;QUERY=3DMVRGMFWLMLLIISAKMAYSLWRYFSFSAEYTAVSSSA=
NKPLRADAKPFDKNDVQLVSQQNWFGKYQPVAAPVKQPEPAPVAETRLNVVLRGIAFGARPGAVIEEGGKQQV=
YLQGERLGSHNAVIEEINRDHVMLRYQGKMERLSLAEEKRPTKAVTSKKAVSDEAKQAVAEPAASAPVEIPAA=
VRQALAKDPQKIFNYIQLTPVRKEGIVGYAVKPGADRSLFDASGFKEGDIAIALNQQDFTDPRAMIALMRQLP=
SMDSIQLTVLRKGARYDISIALR&amp;SERVICE=3Dplain&amp;SET_DEFAULTS.x=3D9&amp;SE=
T_DEFAULTS.y=3D5&amp;SHOW_OVERVIEW=3Don&amp;WORD_SIZE=3D3&amp;END_OF_HTTP=
GET=3DYes" target=3D_blank>gi|300973518</A> against nr
Unformatted <A =
href=3D"http://www.matrixscience.com/cgi/getseq.pl?NCBInr+gi%7c300973518+=
seq" target=3D_blank>sequence string</A> for pasting into other =
applications

Taxonomy: <A =
href=3D"http://www.ncbi.nlm.nih.gov/Taxonomy/Browser/wwwtax.cgi?lvl=3D0&a=
mp;id=3D749528" target=3D_blank>Escherichia coli MS 45-1</A>
Links to retrieve other entries containing this sequence from NCBI =
Entrez:
<A =
href=3D"http://www.ncbi.nlm.nih.gov/entrez/query.fcgi?cmd=3Dsearch&amp;db=
=3Dprotein&amp;doptcmdl=3Dgenpept&amp;tool=3Dmascot&amp;term=3D300410734"=
 target=3D_blank>gi|300410734</A> from <A =
href=3D"http://www.ncbi.nlm.nih.gov/Taxonomy/Browser/wwwtax.cgi?lvl=3D0&a=
mp;id=3D749528" target=3D_blank>Escherichia coli MS 45-1</A>
<A =
href=3D"http://www.ncbi.nlm.nih.gov/entrez/query.fcgi?cmd=3Dsearch&amp;db=
=3Dprotein&amp;doptcmdl=3Dgenpept&amp;tool=3Dmascot&amp;term=3D315291310"=
 target=3D_blank>gi|315291310</A> from <A =
href=3D"http://www.ncbi.nlm.nih.gov/Taxonomy/Browser/wwwtax.cgi?lvl=3D0&a=
mp;id=3D749541" target=3D_blank>Escherichia coli MS 153-1</A>

Fixed modifications: Carbamidomethyl (C)
Variable modifications: Oxidation (M)
Cleavage by Trypsin: cuts C-term side of KR unless next residue is P
Number of mass values searched: <B>25</B>
Number of mass values matched: <B>7</B>
Sequence Coverage: <B>37%</B>

Matched peptides shown in <B><FONT color=3D#ff0000>Bold Red</FONT></B>

     <B>1</B> <B><FONT color=3D#ff0000>MVRGMFWLML LIISAK</FONT></B>MAYS =
LWR<B><FONT color=3D#ff0000>YFSFSAE YTAVSSSANK PLR</FONT></B>ADAKPFD=20
<B>    51</B> KNDVQLVSQQ NWFGKYQPVA APVKQPEPAP VAETRLNVVL RGIAFGARPG=20
<B>   101</B> AVIEEGGKQQ VYLQGERLGS HNAVIEEINR DHVMLRYQGK MER<B><FONT =
color=3D#ff0000>LSLAEEK </FONT></B>
<B>   151<FONT color=3D#ff0000> RPTK</FONT></B>AVTSKK AVSDEAKQAV =
AEPAASAPVE IPAAVRQALA KDPQKIFNYI=20
<B>   201</B> QLTPVRK<B><FONT color=3D#ff0000>EGI VGYAVKPGAD RSLFDASGFK =
EGDIAIALNQ QDFTDPRAMI </FONT></B>
<B>   251<FONT color=3D#ff0000> ALMR</FONT></B>QLPSMD SIQLTVLRK<B><FONT =
color=3D#ff0000>G ARYDISIALR </FONT></B>
</PRE></FONT>
<P><INPUT onclick=3D"this.form.showall.value=3D'true'; return true" =
type=3Dsubmit value=3D"Show predicted peptides also">=20

<P><INPUT type=3Dsubmit value=3D"Sort Peptides By">&nbsp; <INPUT =
type=3Dradio CHECKED=20
value=3Dstartup name=3Dsort>Residue Number&nbsp; <INPUT type=3Dradio =
value=3Dmassup=20
name=3Dsort>Increasing Mass&nbsp; <INPUT type=3Dradio value=3Dmassdown=20
name=3Dsort>Decreasing Mass&nbsp; <FONT face=3D"Courier =
New,Courier,monospace"><PRE><B> Start - End     Observed    Mr(expt)   =
Mr(calc)     Delta   Miss Sequence</B>
<B><FONT color=3D#ff0000>     1 - 16     1908.9490  1907.9417  1908.0551 =
   -0.1134     1  -.MVRGMFWLMLLIISAK.M </FONT></B>=20
<B><FONT color=3D#ff0000>    24 - 43     2225.1802  2224.1730  2224.0800 =
    0.0929     0  R.YFSFSAEYTAVSSSANKPLR.A </FONT></B>=20
<B><FONT color=3D#ff0000>   144 - 154    1271.6074  1270.6001  1270.7245 =
   -0.1244     1  R.LSLAEEKRPTK.A </FONT></B>=20
<B><FONT color=3D#ff0000>   208 - 230    2384.0307  2383.0234  2383.2172 =
   -0.1938     1  K.EGIVGYAVKPGADRSLFDASGFK.E </FONT></B>=20
<B><FONT color=3D#ff0000>   231 - 247    1902.9350  1901.9277  1901.9119 =
    0.0158     0  K.EGDIAIALNQQDFTDPR.A </FONT></B>=20
<B><FONT color=3D#ff0000>   231 - 254    2705.2153  2704.2080  2704.3312 =
   -0.1232     1  K.EGDIAIALNQQDFTDPRAMIALMR.Q </FONT></B> Oxidation (M) =

<B><FONT color=3D#ff0000>   270 - 280    1234.6324  1233.6251  1233.6829 =
   -0.0578     1  K.GARYDISIALR.- </FONT></B>=20

<B>No match to: </B>1066.0853, 1072.1036, 1231.6158, 1249.6329, =
1277.1041, 1293.6088, 1630.9814, 1864.9908, 1886.9686, 1930.9304, =
2196.1440, 2211.1678, 2233.1474, 2247.1569, 2255.1523, 2283.1755, =
2299.2243, 3339.7940
<P><IMG height=3D150 alt=3D"Error Distribution" =
src=3D"http://www.matrixscience.com/cgi/mass_error.pl?mass_error_11468088=
53070774" width=3D450><IMG height=3D150 alt=3D"Error Distribution (ppm)" =
src=3D"http://www.matrixscience.com/cgi/mass_error.pl?mass_error_ppm_5383=
10454606203" width=3D450>
</FORM><HR>
LOCUS       ZP_07172232              280 aa            linear   BCT =
10-NOV-2010
DEFINITION  general secretion pathway protein [Escherichia coli MS =
45-1].
ACCESSION   ZP_07172232
VERSION     ZP_07172232.1  GI:300973518
DBLINK      Project: <A =
href=3D"http://eutils.ncbi.nlm.nih.gov/entrez/eutils/%22http://eutils.ncb=
i.nlm.nih.gov:80/genomeprj/50643%22">50643</A>
DBSOURCE    REFSEQ: accession <A =
href=3D"http://eutils.ncbi.nlm.nih.gov/entrez/eutils/%22http://eutils.ncb=
i.nlm.nih.gov:80/nuccore/300973499%22">NZ_ADTO01000027.1</A>
KEYWORDS    STANDARD_DRAFT.
SOURCE      Escherichia coli MS 45-1
  ORGANISM  <A =
href=3D'http://eutils.ncbi.nlm.nih.gov/entrez/eutils/%22http://eutils.ncb=
i.nlm.nih.gov:80/Taxonomy/Browser/wwwtax.cgi?id=3D749528"'>Escherichia =
coli MS 45-1</A>
            Bacteria; Proteobacteria; Gammaproteobacteria; =
Enterobacteriales;
            Enterobacteriaceae; Escherichia.
REFERENCE   1  (residues 1 to 280)
  AUTHORS   Weinstock,G., Sodergren,E., Clifton,S., Fulton,L., =
Fulton,B.,
            Courtney,L., Fronick,C., Harrison,M., Strong,C., Farmer,C.,
            Delahaunty,K., Markovic,C., Hall,O., Minx,P., Tomlinson,C.,
            Mitreva,M., Hou,S., Chen,J., Wollam,A., Pepin,K.H., =
Johnson,M.,
            Bhonagiri,V., Zhang,X., Suruliraj,S., Warren,W., =
Chinwalla,A.,
            Mardis,E.R. and Wilson,R.K.
  TITLE     Direct Submission
  JOURNAL   Submitted (26-MAY-2010) Genome Sequencing Center, Washington
            University School of Medicine, 4444 Forest Park, St. Louis, =
MO
            63108, USA
REFERENCE   2  (residues 1 to 280)
  AUTHORS   Weinstock,G., Sodergren,E., Clifton,S., Fulton,L., =
Fulton,B.,
            Courtney,L., Fronick,C., Harrison,M., Strong,C., Farmer,C.,
            Delahaunty,K., Markovic,C., Hall,O., Minx,P., Tomlinson,C.,
            Mitreva,M., Hou,S., Chen,J., Wollam,A., Pepin,K.H., =
Johnson,M.,
            Bhonagiri,V., Zhang,X., Suruliraj,S., Warren,W., =
Chinwalla,A.,
            Mardis,E.R. and Wilson,R.K.
  TITLE     Direct Submission
  JOURNAL   Submitted (13-MAY-2010) Genome Sequencing Center, Washington
            University School of Medicine, 4444 Forest Park, St. Louis, =
MO
            63108, USA
<A name=3Dcomment_300973518></A>COMMENT     PREDICTED <A =
href=3D"http://eutils.ncbi.nlm.nih.gov/entrez/eutils/%22http://eutils.ncb=
i.nlm.nih.gov:80/RefSeq/%22">REFSEQ</A>: This record has not been =
reviewed and the
            function is unknown. The reference sequence was derived from
            <A =
href=3D"http://eutils.ncbi.nlm.nih.gov/entrez/eutils/%22http://eutils.ncb=
i.nlm.nih.gov:80/protein/EFJ94272%22">EFJ94272</A>.
            Escherichia coli 45-1 (No 16S rRNA gene available) is a =
member of
            the Proteobacteria division of the domain bacteria and has =
been
            isolated from the gut. This is a reference genome for the =
Human
            Microbiome Project. This project is co-owned with the Human
            Microbiome project DACC.
           =20
            Bacteria provided by Edgar C. Boedeker, MD (Division of
            Gastroenterology, Department of Internal Medicine, 1 =
University of
            New Mexico, MSC10-5550, Albuquerque, NM 87131, USA), funded =
by the
            NIAID Enteric Pathogens Research Unit at the University of
            Maryland,Baltimore (EPRU; contract no. NO1-AI-30055).
           =20
            Source DNA provided by Phillip I. Tarr, MD (Division of
            Gastroenterology and Nutrition, Department of Pediatrics,
            Washington University School of Medicine, Campus Box 8208, =
660 S.
            Euclid, St. Louis, MO 63110, USA), funded by 'Effect of =
Crohn's
            Disease Risk Alleles on Enteric Microbiota' (UH2 DK083994 to =
Ellen
            Li, MD, PhD (Division of Gastroenterology, Washington =
University
            School of Medicine, Campus Box 8124, 660 S. Euclid, St. =
Louis, MO
            63110, USA)).
           =20
            Coding sequences were predicted using GeneMark v3.3 and =
Glimmer2
            v2.13. Intergenic regions not spanned by GeneMark and =
Glimmer2 were
            blasted against NCBI's non-redundant (NR)  database and =
predictions
            generated based on protein alignments. tRNA genes were =
determined
            using tRNAscan-SE 1.23 and non-coding RNA genes by =
RNAmmer-1.2 and
            Rfam v8.0. Gene names are generated at the contig level and =
may not
            necessarily reflect any known order or orientation between =
contigs.
           =20
            The National Human Genome Research Institute (NHGRI), =
National
            Institutes of Health (NIH) Demonstration Project - 'Effect =
of
            Crohn's Disease Risk Alleles on Enteric Microbiota' is =
funding the
            sequence characterization of the Escherichia coli 45-1 =
genome.
           =20
            Annotation was added to the contigs in July 2010.
           =20
            ##Genome-Assembly-Data-START##
            Finishing Goal           :: High-Quality Draft
            Current Finishing Status :: Standard Draft
            Assembly Method          :: Velvet v. 0.7.57
            Genome Coverage          :: 60.6x
            Sequencing Technology    :: Illumina
            ##Genome-Assembly-Data-END##
            Method: conceptual translation.
<A name=3Dfeature_300973518></A>FEATURES             Location/Qualifiers
     source          1..280
                     /organism=3D"Escherichia coli MS 45-1"
                     /strain=3D"MS45-1"
                     /db_xref=3D"HMP:<A =
href=3D'http://eutils.ncbi.nlm.nih.gov/entrez/eutils/%22http://www.hmpdac=
c-resources.org/cgi-bin/hmp_catalog/main.cgi?section=3DHmpSummary&amp;pag=
e=3DdisplayHmpProject&amp;hmp_id=3D9531"'>9531</A>"
                     /db_xref=3D"taxon:<A =
href=3D'http://eutils.ncbi.nlm.nih.gov/entrez/eutils/%22http://eutils.ncb=
i.nlm.nih.gov:80/Taxonomy/Browser/wwwtax.cgi?id=3D749528"'>749528</A>"
     <A =
href=3D'http://eutils.ncbi.nlm.nih.gov/entrez/eutils/%22http://eutils.ncb=
i.nlm.nih.gov:80/protein/300973518?from=3D1&amp;to=3D280&amp;report=3Dgpw=
ithparts"'>Protein</A>         1..280
                     /product=3D"general secretion pathway protein"
                     /calculated_mol_wt=3D30847
     <A =
href=3D'http://eutils.ncbi.nlm.nih.gov/entrez/eutils/%22http://eutils.ncb=
i.nlm.nih.gov:80/protein/300973518?from=3D5&amp;to=3D280&amp;report=3Dgpw=
ithparts"'>Region</A>          5..280
                     /region_name=3D"PRK09681"
                     /note=3D"putative type II secretion protein GspC;
                     Provisional"
                     /db_xref=3D"CDD:<A =
href=3D'http://eutils.ncbi.nlm.nih.gov/entrez/eutils/%22http://eutils.ncb=
i.nlm.nih.gov:80/Structure/cdd/cddsrv.cgi?uid=3D182027"'>182027</A>"
     <A =
href=3D'http://eutils.ncbi.nlm.nih.gov/entrez/eutils/%22http://eutils.ncb=
i.nlm.nih.gov:80/protein/300973518?from=3D201&amp;to=3D277&amp;report=3Dg=
pwithparts"'>Region</A>          201..277
                     /region_name=3D"PDZ_serine_protease"
                     /note=3D"PDZ domain of tryspin-like serine =
proteases, such
                     as DegP/HtrA, which are oligomeric proteins =
involved in
                     heat-shock response, chaperone function, and =
apoptosis.
                     May be responsible for substrate recognition and/or
                     binding, as most PDZ domains bind C-...; cd00987"
                     /db_xref=3D"CDD:<A =
href=3D'http://eutils.ncbi.nlm.nih.gov/entrez/eutils/%22http://eutils.ncb=
i.nlm.nih.gov:80/Structure/cdd/cddsrv.cgi?uid=3D29044"'>29044</A>"
     <A =
href=3D'http://eutils.ncbi.nlm.nih.gov/entrez/eutils/%22http://eutils.ncb=
i.nlm.nih.gov:80/nuccore/300973499?from=3D21649&amp;to=3D22491&amp;report=
=3Dgbwithparts"'>CDS</A>             1..280
                     /locus_tag=3D"HMPREF9531_00593"
                     /coded_by=3D"NZ_ADTO01000027.1:21649..22491"
                     /inference=3D"protein motif:HMMTigr:IPR001639"
                     /note=3D"Psort location: CytoplasmicMembrane, =
score: 10.00"
                     /transl_table=3D<A =
href=3D'http://eutils.ncbi.nlm.nih.gov/entrez/eutils/%22http://eutils.ncb=
i.nlm.nih.gov:80/Taxonomy/Utils/wprintgc.cgi?mode=3Dc#SG11"'>11</A>
                     /db_xref=3D"InterPro:<A =
href=3D'http://eutils.ncbi.nlm.nih.gov/entrez/eutils/%22http://www.ebi.ac=
.uk/interpro/ISearch?mode=3Dipr&amp;query=3DIPR001639"'>IPR001639</A>"

</PRE></FONT>
<P>
<TABLE cellSpacing=3D2 cellPadding=3D1 width=3D"100%" border=3D2>
  <TBODY>
  <TR>
    <TD noWrap align=3Dmiddle><B>Mascot:</B>&nbsp; <A=20
      =
href=3D"http://www.matrixscience.com/">http://www.matrixscience.com/</A> =

  </TD></TR></TBODY></TABLE></P></BODY></HTML>

------=_NextPart_000_0000_01CBDA52.B39F5C10
Content-Type: image/gif
Content-Transfer-Encoding: base64
Content-Location: http://www.matrixscience.com/images/88x31_logo_white.gif

R0lGODlhWAAfANX/AMDAwP/v7//f3//Pz/+/v/+vr/+fn/+Pj/9/f/9wcP9gYP9QUP9AQP8wMP8g
IP8QEP8AAO/v/+/v79/f/9/f38/P/8/Pz7+//7+/v6+v/6+vr5+f/5+fn4+P/4+Pj39//39/f3Bw
/3BwcGBg/2BgYFBQ/1BQUEBA/0BAQDAw/zAwMCAg/yAgIBAQ/xAQEAAA/wAAAAAAAAAAAAAAAAAA
AAAAAAAAAAAAAAAAAAAAAAAAAAAAAAAAAAAAAAAAAAAAACH5BAEAAAAALAAAAABYAB8AQAb/QIBw
SCwaj8ikcslsEl0wTDHz+bxOgMrp8mpFiJFThfsyjl4j82tVLaVGk+Hq1TF2ut8jCkYRSkgcToKD
hIQUKiBCHnxEAghDBA8QQg4QBEQBQwyWQ5ICAAsBAZcACKQJEAsMQgQQk5hCAhAPlAACn0MkUYMS
HCIaABMfJychRSPEH0YbWEMXJyUhxCPSJQAb0icjH8gfeRvIxRnXxCfeGcQlFwAWIn1HLC7vQhtl
AFZ1ES0v6/QrRGSIWPlXpF6LISWuVNgA4EyaIRta9Jvw4kUcInsCDZEARcqQBQ6I0AJQAEIDIgQU
xJo1pOQqIQFUCmFQyYAQAzZBQXikqYAQ/wQQZAIgkFPIHmCFkipdyrSp06eDSLiQUDBhM3JrjFSY
Y++aMgAnXnwdUUFIwodgX1gTso/hkAgVK0w4Ma4IBxZHQMDACzCNlRJiKFokEu5EiopFrFwdYiWF
EC5rhYQ1BqbEhsN1inCE4YGIBBAo5kEdrRS0EQkwEhEp0AABAgYGeA6liUBBAgOXFDDYvUDA7t+/
LxHYzTPAb1wHHCxAsMBAgtnAf2cawsGFhSIUYOwiAtSVgwFCDphM4mmlpQQhiSgQMMBVAAEyNx1A
UtJBgQVCh2DQjoRE5yEOODDdAA+AV0oqMClgoAIQzDcTJwAE8Fp4zwEIwXQANABBTillEv9AeREu
px8LGpFm4okopqjiiiyOxoEKHg2xz2Jn8KPVPkSYA0AGeDT0EI8v5HEYWiG84BhEiAEQARueoXDd
EYv8R0QKij2GzAtuvVUCkIwJUUFFF30l2EVf2nhNVkWEBVhZRnDASBH7wUBVjhEoFkYEZ3w1BFkA
BESEYGy+1dYFH6wQaJ89HgMmlDC4cIQIMJBQRAlxWNHCOEWi5ZUzSQqhzwt1ETGHW1UKMSYRFaRQ
1h1HErEIX3ZZl2NFjo2QRglcpZBBBIehIcQIuQpzwj4tnHDRXMSKseMaHzxT0QppZNArFh/0ukI/
RqlQhAkmiNbitwBIoMKTG71ZxC1JEIDsYYqjJEUBCSB4q5dqQrSHS3s5GRDUEAmMpFNRlZBigL/i
PTCggBFqCLBMAcwyHQInDWFBpEfooi0RmzBAyiMfQhieTwdW+C8ABxCA7lAIoLKAEKGQBEF6H1n4
SSjqDpHddkS4KakRBWzCEgDyIaHvyj8FVcADRdkiU00JgNcwBLgYsQkC+pJChF4oHDFxEQnIBnTE
AauXSXswDy2ETwl8YtwQ7TVY78uNyMQgT5e0LMTEUua1swAF9MybgT8FiN8n8Emi8QALuLJAAgxI
ou4mD8h2QH4BLPBAA8tlMpwrtvmcCQgieDAnuKQXEgQAOw==

------=_NextPart_000_0000_01CBDA52.B39F5C10
Content-Type: application/octet-stream
Content-Transfer-Encoding: base64
Content-Location: http://www.matrixscience.com/cgi/mass_error.pl?mass_error_1146808853070774

R0lGODlhwgGWAMIAAP///wAAAP8AAADMAAAA/wAAAAAAAAAAACH5BAEAAAAALAAAAADCAZYAAAP+
CLrc/jDKSau9OOvNu/9gKI5kaZ5oqq5s675wLM90bd94ru987//AoHBILBqPyKRyyWw6n9CodEqt
Wq/YrHbL7Xq/4LB4TC6bz+i0es1uu9/wuHxOr9vv+Lx+z+/7/2ABE4KAhYZQgoQPAYqHjo9Eio0L
iZCWlz6SEZOYnZ4wmhCcCwSlpqcEDKeqpqylrqmkrbKvtLEKq7awu7q9uLO/tcG3ALnDvMe+xcDL
ws3Exs/I0srR1szXztnQ2N3a3tzf4uHkN6GLF8SfbQLt6+YAjYwMoxDq72rtAvg2k/PxjP5NuMfv
jL6CUAgiXMgwhMKGECNSiCaxokUJDy9qrJj+caPHMAHrvej4seQWeTZImlxZhZNIFipZyjREcaZN
TDFv6lQS8uWKnDuDRopHtAZQoUh/VCo642jSpzqW+lThFKpVHAKbXt06pybXr1h7pgRLNodLo2XT
1jhLo6ratx7YaoVLl0XPgGjr6tXida/fKW4hHvy71sHUFIEbDiZMA2WGwxYSM1zMeEZIDUtBSK7M
ecM5D5s7i7bwuUPo0ag3UdqAqvW0ba/BxR43u1w12bdp57adrDc137B31x4uvDhw3Md1J+fdeLXm
1NBPZP5wOrp1BZArVL/O3WH37zi2g7+a/UTf8YzLU0WfWj1i9u1ziIcv9G5e+vhRzM+v8/L+ff5/
OQbDeQC+JaAM+xXI0oExJKjgSv619eCEHDhIoUfumdcAZReSdwNFHHYIVYYaMhCiiE+RWIKFKEpk
n4QtxtgAizI2pCIJNNaI0I046ggWj5ox46OH4Q3J1YtzGSmaT9nlqGQnclUwXQNZDfRkitg5J6WW
9DA10ZVJEVKaBGNyOWNrwS1HnJrG/eZmmm8iF6dyczIH551y4kmnnnbm6eeefzLHgZhm0nNZmVlG
BiZSd1VJZqGQ2rNoel5m1eSklBqKXYQYCXUipg166g6oYwX1Kak/CRnBqah2weoXMb3aqhaydhHr
qLOKUSsXTua6Va++WgVssEIRSCx0wx7+W6yy4yXLrE7OPmtTtNLKRG21HxmLLWPXbputt9F1C65G
4o5rUbnmNqRtunShy6667wb1El7axWvBrphMqeVh7sqIryWIRjqjvRX8C0nAXnZKMIaHCiwSmhBH
LPHEFFds8cUYZ6zxxhx37PHHIIcs8sggF5aoYRgkpjJ1oLXscoUsm/YyzDLXbDNrMTcnD6Epz6yB
ZCvfjLPQP/ucAdBG95x0Ojk3pylA9FpJtNJTM1211TRfXa/WW2c9NNdSg31E0F5/bXbRSyuadtdn
o1320U27/XYTZLcNt9gRII133mt/2XfYdlMdONYLF2744YjPJEmE/qQRdcKNn0GvWCf+V46aQGdp
AuQToWTmecIgrZa56NB5PjnplpfxueYCBwI1z0QhTNg5q7f+Bey1py4G7kx9Xjo6rOse+sm5gz48
lb0n/zvKwRvv+r7Jy36SKNHbHiD0saOuOvPa6/s89sWPRvnjkZtBOeTIm+8f+ekn7v778Mcv//z0
12//DwPkP4AC+/PPf/420N8C+ne/EUgPA2J6XPs6QMD9AfCBA6QBAf03wQJ+YB6O6gDtVOOBBgLA
gR8M4QQEGEIAlrCBJnRgBSPIAA86QIUU7B8ELZi9BC7uhhwk3qbKtwEPglCGK2ThCWNIwQim8AH6
k6EQW6jEI/6QhpVoXPPqISAe3iiMif7LohYbkEQQtpCLRhxhGLcoRC+W8IwW7NzkdvYo8LGPgSKM
YwWDOEcwfrGIEvDhEssoxzMGcX5T7JIg0QG9z1wxi3okIxnreEc0RsCFZuRiE5voyPsFD4Pdy+El
D5jHMYqQhEg8YiMHKMo8mlCRRpykFv8oPzUWJWoKRNnrKCEVNzCShjq5JS6xkAAAOw==

------=_NextPart_000_0000_01CBDA52.B39F5C10
Content-Type: application/octet-stream
Content-Transfer-Encoding: base64
Content-Location: http://www.matrixscience.com/cgi/mass_error.pl?mass_error_ppm_538310454606203

R0lGODlhwgGWAMIAAP///wAAAP8AAADMAAAA/wAAAAAAAAAAACH5BAEAAAAALAAAAADCAZYAAAP+
CLrc/jDKSau9OOvNu/9gKI5kaZ5oqq5s675wLM90bd94ru987//AoHBILBqPyKRyyWw6n9CodEqt
Wq/YrHbL7Xq/4LB4TC6bz+i0es1uu9/wuHxOr9vv+Lx+z+/7/14BgoILAYCHiFaGDYaLiY+QSoOL
jo6Rl5g/lQCbmZ6fPI2FFQSlpqcEDKeqpqylrqkLq7KttK+2sQqzurW8t765ALvCvcS/xsHDysXL
x83JzNHO0tDT1tXYsNq428DdyN/P4dQ7ogqWF8Gg6+wYneYa6u3ziJMagwzoGPL0/XyW+mDw8zdG
gEGC7hwEdDEQIRiDAhwiGSZRDMSKSRpi3Lj+ZtLCFho5iizzMUbIkSjD2KtxMqXLLSUFvpw5xmPM
ExRp6lzXcqfPJytp9PxJNAlAlkWTTjkqVKlTKJRsDH1KNZTNmzirar2Tc6tXH0FnTP1K9gVTsWXT
lsuHVK3bG1Hbvp0b4ypWE2Pp6nXSlebFvW7yVvwLGK5CuT8JF7Zx9sJdUosjlwhrAd4HwZIzj+h0
WbNnGZw9YP5M+t6oeKhQjbu2Ohu3195gg5MtjjY526xxu47Ne3bv2r9vB889fLfv48CRCz8+I3SH
0aWjV+YkArr06xIeU7COvXsK7t7DkwAvPq12vMXKRz//XT129ijIu/cKH+986TYR39+vQj7+/6eU
mfTfZ40xlN6AixUoE4KZKfiCfwwSFeCCEVYomoWR1VcChBjOpGF1B3bo1ofjiQgYidWZqFd+Tano
YgQcvigSiiHEKCNGNNZ4o1o5Phfijlr1eCGQZLGIFpGIKHaER6dtoI6SSNYBpQv6PFYldU42MGWU
cmzJQlxYVrCScxY8eRCXPoFp5ShkPpCaarq1JmecdBY3p511KkecnsYl5+dyf+4ZaJ+AFirochyo
GQGTbLW5HZpU2bUBPPDZCKlO74SZgaWX0oRPk/F02iGnmXgpKoVEmXrqCn35deaq+sHKH6myukVr
rWndiitZuu5aVau+etdrsL8Se9+wxjr+hWyySS3LLFHOQqqqT8A+i8G00FobArY/RastTd5++1K4
4qZEbrkbVYvuYueum667ADIib5nwKkUIm/hCVgG39XpCab6awmgBv/362+S/j+77asHrMBrmJm2+
KfHEFFds8cUYZ6zxxhx37PHHIIcs8sgklyyyYecAjBV0LHf23JAvxyxzljPTzEHLMNt8M8opQ0xv
zZu6vDPQQRO9T86hIl300Eb/3PSXQaHzGM5MV5201VfrrPXSW3Od9ddgH610E1R3LTbWZ6OdjtBm
O62222GnHffaUpQ9N9xe56033U8n/Dbecu/Nd9uAM2z44Ygnbm8hUc97xqcpsyW5GZ/+Oix1d/cG
TJ3PlJ/2L+dkgK6y5p5RWvnoaXyO+uOcnN4zqKVxpnrkrD9su6NgKAq6kEE+MDvpKh18O+xiBPQ7
71UZPzztoU9+fOe+Lw+8ZrK/bj1Jh+0+fReXR/577GNmHjDykjQ+OfM1hV8g+Yq37/778Mcv//z0
12/DAPgPoID++++P//3/65/9TIC7SZ0Dcof5AP8AoL//OXABC4xBBBlIwQGSgBDi+0D1IECiBTaQ
gh+cQP76F8AGerCEDJwgBBvgwQeYkIT8e6AF8UWJzEEOgY6zXeu6x4EWfjCGKlwhDIcIwhWi0AH5
i6EQWahEFP5whq+7nPaiJ7zzfSiOiQKsYBaZOMIJetGIIgTjFpcYwiKW0YLvqBxASnKWGorvilps
IQOC+MU5slCMEfDhEu1IQjCecYBTRN9H2qhD9GVAiXFMJBLvyEcyahECcvwjBJvYxCJCkXMYXF0C
l2dDBeIRiEH0HyL3KMoxujCApjQiJbMYyvmlEUs3zGACo2YO9jmhjlAsCi5zmYUEAAA7

------=_NextPart_000_0000_01CBDA52.B39F5C10--
