# Supplementary material for: Regulation of GacA in Pseudomonas chlororaphis Strains Shows a Niche Specificity
Source: PLoS One. 2015 Sep 17;10(9):e0137553. doi: 10.1371/journal.pone.0137553 (PMC4574860; doi:10.1371/journal.pone.0137553)
Supplement: S3 File — (ZIP) [file pone.0137553.s003.zip › MALDI-TOFMS-data/C13.mht]

From: <Saved by Windows Internet Explorer 7>
Subject: Mascot Search Results: Protein View
Date: Fri, 4 Mar 2011 17:03:08 +0800
MIME-Version: 1.0
Content-Type: multipart/related;
	type="text/html";
	boundary="----=_NextPart_000_0000_01CBDA8E.096694C0"
X-MimeOLE: Produced By Microsoft MimeOLE V6.00.2900.2180

This is a multi-part message in MIME format.

------=_NextPart_000_0000_01CBDA8E.096694C0
Content-Type: text/html;
	charset="utf-8"
Content-Transfer-Encoding: quoted-printable
Content-Location: http://www.matrixscience.com/cgi/protein_view.pl?file=../data/20110304/FttmreYeS.dat&hit=1

=EF=BB=BF<!DOCTYPE HTML PUBLIC "-//W3C//DTD HTML 4.0 Transitional//EN">
<!-- 0 seconds --><!-- 0 seconds --><!-- 0 seconds =
--><HTML><HEAD><TITLE>Mascot Search Results: Protein View</TITLE>
<META http-equiv=3DContent-Type content=3D"text/html; charset=3Dutf-8">
<META content=3D"MSHTML 6.00.5730.13" name=3DGENERATOR></HEAD>
<BODY vLink=3D#0000ff aLink=3D#0000ff bgColor=3D#ffffff>
<H1><IMG height=3D31=20
src=3D"http://www.matrixscience.com/images/88x31_logo_white.gif" =
width=3D88=20
align=3Dtop border=3D0 NATURALSIZEFLAG=3D"3"> Mascot Search Results</H1>
<H3>Protein View</H3>
<FORM method=3Dpost><INPUT type=3Dhidden =
value=3D../data/20110304/FttmreYeS.dat=20
name=3Dfile> <INPUT type=3Dhidden value=3D1 name=3Dhit> <INPUT =
type=3Dhidden value=3Dfalse=20
name=3Dshowall> <INPUT type=3Dhidden value=3D0 name=3Dave_thresh> <INPUT =
type=3Dhidden=20
value=3D0 name=3D_ignoreionsscorebelow> <INPUT type=3Dhidden =
value=3D0.05=20
name=3D_sigthreshold> <INPUT type=3Dhidden name=3Dreport> <INPUT =
type=3Dhidden value=3D1=20
name=3Ddb_idx> <INPUT type=3Dhidden value=3D32 name=3D_msresflags> =
<INPUT type=3Dhidden=20
value=3D2 name=3D_msresflags2> <INPUT type=3Dhidden value=3D0 =
name=3Dpercolate> <INPUT=20
type=3Dhidden value=3D0 name=3Dpercolate_rt> <FONT=20
face=3D"Courier New,Courier,monospace"><PRE>Match to: =
<B>gi|212637843</B> Score: <B>88</B> Expect: <B>0.012</B>
<B>16S rRNA methyltransferase GidB [Shewanella piezotolerans WP3]</B>

Nominal mass (M<SUB>r</SUB>): <B>23626</B>; Calculated pI value: =
<B>5.41</B>
NCBI BLAST search of <A =
href=3D"http://www.ncbi.nlm.nih.gov/blast/Blast.cgi?ALIGNMENTS=3D50&amp;A=
LIGNMENT_VIEW=3DPairwise&amp;AUTO_FORMAT=3DSemiauto&amp;CDD_SEARCH=3Don&a=
mp;CLIENT=3Dweb&amp;COMPOSITION_BASED_STATISTICS=3Don&amp;DATABASE=3Dnr&a=
mp;DESCRIPTIONS=3D100&amp;ENTREZ_QUERY=3D(none)&amp;EXPECT=3D10&amp;FILTE=
R=3DL&amp;FORMAT_BLOCK_ON_RESPAGE=3DNone&amp;FORMAT_OBJECT=3DAlignment&am=
p;FORMAT_TYPE=3DHTML&amp;GAPCOSTS=3D11+1&amp;I_THRESH=3D0.001&amp;LAYOUT=3D=
TwoWindows&amp;MATRIX_NAME=3DBLOSUM62&amp;NCBI_GI=3Don&amp;PAGE=3DProtein=
s&amp;PROGRAM=3Dblastp&amp;QUERY=3DMLFAQLNEYMAEVGLDASEQQKKQLVDFVGMLNKWNKA=
FNLTSVRDPEQMLIRHIMDSLVVSPHLKGSRFIDVGTGPGLPGIPLAILNPDKEFVLLDSLGKRIRFQKQVQF=
ELGINNISSIESRVEAYQPEELFDGVLSRAFASIQDMLQWCHHLPKSDGCFYALKGQLSEDEMANMPQGFRVT=
DTIELVVPKLDEQRHLLRVVKQD&amp;SERVICE=3Dplain&amp;SET_DEFAULTS.x=3D9&amp;SE=
T_DEFAULTS.y=3D5&amp;SHOW_OVERVIEW=3Don&amp;WORD_SIZE=3D3&amp;END_OF_HTTP=
GET=3DYes" target=3D_blank>gi|212637843</A> against nr
Unformatted <A =
href=3D"http://www.matrixscience.com/cgi/getseq.pl?NCBInr+gi%7c212637843+=
seq" target=3D_blank>sequence string</A> for pasting into other =
applications

Taxonomy: <A =
href=3D"http://www.ncbi.nlm.nih.gov/Taxonomy/Browser/wwwtax.cgi?lvl=3D0&a=
mp;id=3D225849" target=3D_blank>Shewanella piezotolerans WP3</A>
Links to retrieve other entries containing this sequence from NCBI =
Entrez:
<A =
href=3D"http://www.ncbi.nlm.nih.gov/entrez/query.fcgi?cmd=3Dsearch&amp;db=
=3Dprotein&amp;doptcmdl=3Dgenpept&amp;tool=3Dmascot&amp;term=3D226725363"=
 target=3D_blank>gi|226725363</A> from <A =
href=3D"http://www.ncbi.nlm.nih.gov/Taxonomy/Browser/wwwtax.cgi?lvl=3D0&a=
mp;id=3D225849" target=3D_blank>Shewanella piezotolerans WP3</A>
<A =
href=3D"http://www.ncbi.nlm.nih.gov/entrez/query.fcgi?cmd=3Dsearch&amp;db=
=3Dprotein&amp;doptcmdl=3Dgenpept&amp;tool=3Dmascot&amp;term=3D212559327"=
 target=3D_blank>gi|212559327</A> from <A =
href=3D"http://www.ncbi.nlm.nih.gov/Taxonomy/Browser/wwwtax.cgi?lvl=3D0&a=
mp;id=3D225849" target=3D_blank>Shewanella piezotolerans WP3</A>

Fixed modifications: Carbamidomethyl (C)
Variable modifications: Oxidation (M)
Cleavage by Trypsin: cuts C-term side of KR unless next residue is P
Number of mass values searched: <B>41</B>
Number of mass values matched: <B>8</B>
Sequence Coverage: <B>49%</B>

Matched peptides shown in <B><FONT color=3D#ff0000>Bold Red</FONT></B>

     <B>1</B> M<B><FONT color=3D#ff0000>LFAQLNEYM AEVGLDASEQ =
QK</FONT></B>K<B><FONT color=3D#ff0000>QLVDFVG MLNKWNK</FONT></B>AFN =
LTSVRDPEQM=20
<B>    51</B> LIR<B><FONT color=3D#ff0000>HIMDSLV VSPHLKGSR</FONT></B>F =
IDVGTGPGLP GIPLAILNPD KEFVLLDSLG=20
<B>   101</B> KRIRFQK<B><FONT color=3D#ff0000>QVQ FELGINNISS IESRVEAYQP =
EELFDGVLSR </FONT></B>AFASIQDMLQ=20
<B>   151</B> WCHHLPK<B><FONT color=3D#ff0000>SDG CFYALK</FONT></B>GQLS =
EDEMANMPQG FRVTDTIELV VPK<B><FONT color=3D#ff0000>LDEQRHL </FONT></B>
<B>   201<FONT color=3D#ff0000> LR</FONT></B>VVKQD
</PRE></FONT>
<P><INPUT onclick=3D"this.form.showall.value=3D'true'; return true" =
type=3Dsubmit value=3D"Show predicted peptides also">=20

<P><INPUT type=3Dsubmit value=3D"Sort Peptides By">&nbsp; <INPUT =
type=3Dradio CHECKED=20
value=3Dstartup name=3Dsort>Residue Number&nbsp; <INPUT type=3Dradio =
value=3Dmassup=20
name=3Dsort>Increasing Mass&nbsp; <INPUT type=3Dradio value=3Dmassdown=20
name=3Dsort>Decreasing Mass&nbsp; <FONT face=3D"Courier =
New,Courier,monospace"><PRE><B> Start - End     Observed    Mr(expt)   =
Mr(calc)     Delta   Miss Sequence</B>
<B><FONT color=3D#ff0000>     2 - 22     2384.0578  2383.0505  2383.1365 =
   -0.0860     0  M.LFAQLNEYMAEVGLDASEQQK.K </FONT></B>=20
<B><FONT color=3D#ff0000>    24 - 37     1707.8411  1706.8338  1706.8814 =
   -0.0476     1  K.QLVDFVGMLNKWNK.A </FONT></B> Oxidation (M)=20
<B><FONT color=3D#ff0000>    54 - 66     1475.8203  1474.8130  1474.7966 =
    0.0164     0  R.HIMDSLVVSPHLK.G </FONT></B>=20
<B><FONT color=3D#ff0000>    54 - 69     1791.8076  1790.8004  1790.9461 =
   -0.1458     1  R.HIMDSLVVSPHLKGSR.F </FONT></B> Oxidation (M)=20
<B><FONT color=3D#ff0000>   108 - 124    1934.0943  1933.0870  1932.9905 =
    0.0966     0  K.QVQFELGINNISSIESR.V </FONT></B>=20
<B><FONT color=3D#ff0000>   125 - 140    1851.9961  1850.9888  1850.9050 =
    0.0838     0  R.VEAYQPEELFDGVLSR.A </FONT></B>=20
<B><FONT color=3D#ff0000>   158 - 166    1060.5961  1059.5889  1059.4695 =
    0.1193     0  K.SDGCFYALK.G </FONT></B>=20
<B><FONT color=3D#ff0000>   194 - 202    1179.6392  1178.6319  1178.6520 =
   -0.0201     1  K.LDEQRHLLR.V </FONT></B>=20

<B>No match to: </B>1033.5415, 1071.6420, 1307.7260, 1320.6280, =
1383.7398, 1402.7346, 1445.7966, 1493.7909, 1507.7945, 1617.9072, =
1621.8899, 1633.9020, 1638.9255, 1649.8993, 1665.8747, 1673.5717, =
1713.8668, 1729.8785, 1745.8732, 1838.9939, 1845.0784, 1849.0728, =
1858.0120, 1861.0764, 1877.0762, 1950.0764, 1956.0772, 1966.0875, =
1994.0640, 2150.1677, 2211.1966, 2225.2098, 2705.2840
<P><IMG height=3D150 alt=3D"Error Distribution" =
src=3D"http://www.matrixscience.com/cgi/mass_error.pl?mass_error_25490963=
18586724" width=3D450><IMG height=3D150 alt=3D"Error Distribution (ppm)" =
src=3D"http://www.matrixscience.com/cgi/mass_error.pl?mass_error_ppm_1196=
542208772723" width=3D450>
</FORM><HR>
LOCUS       YP_002314368             207 aa            linear   BCT =
01-NOV-2010
DEFINITION  16S rRNA methyltransferase GidB [Shewanella piezotolerans =
WP3].
ACCESSION   YP_002314368
VERSION     YP_002314368.1  GI:212637843
DBLINK      Project: <A =
href=3D"http://eutils.ncbi.nlm.nih.gov/entrez/eutils/%22http://eutils.ncb=
i.nlm.nih.gov:80/genomeprj/58745%22">58745</A>
DBSOURCE    REFSEQ: accession <A =
href=3D"http://eutils.ncbi.nlm.nih.gov/entrez/eutils/%22http://eutils.ncb=
i.nlm.nih.gov:80/nuccore/212632911%22">NC_011566.1</A>
KEYWORDS    .
SOURCE      Shewanella piezotolerans WP3
  ORGANISM  <A =
href=3D'http://eutils.ncbi.nlm.nih.gov/entrez/eutils/%22http://eutils.ncb=
i.nlm.nih.gov:80/Taxonomy/Browser/wwwtax.cgi?id=3D225849"'>Shewanella =
piezotolerans WP3</A>
            Bacteria; Proteobacteria; Gammaproteobacteria; =
Alteromonadales;
            Shewanellaceae; Shewanella.
REFERENCE   1  (residues 1 to 207)
  AUTHORS   Wang,F., Wang,J., Jian,H., Zhang,B., Li,S., Wang,F., =
Zeng,X.,
            Gao,L., Bartlett,D.H., Yu,J., Hu,S. and Xiao,X.
  TITLE     Environmental adaptation: genomic analysis of the =
piezotolerant and
            psychrotolerant deep-sea iron reducing bacterium Shewanella
            piezotolerans WP3
  JOURNAL   PLoS ONE 3 (4), E1937 (2008)
   PUBMED   <A =
href=3D"http://eutils.ncbi.nlm.nih.gov/entrez/eutils/%22http://eutils.ncb=
i.nlm.nih.gov:80/pubmed/18398463%22">18398463</A>
  REMARK    Erratum:[PLoS ONE. 2008;3(5) doi:
            10.1371/annotation/744d7c8d-db8a-4ad4-aec5-62549b1dbefe]
            Publication Status: Online-Only
REFERENCE   2  (residues 1 to 207)
  CONSRTM   NCBI Genome Project
  TITLE     Direct Submission
  JOURNAL   Submitted (13-NOV-2008) National Center for Biotechnology
            Information, NIH, Bethesda, MD 20894, USA
REFERENCE   3  (residues 1 to 207)
  AUTHORS   Wang,F., Wang,J., Li,S., Zeng,X., Yu,Y., Wang,X., Chen,H., =
Luo,J.,
            Huang,F., Jiang,Y., Zhao,H., Zeng,X., Xiao,X. and Hu,S.
  TITLE     Direct Submission
  JOURNAL   Submitted (26-SEP-2006) Beijing Genomics Institute, Chinese =
Academy
            of Sciences, Beijing Airport Industrial Zone B-6, Beijing =
101300,
            China
<A name=3Dcomment_212637843></A>COMMENT     REVIEWED <A =
href=3D"http://eutils.ncbi.nlm.nih.gov/entrez/eutils/%22http://eutils.ncb=
i.nlm.nih.gov:80/RefSeq/%22">REFSEQ</A>: This record has been curated by =
NCBI staff. The
            reference sequence was derived from <A =
href=3D"http://eutils.ncbi.nlm.nih.gov/entrez/eutils/%22http://eutils.ncb=
i.nlm.nih.gov:80/protein/ACJ31781%22">ACJ31781</A>.
            Bacteria is available from Dr. Fengping Wang (email:
            xxwfp@public.xm.fj.cn; Address: Third Institute of =
Oceanography,
            State Oceanic Administration, Xiamen, People's Republic of =
China.).
            Method: conceptual translation.
<A name=3Dfeature_212637843></A>FEATURES             Location/Qualifiers
     source          1..207
                     /organism=3D"Shewanella piezotolerans WP3"
                     /strain=3D"WP3"
                     /db_xref=3D"taxon:<A =
href=3D'http://eutils.ncbi.nlm.nih.gov/entrez/eutils/%22http://eutils.ncb=
i.nlm.nih.gov:80/Taxonomy/Browser/wwwtax.cgi?id=3D225849"'>225849</A>"
                     /focus
     <A =
href=3D'http://eutils.ncbi.nlm.nih.gov/entrez/eutils/%22http://eutils.ncb=
i.nlm.nih.gov:80/protein/212637843?from=3D1&amp;to=3D207&amp;report=3Dgpw=
ithparts"'>Protein</A>         1..207
                     /product=3D"16S rRNA methyltransferase GidB"
                     /calculated_mol_wt=3D23396
     <A =
href=3D'http://eutils.ncbi.nlm.nih.gov/entrez/eutils/%22http://eutils.ncb=
i.nlm.nih.gov:80/protein/212637843?from=3D24&amp;to=3D205&amp;report=3Dgp=
withparts"'>Region</A>          24..205
                     /region_name=3D"AdoMet_MTases"
                     /note=3D"S-adenosylmethionine-dependent =
methyltransferases
                     (SAM or AdoMet-MTase), class I;  AdoMet-MTases are =
enzymes
                     that use S-adenosyl-L-methionine (SAM or AdoMet) as =
a
                     substrate for methyltransfer, creating the product
                     S-adenosyl-L-homocysteine (AdoHcy)...; cl12011"
                     /db_xref=3D"CDD:<A =
href=3D'http://eutils.ncbi.nlm.nih.gov/entrez/eutils/%22http://eutils.ncb=
i.nlm.nih.gov:80/Structure/cdd/cddsrv.cgi?uid=3D187972"'>187972</A>"
     <A =
href=3D'http://eutils.ncbi.nlm.nih.gov/entrez/eutils/%22http://eutils.ncb=
i.nlm.nih.gov:80/nuccore/212632911?from=3D5393729&amp;to=3D5394352&amp;re=
port=3Dgbwithparts"'>CDS</A>             1..207
                     /gene=3D"gidB"
                     /locus_tag=3D"swp_5166"
                     =
/coded_by=3D"complement(NC_011566.1:5393729..5394352)"
                     /note=3D"glucose-inhibited division protein B; =
SAM-dependent
                     methyltransferase; methylates the N7 position of =
guanosine
                     in position 527 of 16S rRNA"
                     /transl_table=3D<A =
href=3D'http://eutils.ncbi.nlm.nih.gov/entrez/eutils/%22http://eutils.ncb=
i.nlm.nih.gov:80/Taxonomy/Utils/wprintgc.cgi?mode=3Dc#SG11"'>11</A>
                     /db_xref=3D"GeneID:<A =
href=3D'http://eutils.ncbi.nlm.nih.gov/entrez/eutils/%22http://eutils.ncb=
i.nlm.nih.gov:80/sites/entrez?db=3Dgene&amp;cmd=3DRetrieve&amp;dopt=3Dful=
l_report&amp;list_uids=3D7036066"'>7036066</A>"

</PRE></FONT>
<P>
<TABLE cellSpacing=3D2 cellPadding=3D1 width=3D"100%" border=3D2>
  <TBODY>
  <TR>
    <TD noWrap align=3Dmiddle><B>Mascot:</B>&nbsp; <A=20
      =
href=3D"http://www.matrixscience.com/">http://www.matrixscience.com/</A> =

  </TD></TR></TBODY></TABLE></P></BODY></HTML>

------=_NextPart_000_0000_01CBDA8E.096694C0
Content-Type: image/gif
Content-Transfer-Encoding: base64
Content-Location: http://www.matrixscience.com/images/88x31_logo_white.gif

R0lGODlhWAAfANX/AMDAwP/v7//f3//Pz/+/v/+vr/+fn/+Pj/9/f/9wcP9gYP9QUP9AQP8wMP8g
IP8QEP8AAO/v/+/v79/f/9/f38/P/8/Pz7+//7+/v6+v/6+vr5+f/5+fn4+P/4+Pj39//39/f3Bw
/3BwcGBg/2BgYFBQ/1BQUEBA/0BAQDAw/zAwMCAg/yAgIBAQ/xAQEAAA/wAAAAAAAAAAAAAAAAAA
AAAAAAAAAAAAAAAAAAAAAAAAAAAAAAAAAAAAAAAAAAAAACH5BAEAAAAALAAAAABYAB8AQAb/QIBw
SCwaj8ikcslsEl0wTDHz+bxOgMrp8mpFiJFThfsyjl4j82tVLaVGk+Hq1TF2ut8jCkYRSkgcToKD
hIQUKiBCHnxEAghDBA8QQg4QBEQBQwyWQ5ICAAsBAZcACKQJEAsMQgQQk5hCAhAPlAACn0MkUYMS
HCIaABMfJychRSPEH0YbWEMXJyUhxCPSJQAb0icjH8gfeRvIxRnXxCfeGcQlFwAWIn1HLC7vQhtl
AFZ1ES0v6/QrRGSIWPlXpF6LISWuVNgA4EyaIRta9Jvw4kUcInsCDZEARcqQBQ6I0AJQAEIDIgQU
xJo1pOQqIQFUCmFQyYAQAzZBQXikqYAQ/wQQZAIgkFPIHmCFkipdyrSp06eDSLiQUDBhM3JrjFSY
Y++aMgAnXnwdUUFIwodgX1gTso/hkAgVK0w4Ma4IBxZHQMDACzCNlRJiKFokEu5EiopFrFwdYiWF
EC5rhYQ1BqbEhsN1inCE4YGIBBAo5kEdrRS0EQkwEhEp0AABAgYGeA6liUBBAgOXFDDYvUDA7t+/
LxHYzTPAb1wHHCxAsMBAgtnAf2cawsGFhSIUYOwiAtSVgwFCDphM4mmlpQQhiSgQMMBVAAEyNx1A
UtJBgQVCh2DQjoRE5yEOODDdAA+AV0oqMClgoAIQzDcTJwAE8Fp4zwEIwXQANABBTillEv9AeREu
px8LGpFm4okopqjiiiyOxoEKHg2xz2Jn8KPVPkSYA0AGeDT0EI8v5HEYWiG84BhEiAEQARueoXDd
EYv8R0QKij2GzAtuvVUCkIwJUUFFF30l2EVf2nhNVkWEBVhZRnDASBH7wUBVjhEoFkYEZ3w1BFkA
BESEYGy+1dYFH6wQaJ89HgMmlDC4cIQIMJBQRAlxWNHCOEWi5ZUzSQqhzwt1ETGHW1UKMSYRFaRQ
1h1HErEIX3ZZl2NFjo2QRglcpZBBBIehIcQIuQpzwj4tnHDRXMSKseMaHzxT0QppZNArFh/0ukI/
RqlQhAkmiNbitwBIoMKTG71ZxC1JEIDsYYqjJEUBCSB4q5dqQrSHS3s5GRDUEAmMpFNRlZBigL/i
PTCggBFqCLBMAcwyHQInDWFBpEfooi0RmzBAyiMfQhieTwdW+C8ABxCA7lAIoLKAEKGQBEF6H1n4
SSjqDpHddkS4KakRBWzCEgDyIaHvyj8FVcADRdkiU00JgNcwBLgYsQkC+pJChF4oHDFxEQnIBnTE
AauXSXswDy2ETwl8YtwQ7TVY78uNyMQgT5e0LMTEUua1swAF9MybgT8FiN8n8Emi8QALuLJAAgxI
ou4mD8h2QH4BLPBAA8tlMpwrtvmcCQgieDAnuKQXEgQAOw==

------=_NextPart_000_0000_01CBDA8E.096694C0
Content-Type: application/octet-stream
Content-Transfer-Encoding: base64
Content-Location: http://www.matrixscience.com/cgi/mass_error.pl?mass_error_2549096318586724

R0lGODlhwgGWAMIAAP///wAAAP8AAADMAAAA/wAAAAAAAAAAACH5BAEAAAAALAAAAADCAZYAAAP+
CLrc/jDKSau9OOvNu/9gKI5kaZ5oqq5s675wLM90bd94ru987//AoHBILBqPyKRyyWw6n9CodEqt
Wq/YrHbL7Xq/4LB4TC6bz+i0es1uu9/wuHxOr9vv+Lx+z+/7/4CBgoOEhYaHiImKcQKNi4+QKgST
BBWNApGZmiSVFJeboKEbnaKloAETqBakpq2PqKoPAbEUrK63hrG0C7AXtrjAgboRuwyUx8fGlMqT
zKzJC9AK0gDU1svR2NPa1dzXzdng2+Ld5N/P3unm6ujr7u3wzvLh8fTz4/X49+X5/Pvn+2YMg1As
wq9gZT4h3DBQlq+FaRTimjVLQy9etApCOAj+MYxEVxktNqgIgCLJCRw7qtxSTGOLlCuNfIxpBCbN
ITNvAqGm80jOng5MumRhE6hRJb2GEj3KNMpFpZKaSm3ytEbRqViBnJxxNavXNV2/ipUhFOoJnmPT
2mhpVa3bG2xphH1Ll0RcrnXzvii7NcZcvYCh/A1MeMngwoiJBZWBNrFjkbxsHH5MWYHJG5Mra8aR
ebNnvJ9DD+ksunRU06g5cwP0M/Ue0m1au84Dm43s2Xdq4xZrluAI3buz9nY4HGVwz8UZNPQA/PjU
5JYja0BG/R876++w9wNor7s+7/7Ac/9OPnz58ebTo19/XXz78+/Vx2efPUTZC8s7NHdeOD/+h/38
HXUZBheBAGCAPYVE4G8IPqYgaA0i9iBjNdwWYSID+rUaDBZeSNeBFnToYSHQnTUiYSWaeCJgKZoA
4ooLtcgJjHrdJxeNOD7QWI685fAij63IOCNiIoomJINEOhLgkSH82FGRodkIIZBAOknlJne9sOOV
TKnin5ZcfuWldFOGKdWY0d1oJlZ8MfnfmjhaCSdhcs5Z15Z28ldnnmhAicSefJrh5wpKDQdooGQM
mkKBQRmKKIpkKlfSQ4+yGOlIlFaallCTpunQRtTRt918pNYHn6nyoSqqdqy6p2qpo74qa6y0tnpq
ra4eupinu1agq6ahMLqVo8DWOJKXGUr+8GuxUi3LLFPOPmtUtNLShGe1n1GLrbXbzqZttyp9Cy5E
4o6LULnmunJtuomhe5OiNLpLE7wwyhsTvSvay24p+u4bSr/+RhLqwAQXbPDBCCes8MIMN+zwwxBH
LPHEFFdsMcRT1Kbbxk2KwHHHBnoscsggk2yyYCV/8LHKI5/MXMovw/ymzDO77ITGLbNsc8067zxd
zjH3LHTQQ99M8yhA80z00vod/bPTGKxctNJG+/y01VEnTfXWV0+NNNZZQx12wGSXbfbZg+yiNqZ5
6JLh2m0Py/alOsk9zN14nMQW3ncMVODfnSYYON+TfvnG3xR5CrgegBPupiYNNU63HJH+D25524pb
bvhKlTueN3GRbQ5H56FPHhPp0YnuRkGS80rHg60HLnjpqdPeN5ljEl7H3rYzehOnrsNtB/CJX/q4
F8DLrvzxaDfv/PPQRy/99NRXn8kA2A+ggPbbb489Ddl/Hz731qOgegbI9iXpB+RrL777C5APg/wN
0F++XbA8XrlvHrQPAPzwm0D2uve9//2vfQV0n/28V8D4QUCBBOSe+O6nmKfo7YIugZ1l+iIj/wHQ
exHwoAQPSEAHJvAB/nMgCkd4wg9ScDG+i51GNLg+12UgfN3LoQ7rh0P6+dCEF0ghCoFYwgC+sIbp
Q5ZyhkLDZHXQgDr8oQOkqMIqGpFgAkKcIhEN6MIj4u5ywVPMF5fzRCh6sIoMoOIOochFAapwgfFj
IQvb6MUxblBzpgOjBfNogTPmcIAPPGEapyhICQCSjUNs4QjXeES/WdBthdrgBTvFvCiosY5GuSQm
s5AAADs=

------=_NextPart_000_0000_01CBDA8E.096694C0
Content-Type: application/octet-stream
Content-Transfer-Encoding: base64
Content-Location: http://www.matrixscience.com/cgi/mass_error.pl?mass_error_ppm_1196542208772723

R0lGODlhwgGWAMIAAP///wAAAP8AAADMAAAA/wAAAAAAAAAAACH5BAEAAAAALAAAAADCAZYAAAP+
CLrc/jDKSau9OOvNu/9gKI5kaZ5oqq5s675wLM90bd94ru987//AoHBILBqPyKRyyWw6n9CodEqt
Wq/YrHbL7Xq/4LB4TC6bz+i0es1uu9/wuHxOr9vv+Lx+z+/7/4CBgoOEhYaHiImKi4yNjhAEkQSP
lJUxk5aZmieYEwKfm6FrAaQBN50SnwKirGamC680qBGqrbZhsbAZuQC8vBKzt8KApAymsccWwcPM
eskKyL26FMvN1rilvxPR0NLdDpLh4QzjC+UK5wDp65Lk7ebv6PHq8+yR7vfw+fL79P32qADiC1iv
4D+DBA8qTMhwoEN9DSE+5BeR4kR/FTFeTOf+QdsFbtJAArtGkkw2DSCfeZtQraTLKx4t5FKpkuXL
m1uyFZN58tu0Ci1xCg0UdKhRJT1lHV36ZGaNokyjAnGqVKrVI69iquB4tasPnaVmQPVK1szYsmhf
JBWbtu0NqmzdypUBV8bZuXhFZLVxN69fDmB3XvpLWEvfwoiHcE3M+KMDrSsON568srJdypg/huWb
2UetzuRA8/gsWl1pEqQxpAYt+TQtUK47tI7tYDXtC7Nv65Y9b7dvFrl/C8c9nDJkF8GLSz2OXDlj
5i2SO2cKPfJ0xGCfXt/uQTp3oWtfLP6etu5g8njNw/C+xjb6t8a0D3L/3kb484Lo10c6gv3+fmvV
NVBTd/+1FWB8PhFYIFoH/tQgRuIstBFCE0oo0YUWYaiRhgJxSKGHFmYo4oYjdljihyeGSOKKJrKI
oosqtjjeBg+KJNuCDOrkWII34tjZgD366NWDPCoo5FVEmuDfkaIkWcKSTIbiZH816BflHdlVNYOV
V740IwtcdhnHL1MaKSZ4PpUZ5Jk47VWkeIiFCZqblq0XJ2y+BaYmB1C+JCeb1AC6yJ9J9CkoG4Qi
YeihaiRKxJeMxrZopG5NSmlall5aVqaaesVpp1d9CqpUoo7KVKmmCgVpqpOhyqqqr7rmaqxe0lra
rLaShGuu1uzKKzO+LuUoeauWNux7wR7+dSx6yf5qS7POsgJttM4IaK0y1A4lWEi6QDdttnXQ1O1P
I4HbpoMrMfetuWzomOa4b0Yo77z01mvvvfjmq+++/Pbr778AByzwwAQXbHC/8L1rIyQhsOdwwyI8
DDEIElM8scUXf5CsU9F4m7GZIPMZ8cgfi1yyyRqTjPHKdCXlC3Esh4yyzBtUnHLMa9Kcgc067zyF
dzznPHPPGARds8o3J6000TBHATTSTAMFtdBDV2310ThfrYHR7Hbt9ddg53QtuXXSgYzLY2O57csI
assxvNyqTXbcdIc7jbgda5su3OLaffZOeb9p9t6Bl11SSoTPLQfihe8JBp14K344uo3+46FN5IKP
STnfRjHOOZYPYG44HHCJ7vgjb3dTuB2I0w3k4o8lrrrbm1nGNus91W57Hu7u3nbYwAcv/PDEF2/8
8ciLMcDyAyjQvPPOL08D89JT/3zyISzcETS6p83B9c1XH/4C18NQfgPnY99BMdt+0HroH4APwPjj
T8A89NLPPz/4+YeffvT5Ix8E/Ie/51VPfbPLimBq173fcaN7TpIf/aIXAQkacH/4E2D/HiA/AXLw
ghucoPqS8bLKwQ9dDvQA9aDHwhaib4Xni6EGL9BBDs4wg/XD3gM3szatlI57a1Oh/looQwcU0YNI
zCEFamjEG+pPhDr8HI9i8kORRJBNhRJEIgOO6MIhPtF+Hvwf+UAIwi+OEF7sk2LsFMY9ydHQiQYM
oBE3uMU5XtB+ARRjAffoRT0Ob4feYGD71uiyZ5xOClxE4E0SqUgrJAAAOw==

------=_NextPart_000_0000_01CBDA8E.096694C0--
