# Supplementary material for: Regulation of GacA in Pseudomonas chlororaphis Strains Shows a Niche Specificity
Source: PLoS One. 2015 Sep 17;10(9):e0137553. doi: 10.1371/journal.pone.0137553 (PMC4574860; doi:10.1371/journal.pone.0137553)
Supplement: S3 File — (ZIP) [file pone.0137553.s003.zip › MALDI-TOFMS-data/C14.mht]

From: <Saved by Windows Internet Explorer 7>
Subject: Mascot Search Results: Protein View
Date: Fri, 4 Mar 2011 10:03:42 +0800
MIME-Version: 1.0
Content-Type: multipart/related;
	type="text/html";
	boundary="----=_NextPart_000_0000_01CBDA53.7165F880"
X-MimeOLE: Produced By Microsoft MimeOLE V6.00.2900.2180

This is a multi-part message in MIME format.

------=_NextPart_000_0000_01CBDA53.7165F880
Content-Type: text/html;
	charset="utf-8"
Content-Transfer-Encoding: quoted-printable
Content-Location: http://www.matrixscience.com/cgi/protein_view.pl?file=../data/20110304/FttmrzsaR.dat&hit=1

=EF=BB=BF<!DOCTYPE HTML PUBLIC "-//W3C//DTD HTML 4.0 Transitional//EN">
<!-- 0 seconds --><!-- 0 seconds --><!-- 0 seconds =
--><HTML><HEAD><TITLE>Mascot Search Results: Protein View</TITLE>
<META http-equiv=3DContent-Type content=3D"text/html; charset=3Dutf-8">
<META content=3D"MSHTML 6.00.5730.13" name=3DGENERATOR></HEAD>
<BODY vLink=3D#0000ff aLink=3D#0000ff bgColor=3D#ffffff>
<H1><IMG height=3D31=20
src=3D"http://www.matrixscience.com/images/88x31_logo_white.gif" =
width=3D88=20
align=3Dtop border=3D0 NATURALSIZEFLAG=3D"3"> Mascot Search Results</H1>
<H3>Protein View</H3>
<FORM method=3Dpost><INPUT type=3Dhidden =
value=3D../data/20110304/FttmrzsaR.dat=20
name=3Dfile> <INPUT type=3Dhidden value=3D1 name=3Dhit> <INPUT =
type=3Dhidden value=3Dfalse=20
name=3Dshowall> <INPUT type=3Dhidden value=3D0 name=3Dave_thresh> <INPUT =
type=3Dhidden=20
value=3D0 name=3D_ignoreionsscorebelow> <INPUT type=3Dhidden =
value=3D0.05=20
name=3D_sigthreshold> <INPUT type=3Dhidden name=3Dreport> <INPUT =
type=3Dhidden value=3D1=20
name=3Ddb_idx> <INPUT type=3Dhidden value=3D32 name=3D_msresflags> =
<INPUT type=3Dhidden=20
value=3D2 name=3D_msresflags2> <INPUT type=3Dhidden value=3D0 =
name=3Dpercolate> <INPUT=20
type=3Dhidden value=3D0 name=3Dpercolate_rt> <FONT=20
face=3D"Courier New,Courier,monospace"><PRE>Match to: =
<B>gi|162457201</B> Score: <B>96</B> Expect: <B>0.0018</B>
<B>protein kinase [Sorangium cellulosum 'So ce 56']</B>

Nominal mass (M<SUB>r</SUB>): <B>143406</B>; Calculated pI value: =
<B>5.99</B>
NCBI BLAST search of <A =
href=3D"http://www.ncbi.nlm.nih.gov/blast/Blast.cgi?ALIGNMENTS=3D50&amp;A=
LIGNMENT_VIEW=3DPairwise&amp;AUTO_FORMAT=3DSemiauto&amp;CDD_SEARCH=3Don&a=
mp;CLIENT=3Dweb&amp;COMPOSITION_BASED_STATISTICS=3Don&amp;DATABASE=3Dnr&a=
mp;DESCRIPTIONS=3D100&amp;ENTREZ_QUERY=3D(none)&amp;EXPECT=3D10&amp;FILTE=
R=3DL&amp;FORMAT_BLOCK_ON_RESPAGE=3DNone&amp;FORMAT_OBJECT=3DAlignment&am=
p;FORMAT_TYPE=3DHTML&amp;GAPCOSTS=3D11+1&amp;I_THRESH=3D0.001&amp;LAYOUT=3D=
TwoWindows&amp;MATRIX_NAME=3DBLOSUM62&amp;NCBI_GI=3Don&amp;PAGE=3DProtein=
s&amp;PROGRAM=3Dblastp&amp;QUERY=3DMILAVPMKPGDIVADRFLIERLAGSGGMGSVYRALDRH=
TGETAALKVMSGRGLEHGERFAREAQVLAELRHPGIVRYIAQGATESGEPWLALEWLEGESLGDRLRRRGLTI=
AESVTLGLRVAEALAEAHRHNVVHRDLKPSNLYLVDKSVEQVKLLDFGIARLTSLAPLTMTGVVMGTPFYMAP=
EQARGERDVGTQADVFALGCVLFHCLTGRPPFVGDDIHTALLRVVLDEAPRLRDLRADVPENVDIAVARMLAK=
APADRPANGAAVALELLRVGEIKSTPPAPASRRASALTTGERRTLCLMLARMGAPEAPSWQGPTMPMTLPMTM=
PLARTVPEDEVKRVASRFGGALQTLADGLLLITLEGRGLITDQAARAARCALEVRDLLPGVQMALVAGRGSAD=
DQLPMGPTIDRAVRLLDRADGGSIRLDEVMAGLLDARFEVGGDATGLVLRAERDLVEAARTLLGRTTPFVGRD=
HELAILDAVLDECLSEPTARAVLITAPAGLGKSRLRYEFLRRVEERKERVQVWLGHADPMSAGSPFGMLRQML=
RREAGLSGGEPQEVREQRLRARVGRYLSGADLDRVTEFLGEVARIRFSDEGRVELRAARSDPMLMGDQIRRAF=
EDFVLAECRAEPVLLVLEDLQWGDVPTVKLIDAALALRDQPLMVLALARPEVETVFPKVWVSRGVQELRLREI=
GRRGSERLVREVLGDAVTPDVCARLCERAGGNAFYLEELIRAAASGRTEALPETVLSMVQARLESLDGEARRV=
LRAASVFGQKFWRGGLMALLGGERRAPQVDGWLAVLVDRELIARRGEGKFRSEDEYAFRHALVREAAYATLTD=
ADRALGHLLAGEWLDAAGERDAALLADHFERGGDAERAVVWFRRAAEQALGANDFRAAIQRAEQGAASADVDG=
EFFAALRLVQAEAHKWLGEASQAERCAVMAMRGFPRKSALWYAAAGEAASMRVRLGMGDRLADLVEELRGAGP=
GSGDRGSWVDVAEATGASVSALARIAGSLLHGGQYAAAEEIVQELARVAMPLAERDAAVAARIHALRASRALC=
YGDPAASLACTEQSIPAYLQTGDLRNACLSRVNAAHCLLQLGVYGRAEAELRDALAEAGRLGLYNVAAFAKQN=
QGLLWIQQGDLGAARAATAEAIDAFVAQANRRQEARSRAYLAAILTRLGDLDAADNEAGAAVAMLAHVPTLQA=
HALSVRARVLLEQGRAAEALEAARRGLGLLVSVGGTEEGEAQIRLVYAESLRACGHHEAAREAITVAMQRLVA=
RAQWIQDPGRRQSFCQAVPENAKTFALAALWQQEAEPTLQ&amp;SERVICE=3Dplain&amp;SET_DEFA=
ULTS.x=3D9&amp;SET_DEFAULTS.y=3D5&amp;SHOW_OVERVIEW=3Don&amp;WORD_SIZE=3D=
3&amp;END_OF_HTTPGET=3DYes" target=3D_blank>gi|162457201</A> against nr
Unformatted <A =
href=3D"http://www.matrixscience.com/cgi/getseq.pl?NCBInr+gi%7c162457201+=
seq" target=3D_blank>sequence string</A> for pasting into other =
applications

Taxonomy: <A =
href=3D"http://www.ncbi.nlm.nih.gov/Taxonomy/Browser/wwwtax.cgi?lvl=3D0&a=
mp;id=3D448385" target=3D_blank>Sorangium cellulosum 'So ce 56'</A>
Links to retrieve other entries containing this sequence from NCBI =
Entrez:
<A =
href=3D"http://www.ncbi.nlm.nih.gov/entrez/query.fcgi?cmd=3Dsearch&amp;db=
=3Dprotein&amp;doptcmdl=3Dgenpept&amp;tool=3Dmascot&amp;term=3D161167783"=
 target=3D_blank>gi|161167783</A> from <A =
href=3D"http://www.ncbi.nlm.nih.gov/Taxonomy/Browser/wwwtax.cgi?lvl=3D0&a=
mp;id=3D448385" target=3D_blank>Sorangium cellulosum 'So ce 56'</A>

Fixed modifications: Carbamidomethyl (C)
Variable modifications: Oxidation (M)
Cleavage by Trypsin: cuts C-term side of KR unless next residue is P
Number of mass values searched: <B>63</B>
Number of mass values matched: <B>23</B>
Sequence Coverage: <B>21%</B>

Matched peptides shown in <B><FONT color=3D#ff0000>Bold Red</FONT></B>

     <B>1</B> <B><FONT color=3D#ff0000>MILAVPMKPG DIVADRFLIE RLAGSGGMGS =
VYR</FONT></B>ALDRHTG ETAALKVMSG=20
<B>    51</B> RGLEHGER<B><FONT color=3D#ff0000>FA REAQVLAELR =
</FONT></B>HPGIVRYIAQ GATESGEPWL ALEWLEGESL=20
<B>   101</B> GDRLRRRGLT IAESVTLGLR VAEALAEAHR HNVVHRDLKP SNLYLVDKSV=20
<B>   151</B> EQVKLLDFGI ARLTSLAPLT MTGVVMGTPF YMAPEQARGE RDVGTQADVF=20
<B>   201</B> ALGCVLFHCL TGRPPFVGDD IHTALLRVVL DEAPRLRDLR ADVPENVDIA=20
<B>   251</B> VARMLAK<B><FONT color=3D#ff0000>APA DRPANGAAVA =
LELLR</FONT></B>VGEIK STPPAPASRR ASALTTGER<B><FONT color=3D#ff0000>R =
</FONT></B>
<B>   301<FONT color=3D#ff0000> TLCLMLAR</FONT></B>MG APEAPSWQGP =
TMPMTLPMTM PLARTVPEDE VKRVASRFGG=20
<B>   351</B> ALQTLADGLL LITLEGRGLI TDQAAR<B><FONT color=3D#ff0000>AARC =
ALEVR</FONT></B>DLLPG VQMALVAGRG=20
<B>   401</B> SADDQLPMGP TIDR<B><FONT color=3D#ff0000>AVRLLD =
R</FONT></B>ADGGSIRLD EVMAGLLDAR FEVGGDATGL=20
<B>   451</B> VLRAER<B><FONT color=3D#ff0000>DLVE AARTLLGR</FONT></B>TT =
PFVGRDHELA ILDAVLDECL SEPTAR<B><FONT color=3D#ff0000>AVLI </FONT></B>
<B>   501<FONT color=3D#ff0000> TAPAGLGK</FONT></B>SR LRYEFLRRVE =
ERKER<B><FONT color=3D#ff0000>VQVWL GHADPMSAGS PFGMLR</FONT></B>QMLR=20
<B>   551</B> <B><FONT color=3D#ff0000>REAGLSGGEP QEVR</FONT></B>EQRLRA =
RVGRYLSGAD LDRVTEFLGE VARIRFSDEG=20
<B>   601</B> RVELRAAR<B><FONT color=3D#ff0000>SD PMLMGDQIRR AFEDFVLAEC =
R</FONT></B>AEPVLLVLE DLQWGDVPTV=20
<B>   651</B> KLIDAALALR DQPLMVLALA RPEVETVFPK VWVSRGVQEL RLREIGRRGS=20
<B>   701</B> ERLVREVLGD AVTPDVCARL CERAGGNAFY LEELIRAAAS GR<B><FONT =
color=3D#ff0000>TEALPETV </FONT></B>
<B>   751<FONT color=3D#ff0000> LSMVQAR</FONT></B>LES LDGEARRVLR =
AASVFGQKFW R<B><FONT color=3D#ff0000>GGLMALLGG ERR</FONT></B>APQVDGW=20
<B>   801</B> LAVLVDRELI ARRGEGKFRS EDEYAFRHAL VREAAYATLT DADRALGHLL=20
<B>   851</B> AGEWLDAAGE RDAALLADHF ERGGDAERAV VWFRRAAEQA LGANDFRAAI=20
<B>   901</B> QRAEQGAASA DVDGEFFAAL RLVQAEAHKW LGEASQAER<B><FONT =
color=3D#ff0000>C AVMAMR</FONT></B>GFPR=20
<B>   951</B> <B><FONT color=3D#ff0000>KSALWYAAAG EAASMR</FONT></B>VRLG =
MGDRLADLVE ELRGAGPGSG DRGSWVDVAE=20
<B>  1001</B> ATGASVSALA RIAGSLLHGG QYAAAEEIVQ ELARVAMPLA ERDAAVAARI=20
<B>  1051</B> HALRASRALC YGDPAASLAC TEQSIPAYLQ TGDLRNACLS R<B><FONT =
color=3D#ff0000>VNAAHCLLQ </FONT></B>
<B>  1101<FONT color=3D#ff0000> LGVYGRAEAE LR</FONT></B>DALAEAGR =
LGLYNVAAFA KQNQGLLWIQ QGDLGAARAA=20
<B>  1151</B> TAEAIDAFVA QANRRQEARS RAYLAAILTR LGDLDAADNE AGAAVAMLAH=20
<B>  1201</B> VPTLQAHALS VR<B><FONT color=3D#ff0000>ARVLLEQG RAAEALEAAR =
R</FONT></B>GLGLLVSVG GTEEGEAQIR=20
<B>  1251</B> LVYAESLRAC GHHEAAREAI TVAMQRLVAR <B><FONT =
color=3D#ff0000>AQWIQDPGR</FONT></B>R <B><FONT =
color=3D#ff0000>QSFCQAVPEN </FONT></B>
<B>  1301<FONT color=3D#ff0000> AK</FONT></B>TFALAALW QQEAEPTLQ
</PRE></FONT>
<P><INPUT onclick=3D"this.form.showall.value=3D'true'; return true" =
type=3Dsubmit value=3D"Show predicted peptides also">=20

<P><INPUT type=3Dsubmit value=3D"Sort Peptides By">&nbsp; <INPUT =
type=3Dradio CHECKED=20
value=3Dstartup name=3Dsort>Residue Number&nbsp; <INPUT type=3Dradio =
value=3Dmassup=20
name=3Dsort>Increasing Mass&nbsp; <INPUT type=3Dradio value=3Dmassdown=20
name=3Dsort>Decreasing Mass&nbsp; <FONT face=3D"Courier =
New,Courier,monospace"><PRE><B> Start - End     Observed    Mr(expt)   =
Mr(calc)     Delta   Miss Sequence</B>
<B><FONT color=3D#ff0000>     1 - 21     2384.1744  2383.1671  2383.3120 =
   -0.1448     1  -.MILAVPMKPGDIVADRFLIER.L </FONT></B>=20
<B><FONT color=3D#ff0000>    22 - 33     1170.5046  1169.4974  1169.5499 =
   -0.0525     0  R.LAGSGGMGSVYR.A </FONT></B> Oxidation (M)=20
<B><FONT color=3D#ff0000>    59 - 70     1402.6892  1401.6820  1401.7728 =
   -0.0909     1  R.FAREAQVLAELR.H </FONT></B>=20
<B><FONT color=3D#ff0000>   258 - 275    1804.8705  1803.8632  1803.9955 =
   -0.1323     0  K.APADRPANGAAVALELLR.V </FONT></B>=20
<B><FONT color=3D#ff0000>   300 - 308    1149.5138  1148.5065  1148.6158 =
   -0.1093     1  R.RTLCLMLAR.M </FONT></B> Oxidation (M)=20
<B><FONT color=3D#ff0000>   377 - 385    1045.4689  1044.4616  1044.5498 =
   -0.0882     1  R.AARCALEVR.D </FONT></B>=20
<B><FONT color=3D#ff0000>   415 - 421     842.4178   841.4105   841.5134 =
   -0.1028     1  R.AVRLLDR.A </FONT></B>=20
<B><FONT color=3D#ff0000>   457 - 468    1313.5628  1312.5555  1312.7463 =
   -0.1908     1  R.DLVEAARTLLGR.T </FONT></B>=20
<B><FONT color=3D#ff0000>   497 - 508    1110.4957  1109.4884  1109.6808 =
   -0.1924     0  R.AVLITAPAGLGK.S </FONT></B>=20
<B><FONT color=3D#ff0000>   526 - 546    2288.0754  2287.0681  2287.0878 =
   -0.0197     0  R.VQVWLGHADPMSAGSPFGMLR.Q </FONT></B> 2 Oxidation (M)=20
<B><FONT color=3D#ff0000>   551 - 564    1484.5595  1483.5522  1483.7379 =
   -0.1857     1  R.REAGLSGGEPQEVR.E </FONT></B>=20
<B><FONT color=3D#ff0000>   609 - 620    1450.6544  1449.6472  1449.6704 =
   -0.0233     1  R.SDPMLMGDQIRR.A </FONT></B> 2 Oxidation (M)=20
<B><FONT color=3D#ff0000>   621 - 631    1356.6661  1355.6588  1355.6180 =
    0.0408     0  R.AFEDFVLAECR.A </FONT></B>=20
<B><FONT color=3D#ff0000>   743 - 757    1644.8094  1643.8022  1643.8552 =
   -0.0531     0  R.TEALPETVLSMVQAR.L </FONT></B>=20
<B><FONT color=3D#ff0000>   782 - 792    1073.4549  1072.4476  1072.5699 =
   -0.1223     0  R.GGLMALLGGER.R </FONT></B>=20
<B><FONT color=3D#ff0000>   782 - 793    1229.5381  1228.5308  1228.6710 =
   -0.1402     1  R.GGLMALLGGERR.A </FONT></B>=20
<B><FONT color=3D#ff0000>   940 - 946     870.3894   869.3822   869.3558 =
    0.0264     0  R.CAVMAMR.G </FONT></B> 2 Oxidation (M)=20
<B><FONT color=3D#ff0000>   951 - 966    1698.8086  1697.8013  1697.8195 =
   -0.0182     1  R.KSALWYAAAGEAASMR.V </FONT></B> Oxidation (M)=20
<B><FONT color=3D#ff0000>  1092 - 1112   2340.2103  2339.2030  2339.2168 =
   -0.0138     1  R.VNAAHCLLQLGVYGRAEAELR.D </FONT></B>=20
<B><FONT color=3D#ff0000>  1213 - 1221   1041.4686  1040.4613  1040.6091 =
   -0.1477     1  R.ARVLLEQGR.A </FONT></B>=20
<B><FONT color=3D#ff0000>  1222 - 1231   1057.4619  1056.4546  1056.5676 =
   -0.1129     1  R.AAEALEAARR.G </FONT></B>=20
<B><FONT color=3D#ff0000>  1281 - 1289   1070.4540  1069.4467  1069.5305 =
   -0.0838     0  R.AQWIQDPGR.R </FONT></B>=20
<B><FONT color=3D#ff0000>  1291 - 1302   1378.6555  1377.6482  1377.6347 =
    0.0135     0  R.QSFCQAVPENAK.T </FONT></B>=20

<B>No match to: </B>826.4110, 848.3900, 854.9582, 860.9844, 876.9573, =
973.3953, 1063.4430, 1112.4751, 1127.5278, 1197.5587, 1228.5946, =
1250.5894, 1384.7174, 1400.6494, 1406.6981, 1419.6459, 1424.6527, =
1428.6662, 1435.6870, 1441.6445, 1463.6405, 1506.5399, 1585.7495, =
1597.7752, 1601.7473, 1607.7396, 1617.7548, 1629.7228, 1651.7087, =
1666.8178, 1767.8558, 1789.8244, 2209.6510, 2266.0931, 2362.1932, =
2405.1632, 2425.1914, 2490.2898, 2760.8622, 2817.4221
<P><IMG height=3D150 alt=3D"Error Distribution" =
src=3D"http://www.matrixscience.com/cgi/mass_error.pl?mass_error_12749600=
87800381" width=3D450><IMG height=3D150 alt=3D"Error Distribution (ppm)" =
src=3D"http://www.matrixscience.com/cgi/mass_error.pl?mass_error_ppm_5984=
64463045291" width=3D450>
</FORM><HR>
LOCUS       YP_001619568            1319 aa            linear   BCT =
06-JAN-2011
DEFINITION  protein kinase [Sorangium cellulosum 'So ce 56'].
ACCESSION   YP_001619568
VERSION     YP_001619568.1  GI:162457201
DBLINK      Project: <A =
href=3D"http://eutils.ncbi.nlm.nih.gov/entrez/eutils/%22http://eutils.ncb=
i.nlm.nih.gov:80/genomeprj/61629%22">61629</A>
DBSOURCE    REFSEQ: accession <A =
href=3D"http://eutils.ncbi.nlm.nih.gov/entrez/eutils/%22http://eutils.ncb=
i.nlm.nih.gov:80/nuccore/162448269%22">NC_010162.1</A>
KEYWORDS    .
SOURCE      Sorangium cellulosum 'So ce 56'
  ORGANISM  <A =
href=3D'http://eutils.ncbi.nlm.nih.gov/entrez/eutils/%22http://eutils.ncb=
i.nlm.nih.gov:80/Taxonomy/Browser/wwwtax.cgi?id=3D448385"'>Sorangium =
cellulosum 'So ce 56'</A>
            Bacteria; Proteobacteria; Deltaproteobacteria; Myxococcales;
            Sorangiineae; Polyangiaceae; Sorangium.
REFERENCE   1  (residues 1 to 1319)
  AUTHORS   Schneiker,S., Perlova,O., Kaiser,O., Gerth,K., Alici,A.,
            Altmeyer,M.O., Bartels,D., Bekel,T., Beyer,S., Bode,E., =
Bode,H.B.,
            Bolten,C.J., Choudhuri,J.V., Doss,S., Elnakady,Y.A., =
Frank,B.,
            Gaigalat,L., Goesmann,A., Groeger,C., Gross,F., Jelsbak,L.,
            Jelsbak,L., Kalinowski,J., Kegler,C., Knauber,T., =
Konietzny,S.,
            Kopp,M., Krause,L., Krug,D., Linke,B., Mahmud,T.,
            Martinez-Arias,R., McHardy,A.C., Merai,M., Meyer,F., =
Mormann,S.,
            Munoz-Dorado,J., Perez,J., Pradella,S., Rachid,S., =
Raddatz,G.,
            Rosenau,F., Ruckert,C., Sasse,F., Scharfe,M., Schuster,S.C.,
            Suen,G., Treuner-Lange,A., Velicer,G.J., Vorholter,F.J.,
            Weissman,K.J., Welch,R.D., Wenzel,S.C., Whitworth,D.E., =
Wilhelm,S.,
            Wittmann,C., Blocker,H., Puhler,A. and Muller,R.
  TITLE     Complete genome sequence of the myxobacterium Sorangium =
cellulosum
  JOURNAL   Nat. Biotechnol. 25 (11), 1281-1289 (2007)
   PUBMED   <A =
href=3D"http://eutils.ncbi.nlm.nih.gov/entrez/eutils/%22http://eutils.ncb=
i.nlm.nih.gov:80/pubmed/17965706%22">17965706</A>
REFERENCE   2  (residues 1 to 1319)
  CONSRTM   NCBI Genome Project
  TITLE     Direct Submission
  JOURNAL   Submitted (14-DEC-2007) National Center for Biotechnology
            Information, NIH, Bethesda, MD 20894, USA
REFERENCE   3  (residues 1 to 1319)
  AUTHORS   Linke,B.
  TITLE     Direct Submission
  JOURNAL   Submitted (30-MAY-2007) Linke B., Center For Biotechnology,
            Bielefeld University, Universitaetsstrasse 25, 33501 =
Bielefeld,
            GERMANY
<A name=3Dcomment_162457201></A>COMMENT     PROVISIONAL <A =
href=3D"http://eutils.ncbi.nlm.nih.gov/entrez/eutils/%22http://eutils.ncb=
i.nlm.nih.gov:80/RefSeq/%22">REFSEQ</A>: This record has not yet been =
subject to final
            NCBI review. The reference sequence was derived from <A =
href=3D"http://eutils.ncbi.nlm.nih.gov/entrez/eutils/%22http://eutils.ncb=
i.nlm.nih.gov:80/protein/CAN99088%22">CAN99088</A>.
            Method: conceptual translation.
<A name=3Dfeature_162457201></A>FEATURES             Location/Qualifiers
     source          1..1319
                     /organism=3D"Sorangium cellulosum 'So ce 56'"
                     /strain=3D"So ce 56"
                     /db_xref=3D"taxon:<A =
href=3D'http://eutils.ncbi.nlm.nih.gov/entrez/eutils/%22http://eutils.ncb=
i.nlm.nih.gov:80/Taxonomy/Browser/wwwtax.cgi?id=3D448385"'>448385</A>"
     <A =
href=3D'http://eutils.ncbi.nlm.nih.gov/entrez/eutils/%22http://eutils.ncb=
i.nlm.nih.gov:80/protein/162457201?from=3D1&amp;to=3D1319&amp;report=3Dgp=
withparts"'>Protein</A>         1..1319
                     /product=3D"protein kinase"
                     /EC_number=3D"<A =
href=3D"http://eutils.ncbi.nlm.nih.gov/entrez/eutils/%22http://www.expasy=
.org/enzyme/2.7.11.1%22">2.7.11.1</A>"
                     /function=3D"Serine/threonine protein kinase"
                     /calculated_mol_wt=3D142509
     <A =
href=3D'http://eutils.ncbi.nlm.nih.gov/entrez/eutils/%22http://eutils.ncb=
i.nlm.nih.gov:80/protein/162457201?from=3D24&amp;to=3D263&amp;report=3Dgp=
withparts"'>Region</A>          24..263
                     /region_name=3D"PKc"
                     /note=3D"Catalytic domain of Protein Kinases; =
cd00180"
                     /db_xref=3D"CDD:<A =
href=3D'http://eutils.ncbi.nlm.nih.gov/entrez/eutils/%22http://eutils.ncb=
i.nlm.nih.gov:80/Structure/cdd/cddsrv.cgi?uid=3D173623"'>173623</A>"
     <A =
href=3D'http://eutils.ncbi.nlm.nih.gov/entrez/eutils/%22http://eutils.ncb=
i.nlm.nih.gov:80/protein/162457201?itemid=3D5&amp;report=3Dgpwithparts"'>=
Site</A>            =
order(24..27,31,44,46,75,92..95,99,101,137,139,141..142,
                     145,157,160,177..180)
                     /site_type=3D"active"
                     /db_xref=3D"CDD:<A =
href=3D'http://eutils.ncbi.nlm.nih.gov/entrez/eutils/%22http://eutils.ncb=
i.nlm.nih.gov:80/Structure/cdd/cddsrv.cgi?uid=3D173623"'>173623</A>"
     <A =
href=3D'http://eutils.ncbi.nlm.nih.gov/entrez/eutils/%22http://eutils.ncb=
i.nlm.nih.gov:80/protein/162457201?itemid=3D6&amp;report=3Dgpwithparts"'>=
Site</A>            =
order(24..27,31,44,46,75,92..95,99,137,139,141..142,145,
                     157)
                     /site_type=3D"other"
                     /note=3D"ATP binding site"
                     /db_xref=3D"CDD:<A =
href=3D'http://eutils.ncbi.nlm.nih.gov/entrez/eutils/%22http://eutils.ncb=
i.nlm.nih.gov:80/Structure/cdd/cddsrv.cgi?uid=3D173623"'>173623</A>"
     <A =
href=3D'http://eutils.ncbi.nlm.nih.gov/entrez/eutils/%22http://eutils.ncb=
i.nlm.nih.gov:80/protein/162457201?from=3D27&amp;to=3D263&amp;report=3Dgp=
withparts"'>Region</A>          27..263
                     /region_name=3D"S_TKc"
                     /note=3D"Serine/Threonine protein kinases, =
catalytic domain;
                     smart00220"
                     /db_xref=3D"CDD:<A =
href=3D'http://eutils.ncbi.nlm.nih.gov/entrez/eutils/%22http://eutils.ncb=
i.nlm.nih.gov:80/Structure/cdd/cddsrv.cgi?uid=3D128516"'>128516</A>"
     <A =
href=3D'http://eutils.ncbi.nlm.nih.gov/entrez/eutils/%22http://eutils.ncb=
i.nlm.nih.gov:80/protein/162457201?itemid=3D7&amp;report=3Dgpwithparts"'>=
Site</A>            order(27,99,101,137,139,141,160,177..180)
                     /site_type=3D"other"
                     /note=3D"substrate binding site"
                     /db_xref=3D"CDD:<A =
href=3D'http://eutils.ncbi.nlm.nih.gov/entrez/eutils/%22http://eutils.ncb=
i.nlm.nih.gov:80/Structure/cdd/cddsrv.cgi?uid=3D173623"'>173623</A>"
     <A =
href=3D'http://eutils.ncbi.nlm.nih.gov/entrez/eutils/%22http://eutils.ncb=
i.nlm.nih.gov:80/protein/162457201?itemid=3D8&amp;report=3Dgpwithparts"'>=
Site</A>            order(156..162,177..180)
                     /site_type=3D"other"
                     /note=3D"activation loop (A-loop)"
                     /db_xref=3D"CDD:<A =
href=3D'http://eutils.ncbi.nlm.nih.gov/entrez/eutils/%22http://eutils.ncb=
i.nlm.nih.gov:80/Structure/cdd/cddsrv.cgi?uid=3D173623"'>173623</A>"
     <A =
href=3D'http://eutils.ncbi.nlm.nih.gov/entrez/eutils/%22http://eutils.ncb=
i.nlm.nih.gov:80/protein/162457201?from=3D471&amp;to=3D915&amp;report=3Dg=
pwithparts"'>Region</A>          471..&gt;915
                     /region_name=3D"COG3899"
                     /note=3D"Predicted ATPase [General function =
prediction
                     only]"
                     /db_xref=3D"CDD:<A =
href=3D'http://eutils.ncbi.nlm.nih.gov/entrez/eutils/%22http://eutils.ncb=
i.nlm.nih.gov:80/Structure/cdd/cddsrv.cgi?uid=3D33687"'>33687</A>"
     <A =
href=3D'http://eutils.ncbi.nlm.nih.gov/entrez/eutils/%22http://eutils.ncb=
i.nlm.nih.gov:80/nuccore/162448269?from=3D12434644&amp;to=3D12438603&amp;=
report=3Dgbwithparts"'>CDS</A>             1..1319
                     /locus_tag=3D"sce8916"
                     /coded_by=3D"NC_010162.1:12434644..12438603"
                     /note=3D"Family membership"
                     /transl_table=3D<A =
href=3D'http://eutils.ncbi.nlm.nih.gov/entrez/eutils/%22http://eutils.ncb=
i.nlm.nih.gov:80/Taxonomy/Utils/wprintgc.cgi?mode=3Dc#SG11"'>11</A>
                     /db_xref=3D"GeneID:<A =
href=3D'http://eutils.ncbi.nlm.nih.gov/entrez/eutils/%22http://eutils.ncb=
i.nlm.nih.gov:80/sites/entrez?db=3Dgene&amp;cmd=3DRetrieve&amp;dopt=3Dful=
l_report&amp;list_uids=3D5804698"'>5804698</A>"

</PRE></FONT>
<P>
<TABLE cellSpacing=3D2 cellPadding=3D1 width=3D"100%" border=3D2>
  <TBODY>
  <TR>
    <TD noWrap align=3Dmiddle><B>Mascot:</B>&nbsp; <A=20
      =
href=3D"http://www.matrixscience.com/">http://www.matrixscience.com/</A> =

  </TD></TR></TBODY></TABLE></P></BODY></HTML>

------=_NextPart_000_0000_01CBDA53.7165F880
Content-Type: image/gif
Content-Transfer-Encoding: base64
Content-Location: http://www.matrixscience.com/images/88x31_logo_white.gif

R0lGODlhWAAfANX/AMDAwP/v7//f3//Pz/+/v/+vr/+fn/+Pj/9/f/9wcP9gYP9QUP9AQP8wMP8g
IP8QEP8AAO/v/+/v79/f/9/f38/P/8/Pz7+//7+/v6+v/6+vr5+f/5+fn4+P/4+Pj39//39/f3Bw
/3BwcGBg/2BgYFBQ/1BQUEBA/0BAQDAw/zAwMCAg/yAgIBAQ/xAQEAAA/wAAAAAAAAAAAAAAAAAA
AAAAAAAAAAAAAAAAAAAAAAAAAAAAAAAAAAAAAAAAAAAAACH5BAEAAAAALAAAAABYAB8AQAb/QIBw
SCwaj8ikcslsEl0wTDHz+bxOgMrp8mpFiJFThfsyjl4j82tVLaVGk+Hq1TF2ut8jCkYRSkgcToKD
hIQUKiBCHnxEAghDBA8QQg4QBEQBQwyWQ5ICAAsBAZcACKQJEAsMQgQQk5hCAhAPlAACn0MkUYMS
HCIaABMfJychRSPEH0YbWEMXJyUhxCPSJQAb0icjH8gfeRvIxRnXxCfeGcQlFwAWIn1HLC7vQhtl
AFZ1ES0v6/QrRGSIWPlXpF6LISWuVNgA4EyaIRta9Jvw4kUcInsCDZEARcqQBQ6I0AJQAEIDIgQU
xJo1pOQqIQFUCmFQyYAQAzZBQXikqYAQ/wQQZAIgkFPIHmCFkipdyrSp06eDSLiQUDBhM3JrjFSY
Y++aMgAnXnwdUUFIwodgX1gTso/hkAgVK0w4Ma4IBxZHQMDACzCNlRJiKFokEu5EiopFrFwdYiWF
EC5rhYQ1BqbEhsN1inCE4YGIBBAo5kEdrRS0EQkwEhEp0AABAgYGeA6liUBBAgOXFDDYvUDA7t+/
LxHYzTPAb1wHHCxAsMBAgtnAf2cawsGFhSIUYOwiAtSVgwFCDphM4mmlpQQhiSgQMMBVAAEyNx1A
UtJBgQVCh2DQjoRE5yEOODDdAA+AV0oqMClgoAIQzDcTJwAE8Fp4zwEIwXQANABBTillEv9AeREu
px8LGpFm4okopqjiiiyOxoEKHg2xz2Jn8KPVPkSYA0AGeDT0EI8v5HEYWiG84BhEiAEQARueoXDd
EYv8R0QKij2GzAtuvVUCkIwJUUFFF30l2EVf2nhNVkWEBVhZRnDASBH7wUBVjhEoFkYEZ3w1BFkA
BESEYGy+1dYFH6wQaJ89HgMmlDC4cIQIMJBQRAlxWNHCOEWi5ZUzSQqhzwt1ETGHW1UKMSYRFaRQ
1h1HErEIX3ZZl2NFjo2QRglcpZBBBIehIcQIuQpzwj4tnHDRXMSKseMaHzxT0QppZNArFh/0ukI/
RqlQhAkmiNbitwBIoMKTG71ZxC1JEIDsYYqjJEUBCSB4q5dqQrSHS3s5GRDUEAmMpFNRlZBigL/i
PTCggBFqCLBMAcwyHQInDWFBpEfooi0RmzBAyiMfQhieTwdW+C8ABxCA7lAIoLKAEKGQBEF6H1n4
SSjqDpHddkS4KakRBWzCEgDyIaHvyj8FVcADRdkiU00JgNcwBLgYsQkC+pJChF4oHDFxEQnIBnTE
AauXSXswDy2ETwl8YtwQ7TVY78uNyMQgT5e0LMTEUua1swAF9MybgT8FiN8n8Emi8QALuLJAAgxI
ou4mD8h2QH4BLPBAA8tlMpwrtvmcCQgieDAnuKQXEgQAOw==

------=_NextPart_000_0000_01CBDA53.7165F880
Content-Type: application/octet-stream
Content-Transfer-Encoding: base64
Content-Location: http://www.matrixscience.com/cgi/mass_error.pl?mass_error_1274960087800381

R0lGODlhwgGWAMIAAP///wAAAP8AAADMAAAA/wAAAAAAAAAAACH5BAEAAAAALAAAAADCAZYAAAP+
CLrc/jDKSau9OOvNu/9gKI5kaZ5oqq5s675wLM90bd94ru987//AoHBILBqPyKRyyWw6n9CodEqt
Wq/YrHbL7Xq/4LB4TC6bz+i0es1uu9/wuHxOr9vv+Lx+z+/7/4CBgoOEhYaHiImKi4yNjhAEkQSP
lJUxk5aZmieYm56fHZ2go6QToqWoqQCnqq2frIECsq60ppKHsgK1uxKwgLm8eAHDATe+wchSxQvL
NMfJ0EzNzDXPDMDR2XTWC9ja32/cCt7g5TjEwzKS4ubtOsXwNuzu9DXxANOXjeT1X/f5MOb54dcP
TLoMAEPtm1XQzj0QAhtKRIHuoIVmCTVEnMj+UQTAjA8whtjYsWSHjxdEalzHUtQ6Bi8XxFQwc9Ut
mTdp5rQZCebOmkB/Cu2Jk6hOozxdDlWKNGjTpT6fSmVKNWrVolePZk1qtStWr1rBcv1KNuwHlBep
QTTJdkVFYhgefiDZtm4LkBrt6sVCd28rgibQzujrNxXgwAzwsiCs9zAuhg8cl0DnbGfhC5ILZRbD
2NDmGZ8Fhf7SWTPky3FKExqNmozq1rADxp5t5DXt25xw695Rc/dtxS5s+6YHPPhw3MVbCP/B+riZ
5CuW+2g+hnrbt9W4WA+z3TkJ6d+6m6SszrL3y9OgmwB/Plr67O1bv3cWHzZ5+vXz59ZfWH3+Cvb8
1eLffwHuNWAJvTF3WoF/HLgeEeIxuAZ2+PWATYQSogJgBxgC0WGGCJ00AXQbcvDhdAuC6JaIIFlE
QYlunKgiBQ6q1IBcpsw43gY2OgBSSyx1I8tUYjm1lZFFQlXWWGY1yeSTSC4ZpZNTQqkklVdaSaSU
WVbpZZdgIuUBhSFR1uONF8Aio47uqRVSmpGlyGYyglUgl4skXrHmnEcscyaNN/p5Xy9BWLcnn0X4
6aY6hcpJwaGIDqGoAg6O1KgukTr0VqVrZTpjggpi6ikvMIIA6aiFlPrBqagOompsrJr0KmyxljRr
a7V2dKuHjrY6B6jV9errNmrk2qqxsln+KOywTSD7wq4TOMusC9Iqh6Ko0+4Cbbb0bMttO95+qw2w
4joXbrnjopvfuepCw267yLwLL6nzHkduvbTJK0e1+K4SDL/46ptErgCDiBdcFQicAcAF9wsBjm4W
pzAGDC/rMAx/ovmiEw1fvEPGixLqcTYV4RNyYhEAqfLKLLfs8sswxyzzzDTXbPPNOOes884896yz
PSdTigFhRM/lQdFHJ600B0gr5DTTRj8NNdDpTQqn1HktvUHTU3ftddZfg7211mNjLfYM+RxU8sZm
Dx112G6TnQFjXJ9td9xw411220zUPffbewcu+N9y63234YTnfbXiFkzMONuPQz444on+T0754pZj
fnjjgG/O+cighy766LSlrXHQY2B0n+loICw0yrDPhqfJQovEqTJ/PgRxGCrpTrvJt9fje+3UgOyF
7gjbjroYviv/emw2Nr+8PxH/PvwZVkv/vH3VO/97GQlp/z0Z0VtvvuzdFz/98W96H/wT8wGv/vby
oez++ORXLz/xz/lovvfyWd3p6Jc68rhufO+DnwBjR0DSOfCBEIygBCdIwQpacDYDyOAAFLBBDnIw
gzXQ4AJEeMEXGI9HlDrgADnQQQBsEIQwHOEMWvhCGZbwLvBI4Pnwtz4K0NCFQKzhBEj4wg4WcYQg
DGILG/DDHzrgiEr8IBBvaKf9ue7Bii4aYO+yyKkmBlGKEGiiEV04RjF68AEkJOMSGZBEKNZQiFSU
QDxMd7836W9RXSSiDc/4RA3CkY98/CMaZehEJhLykIKMo/9eZ8CqyTF2gppdB+BYSEDu0ZJr9KIE
NDlFQ3rQi4lUJCR3iMAIxO96PLzAGDtJyUGy0ZN7DOUrP3lJJH6yjF8U5cPml4462vF/KezhEA95
xjT2cZW1VKMl0ZhEZQ6yjWQMpC53ych/WESFi1zdP9yQyWm6o5veDEMCAAA7

------=_NextPart_000_0000_01CBDA53.7165F880
Content-Type: application/octet-stream
Content-Transfer-Encoding: base64
Content-Location: http://www.matrixscience.com/cgi/mass_error.pl?mass_error_ppm_598464463045291

R0lGODlhwgGWAMIAAP///wAAAP8AAADMAAAA/wAAAAAAAAAAACH5BAEAAAAALAAAAADCAZYAAAP+
CLrc/jDKSau9OOvNu/9gKI5kaZ5oqq5s675wLM90bd94ru987//AoHBILBqPyKRyyWw6n9CodEqt
Wq/YrHbL7Xq/4LB4TC6bz+i0es1uu9/wuHxOr9vv+Lx+z+/7/4CBgoOEhYaHiImKi4yNjhAEkQSP
lJUxk5aZmieYm555AaEBN50TAqd2pwKfhKMLrjSlEqqpqKyBsK81shG0db63wSK8wsXFxMbJZaKh
MpLIytFfuTbQ0tdbzNXY3NM61t3hUczNsY3A4srggujpa9oZ1B7rge3uaLnyEqP6G/T3AInkuwCr
X4Z/ARMCcWXwQUF/zyKWesaA4gKLCjAC0Mj+UVJFjxdBZhS5kWTHSB9RhlQ5kmVJlycnmpwJk6bM
mjhv6ky5c2XPlj9fBo3Js6hPo0CRChVBTlSFhyAQKpz6BOoHqVSzMrCXAh5BAA0xYNUajqsCsyYG
YggrliwLtIbQwiWhdsZYtxnmEtL7guG2YnxlBMYLtilbTsYGE6ZzV5HixW80Qp7c18FhFI0pa+ZQ
1+7mzy28mgNNektmwo9Lf1M9yxbrI6fxpn79l7ZtJ7Fv63ZGcrdvIrmJzP5tLPiQ4cTTXF5hXAjy
5GaWM4dOXVeO5tXxSk+BPbvWpru8i689/t5zy055uyyf7jyDzpcsuR8/XwF8GN1/uWaf4/7+i/x0
1McfU+mNNuAHAr4GoHcJUrIdZgeC0KAjD0J43H4RClIhCZL9MGGG+FznoS0fgrgMOeH5UKKJwiyI
IIYsDrJhCS7GqMyMNNpIGo7U9HhBjTWsqCMTG5ZjH1i6XAYkDUIOmQR4FvBjHZJWSbDkDE066YVV
Uh7pgEQRKUXUUWQmVeZSZ45p5pposqlmm3C+KadNYtKZpp1u4hmnnnPmVKefd663gTwGoeglkkdW
GcGVWmri16FRTtklohMwukGWjWLxKKWRJulpBZZqgGmmVmy6nKGcpmplEKOSSoVhOF5VhJCtuupF
qB3QCqOtfuDKga6r8CqIr8JS1iEAtRb+6xYxycrRrLL+PPAsHNNC2xY31VprAbHaLsZtt3h9Cy5Z
4o6bVbnmBnTsDdmmawe6DrRbgbzuGrgDvabsWi8X8DKB7774ARxhvwKHQ3DB3ByM8DUKL1xcbw5X
13DExVEs3sQWB4NxxqxsPK++HPfqxL8hS+ExBSSXDMXJKjsC5sswxyzzzDTXbPPNOOes88489+zz
z0AHLTTPU5xmtKwdHD3P0kxzoHTSTUcbtQaxsfzj1Ach7TTWWUPN9dVehy311l9vq/XKZYN6NtVp
qy322HCz3Xalc9P9ttxRPB033ntfe7ffZAfeN+B8F2444YczoXfiYAvOuNl/Iy55447+d1255YNT
3vLmnHfu+WQ+vtdArFMU5FXoZxSYKuq+GUnlp6+nrmjstJMB1aS4q0pb7onCTroTuKf30Oy2U5o7
8btLavzyqSs//JTRHXo89LpxuTzyYOgzPaTFS3899bdZ/zz3Y2j/Pflh1LW97sn7fn7z3tM+afei
j197+KePrr/swrvOuu35E50AP0fAAhrwgAhMoAIXyECqDOCBA1BABCUowQfWAIILwGADWYC9QdlH
dfvzwAQBEEELmjCDMxhhCVG4QRU0w3UfsB4EYqVCEtpwhRPQYAknuMMMWvCGI2xADWvogB4CsYI2
bOE+YlegJsJwgMwDIY6GeEMkQmC0iDwkYRaxSMEHaFCLQWTAD424Qhwq0SH3W18/1BdC9lkAglns
ohyFCMcksvCOZrwiCokoxD36MY9nHCBD+veehrCxMP4ToR35OMc7NjKMVJRAJO0oRj9SsIyBRGPv
IPU/KNrPPxeI4yTD+Mg+VvKSObQkJX14yS1WMZMh7NIL3TdD530QfBkYZQVJ6cM4OnKXjfTiD8Go
xzFqUY68DOTtZGkkEFrmg82UpRsgCcupULOaX0gAADs=

------=_NextPart_000_0000_01CBDA53.7165F880--
