# Supplementary material for: Regulation of GacA in Pseudomonas chlororaphis Strains Shows a Niche Specificity
Source: PLoS One. 2015 Sep 17;10(9):e0137553. doi: 10.1371/journal.pone.0137553 (PMC4574860; doi:10.1371/journal.pone.0137553)
Supplement: S3 File — (ZIP) [file pone.0137553.s003.zip › MALDI-TOFMS-data/C15.mht]

From: <Saved by Windows Internet Explorer 7>
Subject: Mascot Search Results: Protein View
Date: Fri, 4 Mar 2011 10:05:21 +0800
MIME-Version: 1.0
Content-Type: multipart/related;
	type="text/html";
	boundary="----=_NextPart_000_0000_01CBDA53.AC4DED40"
X-MimeOLE: Produced By Microsoft MimeOLE V6.00.2900.2180

This is a multi-part message in MIME format.

------=_NextPart_000_0000_01CBDA53.AC4DED40
Content-Type: text/html;
	charset="utf-8"
Content-Transfer-Encoding: quoted-printable
Content-Location: http://www.matrixscience.com/cgi/protein_view.pl?file=../data/20110304/FttmrzsnL.dat&hit=1

=EF=BB=BF<!DOCTYPE HTML PUBLIC "-//W3C//DTD HTML 4.0 Transitional//EN">
<!-- 0 seconds --><!-- 0 seconds --><!-- 0 seconds =
--><HTML><HEAD><TITLE>Mascot Search Results: Protein View</TITLE>
<META http-equiv=3DContent-Type content=3D"text/html; charset=3Dutf-8">
<META content=3D"MSHTML 6.00.5730.13" name=3DGENERATOR></HEAD>
<BODY vLink=3D#0000ff aLink=3D#0000ff bgColor=3D#ffffff>
<H1><IMG height=3D31=20
src=3D"http://www.matrixscience.com/images/88x31_logo_white.gif" =
width=3D88=20
align=3Dtop border=3D0 NATURALSIZEFLAG=3D"3"> Mascot Search Results</H1>
<H3>Protein View</H3>
<FORM method=3Dpost><INPUT type=3Dhidden =
value=3D../data/20110304/FttmrzsnL.dat=20
name=3Dfile> <INPUT type=3Dhidden value=3D1 name=3Dhit> <INPUT =
type=3Dhidden value=3Dfalse=20
name=3Dshowall> <INPUT type=3Dhidden value=3D0 name=3Dave_thresh> <INPUT =
type=3Dhidden=20
value=3D0 name=3D_ignoreionsscorebelow> <INPUT type=3Dhidden =
value=3D0.05=20
name=3D_sigthreshold> <INPUT type=3Dhidden name=3Dreport> <INPUT =
type=3Dhidden value=3D1=20
name=3Ddb_idx> <INPUT type=3Dhidden value=3D32 name=3D_msresflags> =
<INPUT type=3Dhidden=20
value=3D2 name=3D_msresflags2> <INPUT type=3Dhidden value=3D0 =
name=3Dpercolate> <INPUT=20
type=3Dhidden value=3D0 name=3Dpercolate_rt> <FONT=20
face=3D"Courier New,Courier,monospace"><PRE>Match to: <B>gi|77456989</B> =
Score: <B>140</B> Expect: <B>7.5e-08</B>
<B>GrpE protein [Pseudomonas fluorescens Pf0-1]</B>

Nominal mass (M<SUB>r</SUB>): <B>20848</B>; Calculated pI value: =
<B>4.59</B>
NCBI BLAST search of <A =
href=3D"http://www.ncbi.nlm.nih.gov/blast/Blast.cgi?ALIGNMENTS=3D50&amp;A=
LIGNMENT_VIEW=3DPairwise&amp;AUTO_FORMAT=3DSemiauto&amp;CDD_SEARCH=3Don&a=
mp;CLIENT=3Dweb&amp;COMPOSITION_BASED_STATISTICS=3Don&amp;DATABASE=3Dnr&a=
mp;DESCRIPTIONS=3D100&amp;ENTREZ_QUERY=3D(none)&amp;EXPECT=3D10&amp;FILTE=
R=3DL&amp;FORMAT_BLOCK_ON_RESPAGE=3DNone&amp;FORMAT_OBJECT=3DAlignment&am=
p;FORMAT_TYPE=3DHTML&amp;GAPCOSTS=3D11+1&amp;I_THRESH=3D0.001&amp;LAYOUT=3D=
TwoWindows&amp;MATRIX_NAME=3DBLOSUM62&amp;NCBI_GI=3Don&amp;PAGE=3DProtein=
s&amp;PROGRAM=3Dblastp&amp;QUERY=3DMADEQTVDTQNPEANQAPEASGDDLATRVQVLEEQLAA=
AQDQSLRVAADLQNVRRRAEQDVEKAHKFALEKFAGDLLPIVDSLERGLELSSPDDESIRPMREGIELTLKMF=
HDTLTRYQLVAVSPQEGEPFNAVEHQAMAMQESADLEPNSILKVFQKGYQLNGRLLRPAMVVVSKAPAPVSPS=
IDEKA&amp;SERVICE=3Dplain&amp;SET_DEFAULTS.x=3D9&amp;SET_DEFAULTS.y=3D5&a=
mp;SHOW_OVERVIEW=3Don&amp;WORD_SIZE=3D3&amp;END_OF_HTTPGET=3DYes" =
target=3D_blank>gi|77456989</A> against nr
Unformatted <A =
href=3D"http://www.matrixscience.com/cgi/getseq.pl?NCBInr+gi%7c77456989+s=
eq" target=3D_blank>sequence string</A> for pasting into other =
applications

Taxonomy: <A =
href=3D"http://www.ncbi.nlm.nih.gov/Taxonomy/Browser/wwwtax.cgi?lvl=3D0&a=
mp;id=3D205922" target=3D_blank>Pseudomonas fluorescens Pf0-1</A>
Links to retrieve other entries containing this sequence from NCBI =
Entrez:
<A =
href=3D"http://www.ncbi.nlm.nih.gov/entrez/query.fcgi?cmd=3Dsearch&amp;db=
=3Dprotein&amp;doptcmdl=3Dgenpept&amp;tool=3Dmascot&amp;term=3D123606015"=
 target=3D_blank>gi|123606015</A> from <A =
href=3D"http://www.ncbi.nlm.nih.gov/Taxonomy/Browser/wwwtax.cgi?lvl=3D0&a=
mp;id=3D205922" target=3D_blank>Pseudomonas fluorescens Pf0-1</A>
<A =
href=3D"http://www.ncbi.nlm.nih.gov/entrez/query.fcgi?cmd=3Dsearch&amp;db=
=3Dprotein&amp;doptcmdl=3Dgenpept&amp;tool=3Dmascot&amp;term=3D77380992" =
target=3D_blank>gi|77380992</A> from <A =
href=3D"http://www.ncbi.nlm.nih.gov/Taxonomy/Browser/wwwtax.cgi?lvl=3D0&a=
mp;id=3D205922" target=3D_blank>Pseudomonas fluorescens Pf0-1</A>

Fixed modifications: Carbamidomethyl (C)
Variable modifications: Oxidation (M)
Cleavage by Trypsin: cuts C-term side of KR unless next residue is P
Number of mass values searched: <B>48</B>
Number of mass values matched: <B>13</B>
Sequence Coverage: <B>60%</B>

Matched peptides shown in <B><FONT color=3D#ff0000>Bold Red</FONT></B>

     <B>1</B> M<B><FONT color=3D#ff0000>ADEQTVDTQ NPEANQAPEA =
SGDDLATR</FONT></B>VQ VLEEQLAAAQ DQSLR<B><FONT color=3D#ff0000>VAADL =
</FONT></B>
<B>    51<FONT color=3D#ff0000> QNVRRRAEQD VEK</FONT></B>AHKFALE =
K<B><FONT color=3D#ff0000>FAGDLLPIV DSLERGLELS SPDDESIRPM </FONT></B>
<B>   101<FONT color=3D#ff0000> REGIELTLK</FONT></B>M FHDTLTRYQL =
VAVSPQEGEP FNAVEHQAMA MQESADLEPN=20
<B>   151</B> SILKVFQK<B><FONT color=3D#ff0000>GY QLNGRLLRPA MVVVSKAPAP =
VSPSIDEKA</FONT></B>
</PRE></FONT>
<P><INPUT onclick=3D"this.form.showall.value=3D'true'; return true" =
type=3Dsubmit value=3D"Show predicted peptides also">=20

<P><INPUT type=3Dsubmit value=3D"Sort Peptides By">&nbsp; <INPUT =
type=3Dradio CHECKED=20
value=3Dstartup name=3Dsort>Residue Number&nbsp; <INPUT type=3Dradio =
value=3Dmassup=20
name=3Dsort>Increasing Mass&nbsp; <INPUT type=3Dradio value=3Dmassdown=20
name=3Dsort>Decreasing Mass&nbsp; <FONT face=3D"Courier =
New,Courier,monospace"><PRE><B> Start - End     Observed    Mr(expt)   =
Mr(calc)     Delta   Miss Sequence</B>
<B><FONT color=3D#ff0000>     2 - 28     2843.4293  2842.4220  2842.2489 =
    0.1731     0  M.ADEQTVDTQNPEANQAPEASGDDLATR.V </FONT></B>=20
<B><FONT color=3D#ff0000>    46 - 54      985.5198   984.5125   984.5352 =
   -0.0227     0  R.VAADLQNVR.R </FONT></B>=20
<B><FONT color=3D#ff0000>    46 - 55     1141.6294  1140.6221  1140.6363 =
   -0.0142     1  R.VAADLQNVRR.R </FONT></B>=20
<B><FONT color=3D#ff0000>    56 - 63      974.4569   973.4496   973.4828 =
   -0.0332     1  R.RAEQDVEK.A </FONT></B>=20
<B><FONT color=3D#ff0000>    72 - 85     1544.8520  1543.8447  1543.8246 =
    0.0201     0  K.FAGDLLPIVDSLER.G </FONT></B>=20
<B><FONT color=3D#ff0000>    86 - 101    1801.8807  1800.8734  1800.8676 =
    0.0059     0  R.GLELSSPDDESIRPMR.E </FONT></B>=20
<B><FONT color=3D#ff0000>    86 - 101    1817.8961  1816.8888  1816.8625 =
    0.0263     0  R.GLELSSPDDESIRPMR.E </FONT></B> Oxidation (M)=20
<B><FONT color=3D#ff0000>    86 - 109    2685.4028  2684.3955  2684.3690 =
    0.0264     1  R.GLELSSPDDESIRPMREGIELTLK.M </FONT></B>=20
<B><FONT color=3D#ff0000>    86 - 109    2701.4640  2700.4567  2700.3640 =
    0.0927     1  R.GLELSSPDDESIRPMREGIELTLK.M </FONT></B> Oxidation (M) =

<B><FONT color=3D#ff0000>   159 - 165     807.3758   806.3686   806.4035 =
   -0.0349     0  K.GYQLNGR.L </FONT></B>=20
<B><FONT color=3D#ff0000>   166 - 176    1228.7341  1227.7269  1227.7373 =
   -0.0104     0  R.LLRPAMVVVSK.A </FONT></B> Oxidation (M)=20
<B><FONT color=3D#ff0000>   177 - 188    1210.6376  1209.6303  1209.6241 =
    0.0062     0  K.APAPVSPSIDEK.A </FONT></B>=20
<B><FONT color=3D#ff0000>   177 - 189    1281.6498  1280.6425  1280.6612 =
   -0.0187     1  K.APAPVSPSIDEKA.- </FONT></B>=20

<B>No match to: </B>808.3681, 830.3410, 842.4758, 861.0275, 998.6034, =
1007.5027, 1038.5003, 1054.5174, 1126.5980, 1130.5649, 1163.6163, =
1172.7137, 1244.7222, 1529.8374, 1560.8422, 1566.8367, 1572.8458, =
1588.8140, 1761.5816, 1833.8945, 1852.9791, 1868.0403, 1880.0092, =
1890.0323, 1896.0371, 1912.0083, 1934.0017, 2211.1453, 2629.0417, =
2637.4068, 2644.9004, 2717.4661, 2827.3301, 2850.3073, 2865.4237
<P><IMG height=3D150 alt=3D"Error Distribution" =
src=3D"http://www.matrixscience.com/cgi/mass_error.pl?mass_error_13614129=
73000643" width=3D450><IMG height=3D150 alt=3D"Error Distribution (ppm)" =
src=3D"http://www.matrixscience.com/cgi/mass_error.pl?mass_error_ppm_6390=
45325156319" width=3D450>
</FORM><HR>
LOCUS       YP_346494                189 aa            linear   BCT =
24-MAY-2010
DEFINITION  GrpE protein [Pseudomonas fluorescens Pf0-1].
ACCESSION   YP_346494
VERSION     YP_346494.1  GI:77456989
DBLINK      Project: <A =
href=3D"http://eutils.ncbi.nlm.nih.gov/entrez/eutils/%22http://eutils.ncb=
i.nlm.nih.gov:80/genomeprj/57591%22">57591</A>
DBSOURCE    REFSEQ: accession <A =
href=3D"http://eutils.ncbi.nlm.nih.gov/entrez/eutils/%22http://eutils.ncb=
i.nlm.nih.gov:80/nuccore/255961261%22">NC_007492.2</A>
KEYWORDS    .
SOURCE      Pseudomonas fluorescens Pf0-1
  ORGANISM  <A =
href=3D'http://eutils.ncbi.nlm.nih.gov/entrez/eutils/%22http://eutils.ncb=
i.nlm.nih.gov:80/Taxonomy/Browser/wwwtax.cgi?id=3D205922"'>Pseudomonas =
fluorescens Pf0-1</A>
            Bacteria; Proteobacteria; Gammaproteobacteria; =
Pseudomonadales;
            Pseudomonadaceae; Pseudomonas.
REFERENCE   1  (residues 1 to 189)
  AUTHORS   Silby,M.W., Cerdeno-Tarraga,A.M., Vernikos,G.S., =
Giddens,S.R.,
            Jackson,R.W., Preston,G.M., Zhang,X.X., Moon,C.D., =
Gehrig,S.M.,
            Godfrey,S.A., Knight,C.G., Malone,J.G., Robinson,Z., =
Spiers,A.J.,
            Harris,S., Challis,G.L., Yaxley,A.M., Harris,D., Seeger,K.,
            Murphy,L., Rutter,S., Squares,R., Quail,M.A., Saunders,E.,
            Mavromatis,K., Brettin,T.S., Bentley,S.D., Hothersall,J.,
            Stephens,E., Thomas,C.M., Parkhill,J., Levy,S.B., =
Rainey,P.B. and
            Thomson,N.R.
  TITLE     Genomic and genetic analyses of diversity and plant =
interactions of
            Pseudomonas fluorescens
  JOURNAL   Genome Biol. 10 (5), R51 (2009)
   PUBMED   <A =
href=3D"http://eutils.ncbi.nlm.nih.gov/entrez/eutils/%22http://eutils.ncb=
i.nlm.nih.gov:80/pubmed/19432983%22">19432983</A>
REFERENCE   2  (residues 1 to 189)
  AUTHORS   Copeland,A., Lucas,S., Lapidus,A., Barry,K., Detter,J.C.,
            Glavina,T., Hammon,N., Israni,S., Pitluck,S., Saunders,E.H.,
            Schmutz,J., Larimer,F., Land,M., Kyripides,N., Anderson,I. =
and
            Richardson,P.
  CONSRTM   US DOE Joint Genome Institute
  TITLE     Complete sequence of Pseudomonas fluorescens PfO-1
  JOURNAL   Unpublished
REFERENCE   3  (residues 1 to 189)
  CONSRTM   NCBI Genome Project
  TITLE     Direct Submission
  JOURNAL   Submitted (11-OCT-2005) National Center for Biotechnology
            Information, NIH, Bethesda, MD 20894, USA
REFERENCE   4  (residues 1 to 189)
  AUTHORS   Copeland,A., Lucas,S., Lapidus,A., Barry,K., Detter,J.C.,
            Glavina,T., Hammon,N., Israni,S., Pitluck,S., Saunders,E.H.,
            Schmutz,J., Larimer,F., Land,M., Anderson,I. and =
Richardson,P.
  CONSRTM   US DOE Joint Genome Institute
  TITLE     Direct Submission
  JOURNAL   Submitted (08-AUG-2005) US DOE Joint Genome Institute, 2800
            Mitchell Drive B100, Walnut Creek, CA 94598-1698, USA
<A name=3Dcomment_77456989></A>COMMENT     PROVISIONAL <A =
href=3D"http://eutils.ncbi.nlm.nih.gov/entrez/eutils/%22http://eutils.ncb=
i.nlm.nih.gov:80/RefSeq/%22">REFSEQ</A>: This record has not yet been =
subject to final
            NCBI review. The reference sequence was derived from <A =
href=3D"http://eutils.ncbi.nlm.nih.gov/entrez/eutils/%22http://eutils.ncb=
i.nlm.nih.gov:80/protein/ABA72505%22">ABA72505</A>.
            Method: conceptual translation.
<A name=3Dfeature_77456989></A>FEATURES             Location/Qualifiers
     source          1..189
                     /organism=3D"Pseudomonas fluorescens Pf0-1"
                     /strain=3D"Pf0-1"
                     /db_xref=3D"taxon:<A =
href=3D'http://eutils.ncbi.nlm.nih.gov/entrez/eutils/%22http://eutils.ncb=
i.nlm.nih.gov:80/Taxonomy/Browser/wwwtax.cgi?id=3D205922"'>205922</A>"
     <A =
href=3D'http://eutils.ncbi.nlm.nih.gov/entrez/eutils/%22http://eutils.ncb=
i.nlm.nih.gov:80/protein/77456989?from=3D1&amp;to=3D189&amp;report=3Dgpwi=
thparts"'>Protein</A>         1..189
                     /product=3D"heat shock protein GrpE"
                     /calculated_mol_wt=3D20729
     <A =
href=3D'http://eutils.ncbi.nlm.nih.gov/entrez/eutils/%22http://eutils.ncb=
i.nlm.nih.gov:80/protein/77456989?from=3D36&amp;to=3D168&amp;report=3Dgpw=
ithparts"'>Region</A>          36..168
                     /region_name=3D"GrpE"
                     /note=3D"GrpE is the adenine nucleotide exchange =
factor of
                     DnaK (Hsp70)-type ATPases. The GrpE dimer binds to =
the
                     ATPase domain of Hsp70 catalyzing the dissociation =
of ADP,
                     which enables rebinding of ATP, one step in the =
Hsp70
                     reaction cycle in protein folding...; cd00446"
                     /db_xref=3D"CDD:<A =
href=3D'http://eutils.ncbi.nlm.nih.gov/entrez/eutils/%22http://eutils.ncb=
i.nlm.nih.gov:80/Structure/cdd/cddsrv.cgi?uid=3D73207"'>73207</A>"
     <A =
href=3D'http://eutils.ncbi.nlm.nih.gov/entrez/eutils/%22http://eutils.ncb=
i.nlm.nih.gov:80/protein/77456989?itemid=3D5&amp;report=3Dgpwithparts"'>S=
ite</A>            =
order(38..39,42..43,46,50,53..54,68,72,75,82,86,104,107,
                     118)
                     /site_type=3D"other"
                     /note=3D"dimer interface"
                     /db_xref=3D"CDD:<A =
href=3D'http://eutils.ncbi.nlm.nih.gov/entrez/eutils/%22http://eutils.ncb=
i.nlm.nih.gov:80/Structure/cdd/cddsrv.cgi?uid=3D73207"'>73207</A>"
     <A =
href=3D'http://eutils.ncbi.nlm.nih.gov/entrez/eutils/%22http://eutils.ncb=
i.nlm.nih.gov:80/protein/77456989?itemid=3D6&amp;report=3Dgpwithparts"'>S=
ite</A>            order(55,133,136..140,156,165)
                     /site_type=3D"other"
                     /note=3D"hsp70 (ATPase domain) interactions"
                     /db_xref=3D"CDD:<A =
href=3D'http://eutils.ncbi.nlm.nih.gov/entrez/eutils/%22http://eutils.ncb=
i.nlm.nih.gov:80/Structure/cdd/cddsrv.cgi?uid=3D73207"'>73207</A>"
     <A =
href=3D'http://eutils.ncbi.nlm.nih.gov/entrez/eutils/%22http://eutils.ncb=
i.nlm.nih.gov:80/nuccore/255961261?from=3D894250&amp;to=3D894819&amp;repo=
rt=3Dgbwithparts"'>CDS</A>             1..189
                     /locus_tag=3D"Pfl01_0762"
                     /coded_by=3D"NC_007492.2:894250..894819"
                     /inference=3D"non-experimental evidence, no =
additional
                     details recorded"
                     /note=3D"with DnaK and DnaJ acts in response to =
hyperosmotic
                     and heat shock by preventing the aggregation of
                     stress-denatured proteins; may act as a =
thermosensor"
                     /transl_table=3D<A =
href=3D'http://eutils.ncbi.nlm.nih.gov/entrez/eutils/%22http://eutils.ncb=
i.nlm.nih.gov:80/Taxonomy/Utils/wprintgc.cgi?mode=3Dc#SG11"'>11</A>
                     /db_xref=3D"InterPro:<A =
href=3D'http://eutils.ncbi.nlm.nih.gov/entrez/eutils/%22http://www.ebi.ac=
.uk/interpro/ISearch?mode=3Dipr&amp;query=3DIPR000740"'>IPR000740</A>"
                     /db_xref=3D"GeneID:<A =
href=3D'http://eutils.ncbi.nlm.nih.gov/entrez/eutils/%22http://eutils.ncb=
i.nlm.nih.gov:80/sites/entrez?db=3Dgene&amp;cmd=3DRetrieve&amp;dopt=3Dful=
l_report&amp;list_uids=3D3715220"'>3715220</A>"

</PRE></FONT>
<P>
<TABLE cellSpacing=3D2 cellPadding=3D1 width=3D"100%" border=3D2>
  <TBODY>
  <TR>
    <TD noWrap align=3Dmiddle><B>Mascot:</B>&nbsp; <A=20
      =
href=3D"http://www.matrixscience.com/">http://www.matrixscience.com/</A> =

  </TD></TR></TBODY></TABLE></P></BODY></HTML>

------=_NextPart_000_0000_01CBDA53.AC4DED40
Content-Type: image/gif
Content-Transfer-Encoding: base64
Content-Location: http://www.matrixscience.com/images/88x31_logo_white.gif

R0lGODlhWAAfANX/AMDAwP/v7//f3//Pz/+/v/+vr/+fn/+Pj/9/f/9wcP9gYP9QUP9AQP8wMP8g
IP8QEP8AAO/v/+/v79/f/9/f38/P/8/Pz7+//7+/v6+v/6+vr5+f/5+fn4+P/4+Pj39//39/f3Bw
/3BwcGBg/2BgYFBQ/1BQUEBA/0BAQDAw/zAwMCAg/yAgIBAQ/xAQEAAA/wAAAAAAAAAAAAAAAAAA
AAAAAAAAAAAAAAAAAAAAAAAAAAAAAAAAAAAAAAAAAAAAACH5BAEAAAAALAAAAABYAB8AQAb/QIBw
SCwaj8ikcslsEl0wTDHz+bxOgMrp8mpFiJFThfsyjl4j82tVLaVGk+Hq1TF2ut8jCkYRSkgcToKD
hIQUKiBCHnxEAghDBA8QQg4QBEQBQwyWQ5ICAAsBAZcACKQJEAsMQgQQk5hCAhAPlAACn0MkUYMS
HCIaABMfJychRSPEH0YbWEMXJyUhxCPSJQAb0icjH8gfeRvIxRnXxCfeGcQlFwAWIn1HLC7vQhtl
AFZ1ES0v6/QrRGSIWPlXpF6LISWuVNgA4EyaIRta9Jvw4kUcInsCDZEARcqQBQ6I0AJQAEIDIgQU
xJo1pOQqIQFUCmFQyYAQAzZBQXikqYAQ/wQQZAIgkFPIHmCFkipdyrSp06eDSLiQUDBhM3JrjFSY
Y++aMgAnXnwdUUFIwodgX1gTso/hkAgVK0w4Ma4IBxZHQMDACzCNlRJiKFokEu5EiopFrFwdYiWF
EC5rhYQ1BqbEhsN1inCE4YGIBBAo5kEdrRS0EQkwEhEp0AABAgYGeA6liUBBAgOXFDDYvUDA7t+/
LxHYzTPAb1wHHCxAsMBAgtnAf2cawsGFhSIUYOwiAtSVgwFCDphM4mmlpQQhiSgQMMBVAAEyNx1A
UtJBgQVCh2DQjoRE5yEOODDdAA+AV0oqMClgoAIQzDcTJwAE8Fp4zwEIwXQANABBTillEv9AeREu
px8LGpFm4okopqjiiiyOxoEKHg2xz2Jn8KPVPkSYA0AGeDT0EI8v5HEYWiG84BhEiAEQARueoXDd
EYv8R0QKij2GzAtuvVUCkIwJUUFFF30l2EVf2nhNVkWEBVhZRnDASBH7wUBVjhEoFkYEZ3w1BFkA
BESEYGy+1dYFH6wQaJ89HgMmlDC4cIQIMJBQRAlxWNHCOEWi5ZUzSQqhzwt1ETGHW1UKMSYRFaRQ
1h1HErEIX3ZZl2NFjo2QRglcpZBBBIehIcQIuQpzwj4tnHDRXMSKseMaHzxT0QppZNArFh/0ukI/
RqlQhAkmiNbitwBIoMKTG71ZxC1JEIDsYYqjJEUBCSB4q5dqQrSHS3s5GRDUEAmMpFNRlZBigL/i
PTCggBFqCLBMAcwyHQInDWFBpEfooi0RmzBAyiMfQhieTwdW+C8ABxCA7lAIoLKAEKGQBEF6H1n4
SSjqDpHddkS4KakRBWzCEgDyIaHvyj8FVcADRdkiU00JgNcwBLgYsQkC+pJChF4oHDFxEQnIBnTE
AauXSXswDy2ETwl8YtwQ7TVY78uNyMQgT5e0LMTEUua1swAF9MybgT8FiN8n8Emi8QALuLJAAgxI
ou4mD8h2QH4BLPBAA8tlMpwrtvmcCQgieDAnuKQXEgQAOw==

------=_NextPart_000_0000_01CBDA53.AC4DED40
Content-Type: application/octet-stream
Content-Transfer-Encoding: base64
Content-Location: http://www.matrixscience.com/cgi/mass_error.pl?mass_error_1361412973000643

R0lGODlhwgGWAMIAAP///wAAAP8AAADMAAAA/wAAAAAAAAAAACH5BAEAAAAALAAAAADCAZYAAAP+
CLrc/jDKSau9OOvNu/9gKI5kaZ5oqq5s675wLM90bd94ru987//AoHBILBqPyKRyyWw6n9CodEqt
Wq/YrHbL7Xq/4LB4TC6bz+i0es1uu9/wuHxOr9vv+Lx+z+/7/4CBgoOEhYaHiImKi4yNjhAEkQSP
lJUxk5aZmieYm55EAqFtnZ+lP6ECo6arPqiqrLCxDKSytaW0trmUkri6vlsBwQE3vb/GVcMLyTTF
x85Py8o1zc/Vf9TW2XrY2t1DwsHT3uNJw+Y23OTqOecA0Zfr8UHt7y288vhA4eL5/Wvp/gKeALeP
mcCDL+rVewEQocMOCvk9nFgiokGKGEUQFCb+MaPHKA0/ivRxb6RJCxZnhDwpMtpChixjTgBHTKZN
IStv6ozwUpqFnDuDSutZkAJQoTuXLWxX4SjSm0p5XnD6VGZUCD15aY00S1JXrgtKKhALgKxZr2HR
jlVblu1ZsGvhtpX7llTdr3bd6qW7Ny/fv34D4x2cFjDhuIILJ0Z8eO5ix43v2rj6oKcDqlVjMnXn
cmpmPq6kWJ7ZYB/Bpp/3hIYyGmbqPKuh6cD8mlxre7Vbnr6Yu7cI2r6z0ZRBNrjDzryNH2dwGwVw
5ceQq4Q+cXhy6tglPM+uq/mK7dxref8ePuB4TmzL4zvvXH2/jR3dhwcvfxV7TvXl3ceff93+fhP0
9efJfyQEKGAm8F13YG/FLfhMSsQ5qE0ylEUooTUU+jTdhdVkqACBHxjIoSIbFQWPOrFtkuIgIlqy
YiYvBtJiJTHSKMohM4pR44hSNOjHjjxOkWMYQAYJkpG5DYkkPkou+QmIsyxRpBdTjriZB02WUCUX
W0pYYQdZktClFmMu+CUHYTpZyZlNbSUZY4pF1pechsVpJ5x4Qnannnm+yeeffgY6556C1tnnoIca
Ciiiiyrq5wxsapCmmpRcCSal5o0wqZg3YprIpiOU6SkeoE5QpKij2lGqBKimyuIpnWrQqqtprJrC
rLSS4aMHuILQa666ahkrsNXQ9yuxmdj+iiwsyi67yq/HOmtjKr4OK60x0Fp7rS/NbmuJm+CGK+64
5JZr7rnopqvuuuy26+678MYr77ztCplCi/jeq297/PLnL4D7HtkvwAOXkG/BBQZM8L8G24uwpgo3
/PBvESc8cQgHC8ywxRtDfDEIGS8sssQdMxEyySNznLLHJWNcMcsreyvzzDTXzAZHGn7Ig0tFvQNl
CD4X5DMOOOvMXGlEmyid0ZMJ3TPSY1zFlKU0CO3T1O7c8PTRUf0M0dVZ69z1ZBpaPXYNZ4eNtdfl
DOU202iHjXTabGuA9dFi5xw33XLX/XXWHgKud9V9Fx4pMKa9LbfWDgR+d9wf4sw344b+K+73Bh46
XjjlnGl+eBZ8fw7D0Ew/TnjplcMNadmpL7660Z4PHgNla8sOjOWbE4036qKzQHvrl2MgXe2qz84c
TZOfzjvuYUjduu7FE0826oLnDTnXuAd/wUuhT8969eA3v7XtMpy2m+vabz9c0ehrbR3p5Ltw/uLw
V73++MXbrP/+/Pfv//8ADKAAaTCAAg5AAQdEIAILWAMDMsCBA6xI/OwWORPtrgMJBMABGcjBBWQQ
BhlM4AcjSIJwWPBvuWvcB0KowRZukAIQ3KAINRhCBrpwhA94oQRkqEAbdpCE2KOQ05RyQrhJTWke
YOELRYhDDzrRhzTs4RNnGAEm2tCbAVDMoguB6LahJQ9q1MsZgQxIxRY6MYdkNOMZ16jDCbBQgVh8
ohzbCMQjmoZnEhheBZemgTa+cY0PbMAIBylHNwYSjoIs5BbpSMIv1g+MwLtgH+GoREBakpCH3OIO
E4nIB85Qi4yM4NlMyLzKsE6IE4ShIq1YRShm0oOubGUMr5jILJaxiQI8otqGSJrOEVFtbsAkF60h
zGFqIQEAOw==

------=_NextPart_000_0000_01CBDA53.AC4DED40
Content-Type: application/octet-stream
Content-Transfer-Encoding: base64
Content-Location: http://www.matrixscience.com/cgi/mass_error.pl?mass_error_ppm_639045325156319

R0lGODlhwgGWAMIAAP///wAAAP8AAADMAAAA/wAAAAAAAAAAACH5BAEAAAAALAAAAADCAZYAAAP+
CLrc/jDKSau9OOvNu/9gKI5kaZ5oqq5s675wLM90bd94ru987//AoHBILBqPyKRyyWw6n9CodEqt
Wq/YrHbL7Xq/4LB4TC6bz+i0es1uu9/wuHxOr9vv+Lx+z+/7/4CBgoOEhYaHiImKi4yNjhAEkQSP
lJUxk5aZmieYm555AaEBN52fpnOjC6k0paeubauqNa2vtba0trkwArxtuLrAK7wCO6KhMpK/wcsm
wzqxNsrM01fG0dTYW9Cz2d3VxtsR4LIc0t7nXtuj4RXm6O9F1hfyq+wT7vD5P7H2DvUA/zTg00fw
GYN+4gCSu5esYalkDCAukKiAIgCLGCVF1Dj+kWNFjxdBZoy0kWRHkx9RhlQ58qHIlyxhuoxJc6bN
kjdP5ky5c2XPljiD6hTKk6jPEakQJgyYYWDBpzXAiaoQcF05qFirTF0oMKtXHvJYfR17gx83smhl
mBWbtu2LpNfcylUh9dgLi3PzWnGqt+8Rvn4DN1B3VrAiZ1DWsjWcCHHirYUZH3IsCLDky6Qwaw6C
d7PnHZY/i1YRerTpEqVPqwaRerXrDa1fQ1XaIrZsgrRr3zacO0Xn3Xl7kwYeWGpk4sg92HZFObk4
yDOWn2ru3N/B43+ot9Benatw1IS4dy97fXEg8XLRMwkL4/d4M+r7SH8vJb6S7yjm0weGP//+Evv7
ndEfJ//1kgaAzg2okAj6vYDgFg8SZ9w8C7JGUIQBSsCUchmS1d+GFzjUkFFADWViUScelWKJKLao
oossvihjjDTKRKKNK+IIo44z8lhjTTcCmaNKHgwI4lUdemUkVx00mKQrSyrYgJNPfjIhhQxW2SGV
WlpCmHlKYNilVgoceZcTYo45BVxlIgNSmAaqOQabFSLzQ5pyflGXlB9w+QGeeVripwd4AhooHoPW
YOihdiRKw6KM0uFopGRNSilW7l2qmqWaYloCpJ0C0yCooeYyapylepqqa5yumk+rrnqTaayYwUqr
rLeaNh+puX6yK6q9wvMrMcHqY2uxzBz+i6ypby5rmLLO5sJrtOhMS6031l6byDhtIqktNoQNCO23
etDDpAXjkovHP2ZSkK66cHArS7tTimjvvfjmq+++/Pbr778AByzwwAQXbPDBCCdccA5WdduUbxD7
JzGBE5vg58URUzxDVXVigHHF4IFMwscaW5yxySLDAJ2CJKNccsgvj3wyzC7XTPMTLd8sc8pZ8hxC
zjvHPMK7Q88ctM1H61y0zxYy3afR8EYt9dRUp2OXw1jjwM/VHfMpAjSQga0112KXZwN0dZZ99tUr
D0YGx+w+wxRcca9tdpt10wD3vHxHtRDbFTasd98LCi44GHkbrnXHeBPudQeKmx05eYn+B85w45bT
q3Lmjs9pV+WXu8151mqpshXoZzusuOYusEnn5H6X+XnnYVTO+luij854DHPr/niRf/tOXrevW566
6sLX3vntrd+N+uDIP1968NLzfpA11W9OPe2Ik7N6Med+P7zx4kN/ne3HW4e5Qr9zoDbdhNdOdu5l
YR+W2nrTM//dG99P/+4qY49iSMc7/Q0QgFVLoAIXyMAGOvCBEIwgBQZAwQEowIIXvCAFa1BBBnRQ
gl87F/AAgjb+bQCDALDgBle4ABTCAIUYdCEIQ3AMrn2gdxDgEwxTyEMVTnCDPYxhCmEIRBXK8AE+
lIARM1jEJM7QKklhmxTtoZgo4k+zAzv0YQyP2MIuFnGITPSiECOwRSA64Ito7OEM2de15KkPec7z
QAXHyMMuInGOdbSjHp2oxD0i0YuA5GMEq3K6rWlIcrLbHwecuEMP/tGRkPQjFxvgwkZSEpBhFCQE
n3fFOK7vgBkYYxb1GMkMljKPmrxkJLmIRiFqcY11qyH33hhL5vUxjKb84B3paEoPflGJeBziJJcY
xF5OsoGELNwUJ2DFejSsfVOQ4THXGAxpUnMLCQAAOw==

------=_NextPart_000_0000_01CBDA53.AC4DED40--
