# Supplementary material for: Regulation of GacA in Pseudomonas chlororaphis Strains Shows a Niche Specificity
Source: PLoS One. 2015 Sep 17;10(9):e0137553. doi: 10.1371/journal.pone.0137553 (PMC4574860; doi:10.1371/journal.pone.0137553)
Supplement: S3 File — (ZIP) [file pone.0137553.s003.zip › MALDI-TOFMS-data/C17.mht]

From: <Saved by Windows Internet Explorer 7>
Subject: Mascot Search Results: Protein View
Date: Fri, 4 Mar 2011 16:37:09 +0800
MIME-Version: 1.0
Content-Type: multipart/related;
	type="text/html";
	boundary="----=_NextPart_000_0000_01CBDA8A.6816FC70"
X-MimeOLE: Produced By Microsoft MimeOLE V6.00.2900.2180

This is a multi-part message in MIME format.

------=_NextPart_000_0000_01CBDA8A.6816FC70
Content-Type: text/html;
	charset="utf-8"
Content-Transfer-Encoding: quoted-printable
Content-Location: http://www.matrixscience.com/cgi/protein_view.pl?file=../data/20110304/FttmreTwT.dat&hit=1

=EF=BB=BF<!DOCTYPE HTML PUBLIC "-//W3C//DTD HTML 4.0 Transitional//EN">
<!-- 0 seconds --><!-- 0 seconds --><!-- 0 seconds =
--><HTML><HEAD><TITLE>Mascot Search Results: Protein View</TITLE>
<META http-equiv=3DContent-Type content=3D"text/html; charset=3Dutf-8">
<META content=3D"MSHTML 6.00.5730.13" name=3DGENERATOR></HEAD>
<BODY vLink=3D#0000ff aLink=3D#0000ff bgColor=3D#ffffff>
<H1><IMG height=3D31=20
src=3D"http://www.matrixscience.com/images/88x31_logo_white.gif" =
width=3D88=20
align=3Dtop border=3D0 NATURALSIZEFLAG=3D"3"> Mascot Search Results</H1>
<H3>Protein View</H3>
<FORM method=3Dpost><INPUT type=3Dhidden =
value=3D../data/20110304/FttmreTwT.dat=20
name=3Dfile> <INPUT type=3Dhidden value=3D1 name=3Dhit> <INPUT =
type=3Dhidden value=3Dfalse=20
name=3Dshowall> <INPUT type=3Dhidden value=3D0 name=3Dave_thresh> <INPUT =
type=3Dhidden=20
value=3D0 name=3D_ignoreionsscorebelow> <INPUT type=3Dhidden =
value=3D0.05=20
name=3D_sigthreshold> <INPUT type=3Dhidden name=3Dreport> <INPUT =
type=3Dhidden value=3D1=20
name=3Ddb_idx> <INPUT type=3Dhidden value=3D32 name=3D_msresflags> =
<INPUT type=3Dhidden=20
value=3D2 name=3D_msresflags2> <INPUT type=3Dhidden value=3D0 =
name=3Dpercolate> <INPUT=20
type=3Dhidden value=3D0 name=3Dpercolate_rt> <FONT=20
face=3D"Courier New,Courier,monospace"><PRE>Match to: =
<B>gi|238064604</B> Score: <B>82</B> Expect: <B>0.048</B>
<B>lipopolysaccharide biosynthesis protein [Micromonospora sp. ATCC =
39149]</B>

Nominal mass (M<SUB>r</SUB>): <B>40555</B>; Calculated pI value: =
<B>6.39</B>
NCBI BLAST search of <A =
href=3D"http://www.ncbi.nlm.nih.gov/blast/Blast.cgi?ALIGNMENTS=3D50&amp;A=
LIGNMENT_VIEW=3DPairwise&amp;AUTO_FORMAT=3DSemiauto&amp;CDD_SEARCH=3Don&a=
mp;CLIENT=3Dweb&amp;COMPOSITION_BASED_STATISTICS=3Don&amp;DATABASE=3Dnr&a=
mp;DESCRIPTIONS=3D100&amp;ENTREZ_QUERY=3D(none)&amp;EXPECT=3D10&amp;FILTE=
R=3DL&amp;FORMAT_BLOCK_ON_RESPAGE=3DNone&amp;FORMAT_OBJECT=3DAlignment&am=
p;FORMAT_TYPE=3DHTML&amp;GAPCOSTS=3D11+1&amp;I_THRESH=3D0.001&amp;LAYOUT=3D=
TwoWindows&amp;MATRIX_NAME=3DBLOSUM62&amp;NCBI_GI=3Don&amp;PAGE=3DProtein=
s&amp;PROGRAM=3Dblastp&amp;QUERY=3DMTAAGAATDPVVRLADPVIGQEEIDAVVAVLRSGWLSA=
GPQTEAFEQEFAAAHGAPQAVAVSSGTAALHLAVAALDLGPGDEVIVPALGFVAAAEVVALHRATPVFADVRA=
AEDPVLTAAEVERLITPRTRAVITVHYAGYQADIAALAQLCRAGRLRLIEDSAHAPGVCVAGRMLGTWGDVGC=
FSFHATKNVTAGEGGMVLARDAALLDRIRRMRSHAIGTSPQQRMTGGSGGYDVADLGLNYRPTDLTSAIGRVQ=
LGRLGVDRRVRRALTAGYRDLLGALPGLVVPFTDRGAEDSAHHLMPVVLPAGTDRGPVRAALLAAGVQTSVHY=
PPMHRLSYYAAAASPLPVTDAIADRLLSLPLHRGMGEDDVRRVVHALAAALHTPAREG&amp;SERVICE=3D=
plain&amp;SET_DEFAULTS.x=3D9&amp;SET_DEFAULTS.y=3D5&amp;SHOW_OVERVIEW=3Do=
n&amp;WORD_SIZE=3D3&amp;END_OF_HTTPGET=3DYes" =
target=3D_blank>gi|238064604</A> against nr
Unformatted <A =
href=3D"http://www.matrixscience.com/cgi/getseq.pl?NCBInr+gi%7c238064604+=
seq" target=3D_blank>sequence string</A> for pasting into other =
applications

Taxonomy: <A =
href=3D"http://www.ncbi.nlm.nih.gov/Taxonomy/Browser/wwwtax.cgi?lvl=3D0&a=
mp;id=3D219305" target=3D_blank>Micromonospora sp. ATCC 39149</A>
Links to retrieve other entries containing this sequence from NCBI =
Entrez:
<A =
href=3D"http://www.ncbi.nlm.nih.gov/entrez/query.fcgi?cmd=3Dsearch&amp;db=
=3Dprotein&amp;doptcmdl=3Dgenpept&amp;tool=3Dmascot&amp;term=3D237886415"=
 target=3D_blank>gi|237886415</A> from <A =
href=3D"http://www.ncbi.nlm.nih.gov/Taxonomy/Browser/wwwtax.cgi?lvl=3D0&a=
mp;id=3D219305" target=3D_blank>Micromonospora sp. ATCC 39149</A>

Fixed modifications: Carbamidomethyl (C)
Variable modifications: Oxidation (M)
Cleavage by Trypsin: cuts C-term side of KR unless next residue is P
Number of mass values searched: <B>59</B>
Number of mass values matched: <B>11</B>
Sequence Coverage: <B>38%</B>

Matched peptides shown in <B><FONT color=3D#ff0000>Bold Red</FONT></B>

     <B>1</B> M<B><FONT color=3D#ff0000>TAAGAATDP VVRLADPVIG QEEIDAVVAV =
LR</FONT></B>SGWLSAGP QTEAFEQEFA=20
<B>    51</B> AAHGAPQAVA VSSGTAALHL AVAALDLGPG DEVIVPALGF VAAAEVVALH=20
<B>   101</B> RATPVFADVR <B><FONT color=3D#ff0000>AAEDPVLTAA EVERLITPRT =
R</FONT></B>AVITVHYAG YQADIAALAQ=20
<B>   151</B> LCRAGRLRLI EDSAHAPGVC VAGRMLGTWG DVGCFSFHAT K<B><FONT =
color=3D#ff0000>NVTAGEGGM </FONT></B>
<B>   201<FONT color=3D#ff0000> VLARDAALLD R</FONT></B>IRRMRSHAI =
GTSPQQRMTG GSGGYDVADL GLNYRPTDLT=20
<B>   251</B> SAIGR<B><FONT color=3D#ff0000>VQLGR LGVDR</FONT></B>RVRRA =
LTAGYRDLLG ALPGLVVPFT DR<B><FONT color=3D#ff0000>GAEDSAHH </FONT></B>
<B>   301<FONT color=3D#ff0000> LMPVVLPAGT DR</FONT></B>GPVR<B><FONT =
color=3D#ff0000>AALL AAGVQTSVHY PPMHRLSYYA AAASPLPVTD </FONT></B>
<B>   351<FONT color=3D#ff0000> AIADR</FONT></B>LLSLP LHR<B><FONT =
color=3D#ff0000>GMGEDDV R</FONT></B>RVVHALAAA LHTPAREG
</PRE></FONT>
<P><INPUT onclick=3D"this.form.showall.value=3D'true'; return true" =
type=3Dsubmit value=3D"Show predicted peptides also">=20

<P><INPUT type=3Dsubmit value=3D"Sort Peptides By">&nbsp; <INPUT =
type=3Dradio CHECKED=20
value=3Dstartup name=3Dsort>Residue Number&nbsp; <INPUT type=3Dradio =
value=3Dmassup=20
name=3Dsort>Increasing Mass&nbsp; <INPUT type=3Dradio value=3Dmassdown=20
name=3Dsort>Decreasing Mass&nbsp; <FONT face=3D"Courier =
New,Courier,monospace"><PRE><B> Start - End     Observed    Mr(expt)   =
Mr(calc)     Delta   Miss Sequence</B>
<B><FONT color=3D#ff0000>     2 - 13     1128.5200  1127.5128  1127.5935 =
   -0.0807     0  M.TAAGAATDPVVR.L </FONT></B>=20
<B><FONT color=3D#ff0000>    14 - 32     2007.1139  2006.1066  2006.1048 =
    0.0018     0  R.LADPVIGQEEIDAVVAVLR.S </FONT></B>=20
<B><FONT color=3D#ff0000>   111 - 124    1470.6193  1469.6120  1469.7362 =
   -0.1242     0  R.AAEDPVLTAAEVER.L </FONT></B>=20
<B><FONT color=3D#ff0000>   111 - 129    2051.0529  2050.0456  2050.1058 =
   -0.0602     1  R.AAEDPVLTAAEVERLITPR.T </FONT></B>=20
<B><FONT color=3D#ff0000>   125 - 131     856.3692   855.3619   855.5290 =
   -0.1671     1  R.LITPRTR.A </FONT></B>=20
<B><FONT color=3D#ff0000>   192 - 211    2045.0105  2044.0033  2044.0371 =
   -0.0339     1  K.NVTAGEGGMVLARDAALLDR.I </FONT></B> Oxidation (M)=20
<B><FONT color=3D#ff0000>   256 - 265    1112.5495  1111.5423  1111.6462 =
   -0.1039     1  R.VQLGRLGVDR.R </FONT></B>=20
<B><FONT color=3D#ff0000>   293 - 312    2088.9577  2087.9504  2088.0058 =
   -0.0554     0  R.GAEDSAHHLMPVVLPAGTDR.G </FONT></B> Oxidation (M)=20
<B><FONT color=3D#ff0000>   317 - 335    2035.0208  2034.0135  2034.0469 =
   -0.0334     0  R.AALLAAGVQTSVHYPPMHR.L </FONT></B> Oxidation (M)=20
<B><FONT color=3D#ff0000>   336 - 355    2065.0437  2064.0364  2064.0527 =
   -0.0164     0  R.LSYYAAAASPLPVTDAIADR.L </FONT></B>=20
<B><FONT color=3D#ff0000>   364 - 371     878.3529   877.3456   877.3600 =
   -0.0144     0  R.GMGEDDVR.R </FONT></B>=20

<B>No match to: </B>818.4182, 825.0454, 834.3951, 835.3882, 838.3269, =
842.4613, 845.0370, 850.3224, 854.3002, 857.3630, 860.3043, 861.0205, =
867.0259, 870.3149, 876.9930, 879.3444, 882.2975, 892.2938, 901.3062, =
938.1354, 1072.0325, 1090.5712, 1134.5313, 1172.3835, 1174.5436, =
1400.6461, 1450.5883, 1494.9930, 1614.7618, 1965.8858, 1976.8703, =
1978.8868, 1984.0771, 1991.8744, 1993.8620, 2004.9002, 2007.9616, =
2023.0143, 2060.9676, 2066.9918, 2072.0411, 2080.0354, 2082.9459, =
2094.0536, 2123.0304, 2194.0314, 2211.0754, 2854.2786
<P><IMG height=3D150 alt=3D"Error Distribution" =
src=3D"http://www.matrixscience.com/cgi/mass_error.pl?mass_error_16382661=
27644658" width=3D450><IMG height=3D150 alt=3D"Error Distribution (ppm)" =
src=3D"http://www.matrixscience.com/cgi/mass_error.pl?mass_error_ppm_7689=
99804611653" width=3D450>
</FORM><HR>
LOCUS       ZP_04609313              388 aa            linear   BCT =
26-OCT-2010
DEFINITION  lipopolysaccharide biosynthesis protein [Micromonospora sp. =
ATCC
            39149].
ACCESSION   ZP_04609313
VERSION     ZP_04609313.1  GI:238064604
DBLINK      Project: <A =
href=3D"http://eutils.ncbi.nlm.nih.gov/entrez/eutils/%22http://eutils.ncb=
i.nlm.nih.gov:80/genomeprj/55817%22">55817</A>
DBSOURCE    REFSEQ: accession <A =
href=3D"http://eutils.ncbi.nlm.nih.gov/entrez/eutils/%22http://eutils.ncb=
i.nlm.nih.gov:80/protein/224581088%22">NZ_GG657738.1</A>
KEYWORDS    .
SOURCE      Micromonospora sp. ATCC 39149
  ORGANISM  <A =
href=3D'http://eutils.ncbi.nlm.nih.gov/entrez/eutils/%22http://eutils.ncb=
i.nlm.nih.gov:80/Taxonomy/Browser/wwwtax.cgi?id=3D219305"'>Micromonospora=
 sp. ATCC 39149</A>
            Bacteria; Actinobacteria; Actinobacteridae; Actinomycetales;
            Micromonosporineae; Micromonosporaceae; Micromonospora.
REFERENCE   1  (residues 1 to 388)
  AUTHORS   Fischbach,M., Godfrey,P., Ward,D., Young,S., Kodira,C.D., =
Zeng,Q.,
            Koehrsen,M., Alvarado,L., Berlin,A.M., Borenstein,D., =
Chen,Z.,
            Engels,R., Freedman,E., Gellesch,M., Goldberg,J., Griggs,A.,
            Gujja,S., Heiman,D.I., Hepburn,T.A., Howarth,C., Jen,D., =
Larson,L.,
            Lewis,B., Mehta,T., Park,D., Pearson,M., Roberts,A., =
Saif,S.,
            Shea,T.D., Shenoy,N., Sisk,P., Stolte,C., Sykes,S.N., =
Walk,T.,
            White,J., Yandava,C., Straight,P., Clardy,J., Hung,D., =
Kolter,R.,
            Mekalanos,J., Walker,S., Walsh,C.T., Wieland-Brown,L.C.,
            Galagan,J., Nusbaum,C. and Birren,B.
  CONSRTM   The Broad Institute Genome Sequencing Platform, Broad =
Institute
            Microbial Sequencing Center
  TITLE     The genome sequence of Micromonospora carbonacea var. =
africana
            strain ATCC 39149
  JOURNAL   Unpublished
REFERENCE   2  (residues 1 to 388)
  AUTHORS   Fischbach,M., Godfrey,P., Ward,D., Young,S., Kodira,C.D., =
Zeng,Q.,
            Koehrsen,M., Alvarado,L., Berlin,A.M., Borenstein,D., =
Chen,Z.,
            Engels,R., Freedman,E., Gellesch,M., Goldberg,J., Griggs,A.,
            Gujja,S., Heiman,D.I., Hepburn,T.A., Howarth,C., Jen,D., =
Larson,L.,
            Lewis,B., Mehta,T., Park,D., Pearson,M., Roberts,A., =
Saif,S.,
            Shea,T.D., Shenoy,N., Sisk,P., Stolte,C., Sykes,S.N., =
Walk,T.,
            White,J., Yandava,C., Straight,P., Clardy,J., Hung,D., =
Kolter,R.,
            Mekalanos,J., Walker,S., Walsh,C.T., Wieland-Brown,L.C.,
            Galagan,J., Nusbaum,C. and Birren,B.
  CONSRTM   The Broad Institute Genome Sequencing Platform, Broad =
Institute
            Microbial Sequencing Center
  TITLE     Direct Submission
  JOURNAL   Submitted (09-FEB-2009) Broad Institute of MIT and Harvard, =
7
            Cambridge Center, Cambridge, MA 02142, USA
<A name=3Dcomment_238064604></A>COMMENT     PREDICTED <A =
href=3D"http://eutils.ncbi.nlm.nih.gov/entrez/eutils/%22http://eutils.ncb=
i.nlm.nih.gov:80/RefSeq/%22">REFSEQ</A>: This record has not been =
reviewed and the
            function is unknown. The reference sequence was derived from
            <A =
href=3D"http://eutils.ncbi.nlm.nih.gov/entrez/eutils/%22http://eutils.ncb=
i.nlm.nih.gov:80/protein/EEP75243%22">EEP75243</A>.
            Method: conceptual translation.
<A name=3Dfeature_238064604></A>FEATURES             Location/Qualifiers
     source          1..388
                     /organism=3D"Micromonospora sp. ATCC 39149"
                     /strain=3D"ATCC 39149"
                     /culture_collection=3D"<ACRONYM class=3Dvoucher =
title=3D"American Type Culture Collection">ATCC</ACRONYM>:<A =
href=3D'http://eutils.ncbi.nlm.nih.gov/entrez/eutils/%22http://www.atcc.o=
rg/SearchCatalogs/linkin?id=3D39149"'>39149</A>"
                     /db_xref=3D"taxon:<A =
href=3D'http://eutils.ncbi.nlm.nih.gov/entrez/eutils/%22http://eutils.ncb=
i.nlm.nih.gov:80/Taxonomy/Browser/wwwtax.cgi?id=3D219305"'>219305</A>"
     <A =
href=3D'http://eutils.ncbi.nlm.nih.gov/entrez/eutils/%22http://eutils.ncb=
i.nlm.nih.gov:80/protein/238064604?from=3D1&amp;to=3D388&amp;report=3Dgpw=
ithparts"'>Protein</A>         1..388
                     /product=3D"lipopolysaccharide biosynthesis =
protein"
                     /calculated_mol_wt=3D40278
     <A =
href=3D'http://eutils.ncbi.nlm.nih.gov/entrez/eutils/%22http://eutils.ncb=
i.nlm.nih.gov:80/protein/238064604?from=3D17&amp;to=3D367&amp;report=3Dgp=
withparts"'>Region</A>          17..367
                     /region_name=3D"WecE"
                     /note=3D"Predicted pyridoxal phosphate-dependent =
enzyme
                     apparently involved in regulation of cell wall =
biogenesis
                     [Cell envelope biogenesis, outer membrane]; =
COG0399"
                     /db_xref=3D"CDD:<A =
href=3D'http://eutils.ncbi.nlm.nih.gov/entrez/eutils/%22http://eutils.ncb=
i.nlm.nih.gov:80/Structure/cdd/cddsrv.cgi?uid=3D30748"'>30748</A>"
     <A =
href=3D'http://eutils.ncbi.nlm.nih.gov/entrez/eutils/%22http://eutils.ncb=
i.nlm.nih.gov:80/protein/238064604?from=3D23&amp;to=3D367&amp;report=3Dgp=
withparts"'>Region</A>          23..367
                     /region_name=3D"AHBA_syn"
                     /note=3D"3-amino-5-hydroxybenzoic acid synthase =
family
                     (AHBA_syn). AHBA_syn family belongs to pyridoxal =
phosphate
                     (PLP)-dependent aspartate aminotransferase =
superfamily
                     (fold I). The members of this CD are involved in =
various
                     biosynthetic pathways for secondary...; cd00616"
                     /db_xref=3D"CDD:<A =
href=3D'http://eutils.ncbi.nlm.nih.gov/entrez/eutils/%22http://eutils.ncb=
i.nlm.nih.gov:80/Structure/cdd/cddsrv.cgi?uid=3D99740"'>99740</A>"
     <A =
href=3D'http://eutils.ncbi.nlm.nih.gov/entrez/eutils/%22http://eutils.ncb=
i.nlm.nih.gov:80/protein/238064604?itemid=3D9&amp;report=3Dgpwithparts"'>=
Site</A>            order(64..65,162,165,186,190..191,329)
                     /site_type=3D"inhibition"
                     /note=3D"inhibitor-cofactor binding pocket"
                     /db_xref=3D"CDD:<A =
href=3D'http://eutils.ncbi.nlm.nih.gov/entrez/eutils/%22http://eutils.ncb=
i.nlm.nih.gov:80/Structure/cdd/cddsrv.cgi?uid=3D99740"'>99740</A>"
     <A =
href=3D'http://eutils.ncbi.nlm.nih.gov/entrez/eutils/%22http://eutils.ncb=
i.nlm.nih.gov:80/protein/238064604?itemid=3D8&amp;report=3Dgpwithparts"'>=
Site</A>            order(64..65,89,162,165,186,191)
                     /site_type=3D"other"
                     /note=3D"pyridoxal 5'-phosphate binding site"
                     /db_xref=3D"CDD:<A =
href=3D'http://eutils.ncbi.nlm.nih.gov/entrez/eutils/%22http://eutils.ncb=
i.nlm.nih.gov:80/Structure/cdd/cddsrv.cgi?uid=3D99740"'>99740</A>"
     <A =
href=3D'http://eutils.ncbi.nlm.nih.gov/entrez/eutils/%22http://eutils.ncb=
i.nlm.nih.gov:80/protein/238064604?itemid=3D7&amp;report=3Dgpwithparts"'>=
Site</A>            191
                     /site_type=3D"other"
                     /note=3D"catalytic residue"
                     /db_xref=3D"CDD:<A =
href=3D'http://eutils.ncbi.nlm.nih.gov/entrez/eutils/%22http://eutils.ncb=
i.nlm.nih.gov:80/Structure/cdd/cddsrv.cgi?uid=3D99740"'>99740</A>"
     <A =
href=3D'http://eutils.ncbi.nlm.nih.gov/entrez/eutils/%22http://eutils.ncb=
i.nlm.nih.gov:80/nuccore/224581088?from=3D6739120&amp;to=3D6740286&amp;re=
port=3Dgbwithparts"'>CDS</A>             1..388
                     /locus_tag=3D"MCAG_05570"
                     =
/coded_by=3D"complement(NZ_GG657738.1:6739120..6740286)"
                     /transl_table=3D<A =
href=3D'http://eutils.ncbi.nlm.nih.gov/entrez/eutils/%22http://eutils.ncb=
i.nlm.nih.gov:80/Taxonomy/Utils/wprintgc.cgi?mode=3Dc#SG11"'>11</A>

</PRE></FONT>
<P>
<TABLE cellSpacing=3D2 cellPadding=3D1 width=3D"100%" border=3D2>
  <TBODY>
  <TR>
    <TD noWrap align=3Dmiddle><B>Mascot:</B>&nbsp; <A=20
      =
href=3D"http://www.matrixscience.com/">http://www.matrixscience.com/</A> =

  </TD></TR></TBODY></TABLE></P></BODY></HTML>

------=_NextPart_000_0000_01CBDA8A.6816FC70
Content-Type: image/gif
Content-Transfer-Encoding: base64
Content-Location: http://www.matrixscience.com/images/88x31_logo_white.gif

R0lGODlhWAAfANX/AMDAwP/v7//f3//Pz/+/v/+vr/+fn/+Pj/9/f/9wcP9gYP9QUP9AQP8wMP8g
IP8QEP8AAO/v/+/v79/f/9/f38/P/8/Pz7+//7+/v6+v/6+vr5+f/5+fn4+P/4+Pj39//39/f3Bw
/3BwcGBg/2BgYFBQ/1BQUEBA/0BAQDAw/zAwMCAg/yAgIBAQ/xAQEAAA/wAAAAAAAAAAAAAAAAAA
AAAAAAAAAAAAAAAAAAAAAAAAAAAAAAAAAAAAAAAAAAAAACH5BAEAAAAALAAAAABYAB8AQAb/QIBw
SCwaj8ikcslsEl0wTDHz+bxOgMrp8mpFiJFThfsyjl4j82tVLaVGk+Hq1TF2ut8jCkYRSkgcToKD
hIQUKiBCHnxEAghDBA8QQg4QBEQBQwyWQ5ICAAsBAZcACKQJEAsMQgQQk5hCAhAPlAACn0MkUYMS
HCIaABMfJychRSPEH0YbWEMXJyUhxCPSJQAb0icjH8gfeRvIxRnXxCfeGcQlFwAWIn1HLC7vQhtl
AFZ1ES0v6/QrRGSIWPlXpF6LISWuVNgA4EyaIRta9Jvw4kUcInsCDZEARcqQBQ6I0AJQAEIDIgQU
xJo1pOQqIQFUCmFQyYAQAzZBQXikqYAQ/wQQZAIgkFPIHmCFkipdyrSp06eDSLiQUDBhM3JrjFSY
Y++aMgAnXnwdUUFIwodgX1gTso/hkAgVK0w4Ma4IBxZHQMDACzCNlRJiKFokEu5EiopFrFwdYiWF
EC5rhYQ1BqbEhsN1inCE4YGIBBAo5kEdrRS0EQkwEhEp0AABAgYGeA6liUBBAgOXFDDYvUDA7t+/
LxHYzTPAb1wHHCxAsMBAgtnAf2cawsGFhSIUYOwiAtSVgwFCDphM4mmlpQQhiSgQMMBVAAEyNx1A
UtJBgQVCh2DQjoRE5yEOODDdAA+AV0oqMClgoAIQzDcTJwAE8Fp4zwEIwXQANABBTillEv9AeREu
px8LGpFm4okopqjiiiyOxoEKHg2xz2Jn8KPVPkSYA0AGeDT0EI8v5HEYWiG84BhEiAEQARueoXDd
EYv8R0QKij2GzAtuvVUCkIwJUUFFF30l2EVf2nhNVkWEBVhZRnDASBH7wUBVjhEoFkYEZ3w1BFkA
BESEYGy+1dYFH6wQaJ89HgMmlDC4cIQIMJBQRAlxWNHCOEWi5ZUzSQqhzwt1ETGHW1UKMSYRFaRQ
1h1HErEIX3ZZl2NFjo2QRglcpZBBBIehIcQIuQpzwj4tnHDRXMSKseMaHzxT0QppZNArFh/0ukI/
RqlQhAkmiNbitwBIoMKTG71ZxC1JEIDsYYqjJEUBCSB4q5dqQrSHS3s5GRDUEAmMpFNRlZBigL/i
PTCggBFqCLBMAcwyHQInDWFBpEfooi0RmzBAyiMfQhieTwdW+C8ABxCA7lAIoLKAEKGQBEF6H1n4
SSjqDpHddkS4KakRBWzCEgDyIaHvyj8FVcADRdkiU00JgNcwBLgYsQkC+pJChF4oHDFxEQnIBnTE
AauXSXswDy2ETwl8YtwQ7TVY78uNyMQgT5e0LMTEUua1swAF9MybgT8FiN8n8Emi8QALuLJAAgxI
ou4mD8h2QH4BLPBAA8tlMpwrtvmcCQgieDAnuKQXEgQAOw==

------=_NextPart_000_0000_01CBDA8A.6816FC70
Content-Type: application/octet-stream
Content-Transfer-Encoding: base64
Content-Location: http://www.matrixscience.com/cgi/mass_error.pl?mass_error_1638266127644658

R0lGODlhwgGWAMIAAP///wAAAP8AAADMAAAA/wAAAAAAAAAAACH5BAEAAAAALAAAAADCAZYAAAP+
CLrc/jDKSau9OOvNu/9gKI5kaZ5oqq5s675wLM90bd94ru987//AoHBILBqPyKRyyWw6n9CodEqt
Wq/YrHbL7Xq/4LB4TC6bz+i0es1uu9/wuHxOr9vv+Lx+z+/7/4CBgoOEhYaHiImKi4yNjhAEkQSP
lJUVASOTlpucCpiYIZqdo46gAKYeoqSrPgKuUKaoHaqstTmuArALshaSvr4MwAvCCsQAxsiSwcrD
zMXOx9DJkcvUzdbP2NHa06rd1d7S4tzj4eTn5ung69fq7ezZ7vHw26q48vX0M7Ghtv6Fn0TQ+kew
D69ZBROeCcDwIIyBCiNyQeVwhTGJGLPwqsj+AmLGj4c8UsAFsuQckRNImlxpQWWKhgxroJTgkqVN
CDVNBOTY8aZPEzlLBDwl4+LPo0KG8lQxE6nTHTFlPp0qpynVqy5gRqVhFatXFBuLQvtKtkVYrmWv
4npl1sHSFF3Tglyby6zWrUXlTqU7Jq7ev0qMAh7c4ewMv4QTQ6CogWcsmA8QK57MAHKGoQ+UTpBM
uTMHfm53nWoIybNpFaAb8Esd7LRrEFqJesosunK9X+jofXvHe17vfL93+x4OnLjw4siPKy+nm3lw
58ahJ5e+PPdz68T31Va9fbYDzq/DL5btabV38q3FIw1KQxZeinjTq//J/gn4+ZXq118iGP/+v/06
5XCff44ASMJbLQxIIFUI9rTgaQ0y9aBpd0k14YUo9IfhX5ahtaFijHn4IWEhHjZiYiXmNYaBJ2pE
mljagMFii4ko2MSMNFYRIVw5cqiDjT1+tCOPQco1JAkaFvlUhSIqqZ5jFwDpZERHElVRfBJIOWVB
VbImWoNabvlPl91x14uYXr0Vm5e2QYJbdfjA2Rx209Ep53VxUqennXvmyeeffgY6p6B4DqpPYbFZ
wGaZWX6BI5pkYDZamxWEOcSjkCphmKKqgZLoZo6ylakVnjL6gqWjclLqeaeOlSpLq6IXA6qvVnIX
lqfWqiStuibGa6+D/QpsWkkO+6CwGGH+amwDyEqk7LLDUPYstMdQi2Gx1qrXbLZUbcvtU95+i1S4
4tqEbbmmkYsuJVCW9yKz614laaemyhcvUoti1iG89zq16HmLqtvvIGvWK+tsb94ZHaCGFurwwoRC
3LDED9cZscUTY1yxwhpT7DFy2rFq5sj2DuyTpO9td5DAJiPinqeWvctvy66xTDNB596sl80649xz
uhVM+3NGVgk9tERFi3r0UQk37fTTUEct9dRUV2311VhnrfXWXHft9ddgT6FlmGQjmYnZZ6fdj9pr
C4R2FGO/3fbcH5TNNghx31233HiLrXcqfO/t9t8IEb6B3YMnTrcTeSvet+EaIL444I7+C1455Zcz
0fjkhWd+eOCYc/455JGD3vnSqKeu+upwyOxeDK9TKjJqlaUsO+0kx95W7V5W2Rjvt/t+me1lCp8E
aPoe/BJj5s1mvKKpldo8ai9/aT0LxDt/PfUqa+897rIlP/0W0yePPXnlo7/CvN+bDxZ6mrW/vvqU
un+C++IbHGD6/5IaVfpZ6R4A52emAb6kNrGy3wHdlUD6gW80DeyfUACmPglOgX/6myAFDbjA7smP
gOHbYAZFEL0KjhA2Atze8y6Rwg+ST4UOPJ8IXfjAEinwfruADAffN0MrnfADJdxhgFrow9ldAXkm
fAHzYLhCFs4ufzKsXxKjiMTxdbD+itvrIBOzSL7sKQ8sHdKdEXWiwzCSDIyuC55dXpTG290vZl5s
4gQ+JcYvsu6OeMyjHvfIxz768Y8tGIAgB6AAQhaykIKkwSATuQBDAlKDdtwAzHA1Rgw4kpCJzGQj
b3BJRz5yBDGhpCQ9SBsPXBIAmESlKicwyEMyEpOdNCQsWblJTzJglqp8ZSo/aRulbOVdMssdAuMj
vFOmUpa2vGUtZYlKZhqTmRGAZjIR6Upn5pKX1nudEOFXPDdaspWrDKc4b7nIcdrSmBU45Tg36cpa
XhOb9INj7SRgQwZ68wK7DOc5H7BPZfrznbREJDgbgM525pOXBqyj7BJqykPq86FFDugnOyd6UAhM
c5rNrKZB1wnI5oUShuOZ4S8/UNBVDjSiryQoSqEpgYtaNKO5ZClG/Yg8Xz6mXWGMHxskCs+S8LSn
WEgAADs=

------=_NextPart_000_0000_01CBDA8A.6816FC70
Content-Type: application/octet-stream
Content-Transfer-Encoding: base64
Content-Location: http://www.matrixscience.com/cgi/mass_error.pl?mass_error_ppm_768999804611653

R0lGODlhwgGWAMIAAP///wAAAP8AAADMAAAA/wAAAAAAAAAAACH5BAEAAAAALAAAAADCAZYAAAP+
CLrc/jDKSau9OOvNu/9gKI5kaZ5oqq5s675wLM90bd94ru987//AoHBILBqPyKRyyWw6n9CodEqt
Wq/YrHbL7Xq/4LB4TC6bz+i0es1uu9/wuHxOr9vv+Lx+z+/7/4CBgoOEhYaHiImKi4yNjhAEkQSP
lJUxk5aZmieYm555AaEBN52fpnOjC6k0paeubauqGbEfra+3gKO0Hba4vnqruxu9v8UqAsg8oqEX
wcOS0JIM0NPSC9TX1grY29oA3N/e4OPi5ZHV59np3evh7eTv5qXw8/Lo9fH5+Pv3/er8//yxAzhQ
oLtSyAQQPGjQg7AKzkAQM0axREJlojBErFX+seOXhxABgMww0aPJFhdTLGOmcUTJkzBRpNzyMqbN
ETNRLLNR86bPIbFGruj5IOfPmAmTvQhag6gDo0dPJhUQI5VQFOAwQI3qcSqMlRllOOVKNs3Ysmgn
bO2ws2natxTWrt3AlBXcuxDkKg1Rd8ZZvD7nmrDKE7DhGWBZXjrMWMzfxpCTZI1MGcSuqykeV978
oK9fzqA/tHUbunQTzaZTF1bNugjq1rBbvI5NG2vt26S84d4tlrfv3r9VY2YxOzjZ4cTJCDbuBflQ
5XuZl3GeGTpV6dNXksbOXUTx7jdHw5gM/rDnxaGXsz4/vrR64Qyok/j+873wsHbLB6fF/wL+/SL2
6YeFfAooJtKBBSJIwX9EBChgFQQeuJEusiz4hYMPThFhghxKWGED0YRoED0j2hPQiQWhyJCKJLJo
YoowrhhjizO+KOONNOJoY4487uijPiUCKQJm2nXozEYSMJhhMWDN8iGFHSa55G5MHWmBklP6QmCR
CkY5AZZZvrJhCWCGecqY85mJF5reqQlXk/m5uSR5cobnAJu81Hmckdvp+RNhXrbn51GAdoneoD4l
hicHZSK6WaOOUgZppJBNSilgdF4anKWaYtppd5x+CleooqZFaqllnYoqV6quelSrrsaUaaywwUqr
rLfyZmuuJu3Ka0e+/kpRsMIWQ2yxvhz+i+wpsy77qLOtKQutKdJO60m11t6Bn6HI9YRhtohEBKWH
FXgbHbimjKtuuRV8i264fCIZAbbvrsHlhAoKE+K+/Pbr778AByzwwAQXbPDBCCes8MIMN+zwwwbb
0Ne6FrbpUpoXW6xxCAz+1zHGG0tUw2X5GjpvxiFzhLLIK7Occp4tq/wyzIiN1t+VMXvwcc6Mgsyx
zzL/zHPPQyvhMdBBu6z00kk3TbPQMxMdtdFFa7Dz1CQhrbPWUkPtNdNb1yv22GSXjca2Ny/VQNqB
qhSfgWyrQPKHbeu0tmJxu60K3Gu7gHbf8X1U4bqLQlSlLFaygPfgJRcegYEiJU7uCnz+By65SvhO
Pq7eCBKOeHOfJyiv3fhK7nhnJmtestuHN073CRQ/uTrpspuutu2jD8iS7X7XHnrqg90Z7+uwM+56
3SUEExbvcr9daOyUDy868VfgTr3d0quuOODHA0+CuNmfDkHpv4svfPizN49+7lZYj3zw61+ffOC+
vz/k3hkxr3730GPPf/r++x/7IMS4y22vfN2LXqA8d0D6qc58qOPTA1uQOQbuD4EG1MLfHKg4m3HP
fkPayb0+qBPxnAeCd1te5eQ3giJtkIUt9CAHvWe2GtrwhjjMoQ53yMMeYmAAQByAAoQ4xCECkQZB
POICiOjDFsLQSZGD3Aw3wEQhHvHoiku8QRWZ2ES+6KJwmYtgB6oIACuW8YwTCGIRlWjFLRKxjWnM
IhcZAMczstGMXZyeVfDGR5BMrECQGxMZzfjGOdJRjm8sYyIHmcgINNKQRlzjIu2YRw/1R38clBd7
fqhGNHryk3RMIijnOMgKkBGUWVyjHCmZR3Gp8G0S+GMUN3kBPHqSlA/A5SF3yco4GrGTDSilKm3Z
RP3ljW7G9MAjV1lEB+gyldAkJgQgCUlFSnKYqORh4piBSQduc4AWECYagelMNgaznI2UADWnaU07
prOaOnRl5/o4gT3ysXNueGYlT6LPfV4hAQA7

------=_NextPart_000_0000_01CBDA8A.6816FC70--
