# Supplementary material for: Regulation of GacA in Pseudomonas chlororaphis Strains Shows a Niche Specificity
Source: PLoS One. 2015 Sep 17;10(9):e0137553. doi: 10.1371/journal.pone.0137553 (PMC4574860; doi:10.1371/journal.pone.0137553)
Supplement: S3 File — (ZIP) [file pone.0137553.s003.zip › MALDI-TOFMS-data/C18.mht]

From: <Saved by Windows Internet Explorer 7>
Subject: Mascot Search Results: Protein View
Date: Fri, 4 Mar 2011 11:18:14 +0800
MIME-Version: 1.0
Content-Type: multipart/related;
	type="text/html";
	boundary="----=_NextPart_000_0000_01CBDA5D.DA5E54E0"
X-MimeOLE: Produced By Microsoft MimeOLE V6.00.2900.2180

This is a multi-part message in MIME format.

------=_NextPart_000_0000_01CBDA5D.DA5E54E0
Content-Type: text/html;
	charset="utf-8"
Content-Transfer-Encoding: quoted-printable
Content-Location: http://www.matrixscience.com/cgi/protein_view.pl?file=../data/20110304/FttmrzEwS.dat&hit=1

=EF=BB=BF<!DOCTYPE HTML PUBLIC "-//W3C//DTD HTML 4.0 Transitional//EN">
<!-- 0 seconds --><!-- 0 seconds --><!-- 0 seconds =
--><HTML><HEAD><TITLE>Mascot Search Results: Protein View</TITLE>
<META http-equiv=3DContent-Type content=3D"text/html; charset=3Dutf-8">
<META content=3D"MSHTML 6.00.5730.13" name=3DGENERATOR></HEAD>
<BODY vLink=3D#0000ff aLink=3D#0000ff bgColor=3D#ffffff>
<H1><IMG height=3D31=20
src=3D"http://www.matrixscience.com/images/88x31_logo_white.gif" =
width=3D88=20
align=3Dtop border=3D0 NATURALSIZEFLAG=3D"3"> Mascot Search Results</H1>
<H3>Protein View</H3>
<FORM method=3Dpost><INPUT type=3Dhidden =
value=3D../data/20110304/FttmrzEwS.dat=20
name=3Dfile> <INPUT type=3Dhidden value=3D1 name=3Dhit> <INPUT =
type=3Dhidden value=3Dfalse=20
name=3Dshowall> <INPUT type=3Dhidden value=3D0 name=3Dave_thresh> <INPUT =
type=3Dhidden=20
value=3D0 name=3D_ignoreionsscorebelow> <INPUT type=3Dhidden =
value=3D0.05=20
name=3D_sigthreshold> <INPUT type=3Dhidden name=3Dreport> <INPUT =
type=3Dhidden value=3D1=20
name=3Ddb_idx> <INPUT type=3Dhidden value=3D32 name=3D_msresflags> =
<INPUT type=3Dhidden=20
value=3D2 name=3D_msresflags2> <INPUT type=3Dhidden value=3D0 =
name=3Dpercolate> <INPUT=20
type=3Dhidden value=3D0 name=3Dpercolate_rt> <FONT=20
face=3D"Courier New,Courier,monospace"><PRE>Match to: <B>gi|70731273</B> =
Score: <B>83</B> Expect: <B>0.034</B>
<B>peptidyl-prolyl cis-trans isomerase B [Pseudomonas fluorescens =
Pf-5]</B>

Nominal mass (M<SUB>r</SUB>): <B>18257</B>; Calculated pI value: =
<B>5.87</B>
NCBI BLAST search of <A =
href=3D"http://www.ncbi.nlm.nih.gov/blast/Blast.cgi?ALIGNMENTS=3D50&amp;A=
LIGNMENT_VIEW=3DPairwise&amp;AUTO_FORMAT=3DSemiauto&amp;CDD_SEARCH=3Don&a=
mp;CLIENT=3Dweb&amp;COMPOSITION_BASED_STATISTICS=3Don&amp;DATABASE=3Dnr&a=
mp;DESCRIPTIONS=3D100&amp;ENTREZ_QUERY=3D(none)&amp;EXPECT=3D10&amp;FILTE=
R=3DL&amp;FORMAT_BLOCK_ON_RESPAGE=3DNone&amp;FORMAT_OBJECT=3DAlignment&am=
p;FORMAT_TYPE=3DHTML&amp;GAPCOSTS=3D11+1&amp;I_THRESH=3D0.001&amp;LAYOUT=3D=
TwoWindows&amp;MATRIX_NAME=3DBLOSUM62&amp;NCBI_GI=3Don&amp;PAGE=3DProtein=
s&amp;PROGRAM=3Dblastp&amp;QUERY=3DMTQVKLTTNHGEIVLELNAEKAPLTVANFVEYVKAGHY=
ENTVFHRVIGNFMIQGGGFEPGMKEKKDKRPSIQNEADNGLSNDKYTVAMARTMEPHSASAQFFINVADNSFL=
NHSGKTVQGWGYAVFGKVIAGTEVVDKIKGVATTMKSGHQDVPADDVIIEKAEIIE&amp;SERVICE=3Dpl=
ain&amp;SET_DEFAULTS.x=3D9&amp;SET_DEFAULTS.y=3D5&amp;SHOW_OVERVIEW=3Don&=
amp;WORD_SIZE=3D3&amp;END_OF_HTTPGET=3DYes" =
target=3D_blank>gi|70731273</A> against nr
Unformatted <A =
href=3D"http://www.matrixscience.com/cgi/getseq.pl?NCBInr+gi%7c70731273+s=
eq" target=3D_blank>sequence string</A> for pasting into other =
applications

Taxonomy: <A =
href=3D"http://www.ncbi.nlm.nih.gov/Taxonomy/Browser/wwwtax.cgi?lvl=3D0&a=
mp;id=3D220664" target=3D_blank>Pseudomonas fluorescens Pf-5</A>
Links to retrieve other entries containing this sequence from NCBI =
Entrez:
<A =
href=3D"http://www.ncbi.nlm.nih.gov/entrez/query.fcgi?cmd=3Dsearch&amp;db=
=3Dprotein&amp;doptcmdl=3Dgenpept&amp;tool=3Dmascot&amp;term=3D68345572" =
target=3D_blank>gi|68345572</A> from <A =
href=3D"http://www.ncbi.nlm.nih.gov/Taxonomy/Browser/wwwtax.cgi?lvl=3D0&a=
mp;id=3D220664" target=3D_blank>Pseudomonas fluorescens Pf-5</A>

Fixed modifications: Carbamidomethyl (C)
Variable modifications: Oxidation (M)
Cleavage by Trypsin: cuts C-term side of KR unless next residue is P
Number of mass values searched: <B>49</B>
Number of mass values matched: <B>8</B>
Sequence Coverage: <B>54%</B>

Matched peptides shown in <B><FONT color=3D#ff0000>Bold Red</FONT></B>

     <B>1</B> MTQVKLTTNH GEIVLELNAE KAPLTVANFV EYVK<B><FONT =
color=3D#ff0000>AGHYEN TVFHRVIGNF </FONT></B>
<B>    51<FONT color=3D#ff0000> MIQGGGFEPG MKEK</FONT></B>KDK<B><FONT =
color=3D#ff0000>RPS IQNEADNGLS NDKYTVAMAR TMEPHSASAQ </FONT></B>
<B>   101<FONT color=3D#ff0000> FFINVADNSF LNHSGKTVQG =
WGYAVFGK</FONT></B>VI AGTEVVDKIK GVATTMKSGH=20
<B>   151</B> QDVPADDVII EKAEIIE
</PRE></FONT>
<P><INPUT onclick=3D"this.form.showall.value=3D'true'; return true" =
type=3Dsubmit value=3D"Show predicted peptides also">=20

<P><INPUT type=3Dsubmit value=3D"Sort Peptides By">&nbsp; <INPUT =
type=3Dradio CHECKED=20
value=3Dstartup name=3Dsort>Residue Number&nbsp; <INPUT type=3Dradio =
value=3Dmassup=20
name=3Dsort>Increasing Mass&nbsp; <INPUT type=3Dradio value=3Dmassdown=20
name=3Dsort>Decreasing Mass&nbsp; <FONT face=3D"Courier =
New,Courier,monospace"><PRE><B> Start - End     Observed    Mr(expt)   =
Mr(calc)     Delta   Miss Sequence</B>
<B><FONT color=3D#ff0000>    35 - 45     1330.6045  1329.5972  1329.6214 =
   -0.0242     0  K.AGHYENTVFHR.V </FONT></B>=20
<B><FONT color=3D#ff0000>    46 - 62     1797.8630  1796.8557  1796.8590 =
   -0.0032     0  R.VIGNFMIQGGGFEPGMK.E </FONT></B> Oxidation (M)=20
<B><FONT color=3D#ff0000>    46 - 62     1813.8865  1812.8792  1812.8539 =
    0.0253     0  R.VIGNFMIQGGGFEPGMK.E </FONT></B> 2 Oxidation (M)=20
<B><FONT color=3D#ff0000>    46 - 64     2070.9949  2069.9877  2069.9914 =
   -0.0038     1  R.VIGNFMIQGGGFEPGMKEK.K </FONT></B> 2 Oxidation (M)=20
<B><FONT color=3D#ff0000>    68 - 90     2566.2333  2565.2261  2565.2241 =
    0.0019     1  K.RPSIQNEADNGLSNDKYTVAMAR.T </FONT></B> Oxidation (M)=20
<B><FONT color=3D#ff0000>    91 - 116    2849.2745  2848.2672  2848.3239 =
   -0.0567     0  R.TMEPHSASAQFFINVADNSFLNHSGK.T </FONT></B>=20
<B><FONT color=3D#ff0000>    91 - 116    2865.3848  2864.3775  2864.3188 =
    0.0587     0  R.TMEPHSASAQFFINVADNSFLNHSGK.T </FONT></B> Oxidation =
(M)=20
<B><FONT color=3D#ff0000>   117 - 128    1312.6365  1311.6292  1311.6612 =
   -0.0320     0  K.TVQGWGYAVFGK.V </FONT></B>=20

<B>No match to: </B>1284.5665, 1286.5878, 1315.5635, 1335.6097, =
1342.6172, 1344.6400, 1350.5987, 1352.5839, 1356.6116, 1366.5959, =
1436.7753, 1458.7268, 1620.8245, 1642.7621, 1702.0031, 1749.8370, =
1757.5281, 1766.9298, 1779.5142, 1788.8871, 1829.8666, 1835.8557, =
2014.5760, 2162.1092, 2184.0601, 2211.0969, 2254.0847, 2276.0413, =
2494.8428, 2509.6736, 2551.2061, 2737.8792, 2747.2558, 2752.7360, =
2793.3097, 2808.6567, 2830.9318, 2887.3567, 2937.4757, 3184.7367, =
3206.6904
<P><IMG height=3D150 alt=3D"Error Distribution" =
src=3D"http://www.matrixscience.com/cgi/mass_error.pl?mass_error_29537040=
75874777" width=3D450><IMG height=3D150 alt=3D"Error Distribution (ppm)" =
src=3D"http://www.matrixscience.com/cgi/mass_error.pl?mass_error_ppm_1386=
464518126822" width=3D450>
</FORM><HR>
LOCUS       YP_261014                167 aa            linear   BCT =
24-FEB-2011
DEFINITION  peptidyl-prolyl cis-trans isomerase B [Pseudomonas =
fluorescens
            Pf-5].
ACCESSION   YP_261014
VERSION     YP_261014.1  GI:70731273
DBLINK      Project: <A =
href=3D"http://eutils.ncbi.nlm.nih.gov/entrez/eutils/%22http://eutils.ncb=
i.nlm.nih.gov:80/genomeprj/57937%22">57937</A>
DBSOURCE    REFSEQ: accession <A =
href=3D"http://eutils.ncbi.nlm.nih.gov/entrez/eutils/%22http://eutils.ncb=
i.nlm.nih.gov:80/nuccore/70728250%22">NC_004129.6</A>
KEYWORDS    .
SOURCE      Pseudomonas fluorescens Pf-5
  ORGANISM  <A =
href=3D'http://eutils.ncbi.nlm.nih.gov/entrez/eutils/%22http://eutils.ncb=
i.nlm.nih.gov:80/Taxonomy/Browser/wwwtax.cgi?id=3D220664"'>Pseudomonas =
fluorescens Pf-5</A>
            Bacteria; Proteobacteria; Gammaproteobacteria; =
Pseudomonadales;
            Pseudomonadaceae; Pseudomonas.
REFERENCE   1  (residues 1 to 167)
  AUTHORS   Gross,H., Stockwell,V.O., Henkels,M.D., Nowak-Thompson,B.,
            Loper,J.E. and Gerwick,W.H.
  TITLE     The genomisotopic approach: a systematic method to isolate =
products
            of orphan biosynthetic gene clusters
  JOURNAL   Chem. Biol. 14 (1), 53-63 (2007)
   PUBMED   <A =
href=3D"http://eutils.ncbi.nlm.nih.gov/entrez/eutils/%22http://eutils.ncb=
i.nlm.nih.gov:80/pubmed/17254952%22">17254952</A>
REFERENCE   2  (residues 1 to 167)
  AUTHORS   Paulsen,I.T., Press,C.M., Ravel,J., Kobayashi,D.Y., =
Myers,G.S.,
            Mavrodi,D.V., DeBoy,R.T., Seshadri,R., Ren,Q., Madupu,R.,
            Dodson,R.J., Durkin,A.S., Brinkac,L.M., Daugherty,S.C.,
            Sullivan,S.A., Rosovitz,M.J., Gwinn,M.L., Zhou,L., =
Schneider,D.J.,
            Cartinhour,S.W., Nelson,W.C., Weidman,J., Watkins,K., =
Tran,K.,
            Khouri,H., Pierson,E.A., Pierson,L.S., Thomashow,L.S. and
            Loper,J.E.
  TITLE     Complete genome sequence of the plant commensal Pseudomonas
            fluorescens Pf-5
  JOURNAL   Nature Biotech 23 (7), 873-878 (2005)
   PUBMED   <A =
href=3D"http://eutils.ncbi.nlm.nih.gov/entrez/eutils/%22http://eutils.ncb=
i.nlm.nih.gov:80/pubmed/15980861%22">15980861</A>
  REMARK    Erratum:[Nat Biotechnol. 2006 Apr;24(4):466]
REFERENCE   3  (residues 1 to 167)
  AUTHORS   Anderson,W.J., Hall,B.M., Roessler,C.G., Roberts,S.A., =
Ingram,W.M.,
            Weichel,A., Heroux,A., Montfort,W.R. and Cordes,M.H.
  TITLE     Discovery of similar natural protein sequences with =
different folds
            using transitive homology relationships
  JOURNAL   Unpublished
REFERENCE   4  (residues 1 to 167)
  AUTHORS   Paulsen,I.T., Press,C., Ravel,J., Kobayashi,D., Myers,G.S.,
            Mavrodi,D., DeBoy,R.T., Seshadri,R., Ren,Q., Madupu,R.,
            Dodson,R.J., Durkin,S., Brinkac,L.M., Daugherty,S.C.,
            Sullivan,S.A., Rosovitz,M., Gwinn,M.L., Zhou,L., =
Nelson,W.C.,
            Weidman,J., Watkins,K., Tran,K., Khouri,H.M., Pierson,E.,
            Pierson,L. III, Thomashow,L. and Loper,J.
  TITLE     Direct Submission
  JOURNAL   Submitted (13-MAY-2005) The Institute for Genomic Research, =
9712
            Medical Center Dr, Rockville, MD 20850, USA
REFERENCE   5  (residues 1 to 167)
  CONSRTM   NCBI Genome Project
  TITLE     Direct Submission
  JOURNAL   Submitted (30-AUG-2002) National Center for Biotechnology
            Information, NIH, Bethesda, MD 20894, USA
<A name=3Dcomment_70731273></A>COMMENT     PROVISIONAL <A =
href=3D"http://eutils.ncbi.nlm.nih.gov/entrez/eutils/%22http://eutils.ncb=
i.nlm.nih.gov:80/RefSeq/%22">REFSEQ</A>: This record has not yet been =
subject to final
            NCBI review. The reference sequence was derived from <A =
href=3D"http://eutils.ncbi.nlm.nih.gov/entrez/eutils/%22http://eutils.ncb=
i.nlm.nih.gov:80/protein/AAY93178%22">AAY93178</A>.
            Method: conceptual translation.
<A name=3Dfeature_70731273></A>FEATURES             Location/Qualifiers
     source          1..167
                     /organism=3D"Pseudomonas fluorescens Pf-5"
                     /strain=3D"Pf-5"
                     /db_xref=3D"taxon:<A =
href=3D'http://eutils.ncbi.nlm.nih.gov/entrez/eutils/%22http://eutils.ncb=
i.nlm.nih.gov:80/Taxonomy/Browser/wwwtax.cgi?id=3D220664"'>220664</A>"
     <A =
href=3D'http://eutils.ncbi.nlm.nih.gov/entrez/eutils/%22http://eutils.ncb=
i.nlm.nih.gov:80/protein/70731273?from=3D1&amp;to=3D167&amp;report=3Dgpwi=
thparts"'>Protein</A>         1..167
                     /product=3D"peptidyl-prolyl cis-trans isomerase B"
                     /EC_number=3D"<A =
href=3D"http://eutils.ncbi.nlm.nih.gov/entrez/eutils/%22http://www.expasy=
.org/enzyme/5.2.1.8%22">5.2.1.8</A>"
                     /calculated_mol_wt=3D18138
     <A =
href=3D'http://eutils.ncbi.nlm.nih.gov/entrez/eutils/%22http://eutils.ncb=
i.nlm.nih.gov:80/protein/70731273?from=3D6&amp;to=3D163&amp;report=3Dgpwi=
thparts"'>Region</A>          6..163
                     /region_name=3D"cyclophilin_EcCYP_like"
                     /note=3D"cyclophilin_EcCYP_like: cyclophilin-type =
A-like
                     peptidylprolyl cis- trans isomerase (PPIase) domain
                     similar to the cytosolic E. coli cyclophilin A and
                     Streptomyces antibioticus SanCyp18. Compared to the
                     archetypal cyclophilin Human cyclophilin A, =
these...;
                     cd01920"
                     /db_xref=3D"CDD:<A =
href=3D'http://eutils.ncbi.nlm.nih.gov/entrez/eutils/%22http://eutils.ncb=
i.nlm.nih.gov:80/Structure/cdd/cddsrv.cgi?uid=3D29391"'>29391</A>"
     <A =
href=3D'http://eutils.ncbi.nlm.nih.gov/entrez/eutils/%22http://eutils.ncb=
i.nlm.nih.gov:80/protein/70731273?itemid=3D7&amp;report=3Dgpwithparts"'>S=
ite</A>            order(45,47,50..51,53,89..94,102,110..111,123)
                     /site_type=3D"other"
                     /note=3D"substrate binding site"
                     /db_xref=3D"CDD:<A =
href=3D'http://eutils.ncbi.nlm.nih.gov/entrez/eutils/%22http://eutils.ncb=
i.nlm.nih.gov:80/Structure/cdd/cddsrv.cgi?uid=3D29391"'>29391</A>"
     <A =
href=3D'http://eutils.ncbi.nlm.nih.gov/entrez/eutils/%22http://eutils.ncb=
i.nlm.nih.gov:80/nuccore/70728250?from=3D4518552&amp;to=3D4519055&amp;rep=
ort=3Dgbwithparts"'>CDS</A>             1..167
                     /locus_tag=3D"PFL_3914"
                     /coded_by=3D"NC_004129.6:4518552..4519055"
                     /note=3D"identified by match to protein family HMM =
PF00160"
                     /transl_table=3D<A =
href=3D'http://eutils.ncbi.nlm.nih.gov/entrez/eutils/%22http://eutils.ncb=
i.nlm.nih.gov:80/Taxonomy/Utils/wprintgc.cgi?mode=3Dc#SG11"'>11</A>
                     /db_xref=3D"GeneID:<A =
href=3D'http://eutils.ncbi.nlm.nih.gov/entrez/eutils/%22http://eutils.ncb=
i.nlm.nih.gov:80/sites/entrez?db=3Dgene&amp;cmd=3DRetrieve&amp;dopt=3Dful=
l_report&amp;list_uids=3D3478298"'>3478298</A>"

</PRE></FONT>
<P>
<TABLE cellSpacing=3D2 cellPadding=3D1 width=3D"100%" border=3D2>
  <TBODY>
  <TR>
    <TD noWrap align=3Dmiddle><B>Mascot:</B>&nbsp; <A=20
      =
href=3D"http://www.matrixscience.com/">http://www.matrixscience.com/</A> =

  </TD></TR></TBODY></TABLE></P></BODY></HTML>

------=_NextPart_000_0000_01CBDA5D.DA5E54E0
Content-Type: image/gif
Content-Transfer-Encoding: base64
Content-Location: http://www.matrixscience.com/images/88x31_logo_white.gif

R0lGODlhWAAfANX/AMDAwP/v7//f3//Pz/+/v/+vr/+fn/+Pj/9/f/9wcP9gYP9QUP9AQP8wMP8g
IP8QEP8AAO/v/+/v79/f/9/f38/P/8/Pz7+//7+/v6+v/6+vr5+f/5+fn4+P/4+Pj39//39/f3Bw
/3BwcGBg/2BgYFBQ/1BQUEBA/0BAQDAw/zAwMCAg/yAgIBAQ/xAQEAAA/wAAAAAAAAAAAAAAAAAA
AAAAAAAAAAAAAAAAAAAAAAAAAAAAAAAAAAAAAAAAAAAAACH5BAEAAAAALAAAAABYAB8AQAb/QIBw
SCwaj8ikcslsEl0wTDHz+bxOgMrp8mpFiJFThfsyjl4j82tVLaVGk+Hq1TF2ut8jCkYRSkgcToKD
hIQUKiBCHnxEAghDBA8QQg4QBEQBQwyWQ5ICAAsBAZcACKQJEAsMQgQQk5hCAhAPlAACn0MkUYMS
HCIaABMfJychRSPEH0YbWEMXJyUhxCPSJQAb0icjH8gfeRvIxRnXxCfeGcQlFwAWIn1HLC7vQhtl
AFZ1ES0v6/QrRGSIWPlXpF6LISWuVNgA4EyaIRta9Jvw4kUcInsCDZEARcqQBQ6I0AJQAEIDIgQU
xJo1pOQqIQFUCmFQyYAQAzZBQXikqYAQ/wQQZAIgkFPIHmCFkipdyrSp06eDSLiQUDBhM3JrjFSY
Y++aMgAnXnwdUUFIwodgX1gTso/hkAgVK0w4Ma4IBxZHQMDACzCNlRJiKFokEu5EiopFrFwdYiWF
EC5rhYQ1BqbEhsN1inCE4YGIBBAo5kEdrRS0EQkwEhEp0AABAgYGeA6liUBBAgOXFDDYvUDA7t+/
LxHYzTPAb1wHHCxAsMBAgtnAf2cawsGFhSIUYOwiAtSVgwFCDphM4mmlpQQhiSgQMMBVAAEyNx1A
UtJBgQVCh2DQjoRE5yEOODDdAA+AV0oqMClgoAIQzDcTJwAE8Fp4zwEIwXQANABBTillEv9AeREu
px8LGpFm4okopqjiiiyOxoEKHg2xz2Jn8KPVPkSYA0AGeDT0EI8v5HEYWiG84BhEiAEQARueoXDd
EYv8R0QKij2GzAtuvVUCkIwJUUFFF30l2EVf2nhNVkWEBVhZRnDASBH7wUBVjhEoFkYEZ3w1BFkA
BESEYGy+1dYFH6wQaJ89HgMmlDC4cIQIMJBQRAlxWNHCOEWi5ZUzSQqhzwt1ETGHW1UKMSYRFaRQ
1h1HErEIX3ZZl2NFjo2QRglcpZBBBIehIcQIuQpzwj4tnHDRXMSKseMaHzxT0QppZNArFh/0ukI/
RqlQhAkmiNbitwBIoMKTG71ZxC1JEIDsYYqjJEUBCSB4q5dqQrSHS3s5GRDUEAmMpFNRlZBigL/i
PTCggBFqCLBMAcwyHQInDWFBpEfooi0RmzBAyiMfQhieTwdW+C8ABxCA7lAIoLKAEKGQBEF6H1n4
SSjqDpHddkS4KakRBWzCEgDyIaHvyj8FVcADRdkiU00JgNcwBLgYsQkC+pJChF4oHDFxEQnIBnTE
AauXSXswDy2ETwl8YtwQ7TVY78uNyMQgT5e0LMTEUua1swAF9MybgT8FiN8n8Emi8QALuLJAAgxI
ou4mD8h2QH4BLPBAA8tlMpwrtvmcCQgieDAnuKQXEgQAOw==

------=_NextPart_000_0000_01CBDA5D.DA5E54E0
Content-Type: application/octet-stream
Content-Transfer-Encoding: base64
Content-Location: http://www.matrixscience.com/cgi/mass_error.pl?mass_error_2953704075874777

R0lGODlhwgGWAMIAAP///wAAAP8AAADMAAAA/wAAAAAAAAAAACH5BAEAAAAALAAAAADCAZYAAAP+
CLrc/jDKSau9OOvNu/9gKI5kaZ5oqq5s675wLM90bd94ru987//AoHBILBqPyKRyyWw6n9CodEqt
Wq/YrHbL7Xq/4LB4TC6bz+i0es1uu9/wuHxOr9vv+Lx+z+/7/4CBgoOEhYaHiImKi4yNjhMEj5Jk
ApVbkZOZX5UCl5qfXJyeoKSTAROnCgGrqw+YpbCLp6kPs6qQsbmItLQMvACsvQyvusWBvw6/yA3E
xs58y74LwqcE1tfYxNjD19zW3trdC9vj4grk5+YA6Ovq7O/u8d/l8+n17ffw+fLh+/79AMEJpBeQ
4EB7BREexJeQ4UJ9Ddl5CJYh2rSL0hw0e8b+MUwvYRRsTVN2qySzjig9JqvYoBVGVS41ppyZaSPN
m4hs4twZJRjIFzp5Cl1i6yfQoUifiDSqQmLSp0aW1ggKtWqQmDOoWt3KRivXrzN8Mm3hFazZFiDH
rih7ti2KtFPdyo0BlwbbuXg/iMXqwmnev1juAh68RDDhwxHqZu0jCrHKl4v5NHYMhqINw2wmU56E
ebNnHZ0/i5bhd7TpHqFPq2aRerXrE61fyxYRe7btDrVvc1XbV7do3r19ewbeVJ1wx8TXHt8sNu7y
5yVyQx9qGUNyCtKn7/xoHRht7Vg0q+FuwSKH7OB5iE9DvoL5DejT61jPnlV3kxiy6X/Ij//+P/8R
9WfQgAoR6JCBEAGoIIICFujggQ8myOB/EwZIYYQNQqhhaS+8p0F88qF0nTQjRgBiKJYMQR90JWYU
wolbrKheivK1CJseMu6Q43I2RhdiXs3Z9eOQ2BE5V48vGmfkV0iSAOOSsDQ5wpNQliLli1WaFWRk
WS5JZZeSKEYamFal4iFZZFZlJmR9KZkmT2viF8OXb8qyl3N1ykfMjnm6tieNffr2ZyeBCkdnoXId
iihYHC5qGwF8OnoapIBK+mikloqmaKZbbcppVZ5++lSoovLUaKmjkYqqqavOpmqrN70K6y6ojGSf
TLOW6R0EUkkga66DvKfMrbgCm5SwF/3+ol82C2J44YYZSuishdQ2C+2z0l5bbYXWZutttOBiG+62
HVKErJw//WosIOfuyuY56z4lEkzJmpRuvPK21B4wfI2Dr6b/uoFpFOoG7MPAUBRs8IyEdqHwwpwt
K/HEFFds8cUYZ6zxxhx37PHHIIcs8sgkl+zxFK2l/IHKuK3sQWwsn+dyyzTXDN/MBL+s884y23yz
zx/y/DPQ+Qk99NFIOxFz0hksHbTRTePM9AUwQ1201VRL/YTTUWNtAddd90x01mOTLfbUZqP9Ncpe
V1B12W5rHfbZT9Ndt9pFtp033BD37fffgIdpa0zU1Levu3KScatPbF65m3nzzqs4RpH+uyv5GCS1
ZDnizFm+eL2JT565d2eqZNnojutq7+alfxEn6aBzPjnrsaeuZi20h/5Y7rDrXhnuqJv2U+Wtc9Ee
8e/urnnwoy2z5uizk1i77Mpv3vv1w52OVeFnMI6u5t1rf7jtgZdv/vnop6/++uy3D8UA8A+ggPzz
zw+/DfQDEP/97pNQ/H3VWckH8ie/+xlwAfmLAf/017+3zCJ1zkvMABHIwAIycALxqx//CkjADeov
gQywoP0W2AAOapB+B2xgvcxEuBYy5Xgw4R4HCFjBC5KwhBT0oA5ziMII0LB+DtBhDy0IQvcVZXnT
w91LZEi9C+wPiBeEYgmfCMIq5rB8AkWMYgivqMEaqtB62vPFWGDIr+15QIRRtGIQcbjFNnoRgw/I
Ig3n+MYGMu97vHJR5ZLnRCDSUYoUdCMg/whHKMpxiEOsY/8y14o7CjB3hJtgF/14wxB6UJAjBGQQ
n/jBLFYQkYb8IhiX4sJalZEXvWKDGkW5k1WyEgsJAAA7

------=_NextPart_000_0000_01CBDA5D.DA5E54E0
Content-Type: application/octet-stream
Content-Transfer-Encoding: base64
Content-Location: http://www.matrixscience.com/cgi/mass_error.pl?mass_error_ppm_1386464518126822

R0lGODlhwgGWAMIAAP///wAAAP8AAADMAAAA/wAAAAAAAAAAACH5BAEAAAAALAAAAADCAZYAAAP+
CLrc/jDKSau9OOvNu/9gKI5kaZ5oqq5s675wLM90bd94ru987//AoHBILBqPyKRyyWw6n9CodEqt
Wq/YrHbL7Xq/4LB4TC6bz+i0es1uu9/wuHxOr9vv+Lx+z+/7/4CBgoOEhYaHiImKi4yNfAGQDAEa
BJUEjpiZFpMKnJOclJqioxGfC6AYl6SrWQKuKJCRG56nG6qsuFSuAieoqJu1nRWWxMQMxgvICsoA
zM6Wx9DJ0svUzdbPldHa09zV3tfg2bfh5OPb5tjq4uvp7O/u8ejz3fL19N/2+fjl/Ja7+z78AjBQ
gq9gGcjlWmhooClbDCM2jAWqoAWFEjOmoWj+UQUzjSDLdIyBMaRJMBRtlDzJUstIGCtbyqzC8eWJ
jzNzHoqps2eTlDV4+hx65CANoXIAEs1jFKa1PEqX4qEVtE9UqXVqyiKJtasepF7D4gCK4ZdNBzjF
qs3RtMJWgnAhrp2ro+2Eh3HzpqLLd6ywDBUR7u1LWIbWs3/zni3G2F87x/Ag6+t3r3LAy5Qxn7Oc
ufNmzY85f/YcGnRk0aVJnzY9eXSNwIkHF55N5CBitLRzp3B4gaPghLqDm7DrIq3w4xzIHkXOXArY
5tCDPI9OPYfx6th9TM/Ofcb27uCLhx9/4zr58y2+oy982+N67O3dv6cev0F9tE/nM78Plz/+bv1d
XKVGTb39xoF6AC4hoB+wfYBggkksuFEsZRk4DGOjZZiahqup1tqGIHbI4YcihkjiiZKliFqJLKK4
4mQeEFeKhaFAiJyMM/rXwIM2YoXjjCLwWIaEPRBpo3IvmAeHkTsw2WN5ejiZg5T66TiCkE8OZeWV
WQa3pYP5dUnYlyBgKWZOBC535prDsDkbmQeG6aZYcDo4Z191emDmnSbleSCfdKXpFDiAVmdWB3sW
yhBvvdn2p6JeUaXXXYrROEGikOIiaXwNLoahiSqyFqqHo45YKqgvntqiqi6KmuqrrsZKKqwdbFoK
WZ3KlalUhwGG0H2Y7rqUo7oKe5xvsV3+JKexEAbLbHPOPotctNLmpmS16FGLrbXb9qhtt3xdCy54
344brrkAlotuWMxQua5MFFpKATnuvnsSbHgBt0C99raEF7D9QvXKELbO++mqtJqaMKqyKtwww7M+
jLDErUZsscMXU7NLhy0gW2myFwWMB7+GSSJvBOqKnAlv/KWssiMe1yfuy8e5THNPNt+cU846n0QM
yT3TRQDQQa819MBFM8dz0iEtzXREB0ct9dRUV2311VhnrfXWXHft9ddghy322J9OIeTZdiKqZ9qP
qu1223DXGLfcxdbtBNpvzy2b3frqvTfdgAf+d99+h7y2c4cXbrji87LN9+CQX4Al3oz+N57340tQ
jvnim1t+OeGdX5p45RJoHnrpjj9hOuiCSz766Sinznrkrn9OO+et1/707rz37vu9p+Bq34R2HYpG
vDEPn91WLNfiZxL4VhrY80hM78C/kzb3L/LOn/wF9taDTMYn3AvTIH2/Su99F7aGn/0Y7Xcv/n4P
gL/+Frm6T3319as//439098ZmmK//3nBIgV8H/0SQwv3je96/uvPAJUXlwRGB1nxStb+iiI8k3nQ
DBh8i/F+R8ISmvCEKEyhClfIQj8M4IUDUEAMZSjDF9pghgCAoQ1bOJz7AYMgGYTgB3AYQxsacQE4
jMEOc8hDFUTiLQJJHwSsREQmFpHbiROAIQ13WEQicjGHSWTAFWu4xAZ0cYszPGITh/eQDLoRih/8
WBAVaIEqXjGNYRQjEsGIxi3u8YsQqCINHfDFQlpxjSbLlwTNRyMCUpCOFdDhILE4STNKMoyY/GMk
H5BHSo7xkJ9EJL6Q54uROBKIIvTAJwW5R0Ka8ZV69CMFOklLTfoxlGsU4G864sjz6SiNk1wlJ2HZ
ymLiMpDG5CQwDXlMHobvifKjY/46cb4N2LGVWgwkIIuJxG1qM5vZdGUhgVnJXAYDmqgM3ks88cYK
uiGTiCQKPOPJhQQAADs=

------=_NextPart_000_0000_01CBDA5D.DA5E54E0--
