# Supplementary material for: Regulation of GacA in Pseudomonas chlororaphis Strains Shows a Niche Specificity
Source: PLoS One. 2015 Sep 17;10(9):e0137553. doi: 10.1371/journal.pone.0137553 (PMC4574860; doi:10.1371/journal.pone.0137553)
Supplement: S3 File — (ZIP) [file pone.0137553.s003.zip › MALDI-TOFMS-data/C19.mht]

From: <Saved by Windows Internet Explorer 7>
Subject: Mascot Search Results: Protein View
Date: Fri, 4 Mar 2011 10:06:27 +0800
MIME-Version: 1.0
Content-Type: multipart/related;
	type="text/html";
	boundary="----=_NextPart_000_0000_01CBDA53.D39B4460"
X-MimeOLE: Produced By Microsoft MimeOLE V6.00.2900.2180

This is a multi-part message in MIME format.

------=_NextPart_000_0000_01CBDA53.D39B4460
Content-Type: text/html;
	charset="utf-8"
Content-Transfer-Encoding: quoted-printable
Content-Location: http://www.matrixscience.com/cgi/protein_view.pl?file=../data/20110304/Fttmrzstt.dat&hit=1

=EF=BB=BF<!DOCTYPE HTML PUBLIC "-//W3C//DTD HTML 4.0 Transitional//EN">
<!-- 0 seconds --><!-- 0 seconds --><!-- 0 seconds =
--><HTML><HEAD><TITLE>Mascot Search Results: Protein View</TITLE>
<META http-equiv=3DContent-Type content=3D"text/html; charset=3Dutf-8">
<META content=3D"MSHTML 6.00.5730.13" name=3DGENERATOR></HEAD>
<BODY vLink=3D#0000ff aLink=3D#0000ff bgColor=3D#ffffff>
<H1><IMG height=3D31=20
src=3D"http://www.matrixscience.com/images/88x31_logo_white.gif" =
width=3D88=20
align=3Dtop border=3D0 NATURALSIZEFLAG=3D"3"> Mascot Search Results</H1>
<H3>Protein View</H3>
<FORM method=3Dpost><INPUT type=3Dhidden =
value=3D../data/20110304/Fttmrzstt.dat=20
name=3Dfile> <INPUT type=3Dhidden value=3D1 name=3Dhit> <INPUT =
type=3Dhidden value=3Dfalse=20
name=3Dshowall> <INPUT type=3Dhidden value=3D0 name=3Dave_thresh> <INPUT =
type=3Dhidden=20
value=3D0 name=3D_ignoreionsscorebelow> <INPUT type=3Dhidden =
value=3D0.05=20
name=3D_sigthreshold> <INPUT type=3Dhidden name=3Dreport> <INPUT =
type=3Dhidden value=3D1=20
name=3Ddb_idx> <INPUT type=3Dhidden value=3D32 name=3D_msresflags> =
<INPUT type=3Dhidden=20
value=3D2 name=3D_msresflags2> <INPUT type=3Dhidden value=3D0 =
name=3Dpercolate> <INPUT=20
type=3Dhidden value=3D0 name=3Dpercolate_rt> <FONT=20
face=3D"Courier New,Courier,monospace"><PRE>Match to: =
<B>gi|227821899</B> Score: <B>97</B> Expect: <B>0.0015</B>
<B>uridylate kinase [Sinorhizobium fredii NGR234]</B>

Nominal mass (M<SUB>r</SUB>): <B>30413</B>; Calculated pI value: =
<B>7.60</B>
NCBI BLAST search of <A =
href=3D"http://www.ncbi.nlm.nih.gov/blast/Blast.cgi?ALIGNMENTS=3D50&amp;A=
LIGNMENT_VIEW=3DPairwise&amp;AUTO_FORMAT=3DSemiauto&amp;CDD_SEARCH=3Don&a=
mp;CLIENT=3Dweb&amp;COMPOSITION_BASED_STATISTICS=3Don&amp;DATABASE=3Dnr&a=
mp;DESCRIPTIONS=3D100&amp;ENTREZ_QUERY=3D(none)&amp;EXPECT=3D10&amp;FILTE=
R=3DL&amp;FORMAT_BLOCK_ON_RESPAGE=3DNone&amp;FORMAT_OBJECT=3DAlignment&am=
p;FORMAT_TYPE=3DHTML&amp;GAPCOSTS=3D11+1&amp;I_THRESH=3D0.001&amp;LAYOUT=3D=
TwoWindows&amp;MATRIX_NAME=3DBLOSUM62&amp;NCBI_GI=3Don&amp;PAGE=3DProtein=
s&amp;PROGRAM=3Dblastp&amp;QUERY=3DMPFVYPACVIAVDPPGLCQWRSIPRKTICPHAAVRVCR=
ACVPICSGVMMSAKPIYKRVLLKASGEALMGSQGFGIDVAVADRIASDIAEARAMGVEVGVVVGGGNIFRGVA=
VASKGGDRVTGDHMGMLATVINALALATSLRKQDIDTVVLSAIAMPEICESFSQRATLYHLSLGRVVIFAGGT=
GNPFFTTDSAAALRAAEMGAEAIFKGTQVDGIYSADPKKDPLATRFDRLTHSEVLEKGLAVMDVAAVALAREN=
AIPIVVFSIHEKGGFADILTGGGRATIVSDS&amp;SERVICE=3Dplain&amp;SET_DEFAULTS.x=3D=
9&amp;SET_DEFAULTS.y=3D5&amp;SHOW_OVERVIEW=3Don&amp;WORD_SIZE=3D3&amp;END=
_OF_HTTPGET=3DYes" target=3D_blank>gi|227821899</A> against nr
Unformatted <A =
href=3D"http://www.matrixscience.com/cgi/getseq.pl?NCBInr+gi%7c227821899+=
seq" target=3D_blank>sequence string</A> for pasting into other =
applications

Taxonomy: <A =
href=3D"http://www.ncbi.nlm.nih.gov/Taxonomy/Browser/wwwtax.cgi?lvl=3D0&a=
mp;id=3D394" target=3D_blank>Sinorhizobium fredii NGR234</A>
Links to retrieve other entries containing this sequence from NCBI =
Entrez:
<A =
href=3D"http://www.ncbi.nlm.nih.gov/entrez/query.fcgi?cmd=3Dsearch&amp;db=
=3Dprotein&amp;doptcmdl=3Dgenpept&amp;tool=3Dmascot&amp;term=3D227340898"=
 target=3D_blank>gi|227340898</A> from <A =
href=3D"http://www.ncbi.nlm.nih.gov/Taxonomy/Browser/wwwtax.cgi?lvl=3D0&a=
mp;id=3D394" target=3D_blank>Sinorhizobium fredii NGR234</A>

Fixed modifications: Carbamidomethyl (C)
Variable modifications: Oxidation (M)
Cleavage by Trypsin: cuts C-term side of KR unless next residue is P
Number of mass values searched: <B>49</B>
Number of mass values matched: <B>9</B>
Sequence Coverage: <B>37%</B>

Matched peptides shown in <B><FONT color=3D#ff0000>Bold Red</FONT></B>

     <B>1</B> MPFVYPACVI AVDPPGLCQW RSIPR<B><FONT color=3D#ff0000>KTICP =
HAAVRVCRAC VPICSGVMMS </FONT></B>
<B>    51<FONT color=3D#ff0000> AKPIYKR</FONT></B>VLL KASGEALMGS =
QGFGIDVAVA DRIASDIAEA R<B><FONT color=3D#ff0000>AMGVEVGVV </FONT></B>
<B>   101<FONT color=3D#ff0000> VGGGNIFR</FONT></B>GV AVASK<B><FONT =
color=3D#ff0000>GGDRV TGDHMGMLAT VINALALATS LR</FONT></B>KQDIDTVV=20
<B>   151</B> LSAIAMPEIC ESFSQRATLY HLSLGRVVIF AGGTGNPFFT TDSAAALRAA=20
<B>   201</B> EMGAEAIFKG TQVDGIYSAD PK<B><FONT =
color=3D#ff0000>KDPLATR</FONT></B>F DRLTHSEVLE K<B><FONT =
color=3D#ff0000>GLAVMDVAA </FONT></B>
<B>   251<FONT color=3D#ff0000> VALAR</FONT></B>ENAIP IVVFSIHEK<B><FONT =
color=3D#ff0000>G GFADILTGGG R</FONT></B>ATIVSDS
</PRE></FONT>
<P><INPUT onclick=3D"this.form.showall.value=3D'true'; return true" =
type=3Dsubmit value=3D"Show predicted peptides also">=20

<P><INPUT type=3Dsubmit value=3D"Sort Peptides By">&nbsp; <INPUT =
type=3Dradio CHECKED=20
value=3Dstartup name=3Dsort>Residue Number&nbsp; <INPUT type=3Dradio =
value=3Dmassup=20
name=3Dsort>Increasing Mass&nbsp; <INPUT type=3Dradio value=3Dmassdown=20
name=3Dsort>Decreasing Mass&nbsp; <FONT face=3D"Courier =
New,Courier,monospace"><PRE><B> Start - End     Observed    Mr(expt)   =
Mr(calc)     Delta   Miss Sequence</B>
<B><FONT color=3D#ff0000>    26 - 35     1152.6158  1151.6085  1151.6233 =
   -0.0148     1  R.KTICPHAAVR.V </FONT></B>=20
<B><FONT color=3D#ff0000>    27 - 35     1024.5317  1023.5244  1023.5284 =
   -0.0040     0  K.TICPHAAVR.V </FONT></B>=20
<B><FONT color=3D#ff0000>    36 - 56     2459.0390  2458.0317  2458.1663 =
   -0.1346     1  R.VCRACVPICSGVMMSAKPIYK.R </FONT></B> 2 Oxidation (M)=20
<B><FONT color=3D#ff0000>    39 - 57     2183.8862  2182.8789  2183.0723 =
   -0.1934     1  R.ACVPICSGVMMSAKPIYKR.V </FONT></B> Oxidation (M)=20
<B><FONT color=3D#ff0000>    92 - 108    1676.7316  1675.7243  1675.8716 =
   -0.1473     0  R.AMGVEVGVVVGGGNIFR.G </FONT></B> Oxidation (M)=20
<B><FONT color=3D#ff0000>   116 - 142    2740.2797  2739.2725  2739.4160 =
   -0.1435     1  K.GGDRVTGDHMGMLATVINALALATSLR.K </FONT></B>=20
<B><FONT color=3D#ff0000>   223 - 229     800.3894   799.3821   799.4552 =
   -0.0731     1  K.KDPLATR.F </FONT></B>=20
<B><FONT color=3D#ff0000>   242 - 255    1372.5895  1371.5822  1371.7544 =
   -0.1722     0  K.GLAVMDVAAVALAR.E </FONT></B> Oxidation (M)=20
<B><FONT color=3D#ff0000>   270 - 281    1120.4329  1119.4256  1119.5673 =
   -0.1417     0  K.GGFADILTGGGR.A </FONT></B>=20

<B>No match to: </B>824.9957, 842.4246, 860.9663, 861.3550, 876.9164, =
877.3523, 893.3516, 910.4632, 1046.4998, 1098.5191, 1243.5582, =
1265.5410, 1287.5191, 1342.6358, 1427.6216, 1478.4778, 1512.7349, =
1518.6440, 1524.6999, 1534.6593, 1673.7213, 1768.8262, 1833.8581, =
2106.0656, 2128.0444, 2161.9055, 2210.9779, 2321.0319, 2382.0701, =
2389.6200, 2430.0672, 2446.1168, 2451.1006, 2462.0864, 2473.0568, =
2475.0535, 2491.0474, 2718.3097, 2892.3259, 2914.2731
<P><IMG height=3D150 alt=3D"Error Distribution" =
src=3D"http://www.matrixscience.com/cgi/mass_error.pl?mass_error_13963434=
42980246" width=3D450><IMG height=3D150 alt=3D"Error Distribution (ppm)" =
src=3D"http://www.matrixscience.com/cgi/mass_error.pl?mass_error_ppm_6554=
41638390193" width=3D450>
</FORM><HR>
LOCUS       YP_002825869             288 aa            linear   BCT =
28-DEC-2010
DEFINITION  uridylate kinase [Sinorhizobium fredii NGR234].
ACCESSION   YP_002825869
VERSION     YP_002825869.1  GI:227821899
DBLINK      Project: <A =
href=3D"http://eutils.ncbi.nlm.nih.gov/entrez/eutils/%22http://eutils.ncb=
i.nlm.nih.gov:80/genomeprj/59081%22">59081</A>
DBSOURCE    REFSEQ: accession <A =
href=3D"http://eutils.ncbi.nlm.nih.gov/entrez/eutils/%22http://eutils.ncb=
i.nlm.nih.gov:80/nuccore/227820587%22">NC_012587.1</A>
KEYWORDS    .
SOURCE      Sinorhizobium fredii NGR234
  ORGANISM  <A =
href=3D'http://eutils.ncbi.nlm.nih.gov/entrez/eutils/%22http://eutils.ncb=
i.nlm.nih.gov:80/Taxonomy/Browser/wwwtax.cgi?id=3D394"'>Sinorhizobium =
fredii NGR234</A>
            Bacteria; Proteobacteria; Alphaproteobacteria; Rhizobiales;
            Rhizobiaceae; Sinorhizobium/Ensifer group; Sinorhizobium.
REFERENCE   1  (residues 1 to 288)
  AUTHORS   Schmeisser,C., Liesegang,H., Krysciak,D., Bakkou,N., Le =
Quere,A.,
            Wollherr,A., Heinemeyer,I., Morgenstern,B., =
Pommerening-Roser,A.,
            Flores,M., Palacios,R., Brenner,S., Gottschalk,G., =
Schmitz,R.A.,
            Broughton,W.J., Perret,X., Strittmatter,A.W. and Streit,W.R.
  TITLE     Rhizobium sp. strain NGR234 possesses a remarkable number of
            secretion systems
  JOURNAL   Appl. Environ. Microbiol. 75 (12), 4035-4045 (2009)
   PUBMED   <A =
href=3D"http://eutils.ncbi.nlm.nih.gov/entrez/eutils/%22http://eutils.ncb=
i.nlm.nih.gov:80/pubmed/19376903%22">19376903</A>
REFERENCE   2  (residues 1 to 288)
  CONSRTM   NCBI Genome Project
  TITLE     Direct Submission
  JOURNAL   Submitted (22-APR-2009) National Center for Biotechnology
            Information, NIH, Bethesda, MD 20894, USA
REFERENCE   3  (residues 1 to 288)
  AUTHORS   Liesegang,H., Krysziak,D., Schmeisser,C., Bakkou,N., Le =
Quere,A.,
            Strittmatter,A.W., Wollherr,A., Heinemeyer,I., =
Morgenstern,B.,
            Gottschalk,G., Schmitz,R.A., Broughton,W.J., Perret,X. and
            Streit,W.R.
  TITLE     Direct Submission
  JOURNAL   Submitted (29-OCT-2007) Institute of Microbiology and =
Genetics,
            Goettingen Genomics Laboratory, Grisebachstrasse 8, =
Goettingen,
            Lower Saxony D-37077, Germany
<A name=3Dcomment_227821899></A>COMMENT     PROVISIONAL <A =
href=3D"http://eutils.ncbi.nlm.nih.gov/entrez/eutils/%22http://eutils.ncb=
i.nlm.nih.gov:80/RefSeq/%22">REFSEQ</A>: This record has not yet been =
subject to final
            NCBI review. The reference sequence was derived from <A =
href=3D"http://eutils.ncbi.nlm.nih.gov/entrez/eutils/%22http://eutils.ncb=
i.nlm.nih.gov:80/protein/ACP25116%22">ACP25116</A>.
            Rhizobium sp. NGR234 is available from Prof. Wolfgang =
Streit,
            Biozentrum Klein Flottbek,Mikrobiologie, Ohnhorststr. 18  =
D-22609
            Hamburg, wolfgang.streit@uni-hamburg.de.
            Method: conceptual translation.
<A name=3Dfeature_227821899></A>FEATURES             Location/Qualifiers
     source          1..288
                     /organism=3D"Sinorhizobium fredii NGR234"
                     /strain=3D"NGR234"
                     /db_xref=3D"taxon:<A =
href=3D'http://eutils.ncbi.nlm.nih.gov/entrez/eutils/%22http://eutils.ncb=
i.nlm.nih.gov:80/Taxonomy/Browser/wwwtax.cgi?id=3D394"'>394</A>"
     <A =
href=3D'http://eutils.ncbi.nlm.nih.gov/entrez/eutils/%22http://eutils.ncb=
i.nlm.nih.gov:80/protein/227821899?from=3D1&amp;to=3D288&amp;report=3Dgpw=
ithparts"'>Protein</A>         1..288
                     /product=3D"uridylate kinase"
                     /EC_number=3D"<A =
href=3D"http://eutils.ncbi.nlm.nih.gov/entrez/eutils/%22http://www.expasy=
.org/enzyme/2.7.4.-%22">2.7.4.-</A>"
                     /calculated_mol_wt=3D29902
     <A =
href=3D'http://eutils.ncbi.nlm.nih.gov/entrez/eutils/%22http://eutils.ncb=
i.nlm.nih.gov:80/protein/227821899?from=3D56&amp;to=3D286&amp;report=3Dgp=
withparts"'>Region</A>          56..286
                     /region_name=3D"AAK_UMPK-PyrH-Ec"
                     /note=3D"UMP kinase (UMPK)-Ec, the =
microbial/chloroplast
                     uridine monophosphate kinase (uridylate kinase) =
enzyme
                     that catalyzes UMP phosphorylation and plays a key =
role in
                     pyrimidine nucleotide biosynthesis; regulation of =
this
                     process is via feed-back control...; cd04254"
                     /db_xref=3D"CDD:<A =
href=3D'http://eutils.ncbi.nlm.nih.gov/entrez/eutils/%22http://eutils.ncb=
i.nlm.nih.gov:80/Structure/cdd/cddsrv.cgi?uid=3D58620"'>58620</A>"
     <A =
href=3D'http://eutils.ncbi.nlm.nih.gov/entrez/eutils/%22http://eutils.ncb=
i.nlm.nih.gov:80/protein/227821899?itemid=3D6&amp;report=3Dgpwithparts"'>=
Site</A>            order(61,64..65,102..104,191..192,211..212,215,217,
                     219..220)
                     /site_type=3D"other"
                     /note=3D"putative nucleotide binding site"
                     /db_xref=3D"CDD:<A =
href=3D'http://eutils.ncbi.nlm.nih.gov/entrez/eutils/%22http://eutils.ncb=
i.nlm.nih.gov:80/Structure/cdd/cddsrv.cgi?uid=3D58620"'>58620</A>"
     <A =
href=3D'http://eutils.ncbi.nlm.nih.gov/entrez/eutils/%22http://eutils.ncb=
i.nlm.nih.gov:80/protein/227821899?itemid=3D5&amp;report=3Dgpwithparts"'>=
Site</A>            order(102..104,108..109,123,126..127,184,186..187,
                     189..191)
                     /site_type=3D"other"
                     /note=3D"uridine monophosphate binding site"
                     /db_xref=3D"CDD:<A =
href=3D'http://eutils.ncbi.nlm.nih.gov/entrez/eutils/%22http://eutils.ncb=
i.nlm.nih.gov:80/Structure/cdd/cddsrv.cgi?uid=3D58620"'>58620</A>"
     <A =
href=3D'http://eutils.ncbi.nlm.nih.gov/entrez/eutils/%22http://eutils.ncb=
i.nlm.nih.gov:80/protein/227821899?itemid=3D7&amp;report=3Dgpwithparts"'>=
Site</A>            =
order(115..116,124..125,132,139,149,163,167,170,176,184,
                     186..188,197,200..201,257)
                     /site_type=3D"other"
                     /note=3D"homohexameric interface"
                     /db_xref=3D"CDD:<A =
href=3D'http://eutils.ncbi.nlm.nih.gov/entrez/eutils/%22http://eutils.ncb=
i.nlm.nih.gov:80/Structure/cdd/cddsrv.cgi?uid=3D58620"'>58620</A>"
     <A =
href=3D'http://eutils.ncbi.nlm.nih.gov/entrez/eutils/%22http://eutils.ncb=
i.nlm.nih.gov:80/nuccore/227820587?from=3D1374499&amp;to=3D1375365&amp;re=
port=3Dgbwithparts"'>CDS</A>             1..288
                     /gene=3D"pyrH"
                     /locus_tag=3D"NGR_c13360"
                     /coded_by=3D"NC_012587.1:1374499..1375365"
                     /note=3D"Catalyzes the phosphorylation of UMP to =
UDP"
                     /transl_table=3D<A =
href=3D'http://eutils.ncbi.nlm.nih.gov/entrez/eutils/%22http://eutils.ncb=
i.nlm.nih.gov:80/Taxonomy/Utils/wprintgc.cgi?mode=3Dc#SG11"'>11</A>
                     /db_xref=3D"GeneID:<A =
href=3D'http://eutils.ncbi.nlm.nih.gov/entrez/eutils/%22http://eutils.ncb=
i.nlm.nih.gov:80/sites/entrez?db=3Dgene&amp;cmd=3DRetrieve&amp;dopt=3Dful=
l_report&amp;list_uids=3D7793209"'>7793209</A>"

</PRE></FONT>
<P>
<TABLE cellSpacing=3D2 cellPadding=3D1 width=3D"100%" border=3D2>
  <TBODY>
  <TR>
    <TD noWrap align=3Dmiddle><B>Mascot:</B>&nbsp; <A=20
      =
href=3D"http://www.matrixscience.com/">http://www.matrixscience.com/</A> =

  </TD></TR></TBODY></TABLE></P></BODY></HTML>

------=_NextPart_000_0000_01CBDA53.D39B4460
Content-Type: image/gif
Content-Transfer-Encoding: base64
Content-Location: http://www.matrixscience.com/images/88x31_logo_white.gif

R0lGODlhWAAfANX/AMDAwP/v7//f3//Pz/+/v/+vr/+fn/+Pj/9/f/9wcP9gYP9QUP9AQP8wMP8g
IP8QEP8AAO/v/+/v79/f/9/f38/P/8/Pz7+//7+/v6+v/6+vr5+f/5+fn4+P/4+Pj39//39/f3Bw
/3BwcGBg/2BgYFBQ/1BQUEBA/0BAQDAw/zAwMCAg/yAgIBAQ/xAQEAAA/wAAAAAAAAAAAAAAAAAA
AAAAAAAAAAAAAAAAAAAAAAAAAAAAAAAAAAAAAAAAAAAAACH5BAEAAAAALAAAAABYAB8AQAb/QIBw
SCwaj8ikcslsEl0wTDHz+bxOgMrp8mpFiJFThfsyjl4j82tVLaVGk+Hq1TF2ut8jCkYRSkgcToKD
hIQUKiBCHnxEAghDBA8QQg4QBEQBQwyWQ5ICAAsBAZcACKQJEAsMQgQQk5hCAhAPlAACn0MkUYMS
HCIaABMfJychRSPEH0YbWEMXJyUhxCPSJQAb0icjH8gfeRvIxRnXxCfeGcQlFwAWIn1HLC7vQhtl
AFZ1ES0v6/QrRGSIWPlXpF6LISWuVNgA4EyaIRta9Jvw4kUcInsCDZEARcqQBQ6I0AJQAEIDIgQU
xJo1pOQqIQFUCmFQyYAQAzZBQXikqYAQ/wQQZAIgkFPIHmCFkipdyrSp06eDSLiQUDBhM3JrjFSY
Y++aMgAnXnwdUUFIwodgX1gTso/hkAgVK0w4Ma4IBxZHQMDACzCNlRJiKFokEu5EiopFrFwdYiWF
EC5rhYQ1BqbEhsN1inCE4YGIBBAo5kEdrRS0EQkwEhEp0AABAgYGeA6liUBBAgOXFDDYvUDA7t+/
LxHYzTPAb1wHHCxAsMBAgtnAf2cawsGFhSIUYOwiAtSVgwFCDphM4mmlpQQhiSgQMMBVAAEyNx1A
UtJBgQVCh2DQjoRE5yEOODDdAA+AV0oqMClgoAIQzDcTJwAE8Fp4zwEIwXQANABBTillEv9AeREu
px8LGpFm4okopqjiiiyOxoEKHg2xz2Jn8KPVPkSYA0AGeDT0EI8v5HEYWiG84BhEiAEQARueoXDd
EYv8R0QKij2GzAtuvVUCkIwJUUFFF30l2EVf2nhNVkWEBVhZRnDASBH7wUBVjhEoFkYEZ3w1BFkA
BESEYGy+1dYFH6wQaJ89HgMmlDC4cIQIMJBQRAlxWNHCOEWi5ZUzSQqhzwt1ETGHW1UKMSYRFaRQ
1h1HErEIX3ZZl2NFjo2QRglcpZBBBIehIcQIuQpzwj4tnHDRXMSKseMaHzxT0QppZNArFh/0ukI/
RqlQhAkmiNbitwBIoMKTG71ZxC1JEIDsYYqjJEUBCSB4q5dqQrSHS3s5GRDUEAmMpFNRlZBigL/i
PTCggBFqCLBMAcwyHQInDWFBpEfooi0RmzBAyiMfQhieTwdW+C8ABxCA7lAIoLKAEKGQBEF6H1n4
SSjqDpHddkS4KakRBWzCEgDyIaHvyj8FVcADRdkiU00JgNcwBLgYsQkC+pJChF4oHDFxEQnIBnTE
AauXSXswDy2ETwl8YtwQ7TVY78uNyMQgT5e0LMTEUua1swAF9MybgT8FiN8n8Emi8QALuLJAAgxI
ou4mD8h2QH4BLPBAA8tlMpwrtvmcCQgieDAnuKQXEgQAOw==

------=_NextPart_000_0000_01CBDA53.D39B4460
Content-Type: application/octet-stream
Content-Transfer-Encoding: base64
Content-Location: http://www.matrixscience.com/cgi/mass_error.pl?mass_error_1396343442980246

R0lGODlhwgGWAMIAAP///wAAAP8AAADMAAAA/wAAAAAAAAAAACH5BAEAAAAALAAAAADCAZYAAAP+
CLrc/jDKSau9OOvNu/9gKI5kaZ5oqq5s675wLM90bd94ru987//AoHBILBqPyKRyyWw6n9CodEqt
Wq/YrHbL7Xq/4LB4TC6bz+i0es1uu9/wuHxOr9vv+Lx+z+/7/4CBgoOEhYaHiImKi4yNjhMETQKT
j5VykUyTApacbphLmp2iap+jpqcZBKqlqK2uEqyvsrOxXaGzuD+1XLe5vjq7W72/sgHGATSrwcTM
V8gLz8nN01vR0DXL1NqC2dvefd3f4kbHxjLK4+lNyOw24erwPO0A1jHv8fg38/Uw9/n/NcxhA0iw
DbqCCPWV40eBIYNoCx/4S0hxBD+HEOY92Af+qaLHFxcvQNx4rRyEiR9TaghpYaSDkS4boFRJs8LC
YxEixnx4jaeyn6oYHFQwFEDRo6uEJl2ANCjTpUShGpXatFRVpU6jZp269erTrlTDgh1rVWxZsljP
qk3L9utat221vpUbl+tcu/p6NthJT2LNvzs00oOpgC9RwIg/sBS515pjgQ5mJp7cV+8MyZQTm7ws
NbNnI5g/i7Y3urSQ0KZTlyiqurW7E8Ncyz4Jm9Ls235NxMaNGzXvfBhbsP4NOHg/4pSNv/CNXJ1y
4c01R5QWvbqH4dY/bsZg/Pnh7DQdc6+80btR8OF5trRc8gJz9NPEry+c0z18ldvL4zTMPi3+0Lte
0QXXgAIWiBeBBxoYYIIMLuigWXU9iBaCEgIIIYUXKphhgxtWmBd9Gdl3n3YcCAYZeRS8N+Iv5pH0
0DPTdbQiRS2qoOKMudS4Wmc4/nPTQD0GeZ6QBOl4wo1EomLkkUn6eAN2TY6z5GpR4vMjdVXCh2SW
lSx2DpdSgoiiC1CCyQyM/S1n5hW7SYGmmF+uWUWbUdx0ImlyUkEnNzxisWeeemwJxJ+AgkCoDd1B
kx9TXhxaaAeOziBYY2kK9VGk42AKA38aLcqoR5quyJ+YI/3nIYYTapgqh6ueqqqFrXa4Siiusgrr
rRHKGuuuuKLaq4Et6FTpmHB++iiNwzL+xJCgxxaD4okxLdusR/UINB1OuU3rWpnalsZstwB9C24+
4o4bT7nmisPtH6GmuwO6ZbTrbg7wkiHvvE/ia1q9+jKzbr818QuwvwN/JnDBvhyM8Cv/AnzvIsFh
m+LCEDycyKR6PaewkBYfMuqwllJMzcfE0iZyjiZ9jJGpLLfs8sswxyzzzDTXbPPNOOes88489+zz
z326MGqL3xadgtEoIM1k0kc3zXRAz74p4tJUm6C01U5XTeXTWpOwsXqKFuZptlhzXXbXI1y9Ndoi
qO31FG6nnfXZdK9d99tm2623E3G3PffecueNN9sh9F34yYgnrvjiEEO7lzwvygcySI3+8TWlRY6D
Xaykd0q+uQwSSzzm5U641GnJnGdMH2GIet4X6zSYTt7ppCuWMewYb9oeiLSPgfvsOOTe++dCAw/2
6cED/3vyr5NqfF6/k5wFtsszr171sStq7e6o664897WD8KbUyCOqvfPSOwP+8x+qvvrkLET7PfGU
o7+++bzbT3/x+je/PxbRgx//4IQ9SamugDGQ3PC6F6zImQOB3utf+b4gO9hZLyQWzJ7z/MdBAz4u
gFBzEQdzVz/3LTAMoquWDnSyHRW2jnqZE6AKYuRCGaYgRs963AutFcP/Me6HQAyiEIdIxCIaUWQD
SOIAFLBEJjIxiTVQ4gKkeMQSpG/6PIO5k+Y40EQALBGKYJziDLr4RTFWEXODsYj7RMhFMZaxjBOg
4hebOMcpQtGLXuxiA8i4xwfUEY93DOMZ2wMjyIROi5YxXec8wMc3PjECjaRjHp0YSSf68Y5mdEAg
JwnITg6yeSqEYA6L5boMKFGSlkzlHk+JRwbosZWehGQmX+lKN9oSjoNUJA9fJAEFiq2HGsAlH2up
yT4Sc5awhMAwaXlMYXaSmUXEXg1fcjz2XQ6VjczkMVWZTFjiUpm2lMAmxxnLM7LugfcT4TmvKM5w
tpKKl0SlNp8oT0gGkpXFHKc8oUlERVbmkInKIkQ40oZX8vOTxDAoQrmQAAA7

------=_NextPart_000_0000_01CBDA53.D39B4460
Content-Type: application/octet-stream
Content-Transfer-Encoding: base64
Content-Location: http://www.matrixscience.com/cgi/mass_error.pl?mass_error_ppm_655441638390193

R0lGODlhwgGWAMIAAP///wAAAP8AAADMAAAA/wAAAAAAAAAAACH5BAEAAAAALAAAAADCAZYAAAP+
CLrc/jDKSau9OOvNu/9gKI5kaZ5oqq5s675wLM90bd94ru987//AoHBILBqPyKRyyWw6n9CodEqt
Wq/YrHbL7Xq/4LB4TC6bz+i0es1uu9/wuHxOr9vv+Lx+z+/7/2ABgIOEXYKChYmKUYgAjYuQkUWN
j5KWlzuUGwScnZ4EDJ6hnaOcpaALoqmkq6atqAqqsayzrrWwALK5tLu2vbi6wbzCvsTAw8jFycfK
zczPp9Gv0rfUv9bG2Ms3miC4SQLhmONbhyLfSOEC5OxBAe+VFvEd6Efq7fg8j/Mv9fn/eOLxa+EP
oMGDGgoiXMiwga6GEN3Ae1dDYZZ7ETM6GBj+wyIWjBpDKphow+MVkCIzcoRhMqVLKxMp0mj5smYi
mjZzNiEp46HOn1L2VQRKdIrQmUWTQkG0cgVOpVAzxZTZMapVPU+vap3BE+nWrz6OzsgKtmwKsf14
mV1Lg2lJtnC5Tm16gmzcu0/s4t2rRC/fvxAEDgVMOATanoUTf+jaUa3ix0n8Qp7slbJlIpIva24Q
cwFdCJk3ixb82UFo0Zp5dstwGrVlTasxtHZNuDMDcyMrfNqtzVlvaNOCVxN+jXg249uQ+1YOfLjz
4s+PR08+fXn15tCzS9dOPfvi77EvzKaNCaWJ0pw950Yfivwd8zDgk2B/m6ojeu7tyHexfwT+/br5
1dEfI7aNFeCBLoyHYFGMpeXLgrXdNhiEhR3GEoWJWdgPhhnC8xaHIH6gYIgv/WfCiCSKZOKJKe61
4jmOtbjWiyOgKGNEU014444P2MgjQzSe8+OMOvg4pEFBCnlkWUnSE+OSUOVYGZQ7GkklOYJNeWVS
buWm5ZZEdXnfl2UN6J6YTW5yl5lRsKnHXGkmtKY4W7hZlE8h2HmjnkmNyCeYV/lJJ6B7WUloSpUk
Kt6hFQoFmwWGMorjmJTiRqkEkUo6qZf3hXfLbthtJ2p3o1rHnamlhkrqqqiyqmqrsL4q62+0Mlfr
cy0UuJqldGWqaUO7Vqrbr385qt5nvhL+i2RXikKqLIXJPmtVtNJCRW21QOGJLWrXbputt/l1C25O
4o5bU7nmuoRuuhlpyy5k677brrybxXvSoPQWYe8Kf37Qb746avFvBwMDjFgXBRu8xb4K4wPqwxBH
LPHEFFds8cUYZ6zxxhx37PHHIIcsMsdT2GhyCiejkDKAKqPscstSrMwizCzXPLPNJcic88tR6EyC
zzXyfPPQO9NM9M8lC100zkgbvfTRQTvdNNNNAK0k1VdDnfXTXE+tdQgMNyz22GSXrYaH6kmYSX2H
xdlBolQ1awPanNZ9aVv2XSp3DXTTfbfbR3TD6918B9vpsdy0LSzgGAi+OOJ8p+3Io+v+zQ35mIMz
TgTlh9vNFeGdh655BYOrLXoOmV8+euOVP+7555yXHgbaseuQZe2Wj0S76jig6TroMXTpu6cyUCIT
7oHwTvznpiPfluSpvw5DsM4zjzmnsj+P/e+rA1H78sWbzj030I8fefnVB882RelP37z5yXsZPeqS
K997+ad3PwFp9p+/Uf/aw9/8Zmefvc2NJLpKzwFpV0AFFq5vDpTeCwqktwjKhYGKM5sGN8jBDnrw
gyAMoQhXMIASDkABJ0QhCktYAxMuwIUjRAH4NsAUv1lwAykEwAlZyMMXziCHO/RhDM9ziDQZ7gE0
AqIOlxjECcBwhymE4gtZyMQcNkDKiQywog+pKEUdNnGI6cFN3+KWN/EJLm8vUmIQo6jFLG4xil5U
oRrh+AAYCtEBXIwjE/cIRglZqnWnQ+L7zOgBE9JxiXe8oiERmUhGfhECWGQkHrdIyUf28YzH2wdH
xFLDBnbgi5FU4STdSMo7WnKUiGxjKUG5R1XG0HkGJCQgNXQBOqqxkaJspBZvKQFeRiCPwORjH7dX
Q/j9j5i6qx8OKSlKO+Ixj6Wc4iF/ycVFThKYh3TlCM+IOTKupJPGu14bdjlMpZCznF1IAAA7

------=_NextPart_000_0000_01CBDA53.D39B4460--
