# Supplementary material for: Regulation of GacA in Pseudomonas chlororaphis Strains Shows a Niche Specificity
Source: PLoS One. 2015 Sep 17;10(9):e0137553. doi: 10.1371/journal.pone.0137553 (PMC4574860; doi:10.1371/journal.pone.0137553)
Supplement: S3 File — (ZIP) [file pone.0137553.s003.zip › MALDI-TOFMS-data/C2.mht]

From: <Saved by Windows Internet Explorer 7>
Subject: Mascot Search Results: Protein View
Date: Fri, 4 Mar 2011 13:28:16 +0800
MIME-Version: 1.0
Content-Type: multipart/related;
	type="text/html";
	boundary="----=_NextPart_000_0000_01CBDA70.04D0DBA0"
X-MimeOLE: Produced By Microsoft MimeOLE V6.00.2900.2180

This is a multi-part message in MIME format.

------=_NextPart_000_0000_01CBDA70.04D0DBA0
Content-Type: text/html;
	charset="utf-8"
Content-Transfer-Encoding: quoted-printable
Content-Location: http://www.matrixscience.com/cgi/protein_view.pl?file=../data/20110304/FttmrbuSt.dat&hit=1

=EF=BB=BF<!DOCTYPE HTML PUBLIC "-//W3C//DTD HTML 4.0 Transitional//EN">
<!-- 0 seconds --><!-- 0 seconds --><!-- 0 seconds =
--><HTML><HEAD><TITLE>Mascot Search Results: Protein View</TITLE>
<META http-equiv=3DContent-Type content=3D"text/html; charset=3Dutf-8">
<META content=3D"MSHTML 6.00.5730.13" name=3DGENERATOR></HEAD>
<BODY vLink=3D#0000ff aLink=3D#0000ff bgColor=3D#ffffff>
<H1><IMG height=3D31=20
src=3D"http://www.matrixscience.com/images/88x31_logo_white.gif" =
width=3D88=20
align=3Dtop border=3D0 NATURALSIZEFLAG=3D"3"> Mascot Search Results</H1>
<H3>Protein View</H3>
<FORM method=3Dpost><INPUT type=3Dhidden =
value=3D../data/20110304/FttmrbuSt.dat=20
name=3Dfile> <INPUT type=3Dhidden value=3D1 name=3Dhit> <INPUT =
type=3Dhidden value=3Dfalse=20
name=3Dshowall> <INPUT type=3Dhidden value=3D0 name=3Dave_thresh> <INPUT =
type=3Dhidden=20
value=3D0 name=3D_ignoreionsscorebelow> <INPUT type=3Dhidden =
value=3D0.05=20
name=3D_sigthreshold> <INPUT type=3Dhidden name=3Dreport> <INPUT =
type=3Dhidden value=3D1=20
name=3Ddb_idx> <INPUT type=3Dhidden value=3D32 name=3D_msresflags> =
<INPUT type=3Dhidden=20
value=3D2 name=3D_msresflags2> <INPUT type=3Dhidden value=3D0 =
name=3Dpercolate> <INPUT=20
type=3Dhidden value=3D0 name=3Dpercolate_rt> <FONT=20
face=3D"Courier New,Courier,monospace"><PRE>Match to: =
<B>gi|114568986</B> Score: <B>85</B> Expect: <B>0.023</B>
<B>DNA polymerase III subunits gamma and tau [Maricaulis maris =
MCS10]</B>

Nominal mass (M<SUB>r</SUB>): <B>65132</B>; Calculated pI value: =
<B>5.01</B>
NCBI BLAST search of <A =
href=3D"http://www.ncbi.nlm.nih.gov/blast/Blast.cgi?ALIGNMENTS=3D50&amp;A=
LIGNMENT_VIEW=3DPairwise&amp;AUTO_FORMAT=3DSemiauto&amp;CDD_SEARCH=3Don&a=
mp;CLIENT=3Dweb&amp;COMPOSITION_BASED_STATISTICS=3Don&amp;DATABASE=3Dnr&a=
mp;DESCRIPTIONS=3D100&amp;ENTREZ_QUERY=3D(none)&amp;EXPECT=3D10&amp;FILTE=
R=3DL&amp;FORMAT_BLOCK_ON_RESPAGE=3DNone&amp;FORMAT_OBJECT=3DAlignment&am=
p;FORMAT_TYPE=3DHTML&amp;GAPCOSTS=3D11+1&amp;I_THRESH=3D0.001&amp;LAYOUT=3D=
TwoWindows&amp;MATRIX_NAME=3DBLOSUM62&amp;NCBI_GI=3Don&amp;PAGE=3DProtein=
s&amp;PROGRAM=3Dblastp&amp;QUERY=3DMDDTPLPAEDTGATEALMPGLDLPATGPTPGYQVLARK=
YRPDTFEDLIGQDAMVRTLTNAFAAGRIAHAYMLTGVRGVGKTTTARLIARALNFQTDGIDAPSMALGEKGRH=
CDAIGRSAHVDVMEMDAASRTGVGDIREILEGVRYAPVSARYKVYIIDEVHMLSTSAFNALLKTLEEPPEHAK=
FIFATTEIRKVPVTVLSRCQRFDLKRIDREVLTDHLDRICGLEGASVERDGLSLIARAAEGSVRDALSLLDQA=
IVQGSDEDGPVSAPQIRDMLGLADHARVLDLLEQTLTGKTADALAELSSLHDAGGDPVVITRDLLDYVHATAR=
VKAAGPGADLGEAADTVARIVTLAEGQTLGQLTRMWKILLTGLDDVRNAPDALAAAEMTVLRLASAASLPPPE=
DAARLLAGMPRATSPASGAGEAPGKPEPAPASATGSASAAMDRDAAAHRALSAPEAVAQVEQDAPAISGPQTW=
EALMDLLREKRDIGLQSDVERYVRPAVFKPGSFTFQPIEDAPRDLAQRLSRRLLEWTGERWMILADGSLEGGE=
TWSERRLRLKAERLEAARHDPAVTEVMRLFPGAEIVKIRDPQPTAETDTDATTEKRA&amp;SERVICE=3Dp=
lain&amp;SET_DEFAULTS.x=3D9&amp;SET_DEFAULTS.y=3D5&amp;SHOW_OVERVIEW=3Don=
&amp;WORD_SIZE=3D3&amp;END_OF_HTTPGET=3DYes" =
target=3D_blank>gi|114568986</A> against nr
Unformatted <A =
href=3D"http://www.matrixscience.com/cgi/getseq.pl?NCBInr+gi%7c114568986+=
seq" target=3D_blank>sequence string</A> for pasting into other =
applications

Taxonomy: <A =
href=3D"http://www.ncbi.nlm.nih.gov/Taxonomy/Browser/wwwtax.cgi?lvl=3D0&a=
mp;id=3D394221" target=3D_blank>Maricaulis maris MCS10</A>
Links to retrieve other entries containing this sequence from NCBI =
Entrez:
<A =
href=3D"http://www.ncbi.nlm.nih.gov/entrez/query.fcgi?cmd=3Dsearch&amp;db=
=3Dprotein&amp;doptcmdl=3Dgenpept&amp;tool=3Dmascot&amp;term=3D114339448"=
 target=3D_blank>gi|114339448</A> from <A =
href=3D"http://www.ncbi.nlm.nih.gov/Taxonomy/Browser/wwwtax.cgi?lvl=3D0&a=
mp;id=3D394221" target=3D_blank>Maricaulis maris MCS10</A>

Fixed modifications: Carbamidomethyl (C)
Variable modifications: Oxidation (M)
Cleavage by Trypsin: cuts C-term side of KR unless next residue is P
Number of mass values searched: <B>44</B>
Number of mass values matched: <B>11</B>
Sequence Coverage: <B>23%</B>

Matched peptides shown in <B><FONT color=3D#ff0000>Bold Red</FONT></B>

     <B>1</B> MDDTPLPAED TGATEALMPG LDLPATGPTP GYQVLARKYR PDTFEDLIGQ=20
<B>    51</B> DAMVRTLTNA FAAGRIAHAY MLTGVR<B><FONT color=3D#ff0000>GVGK =
TTTAR</FONT></B>LIAR<B><FONT color=3D#ff0000>A LNFQTDGIDA </FONT></B>
<B>   101<FONT color=3D#ff0000> PSMALGEKGR HCDAIGRSAH VDVMEMDAAS =
RTGVGDIR</FONT></B>EI LEGVRYAPVS=20
<B>   151</B> ARYKVYIIDE VHMLSTSAFN ALLKTLEEPP EHAKFIFATT EIRKVPVTVL=20
<B>   201</B> SRCQRFDLKR IDREVLTDHL DR<B><FONT color=3D#ff0000>ICGLEGAS =
VERDGLSLIA R</FONT></B>AAEGSVRDA=20
<B>   251</B> LSLLDQAIVQ GSDEDGPVSA PQIR<B><FONT color=3D#ff0000>DMLGLA =
DHAR</FONT></B>VLDLLE QTLTGKTADA=20
<B>   301</B> LAELSSLHDA GGDPVVITRD LLDYVHATAR VKAAGPGADL GEAADTVARI=20
<B>   351</B> VTLAEGQTLG QLTRMWKILL TGLDDVRNAP DALAAAEMTV LRLASAASLP=20
<B>   401</B> PPEDAARLLA GMPRATSPAS GAGEAPGKPE PAPASATGSA SAAMDRDAAA=20
<B>   451</B> HRALSAPEAV AQVEQDAPAI SGPQTWEALM DLLREKR<B><FONT =
color=3D#ff0000>DIG LQSDVERYVR </FONT></B>
<B>   501<FONT color=3D#ff0000> PAVFKPGSFT FQPIEDAPRD =
LAQR</FONT></B>LSRRLL EWTGERWMIL ADGSLEGGET=20
<B>   551</B> WSERRLRLKA ERLEAAR<B><FONT color=3D#ff0000>HDP AVTEVMRLFP =
GAEIVK</FONT></B>IRDP QPTAETDTDA=20
<B>   601</B> TTEKRA
</PRE></FONT>
<P><INPUT onclick=3D"this.form.showall.value=3D'true'; return true" =
type=3Dsubmit value=3D"Show predicted peptides also">=20

<P><INPUT type=3Dsubmit value=3D"Sort Peptides By">&nbsp; <INPUT =
type=3Dradio CHECKED=20
value=3Dstartup name=3Dsort>Residue Number&nbsp; <INPUT type=3Dradio =
value=3Dmassup=20
name=3Dsort>Increasing Mass&nbsp; <INPUT type=3Dradio value=3Dmassdown=20
name=3Dsort>Decreasing Mass&nbsp; <FONT face=3D"Courier =
New,Courier,monospace"><PRE><B> Start - End     Observed    Mr(expt)   =
Mr(calc)     Delta   Miss Sequence</B>
<B><FONT color=3D#ff0000>    77 - 85      890.3931   889.3859   889.4981 =
   -0.1123     1  R.GVGKTTTAR.L </FONT></B>=20
<B><FONT color=3D#ff0000>    90 - 108    1994.0622  1993.0549  1992.9462 =
    0.1086     0  R.ALNFQTDGIDAPSMALGEK.G </FONT></B> Oxidation (M)=20
<B><FONT color=3D#ff0000>    90 - 110    2206.9835  2205.9762  2206.0688 =
   -0.0926     1  R.ALNFQTDGIDAPSMALGEKGR.H </FONT></B> Oxidation (M)=20
<B><FONT color=3D#ff0000>   111 - 117     828.5561   827.5488   827.3708 =
    0.1780     0  R.HCDAIGR.S </FONT></B>=20
<B><FONT color=3D#ff0000>   111 - 131    2343.8467  2342.8394  2343.0154 =
   -0.1761     1  R.HCDAIGRSAHVDVMEMDAASR.T </FONT></B> Oxidation (M)=20
<B><FONT color=3D#ff0000>   118 - 138    2233.1875  2232.1802  2232.0263 =
    0.1539     1  R.SAHVDVMEMDAASRTGVGDIR.E </FONT></B> Oxidation (M)=20
<B><FONT color=3D#ff0000>   223 - 241    2016.0271  2015.0198  2015.0470 =
   -0.0272     1  R.ICGLEGASVERDGLSLIAR.A </FONT></B>=20
<B><FONT color=3D#ff0000>   275 - 284    1098.5513  1097.5440  1097.5288 =
    0.0152     0  R.DMLGLADHAR.V </FONT></B>=20
<B><FONT color=3D#ff0000>   488 - 497    1131.6161  1130.6088  1130.5568 =
    0.0520     0  R.DIGLQSDVER.Y </FONT></B>=20
<B><FONT color=3D#ff0000>   498 - 524    3105.6661  3104.6588  3104.6196 =
    0.0392     1  R.YVRPAVFKPGSFTFQPIEDAPRDLAQR.L </FONT></B>=20
<B><FONT color=3D#ff0000>   568 - 586    2125.0363  2124.0290  2124.1038 =
   -0.0747     1  R.HDPAVTEVMRLFPGAEIVK.I </FONT></B> Oxidation (M)=20

<B>No match to: </B>825.1057, 839.0859, 842.5435, 845.1010, 855.0655, =
861.0866, 867.0954, 877.0602, 883.0655, 903.0787, 1045.6106, 1066.0952, =
1072.1154, 1277.1248, 1437.7686, 1979.0409, 2000.0574, 2021.0520, =
2037.9899, 2141.1084, 2147.0450, 2163.0432, 2179.0505, 2185.0096, =
2201.0164, 2211.2654, 2400.2710, 3068.5605, 3083.7332, 3090.6082, =
3162.6887, 3314.2317, 3370.8763
<P><IMG height=3D150 alt=3D"Error Distribution" =
src=3D"http://www.matrixscience.com/cgi/mass_error.pl?mass_error_87294110=
4330664" width=3D450><IMG height=3D150 alt=3D"Error Distribution (ppm)" =
src=3D"http://www.matrixscience.com/cgi/mass_error.pl?mass_error_ppm_4097=
57320462262" width=3D450>
</FORM><HR>
LOCUS       YP_755666                606 aa            linear   BCT =
13-APR-2010
DEFINITION  DNA polymerase III subunits gamma and tau [Maricaulis maris =
MCS10].
ACCESSION   YP_755666
VERSION     YP_755666.1  GI:114568986
DBLINK      Project: <A =
href=3D"http://eutils.ncbi.nlm.nih.gov/entrez/eutils/%22http://eutils.ncb=
i.nlm.nih.gov:80/genomeprj/58689%22">58689</A>
DBSOURCE    REFSEQ: accession <A =
href=3D"http://eutils.ncbi.nlm.nih.gov/entrez/eutils/%22http://eutils.ncb=
i.nlm.nih.gov:80/nuccore/114568554%22">NC_008347.1</A>
KEYWORDS    .
SOURCE      Maricaulis maris MCS10
  ORGANISM  <A =
href=3D'http://eutils.ncbi.nlm.nih.gov/entrez/eutils/%22http://eutils.ncb=
i.nlm.nih.gov:80/Taxonomy/Browser/wwwtax.cgi?id=3D394221"'>Maricaulis =
maris MCS10</A>
            Bacteria; Proteobacteria; Alphaproteobacteria; =
Rhodobacterales;
            Hyphomonadaceae; Maricaulis.
REFERENCE   1  (residues 1 to 606)
  AUTHORS   Copeland,A., Lucas,S., Lapidus,A., Barry,K., Detter,J.C., =
Glavina
            del Rio,T., Hammon,N., Israni,S., Dalin,E., Tice,H., =
Pitluck,S.,
            Saunders,E., Brettin,T., Bruce,D., Han,C., Tapia,R., =
Gilna,P.,
            Schmutz,J., Larimer,F., Land,M., Hauser,L., Kyrpides,N.,
            Mikhailova,N., Viollier,P., Stephens,C. and Richardson,P.
  CONSRTM   US DOE Joint Genome Institute
  TITLE     Complete sequence of Maricaulis maris MCS10
  JOURNAL   Unpublished
REFERENCE   2  (residues 1 to 606)
  CONSRTM   NCBI Genome Project
  TITLE     Direct Submission
  JOURNAL   Submitted (15-SEP-2006) National Center for Biotechnology
            Information, NIH, Bethesda, MD 20894, USA
REFERENCE   3  (residues 1 to 606)
  AUTHORS   Copeland,A., Lucas,S., Lapidus,A., Barry,K., Detter,J.C., =
Glavina
            del Rio,T., Hammon,N., Israni,S., Dalin,E., Tice,H., =
Pitluck,S.,
            Saunders,E., Brettin,T., Bruce,D., Han,C., Tapia,R., =
Gilna,P.,
            Schmutz,J., Larimer,F., Land,M., Hauser,L., Kyrpides,N.,
            Mikhailova,N., Viollier,P., Stephens,C. and Richardson,P.
  CONSRTM   US DOE Joint Genome Institute
  TITLE     Direct Submission
  JOURNAL   Submitted (25-AUG-2006) US DOE Joint Genome Institute, 2800
            Mitchell Drive B100, Walnut Creek, CA 94598-1698, USA
<A name=3Dcomment_114568986></A>COMMENT     VALIDATED <A =
href=3D"http://eutils.ncbi.nlm.nih.gov/entrez/eutils/%22http://eutils.ncb=
i.nlm.nih.gov:80/RefSeq/%22">REFSEQ</A>: This record has undergone =
validation or
            preliminary review. The reference sequence was derived from
            <A =
href=3D"http://eutils.ncbi.nlm.nih.gov/entrez/eutils/%22http://eutils.ncb=
i.nlm.nih.gov:80/protein/ABI64728%22">ABI64728</A>.
            Method: conceptual translation.
<A name=3Dfeature_114568986></A>FEATURES             Location/Qualifiers
     source          1..606
                     /organism=3D"Maricaulis maris MCS10"
                     /strain=3D"MCS10"
                     /db_xref=3D"taxon:<A =
href=3D'http://eutils.ncbi.nlm.nih.gov/entrez/eutils/%22http://eutils.ncb=
i.nlm.nih.gov:80/Taxonomy/Browser/wwwtax.cgi?id=3D394221"'>394221</A>"
     <A =
href=3D'http://eutils.ncbi.nlm.nih.gov/entrez/eutils/%22http://eutils.ncb=
i.nlm.nih.gov:80/protein/114568986?from=3D1&amp;to=3D606&amp;report=3Dgpw=
ithparts"'>Protein</A>         1..606
                     /product=3D"DNA polymerase III subunits gamma and =
tau"
                     /EC_number=3D"<A =
href=3D"http://eutils.ncbi.nlm.nih.gov/entrez/eutils/%22http://www.expasy=
.org/enzyme/2.7.7.7%22">2.7.7.7</A>"
                     /calculated_mol_wt=3D64871
     <A =
href=3D'http://eutils.ncbi.nlm.nih.gov/entrez/eutils/%22http://eutils.ncb=
i.nlm.nih.gov:80/protein/114568986?from=3D24&amp;to=3D592&amp;report=3Dgp=
withparts"'>Region</A>          24..592
                     /region_name=3D"PRK09111"
                     /note=3D"DNA polymerase III subunits gamma and tau;
                     Validated"
                     /db_xref=3D"CDD:<A =
href=3D'http://eutils.ncbi.nlm.nih.gov/entrez/eutils/%22http://eutils.ncb=
i.nlm.nih.gov:80/Structure/cdd/cddsrv.cgi?uid=3D181656"'>181656</A>"
     <A =
href=3D'http://eutils.ncbi.nlm.nih.gov/entrez/eutils/%22http://eutils.ncb=
i.nlm.nih.gov:80/protein/114568986?from=3D48&amp;to=3D205&amp;report=3Dgp=
withparts"'>Region</A>          48..205
                     /region_name=3D"AAA"
                     /note=3D"The AAA+ (ATPases Associated with a wide =
variety of
                     cellular Activities) superfamily represents an =
ancient
                     group of ATPases belonging to the ASCE (for =
additional
                     strand, catalytic E) division of the P-loop NTPase =
fold.
                     The ASCE division also includes...; cd00009"
                     /db_xref=3D"CDD:<A =
href=3D'http://eutils.ncbi.nlm.nih.gov/entrez/eutils/%22http://eutils.ncb=
i.nlm.nih.gov:80/Structure/cdd/cddsrv.cgi?uid=3D99707"'>99707</A>"
     <A =
href=3D'http://eutils.ncbi.nlm.nih.gov/entrez/eutils/%22http://eutils.ncb=
i.nlm.nih.gov:80/protein/114568986?from=3D74&amp;to=3D81&amp;report=3Dgpw=
ithparts"'>Site</A>            74..81
                     /site_type=3D"other"
                     /note=3D"Walker A motif"
                     /db_xref=3D"CDD:<A =
href=3D'http://eutils.ncbi.nlm.nih.gov/entrez/eutils/%22http://eutils.ncb=
i.nlm.nih.gov:80/Structure/cdd/cddsrv.cgi?uid=3D99707"'>99707</A>"
     <A =
href=3D'http://eutils.ncbi.nlm.nih.gov/entrez/eutils/%22http://eutils.ncb=
i.nlm.nih.gov:80/protein/114568986?itemid=3D7&amp;report=3Dgpwithparts"'>=
Site</A>            order(75..82,159,190)
                     /site_type=3D"other"
                     /note=3D"ATP binding site"
                     /db_xref=3D"CDD:<A =
href=3D'http://eutils.ncbi.nlm.nih.gov/entrez/eutils/%22http://eutils.ncb=
i.nlm.nih.gov:80/Structure/cdd/cddsrv.cgi?uid=3D99707"'>99707</A>"
     <A =
href=3D'http://eutils.ncbi.nlm.nih.gov/entrez/eutils/%22http://eutils.ncb=
i.nlm.nih.gov:80/protein/114568986?from=3D155&amp;to=3D160&amp;report=3Dg=
pwithparts"'>Site</A>            155..160
                     /site_type=3D"other"
                     /note=3D"Walker B motif"
                     /db_xref=3D"CDD:<A =
href=3D'http://eutils.ncbi.nlm.nih.gov/entrez/eutils/%22http://eutils.ncb=
i.nlm.nih.gov:80/Structure/cdd/cddsrv.cgi?uid=3D99707"'>99707</A>"
     <A =
href=3D'http://eutils.ncbi.nlm.nih.gov/entrez/eutils/%22http://eutils.ncb=
i.nlm.nih.gov:80/protein/114568986?itemid=3D10&amp;report=3Dgpwithparts"'=
>Site</A>            202
                     /site_type=3D"other"
                     /note=3D"arginine finger"
                     /db_xref=3D"CDD:<A =
href=3D'http://eutils.ncbi.nlm.nih.gov/entrez/eutils/%22http://eutils.ncb=
i.nlm.nih.gov:80/Structure/cdd/cddsrv.cgi?uid=3D99707"'>99707</A>"
     <A =
href=3D'http://eutils.ncbi.nlm.nih.gov/entrez/eutils/%22http://eutils.ncb=
i.nlm.nih.gov:80/protein/114568986?from=3D268&amp;to=3D409&amp;report=3Dg=
pwithparts"'>Region</A>          268..409
                     /region_name=3D"DNA_pol3_gamma3"
                     /note=3D"DNA polymerase III subunits gamma and tau =
domain
                     III; pfam12169"
                     /db_xref=3D"CDD:<A =
href=3D'http://eutils.ncbi.nlm.nih.gov/entrez/eutils/%22http://eutils.ncb=
i.nlm.nih.gov:80/Structure/cdd/cddsrv.cgi?uid=3D152604"'>152604</A>"
     <A =
href=3D'http://eutils.ncbi.nlm.nih.gov/entrez/eutils/%22http://eutils.ncb=
i.nlm.nih.gov:80/protein/114568986?from=3D471&amp;to=3D588&amp;report=3Dg=
pwithparts"'>Region</A>          471..588
                     /region_name=3D"DUF3646"
                     /note=3D"DNA polymerase III gamma and tau subunits =
C
                     terminal; pfam12362"
                     /db_xref=3D"CDD:<A =
href=3D'http://eutils.ncbi.nlm.nih.gov/entrez/eutils/%22http://eutils.ncb=
i.nlm.nih.gov:80/Structure/cdd/cddsrv.cgi?uid=3D152797"'>152797</A>"
     <A =
href=3D'http://eutils.ncbi.nlm.nih.gov/entrez/eutils/%22http://eutils.ncb=
i.nlm.nih.gov:80/nuccore/114568554?featID=3D432&amp;report=3Dgbwithparts"=
'>CDS</A>             1..606
                     /locus_tag=3D"Mmar10_0435"
                     /coded_by=3D"NC_008347.1:512589..514409"
                     /note=3D"catalyzes the DNA-template-directed =
extension of
                     the 3'-end of a DNA strand; the tau chain serves as =
a
                     scaffold to help in the dimerizaton of the =
alpha,epsilon
                     and theta core complex; the gamma chain seems to =
interact
                     with the delta and delta' subunits to transfer the =
beta
                     subunit on the DNA"
                     /transl_table=3D<A =
href=3D'http://eutils.ncbi.nlm.nih.gov/entrez/eutils/%22http://eutils.ncb=
i.nlm.nih.gov:80/Taxonomy/Utils/wprintgc.cgi?mode=3Dc#SG11"'>11</A>
                     /db_xref=3D"InterPro:<A =
href=3D'http://eutils.ncbi.nlm.nih.gov/entrez/eutils/%22http://www.ebi.ac=
.uk/interpro/ISearch?mode=3Dipr&amp;query=3DIPR000862"'>IPR000862</A>"
                     /db_xref=3D"InterPro:<A =
href=3D'http://eutils.ncbi.nlm.nih.gov/entrez/eutils/%22http://www.ebi.ac=
.uk/interpro/ISearch?mode=3Dipr&amp;query=3DIPR003593"'>IPR003593</A>"
                     /db_xref=3D"InterPro:<A =
href=3D'http://eutils.ncbi.nlm.nih.gov/entrez/eutils/%22http://www.ebi.ac=
.uk/interpro/ISearch?mode=3Dipr&amp;query=3DIPR003959"'>IPR003959</A>"
                     /db_xref=3D"InterPro:<A =
href=3D'http://eutils.ncbi.nlm.nih.gov/entrez/eutils/%22http://www.ebi.ac=
.uk/interpro/ISearch?mode=3Dipr&amp;query=3DIPR012763"'>IPR012763</A>"
                     /db_xref=3D"GeneID:<A =
href=3D'http://eutils.ncbi.nlm.nih.gov/entrez/eutils/%22http://eutils.ncb=
i.nlm.nih.gov:80/sites/entrez?db=3Dgene&amp;cmd=3DRetrieve&amp;dopt=3Dful=
l_report&amp;list_uids=3D4285048"'>4285048</A>"

</PRE></FONT>
<P>
<TABLE cellSpacing=3D2 cellPadding=3D1 width=3D"100%" border=3D2>
  <TBODY>
  <TR>
    <TD noWrap align=3Dmiddle><B>Mascot:</B>&nbsp; <A=20
      =
href=3D"http://www.matrixscience.com/">http://www.matrixscience.com/</A> =

  </TD></TR></TBODY></TABLE></P></BODY></HTML>

------=_NextPart_000_0000_01CBDA70.04D0DBA0
Content-Type: image/gif
Content-Transfer-Encoding: base64
Content-Location: http://www.matrixscience.com/images/88x31_logo_white.gif

R0lGODlhWAAfANX/AMDAwP/v7//f3//Pz/+/v/+vr/+fn/+Pj/9/f/9wcP9gYP9QUP9AQP8wMP8g
IP8QEP8AAO/v/+/v79/f/9/f38/P/8/Pz7+//7+/v6+v/6+vr5+f/5+fn4+P/4+Pj39//39/f3Bw
/3BwcGBg/2BgYFBQ/1BQUEBA/0BAQDAw/zAwMCAg/yAgIBAQ/xAQEAAA/wAAAAAAAAAAAAAAAAAA
AAAAAAAAAAAAAAAAAAAAAAAAAAAAAAAAAAAAAAAAAAAAACH5BAEAAAAALAAAAABYAB8AQAb/QIBw
SCwaj8ikcslsEl0wTDHz+bxOgMrp8mpFiJFThfsyjl4j82tVLaVGk+Hq1TF2ut8jCkYRSkgcToKD
hIQUKiBCHnxEAghDBA8QQg4QBEQBQwyWQ5ICAAsBAZcACKQJEAsMQgQQk5hCAhAPlAACn0MkUYMS
HCIaABMfJychRSPEH0YbWEMXJyUhxCPSJQAb0icjH8gfeRvIxRnXxCfeGcQlFwAWIn1HLC7vQhtl
AFZ1ES0v6/QrRGSIWPlXpF6LISWuVNgA4EyaIRta9Jvw4kUcInsCDZEARcqQBQ6I0AJQAEIDIgQU
xJo1pOQqIQFUCmFQyYAQAzZBQXikqYAQ/wQQZAIgkFPIHmCFkipdyrSp06eDSLiQUDBhM3JrjFSY
Y++aMgAnXnwdUUFIwodgX1gTso/hkAgVK0w4Ma4IBxZHQMDACzCNlRJiKFokEu5EiopFrFwdYiWF
EC5rhYQ1BqbEhsN1inCE4YGIBBAo5kEdrRS0EQkwEhEp0AABAgYGeA6liUBBAgOXFDDYvUDA7t+/
LxHYzTPAb1wHHCxAsMBAgtnAf2cawsGFhSIUYOwiAtSVgwFCDphM4mmlpQQhiSgQMMBVAAEyNx1A
UtJBgQVCh2DQjoRE5yEOODDdAA+AV0oqMClgoAIQzDcTJwAE8Fp4zwEIwXQANABBTillEv9AeREu
px8LGpFm4okopqjiiiyOxoEKHg2xz2Jn8KPVPkSYA0AGeDT0EI8v5HEYWiG84BhEiAEQARueoXDd
EYv8R0QKij2GzAtuvVUCkIwJUUFFF30l2EVf2nhNVkWEBVhZRnDASBH7wUBVjhEoFkYEZ3w1BFkA
BESEYGy+1dYFH6wQaJ89HgMmlDC4cIQIMJBQRAlxWNHCOEWi5ZUzSQqhzwt1ETGHW1UKMSYRFaRQ
1h1HErEIX3ZZl2NFjo2QRglcpZBBBIehIcQIuQpzwj4tnHDRXMSKseMaHzxT0QppZNArFh/0ukI/
RqlQhAkmiNbitwBIoMKTG71ZxC1JEIDsYYqjJEUBCSB4q5dqQrSHS3s5GRDUEAmMpFNRlZBigL/i
PTCggBFqCLBMAcwyHQInDWFBpEfooi0RmzBAyiMfQhieTwdW+C8ABxCA7lAIoLKAEKGQBEF6H1n4
SSjqDpHddkS4KakRBWzCEgDyIaHvyj8FVcADRdkiU00JgNcwBLgYsQkC+pJChF4oHDFxEQnIBnTE
AauXSXswDy2ETwl8YtwQ7TVY78uNyMQgT5e0LMTEUua1swAF9MybgT8FiN8n8Emi8QALuLJAAgxI
ou4mD8h2QH4BLPBAA8tlMpwrtvmcCQgieDAnuKQXEgQAOw==

------=_NextPart_000_0000_01CBDA70.04D0DBA0
Content-Type: application/octet-stream
Content-Transfer-Encoding: base64
Content-Location: http://www.matrixscience.com/cgi/mass_error.pl?mass_error_872941104330664

R0lGODlhwgGWAMIAAP///wAAAP8AAADMAAAA/wAAAAAAAAAAACH5BAEAAAAALAAAAADCAZYAAAP+
CLrc/jDKSau9OOvNu/9gKI5kaZ5oqq5s675wLM90bd94ru987//AoHBILBqPyKRyyWw6n9CodEqt
Wq/YrHbL7Xq/4LB4TC6bz+i0es1uu9/wuHxOr9vv+Lx+z+/7/4CBgoOEhYaHiImKZgKNi4+QNQST
BAqNApGZmi+VAJeboKEmnaKlpiCkp6qrFqmsr7AAlK6xtau0tkifuVC4vEW7v02+wkLBxRcBygE3
xMjPUcwL0jGz0NdV1NOS2N2Gzt7heODi5UHLytzm60bM7jbk7PI37wDaLtbz+j719zDx+wLGSJfB
XwODEACyOybwR70HBCsoXMewoQl0EStQM/j+kMJEcxUtjvCHEOI2CCVnqZzEIJ8Cl7IotZS5AKZN
mi9xxmRZU+dNnjmB7kz1k6jPo0KLzkyK1CjTp06jLpXaE+rUq1WpBtU6FOtWr12zguVAMtlJk61E
qn1R1sLGCCUdfFxLVwPGZRg6ZozbYG7dvy7uEcQoEbDhKjAPK97QdobfxZDtMeC74nHkxeiaXd6s
xDLnz9VAi/6ReLTpHJ5HhDx9ObWI1awhuw4BO7bi2bYV1aZSOjes3SQot8Dt+xBwEcKHF+ecnAXx
5eWaq3gO3dtdddWzj+jd4rj2RJmxx/D+3ZA26ZJFUL9Avjyh83nTo3JvGL7bsx7W0xcW/r7+AvRb
rcSVUmIV+JWBYR2oYIIMEriggw02BRaEFEqIYIVWXWjhgxtGmCGHH3qoX3z/hTDifrkAKJ+KcqFY
F4uSwdiXi3TJKOOMNK514wfc5TjPdTSc+Et7PvKoGJGb7WjikY5Ap+SSRTb05HxRSgmPTlX+SFiQ
WXYpZJebNCbDl2BmIs1bXJa5zpn44YOlmtaVKKdjcJpzV0ah1UkjmRQ1qWcEfILk558PBFoOkkX2
SKhafDVn6KKvdHSQoy4iqmObJVKKoqWMYuppQpUOChlhaKJVqIAdYjhgqqyGqOqEra7qaqywzmqr
rLjWmquGt+rqqw2lOqAppH/pZV9hEnD+Smwtgp3ZnwTgKLtsQ9GKOq1sb17r26PassNtt+Z8C644
4o7rTbnmPqNoup+hy66679rmbrzCzEtvLeveu5i9+uLb72j8QiatYQEvNjBgBTOJybaoNuzwwxBH
LPHEFFds8cUYZ6zxxhx37PHHH0+x3sijlFyCfiSfbDIJKassRcvbrRyzyzTPzLLM6uGc88s6U3lz
zTsDDeXPRNts9NFOwBw00j4z3fTSUA/tdH4nJGyk0E9LHXXWWnfN9dVFb/31v2SXbfbZkeDV5pSM
TbbXQTM0G6x8MKg95910B4bnsXi3YLfdebOdTESACyYEmg9JylapbL4lOAVvT7Zi3iz+ID6543Wf
RfjlmWd6UuKUr4C5nKA/PtI2o4cueuilf3oC6JJ73ndgnMuu+uoxzgn7QLXnPrvfcKduOnKDoe46
7rELz/t/aisvA5u2784W6bpPvrw9xUf/vOG9Dw+C8nNPH3v314N/PAqMk995etD7fjv6mqv/fPza
O2R8/fPj57z45IePfP/nK8F5MrM/4MWvgJ07lvR4YLnU5Y9yrSvf53pHu+Ddz30GFNYFFacC7rGP
ghlUXASBUDi4xY2A/fGg3poXuQBeJIUmdGFwnsW3970uPCUcX90GA0Mdou2HQAyiEIdIxCIa8Yha
GIASB6AAJjaxiUqswRKhOEUkVk79hv55Vgw74EQAMDGKYFxAF2HQxS9acYfYO131UPKBMnrxjWac
QBW/6EQ6ijGKcBwjA9y4RD2K0Yt1BCQU33jGCbzDWRshHJ50iLi9eYCPcBwkBPgYSDzGMY9PfMAc
/+gASwoykpcspEkkNUKEKHCLMupjJgm5ygb0MZSsXCUsO8nJWu7xj5CcpSjph8MBSuCU2GvhBi7p
xlvS0pi2ZKUukalHPyrzmWZ05i7lFzi4jE96qcwkJFuZzGa6EpdyBCc3JWlHUMZymgdkHjVjOLrN
PVKchKyiJj2JzDsGUo54BKQ0y8nPZKLTeulA5DQWacIU9sMN3vxnORKqUC8kAAA7

------=_NextPart_000_0000_01CBDA70.04D0DBA0
Content-Type: application/octet-stream
Content-Transfer-Encoding: base64
Content-Location: http://www.matrixscience.com/cgi/mass_error.pl?mass_error_ppm_409757320462262

R0lGODlhwgGWAMIAAP///wAAAP8AAADMAAAA/wAAAAAAAAAAACH5BAEAAAAALAAAAADCAZYAAAP+
CLrc/jDKSau9OOvNu/9gKI5kaZ5oqq5s675wLM90bd94ru987//AoHBILBqPyKRyyWw6n9CodEqt
Wq/YrHbL7Xq/4LB4TC6bz+i0es1uu9/wuHxOr9vv+Lx+z+/7/4CBgoOEhYaHiImKi4yNjhAEkQQK
ApWPl5gPAZsMAQ2eFpMAlQKZppigAKCeqayhlJansnebnByuCriqFaKzvnapuxqrC7rBEb2/ynDH
whetxc7NAJLV1QzXC9kK29SS2N/a4dzj3pHg5+Lp5Ovmyd3w5fHt8+/y9/T49vn8+/7o/9QFZDfQ
HcCDAhESVGgwocOFN4JBg0Yh2bKLgpoZczb+wSLGj2lq2aogkmK0VyBTopk2w6PKl2BEtiwHs2YX
ljJc2txppSROFjp5CiUUdKjRJjJrFD3K9IhEpU2jIu2Uk6bUq0WIQcXKlYjPkTCWdh2bRizZszKS
0jCLti2LpzG6uZ0bA25LunjT5rLBNq/fD19/puj7t3ATwoYTF5GruPEwB4JVIHZM+eTeDMcyX5hc
ubLaZ08nouxMWsXGvSYlcC7N+pnl0x1byzZhEjZAa/0Y1tOtj3fuhw0hCg9OfDdw48ORF+99nHly
58t/P5cevaBy5TVqS+M1u7uI0NEic/NO/pZazaPLq7+7vr0Lxu4diwcan/R8+vUrkEJ7f8X+6vL7
8ZfDf+QFSJZPW+Wn4AjwuWXggp/lVNiD+dklIQ4UGpJhfBbGlcOGCybSYVgfxhKiIxG+Z9WJLGpA
YItM9TcYjIXJOCONftmIwos4CqUjgyv2eBaCa9EAopBbHMnDjw/wyIGSSGIBJQk/6vKBkxtMGWUV
WoZQpWUeYLklSF9eduWYbumY2ma4XQedm9TBad2bdMZZ55x25onnnr7x2ZyefQb6p58gEEkSmB2I
iSZXVobZWJf2QYYZg4+auJ5WHHmoGKSdYcpkokEuGqOZn54pKqNfJXiqkIo6aOmqqrXHqaittqXk
rAo2qCCuIdZaaSmr+gorZcIO21ixxv7+pWuy+SHLrLLPwujserwSG+0C1Sa27KrZHnttYughGuu3
f4G10XzTkqsMbLYho265r21X0btDnhfvmgS1Keh0hFa3r7+D/iunwHcSDGjACPNrcL8DJ0xcdveK
2yS9eYGHWnoU11sLovelmzFXHn/c1LYil7ZUtyVfdfKrKRe2MrAtaxszeSHPvFObOOes88489+zz
z0AHLfTQRBdt9NFIJ6300kVPUevTJkBdgq9Sk1A1pVOfULN/UXed9ddWa+112GBjTXbZT1wtgtoh
sN322GbHvTbccjvhtqln1w0C1XS/jbbfeevNxN2O/r1334ALXnjgic+NuM2QRy755Ov+mvuJDRJZ
TpVenYwULgwbc3x5XWBx9LkLoauiucRveb66mT9QdC4Nnp80O+gd3v6C7NuJtvtrvu9S6qQXX6Y7
6uHZ3nsQwbfbQqPFC8/6Ce02T/vy0Q+/ATGeylsX9tLDDvrl1gMRevmcb44+8rmcn7z47FuP71vG
k+r97+13P/8Kpes/fUTvC1+m8Bev7H3PfutjH/icxz/lLfCAD9wf/exnwNgFkIHP2xwC/0e9iFWQ
gBHkYAkyt7EENtCDAtTe9mBnQh3wLnjp0wj4CPjCACrwgjOcoKQMqEILhIt7Nsxg9HDYQ+q9boCo
k0lJRIe78x2xiD60lwbhx7/P5I7+dE68YlpssUTxQZFyYAyjGMdIxjKa8YxorMIA1jgABbTRjW5c
Yw3YGEc6plGBRVxF6nbogTcCoI1yDOQC/AgDPwLyjltU3Qi0A4FSGfKPkDzkBOwIyDdWcpByjCQh
GfBINm5ykH+0ZCjjCElEHgoXqUtl6aYou/71EZSHtOQnQQnHTF4ykrAU5QMoScsG2HKUuJSkKSXg
Cs200HRMpOIFPAnHZjrTl8zcpDRhOclePrOXwoxlKYcZgVZyMXPE1KAej5iBbFpzm5z0pTrTWctq
XnOWnaSmMLmpCRwmk48PFKEEdBnPa75zndhE5y6p6U9g3lKbs6TnBhV5TO+hUoIuFuhnKe24y1+y
k5MW3WcmQ5nQgxr0nAotICfGWYxVju48qHTDNEOKlZWyFAwJAAA7

------=_NextPart_000_0000_01CBDA70.04D0DBA0--
