# Supplementary material for: Regulation of GacA in Pseudomonas chlororaphis Strains Shows a Niche Specificity
Source: PLoS One. 2015 Sep 17;10(9):e0137553. doi: 10.1371/journal.pone.0137553 (PMC4574860; doi:10.1371/journal.pone.0137553)
Supplement: S3 File — (ZIP) [file pone.0137553.s003.zip › MALDI-TOFMS-data/C21.mht]

From: <Saved by Windows Internet Explorer 7>
Subject: Mascot Search Results: Protein View
Date: Fri, 4 Mar 2011 10:07:48 +0800
MIME-Version: 1.0
Content-Type: multipart/related;
	type="text/html";
	boundary="----=_NextPart_000_0000_01CBDA54.03CFD010"
X-MimeOLE: Produced By Microsoft MimeOLE V6.00.2900.2180

This is a multi-part message in MIME format.

------=_NextPart_000_0000_01CBDA54.03CFD010
Content-Type: text/html;
	charset="utf-8"
Content-Transfer-Encoding: quoted-printable
Content-Location: http://www.matrixscience.com/cgi/protein_view.pl?file=../data/20110304/Fttmrzste.dat&hit=1

=EF=BB=BF<!DOCTYPE HTML PUBLIC "-//W3C//DTD HTML 4.0 Transitional//EN">
<!-- 0 seconds --><!-- 0 seconds --><!-- 0 seconds =
--><HTML><HEAD><TITLE>Mascot Search Results: Protein View</TITLE>
<META http-equiv=3DContent-Type content=3D"text/html; charset=3Dutf-8">
<META content=3D"MSHTML 6.00.5730.13" name=3DGENERATOR></HEAD>
<BODY vLink=3D#0000ff aLink=3D#0000ff bgColor=3D#ffffff>
<H1><IMG height=3D31=20
src=3D"http://www.matrixscience.com/images/88x31_logo_white.gif" =
width=3D88=20
align=3Dtop border=3D0 NATURALSIZEFLAG=3D"3"> Mascot Search Results</H1>
<H3>Protein View</H3>
<FORM method=3Dpost><INPUT type=3Dhidden =
value=3D../data/20110304/Fttmrzste.dat=20
name=3Dfile> <INPUT type=3Dhidden value=3D1 name=3Dhit> <INPUT =
type=3Dhidden value=3Dfalse=20
name=3Dshowall> <INPUT type=3Dhidden value=3D0 name=3Dave_thresh> <INPUT =
type=3Dhidden=20
value=3D0 name=3D_ignoreionsscorebelow> <INPUT type=3Dhidden =
value=3D0.05=20
name=3D_sigthreshold> <INPUT type=3Dhidden name=3Dreport> <INPUT =
type=3Dhidden value=3D1=20
name=3Ddb_idx> <INPUT type=3Dhidden value=3D32 name=3D_msresflags> =
<INPUT type=3Dhidden=20
value=3D2 name=3D_msresflags2> <INPUT type=3Dhidden value=3D0 =
name=3Dpercolate> <INPUT=20
type=3Dhidden value=3D0 name=3Dpercolate_rt> <FONT=20
face=3D"Courier New,Courier,monospace"><PRE>Match to: <B>gi|62822973</B> =
Score: <B>96</B> Expect: <B>0.0017</B>
<B>phenazine biosynthesis protein PhzA [Pseudomonas chlororaphis]</B>

Nominal mass (M<SUB>r</SUB>): <B>18827</B>; Calculated pI value: =
<B>6.65</B>
NCBI BLAST search of <A =
href=3D"http://www.ncbi.nlm.nih.gov/blast/Blast.cgi?ALIGNMENTS=3D50&amp;A=
LIGNMENT_VIEW=3DPairwise&amp;AUTO_FORMAT=3DSemiauto&amp;CDD_SEARCH=3Don&a=
mp;CLIENT=3Dweb&amp;COMPOSITION_BASED_STATISTICS=3Don&amp;DATABASE=3Dnr&a=
mp;DESCRIPTIONS=3D100&amp;ENTREZ_QUERY=3D(none)&amp;EXPECT=3D10&amp;FILTE=
R=3DL&amp;FORMAT_BLOCK_ON_RESPAGE=3DNone&amp;FORMAT_OBJECT=3DAlignment&am=
p;FORMAT_TYPE=3DHTML&amp;GAPCOSTS=3D11+1&amp;I_THRESH=3D0.001&amp;LAYOUT=3D=
TwoWindows&amp;MATRIX_NAME=3DBLOSUM62&amp;NCBI_GI=3Don&amp;PAGE=3DProtein=
s&amp;PROGRAM=3Dblastp&amp;QUERY=3DMPASLSPSGFNDHLELRQKNRATVEQYMRTNGKDRLRR=
HELFTQDGSGGSWNTETGKPLVFQGHAKLAALGAWLEKCFPDWQWHNVRVFETDNPNHFWVESDGRGKTLVPG=
YPEGYCENHYIHSFELDDGKITQSREFMNPFEQLRALGIPVPRIKREGIPAS&amp;SERVICE=3Dplain&=
amp;SET_DEFAULTS.x=3D9&amp;SET_DEFAULTS.y=3D5&amp;SHOW_OVERVIEW=3Don&amp;=
WORD_SIZE=3D3&amp;END_OF_HTTPGET=3DYes" target=3D_blank>gi|62822973</A> =
against nr
Unformatted <A =
href=3D"http://www.matrixscience.com/cgi/getseq.pl?NCBInr+gi%7c62822973+s=
eq" target=3D_blank>sequence string</A> for pasting into other =
applications

Taxonomy: <A =
href=3D"http://www.ncbi.nlm.nih.gov/Taxonomy/Browser/wwwtax.cgi?lvl=3D0&a=
mp;id=3D587753" target=3D_blank>Pseudomonas chlororaphis</A>
Links to retrieve other entries containing this sequence from NCBI =
Entrez:
<A =
href=3D"http://www.ncbi.nlm.nih.gov/entrez/query.fcgi?cmd=3Dsearch&amp;db=
=3Dprotein&amp;doptcmdl=3Dgenpept&amp;tool=3Dmascot&amp;term=3D310769029"=
 target=3D_blank>gi|310769029</A> from <A =
href=3D"http://www.ncbi.nlm.nih.gov/Taxonomy/Browser/wwwtax.cgi?lvl=3D0&a=
mp;id=3D587753" target=3D_blank>Pseudomonas chlororaphis</A>

Fixed modifications: Carbamidomethyl (C)
Variable modifications: Oxidation (M)
Cleavage by Trypsin: cuts C-term side of KR unless next residue is P
Number of mass values searched: <B>71</B>
Number of mass values matched: <B>11</B>
Sequence Coverage: <B>76%</B>

Matched peptides shown in <B><FONT color=3D#ff0000>Bold Red</FONT></B>

     <B>1</B> MPASLSPSGF NDHLELRQKN R<B><FONT =
color=3D#ff0000>ATVEQYMR</FONT></B>T NGKDRLR<B><FONT color=3D#ff0000>RHE =
LFTQDGSGGS </FONT></B>
<B>    51<FONT color=3D#ff0000> WNTETGKPLV FQGHAKLAAL GAWLEKCFPD =
WQWHNVRVFE TDNPNHFWVE </FONT></B>
<B>   101<FONT color=3D#ff0000> SDGRGKTLVP GYPEGYCENH YIHSFELDDG =
KITQSREFMN PFEQLRALGI </FONT></B>
<B>   151<FONT color=3D#ff0000> PVPR</FONT></B>IKREGI PAS
</PRE></FONT>
<P><INPUT onclick=3D"this.form.showall.value=3D'true'; return true" =
type=3Dsubmit value=3D"Show predicted peptides also">=20

<P><INPUT type=3Dsubmit value=3D"Sort Peptides By">&nbsp; <INPUT =
type=3Dradio CHECKED=20
value=3Dstartup name=3Dsort>Residue Number&nbsp; <INPUT type=3Dradio =
value=3Dmassup=20
name=3Dsort>Increasing Mass&nbsp; <INPUT type=3Dradio value=3Dmassdown=20
name=3Dsort>Decreasing Mass&nbsp; <FONT face=3D"Courier =
New,Courier,monospace"><PRE><B> Start - End     Observed    Mr(expt)   =
Mr(calc)     Delta   Miss Sequence</B>
<B><FONT color=3D#ff0000>    22 - 29      997.4774   996.4701   996.4698 =
    0.0003     0  R.ATVEQYMR.T </FONT></B>=20
<B><FONT color=3D#ff0000>    22 - 29     1013.4635  1012.4563  1012.4648 =
   -0.0085     0  R.ATVEQYMR.T </FONT></B> Oxidation (M)=20
<B><FONT color=3D#ff0000>    38 - 66     3184.6566  3183.6494  3183.5486 =
    0.1007     1  R.RHELFTQDGSGGSWNTETGKPLVFQGHAK.L </FONT></B>=20
<B><FONT color=3D#ff0000>    67 - 76     1071.5963  1070.5890  1070.6124 =
   -0.0234     0  K.LAALGAWLEK.C </FONT></B>=20
<B><FONT color=3D#ff0000>    77 - 87     1544.6833  1543.6760  1543.6779 =
   -0.0019     0  K.CFPDWQWHNVR.V </FONT></B>=20
<B><FONT color=3D#ff0000>    88 - 104    2048.9565  2047.9492  2047.9024 =
    0.0467     0  R.VFETDNPNHFWVESDGR.G </FONT></B>=20
<B><FONT color=3D#ff0000>    88 - 106    2234.1033  2233.0960  2233.0189 =
    0.0771     1  R.VFETDNPNHFWVESDGRGK.T </FONT></B>=20
<B><FONT color=3D#ff0000>   107 - 136    3525.7614  3524.7541  3524.6307 =
    0.1234     1  K.TLVPGYPEGYCENHYIHSFELDDGKITQSR.E </FONT></B>=20
<B><FONT color=3D#ff0000>   137 - 146    1310.6041  1309.5968  1309.6125 =
   -0.0157     0  R.EFMNPFEQLR.A </FONT></B>=20
<B><FONT color=3D#ff0000>   137 - 146    1326.6253  1325.6180  1325.6074 =
    0.0106     0  R.EFMNPFEQLR.A </FONT></B> Oxidation (M)=20
<B><FONT color=3D#ff0000>   147 - 154     822.5044   821.4971   821.5123 =
   -0.0152     0  R.ALGIPVPR.I </FONT></B>=20

<B>No match to: </B>808.4479, 842.4889, 844.4879, 855.0231, 861.0538, =
866.4708, 877.0293, 887.4273, 949.4524, 957.5850, 1029.4455, 1035.4475, =
1057.4328, 1066.0566, 1072.0718, 1093.5844, 1103.5993, 1115.5669, =
1125.5795, 1262.5972, 1270.5366, 1292.5208, 1308.5901, 1314.4811, =
1342.6125, 1348.6127, 1364.5918, 1370.5938, 1386.5667, 1392.5756, =
1408.5343, 1414.5526, 1560.6858, 1566.6769, 1576.6782, 1592.6809, =
1758.8518, 1773.8914, 1779.8820, 1785.8840, 1795.8832, 1801.8905, =
1814.8805, 1817.8704, 1839.8403, 2053.9503, 2062.9483, 2064.9591, =
2070.9549, 2080.9610, 2086.9484, 2092.9451, 2102.9659, 2108.9309, =
2114.9171, 2610.3516, 3060.5009, 3216.6432, 3434.7320, 3447.2836
<P><IMG height=3D150 alt=3D"Error Distribution" =
src=3D"http://www.matrixscience.com/cgi/mass_error.pl?mass_error_14373867=
57769271" width=3D450><IMG height=3D150 alt=3D"Error Distribution (ppm)" =
src=3D"http://www.matrixscience.com/cgi/mass_error.pl?mass_error_ppm_6747=
07312337046" width=3D450>
</FORM><HR>
LOCUS       AAY15208                 163 aa            linear   BCT =
01-MAR-2006
DEFINITION  phenazine biosynthesis protein PhzA [Pseudomonas =
chlororaphis].
ACCESSION   AAY15208
VERSION     AAY15208.1  GI:62822973
DBSOURCE    accession <A =
href=3D"http://eutils.ncbi.nlm.nih.gov/entrez/eutils/%22http://eutils.ncb=
i.nlm.nih.gov:80/nuccore/62822970%22">AY927995.1</A>
KEYWORDS    .
SOURCE      Pseudomonas chlororaphis
  ORGANISM  <A =
href=3D'http://eutils.ncbi.nlm.nih.gov/entrez/eutils/%22http://eutils.ncb=
i.nlm.nih.gov:80/Taxonomy/Browser/wwwtax.cgi?id=3D587753"'>Pseudomonas =
chlororaphis</A>
            Bacteria; Proteobacteria; Gammaproteobacteria; =
Pseudomonadales;
            Pseudomonadaceae; Pseudomonas.
REFERENCE   1  (residues 1 to 163)
  AUTHORS   Kang,B.R., Anderson,A.J. and Kim,Y.C.
  TITLE     Inhibition of seed germination by Pseudomonas chlororaphis =
strain
            O6 requires phenazine production regulated by expression of =
a
            global regulator gacS gene
  JOURNAL   Unpublished
REFERENCE   2  (residues 1 to 163)
  AUTHORS   Kang,B.R., Anderson,A.J. and Kim,Y.C.
  TITLE     Direct Submission
  JOURNAL   Submitted (11-FEB-2005) Agricultural Biology, Chonnam =
National
            University, Yongbongdong 300, Bug-gu, Gwangju, Kwangjut =
500-757,
            South Korea
<A name=3Dcomment_62822973></A>COMMENT     Method: conceptual =
translation supplied by author.
<A name=3Dfeature_62822973></A>FEATURES             Location/Qualifiers
     source          1..163
                     /organism=3D"Pseudomonas chlororaphis"
                     /strain=3D"O6"
                     /db_xref=3D"taxon:<A =
href=3D'http://eutils.ncbi.nlm.nih.gov/entrez/eutils/%22http://eutils.ncb=
i.nlm.nih.gov:80/Taxonomy/Browser/wwwtax.cgi?id=3D587753"'>587753</A>"
     <A =
href=3D'http://eutils.ncbi.nlm.nih.gov/entrez/eutils/%22http://eutils.ncb=
i.nlm.nih.gov:80/protein/62822973?from=3D1&amp;to=3D163&amp;report=3Dgpwi=
thparts"'>Protein</A>         1..163
                     /product=3D"phenazine biosynthesis protein PhzA"
     <A =
href=3D'http://eutils.ncbi.nlm.nih.gov/entrez/eutils/%22http://eutils.ncb=
i.nlm.nih.gov:80/protein/62822973?from=3D1&amp;to=3D162&amp;report=3Dgpwi=
thparts"'>Region</A>          1..162
                     /region_name=3D"NTF2_like"
                     /note=3D"Nuclear transport factor 2 (NTF2-like) =
superfamily.
                     This family includes members of the NTF2 family,
                     Delta-5-3-ketosteroid isomerases, Scytalone =
Dehydratases,
                     and the beta subunit of Ring hydroxylating =
dioxygenases.
                     This family is a classic example of...; cl09109"
                     /db_xref=3D"CDD:<A =
href=3D'http://eutils.ncbi.nlm.nih.gov/entrez/eutils/%22http://eutils.ncb=
i.nlm.nih.gov:80/Structure/cdd/cddsrv.cgi?uid=3D186824"'>186824</A>"
     <A =
href=3D'http://eutils.ncbi.nlm.nih.gov/entrez/eutils/%22http://eutils.ncb=
i.nlm.nih.gov:80/nuccore/62822970?from=3D3959&amp;to=3D4450&amp;report=3D=
gbwithparts"'>CDS</A>             1..163
                     /gene=3D"phzA"
                     /coded_by=3D"AY927995.1:3959..4450"
                     /note=3D"similar to PhzB"
                     /transl_table=3D<A =
href=3D'http://eutils.ncbi.nlm.nih.gov/entrez/eutils/%22http://eutils.ncb=
i.nlm.nih.gov:80/Taxonomy/Utils/wprintgc.cgi?mode=3Dc#SG11"'>11</A>

</PRE></FONT>
<P>
<TABLE cellSpacing=3D2 cellPadding=3D1 width=3D"100%" border=3D2>
  <TBODY>
  <TR>
    <TD noWrap align=3Dmiddle><B>Mascot:</B>&nbsp; <A=20
      =
href=3D"http://www.matrixscience.com/">http://www.matrixscience.com/</A> =

  </TD></TR></TBODY></TABLE></P></BODY></HTML>

------=_NextPart_000_0000_01CBDA54.03CFD010
Content-Type: image/gif
Content-Transfer-Encoding: base64
Content-Location: http://www.matrixscience.com/images/88x31_logo_white.gif

R0lGODlhWAAfANX/AMDAwP/v7//f3//Pz/+/v/+vr/+fn/+Pj/9/f/9wcP9gYP9QUP9AQP8wMP8g
IP8QEP8AAO/v/+/v79/f/9/f38/P/8/Pz7+//7+/v6+v/6+vr5+f/5+fn4+P/4+Pj39//39/f3Bw
/3BwcGBg/2BgYFBQ/1BQUEBA/0BAQDAw/zAwMCAg/yAgIBAQ/xAQEAAA/wAAAAAAAAAAAAAAAAAA
AAAAAAAAAAAAAAAAAAAAAAAAAAAAAAAAAAAAAAAAAAAAACH5BAEAAAAALAAAAABYAB8AQAb/QIBw
SCwaj8ikcslsEl0wTDHz+bxOgMrp8mpFiJFThfsyjl4j82tVLaVGk+Hq1TF2ut8jCkYRSkgcToKD
hIQUKiBCHnxEAghDBA8QQg4QBEQBQwyWQ5ICAAsBAZcACKQJEAsMQgQQk5hCAhAPlAACn0MkUYMS
HCIaABMfJychRSPEH0YbWEMXJyUhxCPSJQAb0icjH8gfeRvIxRnXxCfeGcQlFwAWIn1HLC7vQhtl
AFZ1ES0v6/QrRGSIWPlXpF6LISWuVNgA4EyaIRta9Jvw4kUcInsCDZEARcqQBQ6I0AJQAEIDIgQU
xJo1pOQqIQFUCmFQyYAQAzZBQXikqYAQ/wQQZAIgkFPIHmCFkipdyrSp06eDSLiQUDBhM3JrjFSY
Y++aMgAnXnwdUUFIwodgX1gTso/hkAgVK0w4Ma4IBxZHQMDACzCNlRJiKFokEu5EiopFrFwdYiWF
EC5rhYQ1BqbEhsN1inCE4YGIBBAo5kEdrRS0EQkwEhEp0AABAgYGeA6liUBBAgOXFDDYvUDA7t+/
LxHYzTPAb1wHHCxAsMBAgtnAf2cawsGFhSIUYOwiAtSVgwFCDphM4mmlpQQhiSgQMMBVAAEyNx1A
UtJBgQVCh2DQjoRE5yEOODDdAA+AV0oqMClgoAIQzDcTJwAE8Fp4zwEIwXQANABBTillEv9AeREu
px8LGpFm4okopqjiiiyOxoEKHg2xz2Jn8KPVPkSYA0AGeDT0EI8v5HEYWiG84BhEiAEQARueoXDd
EYv8R0QKij2GzAtuvVUCkIwJUUFFF30l2EVf2nhNVkWEBVhZRnDASBH7wUBVjhEoFkYEZ3w1BFkA
BESEYGy+1dYFH6wQaJ89HgMmlDC4cIQIMJBQRAlxWNHCOEWi5ZUzSQqhzwt1ETGHW1UKMSYRFaRQ
1h1HErEIX3ZZl2NFjo2QRglcpZBBBIehIcQIuQpzwj4tnHDRXMSKseMaHzxT0QppZNArFh/0ukI/
RqlQhAkmiNbitwBIoMKTG71ZxC1JEIDsYYqjJEUBCSB4q5dqQrSHS3s5GRDUEAmMpFNRlZBigL/i
PTCggBFqCLBMAcwyHQInDWFBpEfooi0RmzBAyiMfQhieTwdW+C8ABxCA7lAIoLKAEKGQBEF6H1n4
SSjqDpHddkS4KakRBWzCEgDyIaHvyj8FVcADRdkiU00JgNcwBLgYsQkC+pJChF4oHDFxEQnIBnTE
AauXSXswDy2ETwl8YtwQ7TVY78uNyMQgT5e0LMTEUua1swAF9MybgT8FiN8n8Emi8QALuLJAAgxI
ou4mD8h2QH4BLPBAA8tlMpwrtvmcCQgieDAnuKQXEgQAOw==

------=_NextPart_000_0000_01CBDA54.03CFD010
Content-Type: application/octet-stream
Content-Transfer-Encoding: base64
Content-Location: http://www.matrixscience.com/cgi/mass_error.pl?mass_error_1437386757769271

R0lGODlhwgGWAMIAAP///wAAAP8AAADMAAAA/wAAAAAAAAAAACH5BAEAAAAALAAAAADCAZYAAAP+
CLrc/jDKSau9OOvNu/9gKI5kaZ5oqq5s675wLM90bd94ru987//AoHBILBqPyKRyyWw6n9CodEqt
Wq/YrHbL7Xq/4LB4TC6bz+i0es1uu9/wuHxOr9vv+Lx+z+/7/4CBgoOEhYaHiImKi4yNjhAEkQSP
lJUxk5aZmieYm55UAqFdnZ+lT6ECo6arTqiqrLCxAJKksraltbe6mbm7vlsBwQE3vb/GVcMLyTTF
x85Py8o1zc/VfLTW2YTU2t1EwsEZ0Q/jEtze6D7D6+IA5crvkOnzRezuF8vv9hXn9I6uVuzFIycN
wkAH/fwxAoglHL6CBCHRmkgK2wKLCjDOksT+QKNHjhdBZhS5MVJHkh9NhlQ5kmXJiihjukwJc6bM
mjhP2tyZc2XPlj9f6gxK0xXNoUh9JgV6I1+Egw0SKpzqApzDh9Gu3rMglapXFOWgOhjn0Cq/r2hn
hJ2Wtu2Ltczcyl1hVZgMjXPzYumqty8Svn4Djx0cV7DhDVltAD58GBwxxpCP4I1MOchiegwrD7k8
L7Nmy4Y9f/7BebRpTqdTTyOpujWM0q6nim0BOza92bRtQ8bNorbudLxV+P7dre5d1sSThxiu3Jpj
ts37JsYANd/zqNGlMwi+b3AyqMyzG5tewSnhe9exi8+bnoL5Bk6dUpy4VKjS+0zx28/Pf7/+/6P6
AdifgP/dVB+BCBoYoIIDMlggTwc6mCCE+qkF0XYXbqWeNaKtJ0FwEOmT4TvhUdKhhxEhpqE78Snw
XkfanIgifB6QRR6L8ZQ4oy0goqDjjrAYdwlyQBb5Y5Gr9IgaklQpuSSTCjlpwpFQeiIlCVRWmYmQ
rxGppXhZfukIXDOEKSYj32X42pnepOkidGxm4+aKl8SpTV1auTCZncmZyWdbfv6JVqCCekVooVMd
SoKMiCKyZxGMNpqIoiNEKukhlF5qyZUbaupVdx5k6mkjL3ZQm6WjUlIqV/NJSBIqRLlKYYOzzpLZ
hLHWimuEusqa66+8Artgr8QKS2tQFr7+CcKpojSBaqr1qLmBqD08C+03dJp6bZMjDGfttsZ42yy4
3jyqwbfk7kJturqsy64tBKBrg7zv1hHvuETQW+8c96ZihL77umFuwHplCTDBjhiML8KyKOwvw/BC
bJi7Em9CccWUtKrxxhx37PHHIIcs8sgkl2zyySinrPLKLLc8hW/DxbycCDLPvCzNON9ss848QwFz
zj1ru/MHNRMNtNFBC500BxcfrTTSS2tQNNRUPx2q00xjnfXQT/zMtdVbRy211mN/HfbVZk9L9hJe
i51B21WDfbbcaqf99tp3243x3nz37fccZNGIYR52jSj4HYUra7hzibX4JqdhmLfP5Nn+xiG5hpRD
Xgnlj0uzah2Zey4t4JiX/rkv74WuOOKKq1655XO6rvnmIZo+uuW1O/66HLKXXk3qtq9OB3m9Ex48
erfr0rjonbNOo+6g8l5Q77M/YpbwgeNxPZ3ZI65V98L/Lf745Jdv/vnop6++EQO0P4AC78MPf/s1
uM9A/OuPcDoH3yV+Xgf4ex/9BrgA/MEggPPLHwnCkaca1c4gH0CgAAEwwQnYj4IUjJ8AA0g/DHZQ
AhM0YAM2KL8OElCByOufdVb4lMFtxX+7q4AEPZhACEhQgxksYQFziMEIGFCE98OhCWkIRPSxI3DQ
g+ADL3Ql9+FQfjt8gBMrGMUqUhGAhCP04Q5neEX1Sa5w3zsI8Vzkvyb28IwiLGIas3i/LVIAiEWE
Ig112MX0JXFxKTrejTTwxBnKsY2ArKIc68jGQjpgiIicY/4cx0Dm7Q54/UueDN0IxQtKcYiBLCAm
fejEDFqyjYh84hnX98UXXgWGhLlOI2NIhjWisBqufGUWEgAAOw==

------=_NextPart_000_0000_01CBDA54.03CFD010
Content-Type: application/octet-stream
Content-Transfer-Encoding: base64
Content-Location: http://www.matrixscience.com/cgi/mass_error.pl?mass_error_ppm_674707312337046

R0lGODlhwgGWAMIAAP///wAAAP8AAADMAAAA/wAAAAAAAAAAACH5BAEAAAAALAAAAADCAZYAAAP+
CLrc/jDKSau9OOvNu/9gKI5kaZ5oqq5s675wLM90bd94ru987//AoHBILBqPyKRyyWw6n9CodEqt
Wq/YrHbL7Xq/4LB4TC6bz+i0es1uu9/wuHxOr9vv+Lx+z+/7/4CBgoOEhYaHiImKi4yNjhAEkQSP
lJUxk5aZmieYm555AaEBN52fpnOjC6k0paeubauqNa2vtba0trlAArxakri6J7wCwRnDK6Khs8Us
x8wWziixNsDPItHWOMnU2d1b08ve1thTycqs4uO9idXpruTlojO/7vVRseAv7fb8Q/jh/QIiSZVP
n8CDRczJq7DQ3IZ9CCMuWTWq4AWIEjPK2Lb+oeJCDRg1imTxLwNBWSBHqqxR8kI+iwx+yYwUU1JN
mgvo5bS5E6cCnT95BvUJAGhRoUeJGl2KlKnSplCfSi3llGpUq1NvYt2qtWtPrl+9DgU7VmxSsmfN
Vh1xEkNBmBFCrpzLViFcBdMoPrQHj64ShwA+ZpBrq69fM4RrGT78AtzdFIkZS2bI4DHkyZjrnpNh
NLNnJ5E/i+YRerRpUqdTGymturUL1q5jX5ZNOwfs2rg7dM492vKK27wj+v4d/PRwFcCLHzyOIrny
fgoBPp9ewjn1ehwvIb3OuCVn7pi9X2KyGHwc8TCsxyhvHk72eeTXtU+nfv4z5pzs+8WfX//+XP4j
7OafRgCSUN+AtkSHDoIMNnBgg64AWKCDEBLYQUUiPFihJ/zpBQJw7G34CH4eDjbTWmEtMAxaKJaV
ooswpvWijDG2SOONNuZ4lVo7zqhjVj72WKOQOBL5I4vbXQgYZXiFAKJ8S4QoIhYleqBhElJO+YNj
bgWWYRpZatlDW152+aWY/JA5oZVoptnkm/C1iZ1d0sk5nYB2Pndlnn7tyedcfv6pknNhChoQoVAa
Oug1iSoqEZ6O0hZopBFNWkKhlAZiKQmYZvrHpiN06mkfoI5aT6mm0pdqbJCuOhqqrmYDa6zPzEpr
MQSIeqtGuTa6K2a9EvNrZq0Oy5itxr7+sqeuyTqyrK/N9tHQexepwGy0sMgyIbLY8uHRZoN1K46a
e4mbYHYvVXDiuuy26+678MYr77z01mvvvfjmq+++/Pbr7742vFXuB84V7OSZHyLM5sEME6zwwgnT
kBdK4UZsscMXQ4xxxhwY3LDGIOv2MAyACYZBch5zPPDGLIe8sssvdzyyzB8/gfLMMeesc0o106zy
zifjzPPPS9zcs88wD92yyERX3HS1RwMdtLlUV2311XZMXFkDa4ohmNYUZw0u2HCO+49eaOPhIYZN
pp01Smx76bY3cc9d9x53261H3tqG3U2JfJf9dply9y04KuTqnQ7ghN+tNsWBE35H5I7+jwt545hP
vnXbhkv+tt5V/r016I9zjfncdKx9eud/o2v65pO7DvvhiItHNta456777rz37vvvwPcwwPADKFC8
8cYPXwPxDBwfvAihf0CQybNz4Hzxyme/gPMwXJ/883UF1jWc0futgffYA5D+BMyrr/7x2F+vvPvz
S5A+9w3Ej/z82oOP4fQU2Qz1wrY2cHkuA+ij3/cggD74vW9/23ug+yLAPfw1z4H8U6AFe/c/0ynO
AS0hW4GI50DkRfABJFzfCVeoQvvlj4IRTGALf1fAc4wNJiHEy9c8oELvNQ+FL/yhEBXIPgds0IRE
1OAEg/dBz1kkh1UaoQkTiMQhVnFGiUicoRGByEAMYjCJwHObMpr4utWJz3wIjOEJ24fCDFoxeSWk
IAnfx8YfZtCNWKQh3Nj2kQFuDl18dAP+jgg+ZgyykFtIAAA7

------=_NextPart_000_0000_01CBDA54.03CFD010--
