# Supplementary material for: Regulation of GacA in Pseudomonas chlororaphis Strains Shows a Niche Specificity
Source: PLoS One. 2015 Sep 17;10(9):e0137553. doi: 10.1371/journal.pone.0137553 (PMC4574860; doi:10.1371/journal.pone.0137553)
Supplement: S3 File — (ZIP) [file pone.0137553.s003.zip › MALDI-TOFMS-data/C22.mht]

From: <Saved by Windows Internet Explorer 7>
Subject: Mascot Search Results: Protein View
Date: Fri, 4 Mar 2011 10:08:56 +0800
MIME-Version: 1.0
Content-Type: multipart/related;
	type="text/html";
	boundary="----=_NextPart_000_0000_01CBDA54.2C3FD540"
X-MimeOLE: Produced By Microsoft MimeOLE V6.00.2900.2180

This is a multi-part message in MIME format.

------=_NextPart_000_0000_01CBDA54.2C3FD540
Content-Type: text/html;
	charset="utf-8"
Content-Transfer-Encoding: quoted-printable
Content-Location: http://www.matrixscience.com/cgi/protein_view.pl?file=../data/20110304/FttmrzeSE.dat&hit=1

=EF=BB=BF<!DOCTYPE HTML PUBLIC "-//W3C//DTD HTML 4.0 Transitional//EN">
<!-- 0 seconds --><!-- 0 seconds --><!-- 0 seconds =
--><HTML><HEAD><TITLE>Mascot Search Results: Protein View</TITLE>
<META http-equiv=3DContent-Type content=3D"text/html; charset=3Dutf-8">
<META content=3D"MSHTML 6.00.5730.13" name=3DGENERATOR></HEAD>
<BODY vLink=3D#0000ff aLink=3D#0000ff bgColor=3D#ffffff>
<H1><IMG height=3D31=20
src=3D"http://www.matrixscience.com/images/88x31_logo_white.gif" =
width=3D88=20
align=3Dtop border=3D0 NATURALSIZEFLAG=3D"3"> Mascot Search Results</H1>
<H3>Protein View</H3>
<FORM method=3Dpost><INPUT type=3Dhidden =
value=3D../data/20110304/FttmrzeSE.dat=20
name=3Dfile> <INPUT type=3Dhidden value=3D1 name=3Dhit> <INPUT =
type=3Dhidden value=3Dfalse=20
name=3Dshowall> <INPUT type=3Dhidden value=3D0 name=3Dave_thresh> <INPUT =
type=3Dhidden=20
value=3D0 name=3D_ignoreionsscorebelow> <INPUT type=3Dhidden =
value=3D0.05=20
name=3D_sigthreshold> <INPUT type=3Dhidden name=3Dreport> <INPUT =
type=3Dhidden value=3D1=20
name=3Ddb_idx> <INPUT type=3Dhidden value=3D32 name=3D_msresflags> =
<INPUT type=3Dhidden=20
value=3D2 name=3D_msresflags2> <INPUT type=3Dhidden value=3D0 =
name=3Dpercolate> <INPUT=20
type=3Dhidden value=3D0 name=3Dpercolate_rt> <FONT=20
face=3D"Courier New,Courier,monospace"><PRE>Match to: =
<B>gi|310816222</B> Score: <B>89</B> Expect: <B>0.0094</B>
<B>DNA primase [Ketogulonicigenium vulgare Y25]</B>

Nominal mass (M<SUB>r</SUB>): <B>74188</B>; Calculated pI value: =
<B>6.51</B>
NCBI BLAST search of <A =
href=3D"http://www.ncbi.nlm.nih.gov/blast/Blast.cgi?ALIGNMENTS=3D50&amp;A=
LIGNMENT_VIEW=3DPairwise&amp;AUTO_FORMAT=3DSemiauto&amp;CDD_SEARCH=3Don&a=
mp;CLIENT=3Dweb&amp;COMPOSITION_BASED_STATISTICS=3Don&amp;DATABASE=3Dnr&a=
mp;DESCRIPTIONS=3D100&amp;ENTREZ_QUERY=3D(none)&amp;EXPECT=3D10&amp;FILTE=
R=3DL&amp;FORMAT_BLOCK_ON_RESPAGE=3DNone&amp;FORMAT_OBJECT=3DAlignment&am=
p;FORMAT_TYPE=3DHTML&amp;GAPCOSTS=3D11+1&amp;I_THRESH=3D0.001&amp;LAYOUT=3D=
TwoWindows&amp;MATRIX_NAME=3DBLOSUM62&amp;NCBI_GI=3Don&amp;PAGE=3DProtein=
s&amp;PROGRAM=3Dblastp&amp;QUERY=3DMAPAFAMPQRQGFTTLYTGPLDTDISAMSLPAGFLDEL=
RGRLSLAQVVGRKVVWDRRKSNPGKGDMWAPCPFHQEKSASFHVDDRKGYYYCFGCHAKGDAISFVRETENVG=
FTEAIEILAREAGMQVPARDPQSQQRADRRTQLSDVMEQVVQFYRLQLKTQSGEGARAYLQKRGLSPAAWDRW=
DLGYAPRAGLFHHLRDKGVALDLMVDSGMVVVPDDGREPFDRFRDRIIFPIRDARGRAISLGGRAMDPAAPAK=
YLNGPETPLFDKGRNLFNMGPAREAAGKGKPLIVAEGYMDVIALSEAGFGAAGVAPLGTAVTADQLALMWRIT=
DEPLIALDGDTAGMRAAMRVVDLALPLLVAGKGLRFALLPEGQDPDDLIKARGAPAMQAVIDAAMPMVRLMWQ=
RETEGKVIDSPERRAALDKQLRALIMTITDASIRKHYGDEVNRLRQSLYGPVAEAKPGKLQWRPGKKATAPSG=
PTAAARASMLAGSSDQERLRVAVILATLLSCPEILPEFELELERMACHDPDHRDLRAAILRNAHQPDLRAAIE=
DSLGHMPLERLFAERHVAISPAVRRAGDAEVARLCLAEELAKLNARRGHAREIEEALEDWEDLPGETVTYRLG=
EAAKALDRAGRGDDDDKAVYDISPNGARLKREERDAFDALLAQIGRGKGQP&amp;SERVICE=3Dplain&a=
mp;SET_DEFAULTS.x=3D9&amp;SET_DEFAULTS.y=3D5&amp;SHOW_OVERVIEW=3Don&amp;W=
ORD_SIZE=3D3&amp;END_OF_HTTPGET=3DYes" target=3D_blank>gi|310816222</A> =
against nr
Unformatted <A =
href=3D"http://www.matrixscience.com/cgi/getseq.pl?NCBInr+gi%7c310816222+=
seq" target=3D_blank>sequence string</A> for pasting into other =
applications

Taxonomy: <A =
href=3D"http://www.ncbi.nlm.nih.gov/Taxonomy/Browser/wwwtax.cgi?lvl=3D0&a=
mp;id=3D880591" target=3D_blank>Ketogulonicigenium vulgare Y25</A>
Links to retrieve other entries containing this sequence from NCBI =
Entrez:
<A =
href=3D"http://www.ncbi.nlm.nih.gov/entrez/query.fcgi?cmd=3Dsearch&amp;db=
=3Dprotein&amp;doptcmdl=3Dgenpept&amp;tool=3Dmascot&amp;term=3D308754957"=
 target=3D_blank>gi|308754957</A> from <A =
href=3D"http://www.ncbi.nlm.nih.gov/Taxonomy/Browser/wwwtax.cgi?lvl=3D0&a=
mp;id=3D880591" target=3D_blank>Ketogulonicigenium vulgare Y25</A>

Fixed modifications: Carbamidomethyl (C)
Variable modifications: Oxidation (M)
Cleavage by Trypsin: cuts C-term side of KR unless next residue is P
Number of mass values searched: <B>29</B>
Number of mass values matched: <B>10</B>
Sequence Coverage: <B>19%</B>

Matched peptides shown in <B><FONT color=3D#ff0000>Bold Red</FONT></B>

     <B>1</B> MAPAFAMPQR QGFTTLYTGP LDTDISAMSL PAGFLDELRG RLSLAQVVGR=20
<B>    51</B> KVVWDRRKSN PGKGDMWAPC PFHQEK<B><FONT color=3D#ff0000>SASF =
HVDDR</FONT></B>KGYYY CFGCHAKGDA=20
<B>   101</B> ISFVR<B><FONT color=3D#ff0000>ETENV GFTEAIEILA =
R</FONT></B>EAGMQVPAR DPQSQQRADR RTQLSDVMEQ=20
<B>   151</B> VVQFYRLQLK TQSGEGARAY LQK<B><FONT color=3D#ff0000>RGLSPAA =
WDR</FONT></B>WDLGYAP RAGLFHHLRD=20
<B>   201</B> K<B><FONT color=3D#ff0000>GVALDLMVD SGMVVVPDDG =
REPFDR</FONT></B>FRDR IIFPIRDARG RAISLGGRAM=20
<B>   251</B> DPAAPAKYLN GPETPLFDK<B><FONT color=3D#ff0000>G RNLFNMGPAR =
EAAGK</FONT></B>GKPLI VAEGYMDVIA=20
<B>   301</B> LSEAGFGAAG VAPLGTAVTA DQLALMWR<B><FONT color=3D#ff0000>IT =
DEPLIALDGD TAGMRAAMRV </FONT></B>
<B>   351<FONT color=3D#ff0000> VDLALPLLVA GK</FONT></B>GLRFALLP =
EGQDPDDLIK ARGAPAMQAV IDAAMPMVR<B><FONT color=3D#ff0000>L </FONT></B>
<B>   401<FONT color=3D#ff0000> MWQRETEGK</FONT></B>V IDSPERRAAL =
DKQLR<B><FONT color=3D#ff0000>ALIMT ITDASIR</FONT></B>KHY GDEVNRLRQS=20
<B>   451</B> LYGPVAEAKP GKLQWRPGKK ATAPSGPTAA ARASMLAGSS DQERLRVAVI=20
<B>   501</B> LATLLSCPEI LPEFELELER MACHDPDHRD LRAAILRNAH QPDLRAAIED=20
<B>   551</B> SLGHMPLERL FAERHVAISP AVRRAGDAEV ARLCLAEELA KLNARRGHAR=20
<B>   601</B> EIEEALEDWE DLPGETVTYR LGEAAKALDR AGRGDDDDKA VYDISPNGAR=20
<B>   651</B> LKREERDAFD ALLAQIGRGK GQP
</PRE></FONT>
<P><INPUT onclick=3D"this.form.showall.value=3D'true'; return true" =
type=3Dsubmit value=3D"Show predicted peptides also">=20

<P><INPUT type=3Dsubmit value=3D"Sort Peptides By">&nbsp; <INPUT =
type=3Dradio CHECKED=20
value=3Dstartup name=3Dsort>Residue Number&nbsp; <INPUT type=3Dradio =
value=3Dmassup=20
name=3Dsort>Increasing Mass&nbsp; <INPUT type=3Dradio value=3Dmassdown=20
name=3Dsort>Decreasing Mass&nbsp; <FONT face=3D"Courier =
New,Courier,monospace"><PRE><B> Start - End     Observed    Mr(expt)   =
Mr(calc)     Delta   Miss Sequence</B>
<B><FONT color=3D#ff0000>    77 - 85     1033.5493  1032.5420  1032.4625 =
    0.0795     0  K.SASFHVDDR.K </FONT></B>=20
<B><FONT color=3D#ff0000>   106 - 121    1791.8310  1790.8237  1790.9050 =
   -0.0813     0  R.ETENVGFTEAIEILAR.E </FONT></B>=20
<B><FONT color=3D#ff0000>   174 - 183    1128.5694  1127.5621  1127.5836 =
   -0.0215     1  K.RGLSPAAWDR.W </FONT></B>=20
<B><FONT color=3D#ff0000>   202 - 226    2705.3154  2704.3081  2704.2837 =
    0.0244     1  K.GVALDLMVDSGMVVVPDDGREPFDR.F </FONT></B> Oxidation =
(M)=20
<B><FONT color=3D#ff0000>   270 - 280    1232.6372  1231.6299  1231.6244 =
    0.0055     1  K.GRNLFNMGPAR.E </FONT></B>=20
<B><FONT color=3D#ff0000>   272 - 285    1475.8176  1474.8104  1474.7350 =
    0.0753     1  R.NLFNMGPAREAAGK.G </FONT></B>=20
<B><FONT color=3D#ff0000>   329 - 349    2249.1563  2248.1490  2248.0827 =
    0.0663     1  R.ITDEPLIALDGDTAGMRAAMR.V </FONT></B> 2 Oxidation (M)=20
<B><FONT color=3D#ff0000>   350 - 362    1307.7123  1306.7050  1306.8224 =
   -0.1174     0  R.VVDLALPLLVAGK.G </FONT></B>=20
<B><FONT color=3D#ff0000>   400 - 409    1277.7394  1276.7321  1276.6234 =
    0.1088     1  R.LMWQRETEGK.V </FONT></B>=20
<B><FONT color=3D#ff0000>   426 - 437    1320.6373  1319.6300  1319.7119 =
   -0.0819     0  R.ALIMTITDASIR.K </FONT></B> Oxidation (M)=20

<B>No match to: </B>1013.5526, 1047.5466, 1050.5629, 1065.5326, =
1082.5373, 1235.6223, 1493.7970, 1497.8055, 1513.7835, 1638.9302, =
1657.8486, 1707.8475, 1839.0066, 1851.9959, 2384.0787, 2499.2187, =
2831.3556, 3312.5054, 3367.6862
<P><IMG height=3D150 alt=3D"Error Distribution" =
src=3D"http://www.matrixscience.com/cgi/mass_error.pl?mass_error_14747187=
44512308" width=3D450><IMG height=3D150 alt=3D"Error Distribution (ppm)" =
src=3D"http://www.matrixscience.com/cgi/mass_error.pl?mass_error_ppm_6922=
30894145109" width=3D450>
</FORM><HR>
LOCUS       YP_003964186             673 aa            linear   BCT =
16-DEC-2010
DEFINITION  DNA primase [Ketogulonicigenium vulgare Y25].
ACCESSION   YP_003964186
VERSION     YP_003964186.1  GI:310816222
DBLINK      Project: <A =
href=3D"http://eutils.ncbi.nlm.nih.gov/entrez/eutils/%22http://eutils.ncb=
i.nlm.nih.gov:80/genomeprj/59581%22">59581</A>
DBSOURCE    REFSEQ: accession <A =
href=3D"http://eutils.ncbi.nlm.nih.gov/entrez/eutils/%22http://eutils.ncb=
i.nlm.nih.gov:80/nuccore/310814533%22">NC_014625.1</A>
KEYWORDS    .
SOURCE      Ketogulonicigenium vulgare Y25
  ORGANISM  <A =
href=3D'http://eutils.ncbi.nlm.nih.gov/entrez/eutils/%22http://eutils.ncb=
i.nlm.nih.gov:80/Taxonomy/Browser/wwwtax.cgi?id=3D880591"'>Ketogulonicige=
nium vulgare Y25</A>
            Bacteria; Proteobacteria; Alphaproteobacteria; =
Rhodobacterales;
            Rhodobacteraceae; Ketogulonicigenium.
REFERENCE   1  (residues 1 to 673)
  AUTHORS   Xiong,X.H., Han,S., Wang,J.H., Jiang,Z.H., Chen,W., Jia,N.,
            Wei,H.L., Cheng,H., Yang,Y.X., Zhu,B., You,S., He,J.Y., =
Hou,W.,
            Chen,M.X., Yu,C.J., Jiao,Y.H. and Zhang,W.C.
  TITLE     Complete Genome Sequence of the Bacterium Ketogulonicigenium
            vulgare Y25
  JOURNAL   J. Bacteriol. 193 (1), 315-316 (2011)
   PUBMED   <A =
href=3D"http://eutils.ncbi.nlm.nih.gov/entrez/eutils/%22http://eutils.ncb=
i.nlm.nih.gov:80/pubmed/21037005%22">21037005</A>
REFERENCE   2  (residues 1 to 673)
  CONSRTM   NCBI Genome Project
  TITLE     Direct Submission
  JOURNAL   Submitted (22-OCT-2010) National Center for Biotechnology
            Information, NIH, Bethesda, MD 20894, USA
REFERENCE   3  (residues 1 to 673)
  AUTHORS   Xiong,X., Zhang,W., Wang,J., Chen,M., Yu,C., Jiao,Y., =
Jiang,Z.,
            Chen,W., Jia,N., Wei,H., Cheng,H., Han,S., Yang,Y., Zhu,B. =
and
            Hou,W.
  TITLE     Direct Submission
  JOURNAL   Submitted (17-SEP-2010) Beijing Institute of Biotechnology,
            Dongdajie 20, Fengtai District, Beijing, Beijing 100071, =
China
<A name=3Dcomment_310816222></A>COMMENT     PROVISIONAL <A =
href=3D"http://eutils.ncbi.nlm.nih.gov/entrez/eutils/%22http://eutils.ncb=
i.nlm.nih.gov:80/RefSeq/%22">REFSEQ</A>: This record has not yet been =
subject to final
            NCBI review. The reference sequence is identical to <A =
href=3D"http://eutils.ncbi.nlm.nih.gov/entrez/eutils/%22http://eutils.ncb=
i.nlm.nih.gov:80/protein/ADO42886%22">ADO42886</A>.
            Method: conceptual translation.
<A name=3Dfeature_310816222></A>FEATURES             Location/Qualifiers
     source          1..673
                     /organism=3D"Ketogulonicigenium vulgare Y25"
                     /strain=3D"Y25"
                     /db_xref=3D"taxon:<A =
href=3D'http://eutils.ncbi.nlm.nih.gov/entrez/eutils/%22http://eutils.ncb=
i.nlm.nih.gov:80/Taxonomy/Browser/wwwtax.cgi?id=3D880591"'>880591</A>"
     <A =
href=3D'http://eutils.ncbi.nlm.nih.gov/entrez/eutils/%22http://eutils.ncb=
i.nlm.nih.gov:80/protein/310816222?from=3D1&amp;to=3D673&amp;report=3Dgpw=
ithparts"'>Protein</A>         1..673
                     /product=3D"DNA primase"
                     /calculated_mol_wt=3D73762
     <A =
href=3D'http://eutils.ncbi.nlm.nih.gov/entrez/eutils/%22http://eutils.ncb=
i.nlm.nih.gov:80/protein/310816222?from=3D27&amp;to=3D612&amp;report=3Dgp=
withparts"'>Region</A>          27..612
                     /region_name=3D"dnaG"
                     /note=3D"DNA primase; Validated; PRK05667"
                     /db_xref=3D"CDD:<A =
href=3D'http://eutils.ncbi.nlm.nih.gov/entrez/eutils/%22http://eutils.ncb=
i.nlm.nih.gov:80/Structure/cdd/cddsrv.cgi?uid=3D180189"'>180189</A>"
     <A =
href=3D'http://eutils.ncbi.nlm.nih.gov/entrez/eutils/%22http://eutils.ncb=
i.nlm.nih.gov:80/protein/310816222?from=3D30&amp;to=3D132&amp;report=3Dgp=
withparts"'>Region</A>          30..132
                     /region_name=3D"zf-CHC2"
                     /note=3D"CHC2 zinc finger; cl02597"
                     /db_xref=3D"CDD:<A =
href=3D'http://eutils.ncbi.nlm.nih.gov/entrez/eutils/%22http://eutils.ncb=
i.nlm.nih.gov:80/Structure/cdd/cddsrv.cgi?uid=3D141551"'>141551</A>"
     <A =
href=3D'http://eutils.ncbi.nlm.nih.gov/entrez/eutils/%22http://eutils.ncb=
i.nlm.nih.gov:80/protein/310816222?from=3D154&amp;to=3D280&amp;report=3Dg=
pwithparts"'>Region</A>          154..280
                     /region_name=3D"Toprim_N"
                     /note=3D"DNA primase catalytic core, N-terminal =
domain;
                     pfam08275"
                     /db_xref=3D"CDD:<A =
href=3D'http://eutils.ncbi.nlm.nih.gov/entrez/eutils/%22http://eutils.ncb=
i.nlm.nih.gov:80/Structure/cdd/cddsrv.cgi?uid=3D149368"'>149368</A>"
     <A =
href=3D'http://eutils.ncbi.nlm.nih.gov/entrez/eutils/%22http://eutils.ncb=
i.nlm.nih.gov:80/protein/310816222?from=3D287&amp;to=3D369&amp;report=3Dg=
pwithparts"'>Region</A>          287..369
                     /region_name=3D"TOPRIM_DnaG_primases"
                     /note=3D"TOPRIM_DnaG_primases: The =
topoisomerase-primase
                     (TORPIM) nucleotidyl transferase/hydrolase domain =
found in
                     the active site regions of proteins similar to =
Escherichia
                     coli DnaG. Primases synthesize RNA primers for the
                     initiation of DNA replication. DnaG...; cd03364"
                     /db_xref=3D"CDD:<A =
href=3D'http://eutils.ncbi.nlm.nih.gov/entrez/eutils/%22http://eutils.ncb=
i.nlm.nih.gov:80/Structure/cdd/cddsrv.cgi?uid=3D173784"'>173784</A>"
     <A =
href=3D'http://eutils.ncbi.nlm.nih.gov/entrez/eutils/%22http://eutils.ncb=
i.nlm.nih.gov:80/protein/310816222?itemid=3D5&amp;report=3Dgpwithparts"'>=
Site</A>            order(293..294,297,338,340,342)
                     /site_type=3D"active"
                     /db_xref=3D"CDD:<A =
href=3D'http://eutils.ncbi.nlm.nih.gov/entrez/eutils/%22http://eutils.ncb=
i.nlm.nih.gov:80/Structure/cdd/cddsrv.cgi?uid=3D173784"'>173784</A>"
     <A =
href=3D'http://eutils.ncbi.nlm.nih.gov/entrez/eutils/%22http://eutils.ncb=
i.nlm.nih.gov:80/protein/310816222?itemid=3D6&amp;report=3Dgpwithparts"'>=
Site</A>            order(293,338)
                     /site_type=3D"metal-binding"
                     /db_xref=3D"CDD:<A =
href=3D'http://eutils.ncbi.nlm.nih.gov/entrez/eutils/%22http://eutils.ncb=
i.nlm.nih.gov:80/Structure/cdd/cddsrv.cgi?uid=3D173784"'>173784</A>"
     <A =
href=3D'http://eutils.ncbi.nlm.nih.gov/entrez/eutils/%22http://eutils.ncb=
i.nlm.nih.gov:80/protein/310816222?itemid=3D7&amp;report=3Dgpwithparts"'>=
Site</A>            order(295..296,302..303,314)
                     /site_type=3D"other"
                     /note=3D"interdomain interaction site"
                     /db_xref=3D"CDD:<A =
href=3D'http://eutils.ncbi.nlm.nih.gov/entrez/eutils/%22http://eutils.ncb=
i.nlm.nih.gov:80/Structure/cdd/cddsrv.cgi?uid=3D173784"'>173784</A>"
     <A =
href=3D'http://eutils.ncbi.nlm.nih.gov/entrez/eutils/%22http://eutils.ncb=
i.nlm.nih.gov:80/nuccore/310814533?from=3D1705111&amp;to=3D1707132&amp;re=
port=3Dgbwithparts"'>CDS</A>             1..673
                     /gene=3D"dnaG"
                     /locus_tag=3D"EIO_1768"
                     =
/coded_by=3D"complement(NC_014625.1:1705111..1707132)"
                     /transl_table=3D<A =
href=3D'http://eutils.ncbi.nlm.nih.gov/entrez/eutils/%22http://eutils.ncb=
i.nlm.nih.gov:80/Taxonomy/Utils/wprintgc.cgi?mode=3Dc#SG11"'>11</A>
                     /db_xref=3D"GeneID:<A =
href=3D'http://eutils.ncbi.nlm.nih.gov/entrez/eutils/%22http://eutils.ncb=
i.nlm.nih.gov:80/sites/entrez?db=3Dgene&amp;cmd=3DRetrieve&amp;dopt=3Dful=
l_report&amp;list_uids=3D9872391"'>9872391</A>"

</PRE></FONT>
<P>
<TABLE cellSpacing=3D2 cellPadding=3D1 width=3D"100%" border=3D2>
  <TBODY>
  <TR>
    <TD noWrap align=3Dmiddle><B>Mascot:</B>&nbsp; <A=20
      =
href=3D"http://www.matrixscience.com/">http://www.matrixscience.com/</A> =

  </TD></TR></TBODY></TABLE></P></BODY></HTML>

------=_NextPart_000_0000_01CBDA54.2C3FD540
Content-Type: image/gif
Content-Transfer-Encoding: base64
Content-Location: http://www.matrixscience.com/images/88x31_logo_white.gif

R0lGODlhWAAfANX/AMDAwP/v7//f3//Pz/+/v/+vr/+fn/+Pj/9/f/9wcP9gYP9QUP9AQP8wMP8g
IP8QEP8AAO/v/+/v79/f/9/f38/P/8/Pz7+//7+/v6+v/6+vr5+f/5+fn4+P/4+Pj39//39/f3Bw
/3BwcGBg/2BgYFBQ/1BQUEBA/0BAQDAw/zAwMCAg/yAgIBAQ/xAQEAAA/wAAAAAAAAAAAAAAAAAA
AAAAAAAAAAAAAAAAAAAAAAAAAAAAAAAAAAAAAAAAAAAAACH5BAEAAAAALAAAAABYAB8AQAb/QIBw
SCwaj8ikcslsEl0wTDHz+bxOgMrp8mpFiJFThfsyjl4j82tVLaVGk+Hq1TF2ut8jCkYRSkgcToKD
hIQUKiBCHnxEAghDBA8QQg4QBEQBQwyWQ5ICAAsBAZcACKQJEAsMQgQQk5hCAhAPlAACn0MkUYMS
HCIaABMfJychRSPEH0YbWEMXJyUhxCPSJQAb0icjH8gfeRvIxRnXxCfeGcQlFwAWIn1HLC7vQhtl
AFZ1ES0v6/QrRGSIWPlXpF6LISWuVNgA4EyaIRta9Jvw4kUcInsCDZEARcqQBQ6I0AJQAEIDIgQU
xJo1pOQqIQFUCmFQyYAQAzZBQXikqYAQ/wQQZAIgkFPIHmCFkipdyrSp06eDSLiQUDBhM3JrjFSY
Y++aMgAnXnwdUUFIwodgX1gTso/hkAgVK0w4Ma4IBxZHQMDACzCNlRJiKFokEu5EiopFrFwdYiWF
EC5rhYQ1BqbEhsN1inCE4YGIBBAo5kEdrRS0EQkwEhEp0AABAgYGeA6liUBBAgOXFDDYvUDA7t+/
LxHYzTPAb1wHHCxAsMBAgtnAf2cawsGFhSIUYOwiAtSVgwFCDphM4mmlpQQhiSgQMMBVAAEyNx1A
UtJBgQVCh2DQjoRE5yEOODDdAA+AV0oqMClgoAIQzDcTJwAE8Fp4zwEIwXQANABBTillEv9AeREu
px8LGpFm4okopqjiiiyOxoEKHg2xz2Jn8KPVPkSYA0AGeDT0EI8v5HEYWiG84BhEiAEQARueoXDd
EYv8R0QKij2GzAtuvVUCkIwJUUFFF30l2EVf2nhNVkWEBVhZRnDASBH7wUBVjhEoFkYEZ3w1BFkA
BESEYGy+1dYFH6wQaJ89HgMmlDC4cIQIMJBQRAlxWNHCOEWi5ZUzSQqhzwt1ETGHW1UKMSYRFaRQ
1h1HErEIX3ZZl2NFjo2QRglcpZBBBIehIcQIuQpzwj4tnHDRXMSKseMaHzxT0QppZNArFh/0ukI/
RqlQhAkmiNbitwBIoMKTG71ZxC1JEIDsYYqjJEUBCSB4q5dqQrSHS3s5GRDUEAmMpFNRlZBigL/i
PTCggBFqCLBMAcwyHQInDWFBpEfooi0RmzBAyiMfQhieTwdW+C8ABxCA7lAIoLKAEKGQBEF6H1n4
SSjqDpHddkS4KakRBWzCEgDyIaHvyj8FVcADRdkiU00JgNcwBLgYsQkC+pJChF4oHDFxEQnIBnTE
AauXSXswDy2ETwl8YtwQ7TVY78uNyMQgT5e0LMTEUua1swAF9MybgT8FiN8n8Emi8QALuLJAAgxI
ou4mD8h2QH4BLPBAA8tlMpwrtvmcCQgieDAnuKQXEgQAOw==

------=_NextPart_000_0000_01CBDA54.2C3FD540
Content-Type: application/octet-stream
Content-Transfer-Encoding: base64
Content-Location: http://www.matrixscience.com/cgi/mass_error.pl?mass_error_1474718744512308

R0lGODlhwgGWAMIAAP///wAAAP8AAADMAAAA/wAAAAAAAAAAACH5BAEAAAAALAAAAADCAZYAAAP+
CLrc/jDKSau9OOvNu/9gKI5kaZ5oqq5s675wLM90bd94ru987//AoHBILBqPyKRyyWw6n9CodEqt
Wq/YrHbL7Xq/4LB4TC6bz+i0es1uu9/wuHxOr9vv+Lx+z+/7/4CBgoOEhYaHiImKi4yNjhMEj5KT
MZGUl5gnlpmcnR2bPAKinqRSAROnFqA7ogKlr02nqQ8BsxSrOq2wu0iztguyF7i8xHi+Eb8Sw8XM
c8cQyQsE09TVoNUM2NLU2dzb093g39feCtrm5QDn6unr7u3w4ujy7PTv9vHk+Pv6/eH+4/4JDEhw
HkCDAxEWrHeQYUKHIWrVyvCMlrBmGMHYiib+IRiwjRczitSSjCOyBhMBSEwJaaRLRsteygQUc6bN
JCtNsqh5s+eQYDp3MtDls2gQj0E1pSNqtCkPpDVAMfUy1SkiljN4dqlqtas5NFy9/smZVIVWsU/C
JioZFa0WtVcdlEVx1i0TuIfY0qhrt+8IslhdrPNL2AvfwoifHE7MuILerI0jiwDZVrJlDytvLL7M
ucfmzqBxfA5NGsbg0qg9p17tYzTr1yZcw54dQjbt2xxs4yaEV8XcFbp3C+qN4jdw4aSInzCulB5y
yczpPr9MtvL06yKCY5+ZmeII7dtdUrbgEQT4DcrDCxpPoaKH8xrSqwfEHhWw2jbkzx8rEYP+e2HW
WPPQPQ0ROGA+B/KTYIEILmSggw0qJCFEEz5YYYQUZmihhhhu6GGH6czwX277IRadAuV9AF+JxJx4
X3Ys+uVibDHKmMOKNb5S3V459piNj2jNWFuI6I0CJClCkqCbfkeupcOSRjbZSZIwStnUjpBZySKO
Wj7ymAxcdtlIKiO+EKaYi5D5omlEoimSmiha56Z4gMk553Rn3ulXnnraxWefaP0JqFeCDmrUaYbO
VmiihzK626KO9gRppDZNSqlMll7qUqaaNoNoEExaEWqnGXBapCtmjEpqSEaoOoWrq94Sa2qmzrqe
farY6lOKKP1Wq659lMmrMsDaVGacEAT+KCCECjLLYLMXQsuhtB9SC6K12D6r7YLcOttttNt6K+6E
LeSk0ppysVqseOiipO66I6WIla/wctcrit21VK9lv+6LSb8UwOpvGwBPIPDAaxQswcEIm6HswxBH
LPHEFFds8cUYZ6zxxhx37PHHIIcsMsdTfDbaySRqgPIGK6vMcsouvxzzzKXCXLMUJtuMQcs76/zu
z7nS3LPMQgddtNE3H81EzkQn7TTQFfA8tNL6Ul3100hPjXXWUC/BtNXENt311VqXPXYEUp+Ntthq
J+sz1018vXXUb8vKNtx032032GvrTXbbD6SNd8OEF2744VD8ori7W/iS7+KNz8t4u1f+9KfS45Pz
IfkxnJM0YnnDUvEM6OfGSaUQnbub+h6km37fsYmXfnlKq59OBOm1dyGL5bkHuybulIv+u+ytk4Ts
ub0bT/zysNdREfDHV25R8lg8z3zwwqdLvR7Wb19FNNDLLv3w3mev/evY2wFS7rYfNTzy6GfBFvvK
vx8+95gzAHn13VkevfiVy1+72gcEc81Of5lDnAIXyMAGOvCBEIygBEMwgAoOQAEXxCAGK0gDC3LQ
gxmc4AeapwEy+S9dHwjhBT+4wgWEEAYvBEAMRTjC3f3lfRbxgAplyMMWTsCCGuRgD1UoxBXOcINF
BOIDjBjEDH6QhkDBl+OmeBL7BUa0SDtsoROPqMEmerGHLpShE5cYxh06oIhiDCIYJxhFBJZPfP+p
TwY82EUehnGJdIyhHst4gT2ekY9q9KEER8e7jehkPCaUXAcEacY7NsCPjqyjICkASQZkkY+ThCD1
9ofC4xUPgHPs4iXraMlHmrKUapTAKO34yDGiUYsiTN1E3rg8110ufRZY5Ra5KMYxotKSaPyhEHsJ
ASYOUZKxfNEspfiRoCTScaUjoBQqSUORULOaVUgAADs=

------=_NextPart_000_0000_01CBDA54.2C3FD540
Content-Type: application/octet-stream
Content-Transfer-Encoding: base64
Content-Location: http://www.matrixscience.com/cgi/mass_error.pl?mass_error_ppm_692230894145109

R0lGODlhwgGWAMIAAP///wAAAP8AAADMAAAA/wAAAAAAAAAAACH5BAEAAAAALAAAAADCAZYAAAP+
CLrc/jDKSau9OOvNu/9gKI5kaZ5oqq5s675wLM90bd94ru987//AoHBILBqPyKRyyWw6n9CodEqt
Wq/YrHbL7Xq/4LB4TC6bz+i0es1uu9/wuHxOr9vv+Lx+z+/7/4CBgoOEhYaHiImKi4yNjhAEkQSP
lJUxkz4Cmpacepg9mgKdo0MBpgE3nzyhpK0+qAuwNKqutW+ysTKStLa9vguqrL/DpMGbxMhgp6Y1
xqLJ0Fu4NrzR1lrLM7vX3NI61d3hUMvMs+LnhuDo60jZzezwS7jTMOrx968M9Czb+P6lCva9sPev
YA1ypyqQy8WBoMGHReihEkjBIRdhEAe5s+D+ThZFCRa3YMwIaN4FjwBQVtzFUlU/BS8BxJwpiQHN
SDZrAtMJk6dMn6Fc+rwpFOdOoz2R/lRKNCfToVCfSi1K1WnVo1eTZl26tSlWq2C/itUaFoRJDRMZ
ZghJsq0JWB8lpA24ga3bu2YRxqXLd64Gu3gDx0io9q/gw1diIl7cQeI7xpAb66MWufKGjeYsa04C
eLPnx5+JjAysODSQ0Yc7m5aBWrDq1bBTvI5Nm8Ts2rgb+sxteW+L27z/+f4dXPNwfsWN5wCePB5C
0M07teZSOjql6Sww67I+CruKsydHMPfgnfsh8ApTihjfobz5QugnqPzAnoP794S0yy98oSX+y7Jc
AegVWWMFWOCABhKoYIIMIuhgVF1BKKCEB1K44INTTZhhhRteaCGDM8znQX34XXPcZHzRV2JgJzbg
l4or3tWii+LFiNeMtu1m40PPZbbjjw6QCOQvOJog5JC2FGkkCPch6YiSJTDXpJONQAlCdRlMSaUi
PWqzJZBHfmmJYz6KuQ5c/NVjJjxopjiQjmt206Z6ZcYZjl5WjmhniWHumZqf7/UJaFtYDsrjRkoK
moiWhjpWpKKIMDpoR2lWAOkhkgKKkoj9GQrRQpNxCol/H2IYYYcNlqoqqqZqeOqrrsbKIayzyuoh
q6vSeutWN/iF46WeuqLSixgAG2wrhLn+udaxyRnLLDyF/pDps4A4G8K01PphLZPHZPvItt6eA264
4YxLbjTRnluZueqi2+5q7L6LTLzy9pJuvX/iuxm9+trCb7+u/EsBtgDLIfAEBBfcBqkMN+zwwxBH
ElTEFFds8cUYZ6zxxhx37PHHIG88hWqvldxQXSejrLJhLLe87MrFpuxyzDA/QbLML89sgck1d9qz
pTjTrDPQPxM9tNFQ3Fx0RUHv3LTTS0+g9NFMRx0Bz1RL/TQTU+fstdBgh+1z1iBZffXWVX89ttpQ
k41E12K3zXbac9MdN9Jr32133nLrrbXZkCgs+OCEFx7HNIjT6E1AiCqOTTnKJi5NOaD+0lkpHpCr
t2kueQoBuaOcY8OQr5YTW8XmNKK+B+l0qd75D74S5noXpM/OxUSyh65sHvPVfrkUvZcu/OKzi2rF
nL7vjrlayVt+xT7Nvx5E8LZnAb3wxt9Bve7OH/9A9KIzj/3vUQgEfh8mFb/48M0/7wD40sPuOJqq
61G55OSP01Hm+GNxv+PKowKoktW9+BnugAhMoAIXyMAGOvCBOxiABAegAApWsIISpMEEM7hBC0KQ
BNnjAFwICEAOeJCCHEThAjwIAxYCwIUfBCHuRhA8CFjphC/MoQonMMELZlCHJ/whCmGIQSH28AFD
9KEFORjD1NEpWVDMHACHJUUo4VCwhUsk4gWVyEUdrvCFS0TiF3HoACGC0YdebGLrCji+AIKnf1Y8
Ihm3WMYN5pABLrziBfIoRjSicYdqpCLl5vGRNzKOfx4A5BzpiMcG8LGRfqzAIx05xkoCsonVY6MN
UaS5wlhxi3pk5BchOcpSXrKPabyjI8NoRiyqMUVzYUYm56e7z30glHc8IhLNSMoV8lICutQlJVsZ
RlF+kIpP/JwU33dIj8TSDZN8ZTiiKU0sJAAAOw==

------=_NextPart_000_0000_01CBDA54.2C3FD540--
