# Supplementary material for: Regulation of GacA in Pseudomonas chlororaphis Strains Shows a Niche Specificity
Source: PLoS One. 2015 Sep 17;10(9):e0137553. doi: 10.1371/journal.pone.0137553 (PMC4574860; doi:10.1371/journal.pone.0137553)
Supplement: S3 File — (ZIP) [file pone.0137553.s003.zip › MALDI-TOFMS-data/C23.mht]

From: <Saved by Windows Internet Explorer 7>
Subject: Mascot Search Results: Protein View
Date: Fri, 4 Mar 2011 10:09:51 +0800
MIME-Version: 1.0
Content-Type: multipart/related;
	type="text/html";
	boundary="----=_NextPart_000_0000_01CBDA54.4CF2CE00"
X-MimeOLE: Produced By Microsoft MimeOLE V6.00.2900.2180

This is a multi-part message in MIME format.

------=_NextPart_000_0000_01CBDA54.4CF2CE00
Content-Type: text/html;
	charset="utf-8"
Content-Transfer-Encoding: quoted-printable
Content-Location: http://www.matrixscience.com/cgi/protein_view.pl?file=../data/20110304/FttmrzeSR.dat&hit=1

=EF=BB=BF<!DOCTYPE HTML PUBLIC "-//W3C//DTD HTML 4.0 Transitional//EN">
<!-- 0 seconds --><!-- 0 seconds --><!-- 0 seconds =
--><HTML><HEAD><TITLE>Mascot Search Results: Protein View</TITLE>
<META http-equiv=3DContent-Type content=3D"text/html; charset=3Dutf-8">
<META content=3D"MSHTML 6.00.5730.13" name=3DGENERATOR></HEAD>
<BODY vLink=3D#0000ff aLink=3D#0000ff bgColor=3D#ffffff>
<H1><IMG height=3D31=20
src=3D"http://www.matrixscience.com/images/88x31_logo_white.gif" =
width=3D88=20
align=3Dtop border=3D0 NATURALSIZEFLAG=3D"3"> Mascot Search Results</H1>
<H3>Protein View</H3>
<FORM method=3Dpost><INPUT type=3Dhidden =
value=3D../data/20110304/FttmrzeSR.dat=20
name=3Dfile> <INPUT type=3Dhidden value=3D1 name=3Dhit> <INPUT =
type=3Dhidden value=3Dfalse=20
name=3Dshowall> <INPUT type=3Dhidden value=3D0 name=3Dave_thresh> <INPUT =
type=3Dhidden=20
value=3D0 name=3D_ignoreionsscorebelow> <INPUT type=3Dhidden =
value=3D0.05=20
name=3D_sigthreshold> <INPUT type=3Dhidden name=3Dreport> <INPUT =
type=3Dhidden value=3D1=20
name=3Ddb_idx> <INPUT type=3Dhidden value=3D32 name=3D_msresflags> =
<INPUT type=3Dhidden=20
value=3D2 name=3D_msresflags2> <INPUT type=3Dhidden value=3D0 =
name=3Dpercolate> <INPUT=20
type=3Dhidden value=3D0 name=3Dpercolate_rt> <FONT=20
face=3D"Courier New,Courier,monospace"><PRE>Match to: <B>gi|4580967</B> =
Score: <B>106</B> Expect: <B>0.00019</B>
<B>OprF [Pseudomonas chlororaphis subsp. chlororaphis]</B>

Nominal mass (M<SUB>r</SUB>): <B>34808</B>; Calculated pI value: =
<B>5.44</B>
NCBI BLAST search of <A =
href=3D"http://www.ncbi.nlm.nih.gov/blast/Blast.cgi?ALIGNMENTS=3D50&amp;A=
LIGNMENT_VIEW=3DPairwise&amp;AUTO_FORMAT=3DSemiauto&amp;CDD_SEARCH=3Don&a=
mp;CLIENT=3Dweb&amp;COMPOSITION_BASED_STATISTICS=3Don&amp;DATABASE=3Dnr&a=
mp;DESCRIPTIONS=3D100&amp;ENTREZ_QUERY=3D(none)&amp;EXPECT=3D10&amp;FILTE=
R=3DL&amp;FORMAT_BLOCK_ON_RESPAGE=3DNone&amp;FORMAT_OBJECT=3DAlignment&am=
p;FORMAT_TYPE=3DHTML&amp;GAPCOSTS=3D11+1&amp;I_THRESH=3D0.001&amp;LAYOUT=3D=
TwoWindows&amp;MATRIX_NAME=3DBLOSUM62&amp;NCBI_GI=3Don&amp;PAGE=3DProtein=
s&amp;PROGRAM=3Dblastp&amp;QUERY=3DMKLKNTLGIAIGSIVAVTSFGVLAQGQGAVEGELFYKK=
QYNDSVKHIEDGFNPGARIGYFLTDDLSLDLNYDKTNHTRSNDGTGNQKIKGDTGSLLATYHFGQAGVDSLRP=
YVSGGFGHQSRTNVLADGHSGRDQSTLAIIGTGVKYYFTDNLFARAGVEADYAMDNGKWDYSALVGLGVNFGG=
NAGKVAPAPAPVPEPTPEPEAPVAEVVRVELDVKFDFDKSVVKPNSYADIKNLADFMKQNPQTTTVVEGHTDS=
VGPDAYNQKLSERRANAVKQVLTSQYGVESSRVQSVGYGESRPVADNATEAGRAVNRRVEAQVEAQAQ&amp;=
SERVICE=3Dplain&amp;SET_DEFAULTS.x=3D9&amp;SET_DEFAULTS.y=3D5&amp;SHOW_OV=
ERVIEW=3Don&amp;WORD_SIZE=3D3&amp;END_OF_HTTPGET=3DYes" =
target=3D_blank>gi|4580967</A> against nr
Unformatted <A =
href=3D"http://www.matrixscience.com/cgi/getseq.pl?NCBInr+gi%7c4580967+se=
q" target=3D_blank>sequence string</A> for pasting into other =
applications

Taxonomy: <A =
href=3D"http://www.ncbi.nlm.nih.gov/Taxonomy/Browser/wwwtax.cgi?lvl=3D0&a=
mp;id=3D333" target=3D_blank>Pseudomonas chlororaphis subsp. =
chlororaphis</A>

Fixed modifications: Carbamidomethyl (C)
Variable modifications: Oxidation (M)
Cleavage by Trypsin: cuts C-term side of KR unless next residue is P
Number of mass values searched: <B>52</B>
Number of mass values matched: <B>10</B>
Sequence Coverage: <B>49%</B>

Matched peptides shown in <B><FONT color=3D#ff0000>Bold Red</FONT></B>

     <B>1</B> MKLK<B><FONT color=3D#ff0000>NTLGIA IGSIVAVTSF GVLAQGQGAV =
EGELFYKK</FONT></B>QY NDSVK<B><FONT color=3D#ff0000>HIEDG </FONT></B>
<B>    51<FONT color=3D#ff0000> FNPGARIGYF LTDDLSLDLN =
YDK</FONT></B>TNHTRSN DGTGNQKIKG DTGSLLATYH=20
<B>   101</B> FGQAGVDSLR PYVSGGFGHQ SR<B><FONT color=3D#ff0000>TNVLADGH =
SGRDQSTLAI IGTGVKYYFT </FONT></B>
<B>   151<FONT color=3D#ff0000> DNLFAR</FONT></B>AGVE ADYAMDNGK<B><FONT =
color=3D#ff0000>W DYSALVGLGV NFGGNAGK</FONT></B>VA PAPAPVPEPT=20
<B>   201</B> PEPEAPVAEV VRVELDVKFD FDK<B><FONT color=3D#ff0000>SVVKPNS =
YADIK</FONT></B>NLADF MKQNPQTTTV=20
<B>   251</B> VEGHTDSVGP DAYNQKLSER RANAVK<B><FONT color=3D#ff0000>QVLT =
SQYGVESSRV QSVGYGESRP </FONT></B>
<B>   301<FONT color=3D#ff0000> VADNATEAGR </FONT></B>AVNRRVEAQV EAQAQ
</PRE></FONT>
<P><INPUT onclick=3D"this.form.showall.value=3D'true'; return true" =
type=3Dsubmit value=3D"Show predicted peptides also">=20

<P><INPUT type=3Dsubmit value=3D"Sort Peptides By">&nbsp; <INPUT =
type=3Dradio CHECKED=20
value=3Dstartup name=3Dsort>Residue Number&nbsp; <INPUT type=3Dradio =
value=3Dmassup=20
name=3Dsort>Increasing Mass&nbsp; <INPUT type=3Dradio value=3Dmassdown=20
name=3Dsort>Decreasing Mass&nbsp; <FONT face=3D"Courier =
New,Courier,monospace"><PRE><B> Start - End     Observed    Mr(expt)   =
Mr(calc)     Delta   Miss Sequence</B>
<B><FONT color=3D#ff0000>     5 - 38     3438.0398  3437.0325  3436.8606 =
    0.1719     1  K.NTLGIAIGSIVAVTSFGVLAQGQGAVEGELFYKK.Q </FONT></B>=20
<B><FONT color=3D#ff0000>    46 - 56     1212.6493  1211.6420  1211.5683 =
    0.0737     0  K.HIEDGFNPGAR.I </FONT></B>=20
<B><FONT color=3D#ff0000>    57 - 73     2005.1244  2004.1171  2003.9728 =
    0.1444     0  R.IGYFLTDDLSLDLNYDK.T </FONT></B>=20
<B><FONT color=3D#ff0000>   123 - 133    1126.6238  1125.6165  1125.5527 =
    0.0638     0  R.TNVLADGHSGR.D </FONT></B>=20
<B><FONT color=3D#ff0000>   134 - 146    1302.8045  1301.7972  1301.7191 =
    0.0781     0  R.DQSTLAIIGTGVK.Y </FONT></B>=20
<B><FONT color=3D#ff0000>   147 - 156    1309.7109  1308.7037  1308.6139 =
    0.0898     0  K.YYFTDNLFAR.A </FONT></B>=20
<B><FONT color=3D#ff0000>   170 - 188    1925.0775  1924.0702  1923.9479 =
    0.1223     0  K.WDYSALVGLGVNFGGNAGK.V </FONT></B>=20
<B><FONT color=3D#ff0000>   224 - 235    1320.7781  1319.7709  1319.7085 =
    0.0624     0  K.SVVKPNSYADIK.N </FONT></B>=20
<B><FONT color=3D#ff0000>   277 - 289    1453.8185  1452.8112  1452.7209 =
    0.0904     0  K.QVLTSQYGVESSR.V </FONT></B>=20
<B><FONT color=3D#ff0000>   290 - 310    2163.2053  2162.1980  2162.0352 =
    0.1628     0  R.VQSVGYGESRPVADNATEAGR.A </FONT></B>=20

<B>No match to: </B>825.1212, 861.1058, 1201.6224, 1224.6480, 1265.6939, =
1292.6872, 1294.6668, 1331.6810, 1358.7685, 1408.7732, 1425.7888, =
1436.7839, 1465.8299, 1536.8629, 1540.8048, 1547.8603, 1555.8864, =
1577.8632, 1593.9226, 1609.9043, 1947.0349, 2026.9470, 2126.0123, =
2146.1769, 2148.1184, 2375.4111, 2380.4531, 2402.4278, 2405.3375, =
2419.5024, 2425.4055, 2431.4597, 2435.4802, 2441.4732, 2447.4929, =
2614.4863, 2619.3956, 2635.4844, 2657.4455, 3066.7238, 3300.6901, =
3421.8877
<P><IMG height=3D150 alt=3D"Error Distribution" =
src=3D"http://www.matrixscience.com/cgi/mass_error.pl?mass_error_15049554=
54575548" width=3D450><IMG height=3D150 alt=3D"Error Distribution (ppm)" =
src=3D"http://www.matrixscience.com/cgi/mass_error.pl?mass_error_ppm_7064=
23963108916" width=3D450>
</FORM><HR>
LOCUS       AF117962_1               325 aa            linear   BCT =
08-JAN-2009
DEFINITION  OprF [Pseudomonas chlororaphis subsp. chlororaphis].
ACCESSION   AAD24554
VERSION     AAD24554.1  GI:4580967
DBSOURCE    accession <A =
href=3D"http://eutils.ncbi.nlm.nih.gov/entrez/eutils/%22http://eutils.ncb=
i.nlm.nih.gov:80/nuccore/4580956%22">AF117962.1</A>
KEYWORDS    .
SOURCE      Pseudomonas chlororaphis subsp. chlororaphis
  ORGANISM  <A =
href=3D'http://eutils.ncbi.nlm.nih.gov/entrez/eutils/%22http://eutils.ncb=
i.nlm.nih.gov:80/Taxonomy/Browser/wwwtax.cgi?id=3D333"'>Pseudomonas =
chlororaphis subsp. chlororaphis</A>
            Bacteria; Proteobacteria; Gammaproteobacteria; =
Pseudomonadales;
            Pseudomonadaceae; Pseudomonas.
REFERENCE   1  (residues 1 to 325)
  AUTHORS   Vermeiren,H., Willems,A., Schoofs,G., de Mot,R., Keijers,V., =
Hai,W.
            and Vanderleyden,J.
  TITLE     The rice inoculant strain Alcaligenes faecalis A15 is a
            nitrogen-fixing Pseudomonas stutzeri
  JOURNAL   Syst. Appl. Microbiol. 22 (2), 215-224 (1999)
   PUBMED   <A =
href=3D"http://eutils.ncbi.nlm.nih.gov/entrez/eutils/%22http://eutils.ncb=
i.nlm.nih.gov:80/pubmed/10390872%22">10390872</A>
  REMARK    submitted
REFERENCE   2  (residues 1 to 325)
  AUTHORS   Vermeiren,H., Willems,A., Schoofs,G., De Mot,R., Keijers,V. =
and
            Vanderleyden,J.
  TITLE     Direct Submission
  JOURNAL   Submitted (06-JAN-1999) Applied Plant Sciences, Catholic =
University
            Leuven, F. A. Janssens Laboratory of Genetics, Kardinaal
            Mercierlaan 92, Heverlee-Leuven B-3001, Belgium
<A name=3Dcomment_4580967></A>COMMENT     Method: conceptual translation =
supplied by author.
<A name=3Dfeature_4580967></A>FEATURES             Location/Qualifiers
     source          1..325
                     /organism=3D"Pseudomonas chlororaphis subsp. =
chlororaphis"
                     /strain=3D"LMG 5004"
                     /db_xref=3D"taxon:<A =
href=3D'http://eutils.ncbi.nlm.nih.gov/entrez/eutils/%22http://eutils.ncb=
i.nlm.nih.gov:80/Taxonomy/Browser/wwwtax.cgi?id=3D333"'>333</A>"
     <A =
href=3D'http://eutils.ncbi.nlm.nih.gov/entrez/eutils/%22http://eutils.ncb=
i.nlm.nih.gov:80/protein/4580967?from=3D1&amp;to=3D325&amp;report=3Dgpwit=
hparts"'>Protein</A>         1..325
                     /product=3D"OprF"
                     /name=3D"outer membrane protein; porin"
     <A =
href=3D'http://eutils.ncbi.nlm.nih.gov/entrez/eutils/%22http://eutils.ncb=
i.nlm.nih.gov:80/protein/4580967?from=3D1&amp;to=3D186&amp;report=3Dgpwit=
hparts"'>Region</A>          1..186
                     /region_name=3D"OprF"
                     /note=3D"OprF membrane domain; pfam05736"
                     /db_xref=3D"CDD:<A =
href=3D'http://eutils.ncbi.nlm.nih.gov/entrez/eutils/%22http://eutils.ncb=
i.nlm.nih.gov:80/Structure/cdd/cddsrv.cgi?uid=3D114461"'>114461</A>"
     <A =
href=3D'http://eutils.ncbi.nlm.nih.gov/entrez/eutils/%22http://eutils.ncb=
i.nlm.nih.gov:80/protein/4580967?from=3D215&amp;to=3D320&amp;report=3Dgpw=
ithparts"'>Region</A>          215..320
                     /region_name=3D"OmpA_C-like"
                     /note=3D"Peptidoglycan binding domains similar to =
the
                     C-terminal domain of outer-membrane protein OmpA; =
cd07185"
                     /db_xref=3D"CDD:<A =
href=3D'http://eutils.ncbi.nlm.nih.gov/entrez/eutils/%22http://eutils.ncb=
i.nlm.nih.gov:80/Structure/cdd/cddsrv.cgi?uid=3D143586"'>143586</A>"
     <A =
href=3D'http://eutils.ncbi.nlm.nih.gov/entrez/eutils/%22http://eutils.ncb=
i.nlm.nih.gov:80/protein/4580967?itemid=3D34&amp;report=3Dgpwithparts"'>S=
ite</A>            order(221..222,255..256,259,263..264,267,310,314)
                     /site_type=3D"other"
                     /note=3D"ligand binding site"
                     /db_xref=3D"CDD:<A =
href=3D'http://eutils.ncbi.nlm.nih.gov/entrez/eutils/%22http://eutils.ncb=
i.nlm.nih.gov:80/Structure/cdd/cddsrv.cgi?uid=3D143586"'>143586</A>"
     <A =
href=3D'http://eutils.ncbi.nlm.nih.gov/entrez/eutils/%22http://eutils.ncb=
i.nlm.nih.gov:80/nuccore/4580956?from=3D1&amp;to=3D978&amp;report=3Dgbwit=
hparts"'>CDS</A>             1..325
                     /gene=3D"oprF"
                     /coded_by=3D"AF117962.1:1..978"
                     /transl_table=3D<A =
href=3D'http://eutils.ncbi.nlm.nih.gov/entrez/eutils/%22http://eutils.ncb=
i.nlm.nih.gov:80/Taxonomy/Utils/wprintgc.cgi?mode=3Dc#SG11"'>11</A>

</PRE></FONT>
<P>
<TABLE cellSpacing=3D2 cellPadding=3D1 width=3D"100%" border=3D2>
  <TBODY>
  <TR>
    <TD noWrap align=3Dmiddle><B>Mascot:</B>&nbsp; <A=20
      =
href=3D"http://www.matrixscience.com/">http://www.matrixscience.com/</A> =

  </TD></TR></TBODY></TABLE></P></BODY></HTML>

------=_NextPart_000_0000_01CBDA54.4CF2CE00
Content-Type: image/gif
Content-Transfer-Encoding: base64
Content-Location: http://www.matrixscience.com/images/88x31_logo_white.gif

R0lGODlhWAAfANX/AMDAwP/v7//f3//Pz/+/v/+vr/+fn/+Pj/9/f/9wcP9gYP9QUP9AQP8wMP8g
IP8QEP8AAO/v/+/v79/f/9/f38/P/8/Pz7+//7+/v6+v/6+vr5+f/5+fn4+P/4+Pj39//39/f3Bw
/3BwcGBg/2BgYFBQ/1BQUEBA/0BAQDAw/zAwMCAg/yAgIBAQ/xAQEAAA/wAAAAAAAAAAAAAAAAAA
AAAAAAAAAAAAAAAAAAAAAAAAAAAAAAAAAAAAAAAAAAAAACH5BAEAAAAALAAAAABYAB8AQAb/QIBw
SCwaj8ikcslsEl0wTDHz+bxOgMrp8mpFiJFThfsyjl4j82tVLaVGk+Hq1TF2ut8jCkYRSkgcToKD
hIQUKiBCHnxEAghDBA8QQg4QBEQBQwyWQ5ICAAsBAZcACKQJEAsMQgQQk5hCAhAPlAACn0MkUYMS
HCIaABMfJychRSPEH0YbWEMXJyUhxCPSJQAb0icjH8gfeRvIxRnXxCfeGcQlFwAWIn1HLC7vQhtl
AFZ1ES0v6/QrRGSIWPlXpF6LISWuVNgA4EyaIRta9Jvw4kUcInsCDZEARcqQBQ6I0AJQAEIDIgQU
xJo1pOQqIQFUCmFQyYAQAzZBQXikqYAQ/wQQZAIgkFPIHmCFkipdyrSp06eDSLiQUDBhM3JrjFSY
Y++aMgAnXnwdUUFIwodgX1gTso/hkAgVK0w4Ma4IBxZHQMDACzCNlRJiKFokEu5EiopFrFwdYiWF
EC5rhYQ1BqbEhsN1inCE4YGIBBAo5kEdrRS0EQkwEhEp0AABAgYGeA6liUBBAgOXFDDYvUDA7t+/
LxHYzTPAb1wHHCxAsMBAgtnAf2cawsGFhSIUYOwiAtSVgwFCDphM4mmlpQQhiSgQMMBVAAEyNx1A
UtJBgQVCh2DQjoRE5yEOODDdAA+AV0oqMClgoAIQzDcTJwAE8Fp4zwEIwXQANABBTillEv9AeREu
px8LGpFm4okopqjiiiyOxoEKHg2xz2Jn8KPVPkSYA0AGeDT0EI8v5HEYWiG84BhEiAEQARueoXDd
EYv8R0QKij2GzAtuvVUCkIwJUUFFF30l2EVf2nhNVkWEBVhZRnDASBH7wUBVjhEoFkYEZ3w1BFkA
BESEYGy+1dYFH6wQaJ89HgMmlDC4cIQIMJBQRAlxWNHCOEWi5ZUzSQqhzwt1ETGHW1UKMSYRFaRQ
1h1HErEIX3ZZl2NFjo2QRglcpZBBBIehIcQIuQpzwj4tnHDRXMSKseMaHzxT0QppZNArFh/0ukI/
RqlQhAkmiNbitwBIoMKTG71ZxC1JEIDsYYqjJEUBCSB4q5dqQrSHS3s5GRDUEAmMpFNRlZBigL/i
PTCggBFqCLBMAcwyHQInDWFBpEfooi0RmzBAyiMfQhieTwdW+C8ABxCA7lAIoLKAEKGQBEF6H1n4
SSjqDpHddkS4KakRBWzCEgDyIaHvyj8FVcADRdkiU00JgNcwBLgYsQkC+pJChF4oHDFxEQnIBnTE
AauXSXswDy2ETwl8YtwQ7TVY78uNyMQgT5e0LMTEUua1swAF9MybgT8FiN8n8Emi8QALuLJAAgxI
ou4mD8h2QH4BLPBAA8tlMpwrtvmcCQgieDAnuKQXEgQAOw==

------=_NextPart_000_0000_01CBDA54.4CF2CE00
Content-Type: application/octet-stream
Content-Transfer-Encoding: base64
Content-Location: http://www.matrixscience.com/cgi/mass_error.pl?mass_error_1504955454575548

R0lGODlhwgGWAMIAAP///wAAAP8AAADMAAAA/wAAAAAAAAAAACH5BAEAAAAALAAAAADCAZYAAAP+
CLrc/jDKSau9OOvNu/9gKI5kaZ5oqq5s675wLM90bd94ru987//AoHBILBqPyKRyyWw6n9CodEqt
Wq/YrHbL7Xq/4LB4TC6bz+i0es1uu9/wuHxOr9vv+Lx+z+/7/4CBgoOEhYaHiImKi4yNjhMEj5KT
MZGUl5gnlpmcnR2bnqGikKOlpg2gp6ozAq1qqauxLq0Cr7K3L7RnBLywuL9XAcIBN77Ax1HEC8o0
xsjPS8zLNc7Q1nvVt7rXfNmy29xIw8LU3ODhRcTqNt7o7jvrANIuve3v9zbx8zD2+P405Mr9G9im
H8GDJ8YFxLCvATOFDwwinBhiX8MI8R4svLj+QCLFjxwsXnioUd6yYRA8glw50gFHl9MgkFTQUCXL
mxIUorQwsyTMekB5Mag3tFdRoR2NJkWqgOhSUE6bKpXKFEBUq1OxVr3KNWvXrV7Dgh0LVWxZskfP
qk3L9mlbqmvdyoX7VmtcunPt1p3RE6ZfVDgD58goT1rPmoITdxDJ0KEyiIUv2hR0TvEQw+w4VbYs
ZFwxza4445ksuvQM0qZTr7iqujUP1K5jl4AtuzYI2rZzb8Ctu7cF3r7DvXwBPLi14cSNW0a+Oqvy
wMxZFH9+TKdA6thvZ4e+s9n2m5i9J9r8HSCD6JoUkS8vI/xp9aHZ3/Asg7X8+xHxU0SvYrr+/lH8
9fffQQGm4N+AoRSYHoL/WCceg/8dCGEmCo5g34TcVGiChBhOouFsHd7zoYUhuuPgeyUqNhx6HKao
CGM8mSQTiy4eR1NMFfQ1DY01PvMYjhToeF4EQQFV11d36ZUXkkea1SRaSzoZJZR4VamklUxOmWSW
WErZJZVXhsmlmF6SWVVIN6aZI5AOXdBij4botFCQbA75G5zgyUiTexS8iWcp8wQEGSl/Pudnof8c
iig+ii6wngSPLqrIhStECoGlkk4qA6YOcJrpIY1+yk2oolpDaqnPnIrqMaqu+kurrq5Caaycheop
rZjYGh+up+haC6+qAHcrsKYIuyuxrJL+MCyyosDKbCezPruSs9JCW61i1F6bKwbLahsst8d6C41B
3XYarriNnFouun+oey67oBYp77z01mvvvfjmq+++/Pbr778AByzwwAQX7O8UvAGnMAkJM+wwiSIs
DHHED0fR8MQhSJxxxRtj/IHGHVPssRMXi2xyyNqN7AHIH3Oc8skvQ1EyyjHXvLLLLavMAcs5w9yz
zDrvjPPNPhNd9CdB7zY00knD6/TTUEcNhmFzBvpCoBu1yUJ3eqrptQpcd2311htVrTXZD5ltJ9rn
Zb12Fm7LmBFhKai9491gxzS3nnQnhGPWJI1I540z7S344CYVznfXKCg+ZOBa9J043oz+m7D32pdv
vTjkX+c9+eZ1Ng464aGL/jjlh8c49ueVV8EY561bfpKgqLfwI+m4xy673Gpm7nlkvS9Ottawpz6B
oDsVv8XqymsefPO/Ky+k32nezrrxGP09uu67C3/91dv7Hszb0Edf+/QkuGd46em3jVL51D9fuwvW
hw++9OxLIeT6tmv/PfY+OV3uJFeCi+Dvd8H7n/NYd74FXo5/WIDIoFYHNvpwjYKNow/jMJjBC76N
eyKAjAc/WDfkdYeDHZzdBwEotRa68IUwjKEMZ0hD1wzghgNQQA51qMMb2gCHPdxhDT+APjRFhiOC
E2IOfcjEBQgxBk9U4hCJqA7jHSbbex6Q4hIBsMUJAJGLXNzhEpXoQzCW0QFPbEAaeVjGMfYQjDVc
x2PKljYkYm5PKLyAFs34RghoUYxhZKMTAwlHNX5xkA9oIyG32MUZyrFN8AOSjvikARwCkoeIRKMl
C4nJTDbSj56MwB4F+ckYFi55VMvJHY9IQgw0UooMWCMnZ5nGUYoSkbIM5R5LCcPy5VFs8+ucKzFp
S1nWUo3IFKQEbOlHQCqSkXHEGzki6b/PxY0DxQyiKBUZS01ecplt3CQaF0nOTsrwlHKj4/HwmDbe
teGYUzwGPON5hQQAADs=

------=_NextPart_000_0000_01CBDA54.4CF2CE00
Content-Type: application/octet-stream
Content-Transfer-Encoding: base64
Content-Location: http://www.matrixscience.com/cgi/mass_error.pl?mass_error_ppm_706423963108916

R0lGODlhwgGWAMIAAP///wAAAP8AAADMAAAA/wAAAAAAAAAAACH5BAEAAAAALAAAAADCAZYAAAP+
CLrc/jDKSau9OOvNu/9gKI5kaZ5oqq5s675wLM90bd94ru987//AoHBILBqPyKRyyWw6n9CodEqt
Wq/YrHbL7Xq/4LB4TC6bz+i0es1uu9/wuHxOr9vv+Lx+z+/7/4CBgoOEhYaHiImKi4yNjhAEkQSP
lJUxk5YiApuZnQqYnh6bAqFgAacBN6ClG6OsXakLsTSrr7Zts7I1tbe9tpK8vsKswcPGYainu8fM
Y7k2xc3SWMnQ09dbz8uerthlycqXkqHd3qHRjeXmYtXb6+9PudoR4Loc6PD5Q/IbsanzFfDpG/jD
Xz8FswBOEEiwYQ5wqDAYRLiBocOLSxLaWwj+rOMqYAxALhD5adxIkyUjhUQJgGRLli5jwpyp8mTN
lB9p5rz5kqdMnzpXAh26s6hQozaR4jzKNGnTpU6jQp3aU2nVEe0kblQowSLGry/4XXj27x7Ysw8Z
cHWgbW1XGerQgp1ICy4nuWchhrtklxTevzNcAh7MxSvhw1obuE1hGLFjCmLrPp4MIqtkypidNM7M
ecfmzqADswxNGsjn0qhbnE7NGsXq1rBHvI5N28Ps2hgXMx6Nm7JuFrflxO3t4/eK4HGGE+9hnLEi
5ct1QHQXvbrsI9Ct67EsA3mL7NrvRH4hWAj48HXG80V/WD0M7+ynca8QkaLZEefjryMLoPn+SBL5
6ZeJf/0pthEG8IEXoICDENhffRpR4FFHT10llYWfqPOTVRtW2OGFH1IVIoYkjmhiUCCiKKKKJbJ4
IlEeuigjTx44qFGEGcBXwYIMCkLgjQdeoGOPvkxnQYRlVUQka/XZp+SSaDlYwpBQviLllFXOpQpv
WRJ05XVdXmRkYGEuaRiPZTrSFnUUoJkmI3R9aRsGbr6pSJzdcWnnNXhetqc5esnZAZV/OkZooYcd
iuhgii76V6OOglVepLhBSqmkl0ZnaaYXbcppQ55+Cs+koqYWaqmjovpVPU5qcKqqi6zp4KuwJtIO
jgjW6hCQrQqpqxp1Fldgr5BMOCOHx8b+CGOKy67YbIvPvohstMkyO+21ymJrbbbZuiLtDkkOm+Ov
aQSbln3hjkvuQE2K6+q6pdEKrzHyznsLqfYaOoO5+RpCK7/9EvLvXQGfUzBm9R5cSsIKW2LswxBH
LPHEFFds8cUYZ6zxxhx37PHHIIcs8hTewWcyCSWjrDKYIZzMcssrR5HyyyC4DDPNH9hcc8w3i6Dz
EzP7zPPOQuM8p9H3Fa10z0wDjXTSTef89JNLEx310VVLPXUSQV896NBYew211WSXrXXWYTes9tps
t72dWnu5K7cKZO3FHwvt3h1kCu26qzfddsf9N+AJCW5gC3nbfbgWiqMrbrp8qxcu5Cb+IPn45YJO
gKPivPKti+Wde04R6J/jbQ9/oVtBeYGdZ07P5WqVTiwKk2O+t+hJtu5C7brvbmDviMsNPDVsOVm7
6QhBKPvcJ+A5PN2O2z575bKE8zztd1/fvD/Kj347FXprT73x0jNfwubluy6B5ekj3z6uK6Dv/fTN
v//9FOOJf/5W7UPPv/5YgVtEABiCyPDufuMzIOyCpzv4qW5vBwwe+Vi3PNoVr4HuW1wERcc/Cs7P
fx6MXerq90GDjBB81WCV8BB3K8PFLn5ZGZz66GEZyeGthTZkIfeaNLjIFS6HbguiEIdIxCIa8YhI
PNgAljgABTTRiU5cog2YGMUnJjH2gPQ7yIPitrgOWLGJUgzjAqwYAzJ+8YpY+Yfr5PeAL50RjACA
4wSoGMc4PhGMX5RiHfXoADI2wI9Q1CMeo1hHNHpvh9X74es62LcrvXGPhITAG+9ox0COsZKF/CMd
L/kAQWISjnJEY1lQtzyAKPCFWaQAEykJRU72cZWZbKUrQynJWUbgkZakZRKRBCF5cOWUNfRAKM/I
AEDG8ph+xOUtOWlMWz5Sl0gcXg8PJE1htlKZxkzmH7dpSQkoU5KU9CQoDSk9ZegPfdxDYAWwWcVb
erKYr2SlNwUJyz5+8p6yvCIvh8VDLhZvi4Xjpxu0SU5zELSgWUgAADs=

------=_NextPart_000_0000_01CBDA54.4CF2CE00--
