# Supplementary material for: Regulation of GacA in Pseudomonas chlororaphis Strains Shows a Niche Specificity
Source: PLoS One. 2015 Sep 17;10(9):e0137553. doi: 10.1371/journal.pone.0137553 (PMC4574860; doi:10.1371/journal.pone.0137553)
Supplement: S3 File — (ZIP) [file pone.0137553.s003.zip › MALDI-TOFMS-data/C26.mht]

From: <Saved by Windows Internet Explorer 7>
Subject: Mascot Search Results: Protein View
Date: Fri, 4 Mar 2011 10:15:09 +0800
MIME-Version: 1.0
Content-Type: multipart/related;
	type="text/html";
	boundary="----=_NextPart_000_0000_01CBDA55.0AE44B00"
X-MimeOLE: Produced By Microsoft MimeOLE V6.00.2900.2180

This is a multi-part message in MIME format.

------=_NextPart_000_0000_01CBDA55.0AE44B00
Content-Type: text/html;
	charset="utf-8"
Content-Transfer-Encoding: quoted-printable
Content-Location: http://www.matrixscience.com/cgi/protein_view.pl?file=../data/20110304/FttmrzeeR.dat&hit=1

=EF=BB=BF<!DOCTYPE HTML PUBLIC "-//W3C//DTD HTML 4.0 Transitional//EN">
<!-- 0 seconds --><!-- 0 seconds --><!-- 0 seconds =
--><HTML><HEAD><TITLE>Mascot Search Results: Protein View</TITLE>
<META http-equiv=3DContent-Type content=3D"text/html; charset=3Dutf-8">
<META content=3D"MSHTML 6.00.5730.13" name=3DGENERATOR></HEAD>
<BODY vLink=3D#0000ff aLink=3D#0000ff bgColor=3D#ffffff>
<H1><IMG height=3D31=20
src=3D"http://www.matrixscience.com/images/88x31_logo_white.gif" =
width=3D88=20
align=3Dtop border=3D0 NATURALSIZEFLAG=3D"3"> Mascot Search Results</H1>
<H3>Protein View</H3>
<FORM method=3Dpost><INPUT type=3Dhidden =
value=3D../data/20110304/FttmrzeeR.dat=20
name=3Dfile> <INPUT type=3Dhidden value=3D1 name=3Dhit> <INPUT =
type=3Dhidden value=3Dfalse=20
name=3Dshowall> <INPUT type=3Dhidden value=3D0 name=3Dave_thresh> <INPUT =
type=3Dhidden=20
value=3D0 name=3D_ignoreionsscorebelow> <INPUT type=3Dhidden =
value=3D0.05=20
name=3D_sigthreshold> <INPUT type=3Dhidden name=3Dreport> <INPUT =
type=3Dhidden value=3D1=20
name=3Ddb_idx> <INPUT type=3Dhidden value=3D32 name=3D_msresflags> =
<INPUT type=3Dhidden=20
value=3D2 name=3D_msresflags2> <INPUT type=3Dhidden value=3D0 =
name=3Dpercolate> <INPUT=20
type=3Dhidden value=3D0 name=3Dpercolate_rt> <FONT=20
face=3D"Courier New,Courier,monospace"><PRE>Match to: <B>gi|70734041</B> =
Score: <B>240</B> Expect: <B>7.5e-18</B>
<B>outer membrane efflux protein [Pseudomonas fluorescens Pf-5]</B>

Nominal mass (M<SUB>r</SUB>): <B>52670</B>; Calculated pI value: =
<B>5.86</B>
NCBI BLAST search of <A =
href=3D"http://www.ncbi.nlm.nih.gov/blast/Blast.cgi?ALIGNMENTS=3D50&amp;A=
LIGNMENT_VIEW=3DPairwise&amp;AUTO_FORMAT=3DSemiauto&amp;CDD_SEARCH=3Don&a=
mp;CLIENT=3Dweb&amp;COMPOSITION_BASED_STATISTICS=3Don&amp;DATABASE=3Dnr&a=
mp;DESCRIPTIONS=3D100&amp;ENTREZ_QUERY=3D(none)&amp;EXPECT=3D10&amp;FILTE=
R=3DL&amp;FORMAT_BLOCK_ON_RESPAGE=3DNone&amp;FORMAT_OBJECT=3DAlignment&am=
p;FORMAT_TYPE=3DHTML&amp;GAPCOSTS=3D11+1&amp;I_THRESH=3D0.001&amp;LAYOUT=3D=
TwoWindows&amp;MATRIX_NAME=3DBLOSUM62&amp;NCBI_GI=3Don&amp;PAGE=3DProtein=
s&amp;PROGRAM=3Dblastp&amp;QUERY=3DMLRKLSLAVAVSCASNGMAWAAEAPLTTKTDLVSVYQE=
AVDNNADLAAARAQYGAQKEVVPQARAGLLPNLSAGADMNNTRTKFDEPSMTSTRSGNVYQATLAQPLFRADR=
WFQLQAAKDINEQASLQLSATEQNLILQSAENYFAVLRAQDNLASTKAEEAAFKRQLDQSNERFDVGLSDKTD=
VLQSQASYDTARANRILAQRQVDDAFEALITLTNREYNSIQGIVHTLPVLAPTPNDAKAWVDTAAKQNLNLLA=
SNYAVSAAEETLKQRKAGHAPTLDAVAQYKKGDNDALGFSNPNPLTRYGSDVEQRSIGLQLNIPIYSGGLTSS=
QVRESYSRLSQTEQQRESLRRQVVENTRNLHRAVNTDVEQVQARRQSIISNQSAVEATEIGYQVGTRNIVDVL=
DAQRQLYTSVRNYNNSRYDYILDNLRLKQAAGTLNPGDLQDLSRYLKADYNPDRDFLPPDLAKAAQEQLRARP=
&amp;SERVICE=3Dplain&amp;SET_DEFAULTS.x=3D9&amp;SET_DEFAULTS.y=3D5&amp;SH=
OW_OVERVIEW=3Don&amp;WORD_SIZE=3D3&amp;END_OF_HTTPGET=3DYes" =
target=3D_blank>gi|70734041</A> against nr
Unformatted <A =
href=3D"http://www.matrixscience.com/cgi/getseq.pl?NCBInr+gi%7c70734041+s=
eq" target=3D_blank>sequence string</A> for pasting into other =
applications

Taxonomy: <A =
href=3D"http://www.ncbi.nlm.nih.gov/Taxonomy/Browser/wwwtax.cgi?lvl=3D0&a=
mp;id=3D220664" target=3D_blank>Pseudomonas fluorescens Pf-5</A>
Links to retrieve other entries containing this sequence from NCBI =
Entrez:
<A =
href=3D"http://www.ncbi.nlm.nih.gov/entrez/query.fcgi?cmd=3Dsearch&amp;db=
=3Dprotein&amp;doptcmdl=3Dgenpept&amp;tool=3Dmascot&amp;term=3D68348340" =
target=3D_blank>gi|68348340</A> from <A =
href=3D"http://www.ncbi.nlm.nih.gov/Taxonomy/Browser/wwwtax.cgi?lvl=3D0&a=
mp;id=3D220664" target=3D_blank>Pseudomonas fluorescens Pf-5</A>

Fixed modifications: Carbamidomethyl (C)
Variable modifications: Oxidation (M)
Cleavage by Trypsin: cuts C-term side of KR unless next residue is P
Number of mass values searched: <B>50</B>
Number of mass values matched: <B>23</B>
Sequence Coverage: <B>53%</B>

Matched peptides shown in <B><FONT color=3D#ff0000>Bold Red</FONT></B>

     <B>1</B> MLRKLSLAVA VSCASNGMAW AAEAPLTTK<B><FONT color=3D#ff0000>T =
DLVSVYQEAV DNNADLAAAR </FONT></B>
<B>    51<FONT color=3D#ff0000> </FONT></B>AQYGAQKEVV PQARAGLLPN =
LSAGADMNNT R<B><FONT color=3D#ff0000>TKFDEPSMT STR</FONT></B>SGNVYQA=20
<B>   101</B> TLAQPLFR<B><FONT color=3D#ff0000>AD RWFQLQAAK</FONT></B>D =
INEQASLQLS ATEQNLILQS AENYFAVLRA=20
<B>   151</B> QDNLASTK<B><FONT color=3D#ff0000>AE EAAFKR</FONT></B>QLDQ =
SNER<B><FONT color=3D#ff0000>FDVGLS DKTDVLQSQA SYDTAR</FONT></B>ANRI=20
<B>   201</B> LAQR<B><FONT color=3D#ff0000>QVDDAF EALITLTNR</FONT></B>E =
YNSIQGIVHT LPVLAPTPND AKAWVDTAAK=20
<B>   251</B> <B><FONT color=3D#ff0000>QNLNLLASNY AVSAAEETLK =
QR</FONT></B>K<B><FONT color=3D#ff0000>AGHAPTL DAVAQYKK</FONT></B>GD =
NDALGFSNPN=20
<B>   301</B> PLTR<B><FONT color=3D#ff0000>YGSDVE QR</FONT></B>SIGLQLNI =
PIYSGGLTSS QVRESYSR<B><FONT color=3D#ff0000>LS QTEQQR</FONT></B>ESLR=20
<B>   351</B> R<B><FONT color=3D#ff0000>QVVENTRNL HRAVNTDVEQ VQARRQSIIS =
NQSAVEATEI GYQVGTRNIV </FONT></B>
<B>   401<FONT color=3D#ff0000> DVLDAQRQLY TSVRNYNNSR YDYILDNLRL =
KQAAGTLNPG DLQDLSR</FONT></B>YLK=20
<B>   451</B> <B><FONT color=3D#ff0000>ADYNPDRDFL PPDLAK</FONT></B>AAQE =
QLRARP
</PRE></FONT>
<P><INPUT onclick=3D"this.form.showall.value=3D'true'; return true" =
type=3Dsubmit value=3D"Show predicted peptides also">=20

<P><INPUT type=3Dsubmit value=3D"Sort Peptides By">&nbsp; <INPUT =
type=3Dradio CHECKED=20
value=3Dstartup name=3Dsort>Residue Number&nbsp; <INPUT type=3Dradio =
value=3Dmassup=20
name=3Dsort>Increasing Mass&nbsp; <INPUT type=3Dradio value=3Dmassdown=20
name=3Dsort>Decreasing Mass&nbsp; <FONT face=3D"Courier =
New,Courier,monospace"><PRE><B> Start - End     Observed    Mr(expt)   =
Mr(calc)     Delta   Miss Sequence</B>
<B><FONT color=3D#ff0000>    30 - 50     2235.2162  2234.2089  2234.0815 =
    0.1274     0  K.TDLVSVYQEAVDNNADLAAAR.A </FONT></B>=20
<B><FONT color=3D#ff0000>    82 - 93     1399.7113  1398.7040  1398.6449 =
    0.0591     1  R.TKFDEPSMTSTR.S </FONT></B>=20
<B><FONT color=3D#ff0000>   109 - 119    1333.7618  1332.7546  1332.6938 =
    0.0607     1  R.ADRWFQLQAAK.D </FONT></B>=20
<B><FONT color=3D#ff0000>   159 - 166     921.4991   920.4918   920.4715 =
    0.0202     1  K.AEEAAFKR.Q </FONT></B>=20
<B><FONT color=3D#ff0000>   175 - 196    2416.3149  2415.3077  2415.1554 =
    0.1523     1  R.FDVGLSDKTDVLQSQASYDTAR.A </FONT></B>=20
<B><FONT color=3D#ff0000>   205 - 219    1705.9685  1704.9612  1704.8683 =
    0.0929     0  R.QVDDAFEALITLTNR.E </FONT></B>=20
<B><FONT color=3D#ff0000>   251 - 270    2149.2276  2148.2204  2148.1062 =
    0.1142     0  K.QNLNLLASNYAVSAAEETLK.Q </FONT></B>=20
<B><FONT color=3D#ff0000>   251 - 272    2433.4006  2432.3933  2432.2659 =
    0.1274     1  K.QNLNLLASNYAVSAAEETLKQR.K </FONT></B>=20
<B><FONT color=3D#ff0000>   274 - 287    1441.8023  1440.7951  1440.7361 =
    0.0589     0  K.AGHAPTLDAVAQYK.K </FONT></B>=20
<B><FONT color=3D#ff0000>   274 - 288    1569.9076  1568.9003  1568.8311 =
    0.0693     1  K.AGHAPTLDAVAQYKK.G </FONT></B>=20
<B><FONT color=3D#ff0000>   305 - 312     953.4637   952.4565   952.4250 =
    0.0315     0  R.YGSDVEQR.S </FONT></B>=20
<B><FONT color=3D#ff0000>   339 - 346     989.5165   988.5092   988.4938 =
    0.0154     0  R.LSQTEQQR.E </FONT></B>=20
<B><FONT color=3D#ff0000>   352 - 362    1365.7544  1364.7471  1364.7273 =
    0.0198     1  R.QVVENTRNLHR.A </FONT></B>=20
<B><FONT color=3D#ff0000>   363 - 374    1329.7389  1328.7316  1328.6684 =
    0.0631     0  R.AVNTDVEQVQAR.R </FONT></B>=20
<B><FONT color=3D#ff0000>   375 - 397    2507.4471  2506.4398  2506.2776 =
    0.1622     1  R.RQSIISNQSAVEATEIGYQVGTR.N </FONT></B>=20
<B><FONT color=3D#ff0000>   376 - 397    2351.3191  2350.3118  2350.1765 =
    0.1354     0  R.QSIISNQSAVEATEIGYQVGTR.N </FONT></B>=20
<B><FONT color=3D#ff0000>   398 - 407    1142.6691  1141.6618  1141.6091 =
    0.0527     0  R.NIVDVLDAQR.Q </FONT></B>=20
<B><FONT color=3D#ff0000>   408 - 414     866.5148   865.5075   865.4658 =
    0.0418     0  R.QLYTSVR.N </FONT></B>=20
<B><FONT color=3D#ff0000>   415 - 429    1933.0241  1932.0168  1931.9125 =
    0.1043     1  R.NYNNSRYDYILDNLR.L </FONT></B>=20
<B><FONT color=3D#ff0000>   421 - 429    1184.6466  1183.6394  1183.5873 =
    0.0520     0  R.YDYILDNLR.L </FONT></B>=20
<B><FONT color=3D#ff0000>   430 - 447    1897.1146  1896.1073  1896.0065 =
    0.1008     1  R.LKQAAGTLNPGDLQDLSR.Y </FONT></B>=20
<B><FONT color=3D#ff0000>   432 - 447    1655.9168  1654.9096  1654.8275 =
    0.0821     0  K.QAAGTLNPGDLQDLSR.Y </FONT></B>=20
<B><FONT color=3D#ff0000>   451 - 466    1846.9991  1845.9919  1845.8897 =
    0.1021     1  K.ADYNPDRDFLPPDLAK.A </FONT></B>=20

<B>No match to: </B>842.5229, 847.4639, 855.0790, 861.0924, 877.0637, =
1066.0979, 1349.7485, 1638.8832, 1651.9652, 1673.9391, 1688.9401, =
1696.9885, 1728.9245, 1857.0255, 2176.3147, 2187.2541, 2198.2821, =
2211.2307, 2251.2645, 2299.2965, 2334.2750, 2445.3944, 2462.4496, =
2492.3363, 2648.4298, 3338.8988, 3386.8414
<P><IMG height=3D150 alt=3D"Error Distribution" =
src=3D"http://www.matrixscience.com/cgi/mass_error.pl?mass_error_15747075=
31377290" width=3D450><IMG height=3D150 alt=3D"Error Distribution (ppm)" =
src=3D"http://www.matrixscience.com/cgi/mass_error.pl?mass_error_ppm_7391=
65489364431" width=3D450>
</FORM><HR>
LOCUS       YP_257681                476 aa            linear   BCT =
24-FEB-2011
DEFINITION  outer membrane efflux protein [Pseudomonas fluorescens =
Pf-5].
ACCESSION   YP_257681
VERSION     YP_257681.1  GI:70734041
DBLINK      Project: <A =
href=3D"http://eutils.ncbi.nlm.nih.gov/entrez/eutils/%22http://eutils.ncb=
i.nlm.nih.gov:80/genomeprj/57937%22">57937</A>
DBSOURCE    REFSEQ: accession <A =
href=3D"http://eutils.ncbi.nlm.nih.gov/entrez/eutils/%22http://eutils.ncb=
i.nlm.nih.gov:80/nuccore/70728250%22">NC_004129.6</A>
KEYWORDS    .
SOURCE      Pseudomonas fluorescens Pf-5
  ORGANISM  <A =
href=3D'http://eutils.ncbi.nlm.nih.gov/entrez/eutils/%22http://eutils.ncb=
i.nlm.nih.gov:80/Taxonomy/Browser/wwwtax.cgi?id=3D220664"'>Pseudomonas =
fluorescens Pf-5</A>
            Bacteria; Proteobacteria; Gammaproteobacteria; =
Pseudomonadales;
            Pseudomonadaceae; Pseudomonas.
REFERENCE   1  (residues 1 to 476)
  AUTHORS   Gross,H., Stockwell,V.O., Henkels,M.D., Nowak-Thompson,B.,
            Loper,J.E. and Gerwick,W.H.
  TITLE     The genomisotopic approach: a systematic method to isolate =
products
            of orphan biosynthetic gene clusters
  JOURNAL   Chem. Biol. 14 (1), 53-63 (2007)
   PUBMED   <A =
href=3D"http://eutils.ncbi.nlm.nih.gov/entrez/eutils/%22http://eutils.ncb=
i.nlm.nih.gov:80/pubmed/17254952%22">17254952</A>
REFERENCE   2  (residues 1 to 476)
  AUTHORS   Paulsen,I.T., Press,C.M., Ravel,J., Kobayashi,D.Y., =
Myers,G.S.,
            Mavrodi,D.V., DeBoy,R.T., Seshadri,R., Ren,Q., Madupu,R.,
            Dodson,R.J., Durkin,A.S., Brinkac,L.M., Daugherty,S.C.,
            Sullivan,S.A., Rosovitz,M.J., Gwinn,M.L., Zhou,L., =
Schneider,D.J.,
            Cartinhour,S.W., Nelson,W.C., Weidman,J., Watkins,K., =
Tran,K.,
            Khouri,H., Pierson,E.A., Pierson,L.S., Thomashow,L.S. and
            Loper,J.E.
  TITLE     Complete genome sequence of the plant commensal Pseudomonas
            fluorescens Pf-5
  JOURNAL   Nature Biotech 23 (7), 873-878 (2005)
   PUBMED   <A =
href=3D"http://eutils.ncbi.nlm.nih.gov/entrez/eutils/%22http://eutils.ncb=
i.nlm.nih.gov:80/pubmed/15980861%22">15980861</A>
  REMARK    Erratum:[Nat Biotechnol. 2006 Apr;24(4):466]
REFERENCE   3  (residues 1 to 476)
  AUTHORS   Anderson,W.J., Hall,B.M., Roessler,C.G., Roberts,S.A., =
Ingram,W.M.,
            Weichel,A., Heroux,A., Montfort,W.R. and Cordes,M.H.
  TITLE     Discovery of similar natural protein sequences with =
different folds
            using transitive homology relationships
  JOURNAL   Unpublished
REFERENCE   4  (residues 1 to 476)
  AUTHORS   Paulsen,I.T., Press,C., Ravel,J., Kobayashi,D., Myers,G.S.,
            Mavrodi,D., DeBoy,R.T., Seshadri,R., Ren,Q., Madupu,R.,
            Dodson,R.J., Durkin,S., Brinkac,L.M., Daugherty,S.C.,
            Sullivan,S.A., Rosovitz,M., Gwinn,M.L., Zhou,L., =
Nelson,W.C.,
            Weidman,J., Watkins,K., Tran,K., Khouri,H.M., Pierson,E.,
            Pierson,L. III, Thomashow,L. and Loper,J.
  TITLE     Direct Submission
  JOURNAL   Submitted (13-MAY-2005) The Institute for Genomic Research, =
9712
            Medical Center Dr, Rockville, MD 20850, USA
REFERENCE   5  (residues 1 to 476)
  CONSRTM   NCBI Genome Project
  TITLE     Direct Submission
  JOURNAL   Submitted (30-AUG-2002) National Center for Biotechnology
            Information, NIH, Bethesda, MD 20894, USA
<A name=3Dcomment_70734041></A>COMMENT     PROVISIONAL <A =
href=3D"http://eutils.ncbi.nlm.nih.gov/entrez/eutils/%22http://eutils.ncb=
i.nlm.nih.gov:80/RefSeq/%22">REFSEQ</A>: This record has not yet been =
subject to final
            NCBI review. The reference sequence was derived from <A =
href=3D"http://eutils.ncbi.nlm.nih.gov/entrez/eutils/%22http://eutils.ncb=
i.nlm.nih.gov:80/protein/AAY95946%22">AAY95946</A>.
            Method: conceptual translation.
<A name=3Dfeature_70734041></A>FEATURES             Location/Qualifiers
     source          1..476
                     /organism=3D"Pseudomonas fluorescens Pf-5"
                     /strain=3D"Pf-5"
                     /db_xref=3D"taxon:<A =
href=3D'http://eutils.ncbi.nlm.nih.gov/entrez/eutils/%22http://eutils.ncb=
i.nlm.nih.gov:80/Taxonomy/Browser/wwwtax.cgi?id=3D220664"'>220664</A>"
     <A =
href=3D'http://eutils.ncbi.nlm.nih.gov/entrez/eutils/%22http://eutils.ncb=
i.nlm.nih.gov:80/protein/70734041?from=3D1&amp;to=3D476&amp;report=3Dgpwi=
thparts"'>Protein</A>         1..476
                     /product=3D"outer membrane efflux protein"
                     /calculated_mol_wt=3D52514
     <A =
href=3D'http://eutils.ncbi.nlm.nih.gov/entrez/eutils/%22http://eutils.ncb=
i.nlm.nih.gov:80/protein/70734041?from=3D28&amp;to=3D451&amp;report=3Dgpw=
ithparts"'>Region</A>          28..451
                     /region_name=3D"type_I_sec_TolC"
                     /note=3D"type I secretion outer membrane protein, =
TolC
                     family; TIGR01844"
                     /db_xref=3D"CDD:<A =
href=3D'http://eutils.ncbi.nlm.nih.gov/entrez/eutils/%22http://eutils.ncb=
i.nlm.nih.gov:80/Structure/cdd/cddsrv.cgi?uid=3D162556"'>162556</A>"
     <A =
href=3D'http://eutils.ncbi.nlm.nih.gov/entrez/eutils/%22http://eutils.ncb=
i.nlm.nih.gov:80/protein/70734041?from=3D35&amp;to=3D218&amp;report=3Dgpw=
ithparts"'>Region</A>          35..218
                     /region_name=3D"OEP"
                     /note=3D"Outer membrane efflux protein; pfam02321"
                     /db_xref=3D"CDD:<A =
href=3D'http://eutils.ncbi.nlm.nih.gov/entrez/eutils/%22http://eutils.ncb=
i.nlm.nih.gov:80/Structure/cdd/cddsrv.cgi?uid=3D145461"'>145461</A>"
     <A =
href=3D'http://eutils.ncbi.nlm.nih.gov/entrez/eutils/%22http://eutils.ncb=
i.nlm.nih.gov:80/protein/70734041?from=3D244&amp;to=3D435&amp;report=3Dgp=
withparts"'>Region</A>          244..435
                     /region_name=3D"OEP"
                     /note=3D"Outer membrane efflux protein; pfam02321"
                     /db_xref=3D"CDD:<A =
href=3D'http://eutils.ncbi.nlm.nih.gov/entrez/eutils/%22http://eutils.ncb=
i.nlm.nih.gov:80/Structure/cdd/cddsrv.cgi?uid=3D145461"'>145461</A>"
     <A =
href=3D'http://eutils.ncbi.nlm.nih.gov/entrez/eutils/%22http://eutils.ncb=
i.nlm.nih.gov:80/nuccore/70728250?from=3D626029&amp;to=3D627459&amp;repor=
t=3Dgbwithparts"'>CDS</A>             1..476
                     /locus_tag=3D"PFL_0537"
                     =
/coded_by=3D"complement(NC_004129.6:626029..627459)"
                     /note=3D"identified by match to protein family HMM =
PF02321;
                     match to protein family HMM TIGR01844"
                     /transl_table=3D<A =
href=3D'http://eutils.ncbi.nlm.nih.gov/entrez/eutils/%22http://eutils.ncb=
i.nlm.nih.gov:80/Taxonomy/Utils/wprintgc.cgi?mode=3Dc#SG11"'>11</A>
                     /db_xref=3D"GeneID:<A =
href=3D'http://eutils.ncbi.nlm.nih.gov/entrez/eutils/%22http://eutils.ncb=
i.nlm.nih.gov:80/sites/entrez?db=3Dgene&amp;cmd=3DRetrieve&amp;dopt=3Dful=
l_report&amp;list_uids=3D3481128"'>3481128</A>"

</PRE></FONT>
<P>
<TABLE cellSpacing=3D2 cellPadding=3D1 width=3D"100%" border=3D2>
  <TBODY>
  <TR>
    <TD noWrap align=3Dmiddle><B>Mascot:</B>&nbsp; <A=20
      =
href=3D"http://www.matrixscience.com/">http://www.matrixscience.com/</A> =

  </TD></TR></TBODY></TABLE></P></BODY></HTML>

------=_NextPart_000_0000_01CBDA55.0AE44B00
Content-Type: image/gif
Content-Transfer-Encoding: base64
Content-Location: http://www.matrixscience.com/images/88x31_logo_white.gif

R0lGODlhWAAfANX/AMDAwP/v7//f3//Pz/+/v/+vr/+fn/+Pj/9/f/9wcP9gYP9QUP9AQP8wMP8g
IP8QEP8AAO/v/+/v79/f/9/f38/P/8/Pz7+//7+/v6+v/6+vr5+f/5+fn4+P/4+Pj39//39/f3Bw
/3BwcGBg/2BgYFBQ/1BQUEBA/0BAQDAw/zAwMCAg/yAgIBAQ/xAQEAAA/wAAAAAAAAAAAAAAAAAA
AAAAAAAAAAAAAAAAAAAAAAAAAAAAAAAAAAAAAAAAAAAAACH5BAEAAAAALAAAAABYAB8AQAb/QIBw
SCwaj8ikcslsEl0wTDHz+bxOgMrp8mpFiJFThfsyjl4j82tVLaVGk+Hq1TF2ut8jCkYRSkgcToKD
hIQUKiBCHnxEAghDBA8QQg4QBEQBQwyWQ5ICAAsBAZcACKQJEAsMQgQQk5hCAhAPlAACn0MkUYMS
HCIaABMfJychRSPEH0YbWEMXJyUhxCPSJQAb0icjH8gfeRvIxRnXxCfeGcQlFwAWIn1HLC7vQhtl
AFZ1ES0v6/QrRGSIWPlXpF6LISWuVNgA4EyaIRta9Jvw4kUcInsCDZEARcqQBQ6I0AJQAEIDIgQU
xJo1pOQqIQFUCmFQyYAQAzZBQXikqYAQ/wQQZAIgkFPIHmCFkipdyrSp06eDSLiQUDBhM3JrjFSY
Y++aMgAnXnwdUUFIwodgX1gTso/hkAgVK0w4Ma4IBxZHQMDACzCNlRJiKFokEu5EiopFrFwdYiWF
EC5rhYQ1BqbEhsN1inCE4YGIBBAo5kEdrRS0EQkwEhEp0AABAgYGeA6liUBBAgOXFDDYvUDA7t+/
LxHYzTPAb1wHHCxAsMBAgtnAf2cawsGFhSIUYOwiAtSVgwFCDphM4mmlpQQhiSgQMMBVAAEyNx1A
UtJBgQVCh2DQjoRE5yEOODDdAA+AV0oqMClgoAIQzDcTJwAE8Fp4zwEIwXQANABBTillEv9AeREu
px8LGpFm4okopqjiiiyOxoEKHg2xz2Jn8KPVPkSYA0AGeDT0EI8v5HEYWiG84BhEiAEQARueoXDd
EYv8R0QKij2GzAtuvVUCkIwJUUFFF30l2EVf2nhNVkWEBVhZRnDASBH7wUBVjhEoFkYEZ3w1BFkA
BESEYGy+1dYFH6wQaJ89HgMmlDC4cIQIMJBQRAlxWNHCOEWi5ZUzSQqhzwt1ETGHW1UKMSYRFaRQ
1h1HErEIX3ZZl2NFjo2QRglcpZBBBIehIcQIuQpzwj4tnHDRXMSKseMaHzxT0QppZNArFh/0ukI/
RqlQhAkmiNbitwBIoMKTG71ZxC1JEIDsYYqjJEUBCSB4q5dqQrSHS3s5GRDUEAmMpFNRlZBigL/i
PTCggBFqCLBMAcwyHQInDWFBpEfooi0RmzBAyiMfQhieTwdW+C8ABxCA7lAIoLKAEKGQBEF6H1n4
SSjqDpHddkS4KakRBWzCEgDyIaHvyj8FVcADRdkiU00JgNcwBLgYsQkC+pJChF4oHDFxEQnIBnTE
AauXSXswDy2ETwl8YtwQ7TVY78uNyMQgT5e0LMTEUua1swAF9MybgT8FiN8n8Emi8QALuLJAAgxI
ou4mD8h2QH4BLPBAA8tlMpwrtvmcCQgieDAnuKQXEgQAOw==

------=_NextPart_000_0000_01CBDA55.0AE44B00
Content-Type: application/octet-stream
Content-Transfer-Encoding: base64
Content-Location: http://www.matrixscience.com/cgi/mass_error.pl?mass_error_1574707531377290

R0lGODlhwgGWAMIAAP///wAAAP8AAADMAAAA/wAAAAAAAAAAACH5BAEAAAAALAAAAADCAZYAAAP+
CLrc/jDKSau9OOvNu/9gKI5kaZ5oqq5s675wLM90bd94ru987//AoHBILBqPyKRyyWw6n9CodEqt
Wq/YrHbL7Xq/4LB4TC6bz+i0es1uu9/wuHxOr9vv+Lx+z+/7/4CBgoOEhYaHiImKi4yNjhAEkQSP
lJUxk5aZmieYm56fHZ2go0QCpmaipKo/pgKoq7Csp2KSqbG3n7a4u3YBE74KAcLCD7q8x1rDwBi+
yw7EwRPGyNQUrUXOzhTL2tHcw5DV4hjXQ93dEdzpC+oO0+PwC+VZ7Q/ovrX5kQy1/JL++xb0E/iP
YEAFAxEWVHgQQEKHCyE2fEgxYsWJFjNi3Cj+6mJHjR85AgxJcqRJgyVRnmSYkuVKiS1hvnw4o94z
e8Xi6ZSiDN26bNnYCXW3s2iTZgB8StAGrWcwaESNSkWCNGmNd1Oz7qiqlAVWrWBzQIVBM6zZNV/P
Opr3pGdXr2pHsT16k0bauIvmMjl3Fa/fGHzt/h3cwu1YF2UJ09GbgrGbu4rXOD4xmQ3kyGkql9Bc
I/CMy5hDb2PwdgVo0aghKLtxOrXrHYlfyy7Serbtvre3cEZWO/eR3cd6+y4CnJfw4chLxE7OXMbx
5mpLr1t64Tn0B8VVSVdtVfV2h9dNZCf1vYFNod+tv2Y8dzz5DedJVw8/gf2sqW4vxB9aTJ/+x5kg
ASiSSgS6VKBMB/6XYIALDmjggwhCmFArE7GloIQMYuhghBxe2GGGH25YE391VaAeffiBw0x3T8ln
wYkoFhXUiqQB4xQFMFbjnmwzfibajq/16NyP98W4mnMRxaikCTkuCU95KTTpZDVQRjklalWiICUo
QDaXJZNqdZlcfpckqZWYV7awZZq8fKkcm5i5+SacislJwpp0xmKnCHjmqd2NZJl5C5p+4tCnIIRe
6dmQyCQ6pY0kXjKHo4UCFs2lPspBaaUvQIopo3G04gqnRxi2pwbLSVYkdqsCsCmpSRwKhWZ6vQrr
EbJ2UWurtwbx1jcqNpBrr9RUhZOnEQz+u1mrthK7xX7qHBmVEruO6mwvkWJqLD7+gejht95Kck0/
FIa7IbjnmhsTuuuqK2C76cYL77zv1tugsjh9yh9TOV0bZLYs8jutv6kZm1S02vZLsGtMCRmssPXx
uvBwWDU7cVapuirxxbfhy/FZHn8cVsgia5WjxSWvcvLGKUuVsQYotzwKyTIXRXPNOt2MMzw67yzO
cTH77MnLEVvrRdBCw/YB0j0wnbShLTgdNctPSyGr1FULcjXVWcPSc9e3fA02Kd2WbfbZaKet9tps
t+3223DHLffcdNdt9914T9FabXxzsLffgG/QN6qBEy744YgbrngGYofwd+KMF47B4Iv+Ty75fJBb
nvmLl2NeuedQPP4555ub2Dnpo5ueOo6nqx556a6/vroSostuu+a3g4577qjv7rvuwMf+e+/DC+9E
7cWzDrs0rSs/uwTIB2888dRXP/31zo+t/fbcdx+ZwJGeSgSwUIFPz1jms3i+jdKmnwf6Accvvq/x
bau+Fe3YjzA96N20vx7280b/9EWFbanof/MTgv4GeD8sNOOADExgGOqxQAJWgYLyA9gFE4ZALiCr
gg28AwY7mIxjRfBZ+8qgBQtoQgGusA4jPGEJ/SdDB7rIKiS0YQtxqEEYyqeDEvwBBnnoQh3+8IRB
5AH4IPW/97XPPFBMxpEe5r4LPvH+hi/kyRThh0XvefGLYAyjGMdIxjKaMQ8DSOMAFLBGNrIxjTdo
oxrheMbC9BA+TzlMFzfQRgCsEY6AXEAfZUBHBgyyjikghh47MMR8daCPf/SjJA/5ADW6kY5/hCQm
/UhJQUrSkBDI5CXlGElEjoYr5UulUnrEvipeAJKT/GQhHQDLTdrSk5ukpRtBWUk5cvKSsTQldQxG
xGL6hJVRzCIF5rjLTzazAXMspSd5GcwI+HKalcSlNqUpTEe2kn01ok4KD8ZFDkgTltRMpzOf6Uxu
9tKS7KTmOWPZyW5ykESuVF8OQ/jKXdYSm+o8pEC1WQF0htKXt3SnPVMIzn0mc38v5fvAP/05S2jm
EqBvvOYyMQrNX05So/W0Z/5QCaxf5PEb3UniEwa60KmwtKVgSAAAOw==

------=_NextPart_000_0000_01CBDA55.0AE44B00
Content-Type: application/octet-stream
Content-Transfer-Encoding: base64
Content-Location: http://www.matrixscience.com/cgi/mass_error.pl?mass_error_ppm_739165489364431

R0lGODlhwgGWAMIAAP///wAAAP8AAADMAAAA/wAAAAAAAAAAACH5BAEAAAAALAAAAADCAZYAAAP+
CLrc/jDKSau9OOvNu/9gKI5kaZ5oqq5s675wLM90bd94ru987//AoHBILBqPyKRyyWw6n9CodEqt
Wq/YrHbL7Xq/4LB4TC6bz+i0es1uu9/wuHxOr9vv+Lx+z+/7/4CBgoOEhYaHiImKi4yNOAKQYwST
BI6WW5ACZpWXnVaZm56iQKBFAacBN5yjrDqlQ6kLsTSrrbY1r0GzsjW1t7/AEr7BxMXDxchmqKcy
lMfJ0GC7Ns/R1lzL1NfbX9O93OBby8y04eYAuYLV54XpGe5O2d/sjPAX9ku73i/r9IL4Y/TN85cD
IEEHsfaxcHaQg8F7kRpSGIdqRj+JDx5a0Kj+gCNGExc/MvDYIR1JESfbyCsnsofJiDBSrhHIsuUO
mSdwstDZgmaFcbw4hLSZjGdPBQoheEuVdMJQosWMrqBIboK8WU0jPIXKtQdWAF81bO1KlgfToE6d
qa3FcEFbBW8BxJ1LiQHdSXbrutULl69cv3fZAh6Md2/hvof/Jn6baTFhwY4jQ56cV3JlyoYxI9as
mHPgy6Azh94MYumGs0g3jAUntSwGnz+DohY7ofUl264trLxQES1tCbiVBM+tqN9wJMeJH1odJrny
QswLwnxO3UH0R9NTOK8O6PqN7SOzc7cVFw54CufHK/H+I30M9+qPsPcB/0X9+BKyupjvUjz+/kD6
7fePf/9JEWAL/KVxX4ExHLhCgmi4syCDJVA0ECITUmgFhOYRqKEpvcVQ3ocawiYiiSiCxYCDIKVI
ookwcOjiR7s1M+ONNeH4H4spyKijPzz2+OOOqvg15HhBnuDjkeZYmCOTUIogY4ZR5pFkiyRQWaUd
V2I5gpZb0tFlCUuGac2YI5RpZjJOWrTmmxWMCGdLpj05J52p5enmnVAl5NuJfBLlp542BmoTVWh6
oKahQJID1G+MFvgVmotGCiRYIWZQqaXnDKoiBWupNVpno34m2qmkoUqqqqam6uqqr7YK66yy1vpY
qbeymmusu9Laq62W6RrsDfskuSmn3Cj+ZCyy+E0TlqbMxvdophiwB2a0wVjrIbbKaasJt/EdC25Z
4o5LlJzmDlluuueyW+W67ooEb7wYzUtvQ/beS9Cx1+rbXQv9frmtv1OgW0LAKA1MMBX5PoHwwgtB
fGPDEnNDccXXXIxxNBpvnEzHHhsTMoOhlmzyySinrPLKLLfs8sswxyzzzDTXbPPNOMtcsGpC9cwz
pND+DHS1Qgc99AXMRae0z0c3kTTTRkeNNNREF1211FNbnTXWFiytddc7Nx0n1VtfzfXYX6N9Nqhk
gy0222nD/fZ6cTvVttpm51223m6vbXfdwgCu1d1y+53E04JD4LXhgyf+wOJ84x154Xv+V94344qP
rPnmnHeem7MNgI6NLCuJrkWmphOKRW+PfvqnlQJNykuisDw7++1ZhDXb7q5fIXvors9mZfC4q2h7
FbuzXjztRPD+e++5Y+ro8n086/zryKN1veq+67k99N0T/zzzAWkvPvZUFHs+99l7vz747QM/fvXm
z3/6A9+T/4NP+d+P//v6C0PsqBfA/ZnPeMUL34oACL8pmM5Pz4NdiFLXQAdepSrQK6BXSge8BZ7u
gibSoOdGSMISmvCEKEyhCldIhQG4cAAKgGEMY+jCG8jwhTVkIQuO94GEUMuDHpAhAGBYwyIuQIgy
yCEDkKhDFDADgz084P+CeMQhWpHciBR44QxzSEQhavGKTFyiFcX4gC5u8YZYbKJVECg90mEFikAk
XhvjqAEvXnGMSnSAHbk4xBuOEYwz1GMgq1hGP/IRi2FU4wKFx8ZGKguIqRsTDgeJxET2UYtMzGQV
LUnISkZgj5u8oyKVIhvW6aMp/EMK6qhox0G6kpCwfCUoJYDDVpYxlFsU5SgRQr0/JSWVtpNkIGf5
RzLGsph/TGMWj9mAQxpSl7uE5Kee2Msprq8qaCImGjn5RU02k48VsOUtnUnJaPIyT9ScozpJKb03
TtMN3jQnQeIpzy4kAAA7

------=_NextPart_000_0000_01CBDA55.0AE44B00--
