# Supplementary material for: Regulation of GacA in Pseudomonas chlororaphis Strains Shows a Niche Specificity
Source: PLoS One. 2015 Sep 17;10(9):e0137553. doi: 10.1371/journal.pone.0137553 (PMC4574860; doi:10.1371/journal.pone.0137553)
Supplement: S3 File — (ZIP) [file pone.0137553.s003.zip › MALDI-TOFMS-data/C27.mht]

From: <Saved by Windows Internet Explorer 7>
Subject: Mascot Search Results: Protein View
Date: Fri, 4 Mar 2011 10:18:12 +0800
MIME-Version: 1.0
Content-Type: multipart/related;
	type="text/html";
	boundary="----=_NextPart_000_0009_01CBDA55.77808DA0"
X-MimeOLE: Produced By Microsoft MimeOLE V6.00.2900.2180

This is a multi-part message in MIME format.

------=_NextPart_000_0009_01CBDA55.77808DA0
Content-Type: text/html;
	charset="utf-8"
Content-Transfer-Encoding: quoted-printable
Content-Location: http://www.matrixscience.com/cgi/protein_view.pl?file=../data/20110304/FttmrzemO.dat&hit=1

=EF=BB=BF<!DOCTYPE HTML PUBLIC "-//W3C//DTD HTML 4.0 Transitional//EN">
<!-- 0 seconds --><!-- 0 seconds --><!-- 0 seconds =
--><HTML><HEAD><TITLE>Mascot Search Results: Protein View</TITLE>
<META http-equiv=3DContent-Type content=3D"text/html; charset=3Dutf-8">
<META content=3D"MSHTML 6.00.5730.13" name=3DGENERATOR></HEAD>
<BODY vLink=3D#0000ff aLink=3D#0000ff bgColor=3D#ffffff>
<H1><IMG height=3D31=20
src=3D"http://www.matrixscience.com/images/88x31_logo_white.gif" =
width=3D88=20
align=3Dtop border=3D0 NATURALSIZEFLAG=3D"3"> Mascot Search Results</H1>
<H3>Protein View</H3>
<FORM method=3Dpost><INPUT type=3Dhidden =
value=3D../data/20110304/FttmrzemO.dat=20
name=3Dfile> <INPUT type=3Dhidden value=3D1 name=3Dhit> <INPUT =
type=3Dhidden value=3Dfalse=20
name=3Dshowall> <INPUT type=3Dhidden value=3D0 name=3Dave_thresh> <INPUT =
type=3Dhidden=20
value=3D0 name=3D_ignoreionsscorebelow> <INPUT type=3Dhidden =
value=3D0.05=20
name=3D_sigthreshold> <INPUT type=3Dhidden name=3Dreport> <INPUT =
type=3Dhidden value=3D1=20
name=3Ddb_idx> <INPUT type=3Dhidden value=3D32 name=3D_msresflags> =
<INPUT type=3Dhidden=20
value=3D2 name=3D_msresflags2> <INPUT type=3Dhidden value=3D0 =
name=3Dpercolate> <INPUT=20
type=3Dhidden value=3D0 name=3Dpercolate_rt> <FONT=20
face=3D"Courier New,Courier,monospace"><PRE>Match to: =
<B>gi|255531282</B> Score: <B>86</B> Expect: <B>0.018</B>
<B>LmbE family protein [Pedobacter heparinus DSM 2366]</B>

Nominal mass (M<SUB>r</SUB>): <B>89124</B>; Calculated pI value: =
<B>8.40</B>
NCBI BLAST search of <A =
href=3D"http://www.ncbi.nlm.nih.gov/blast/Blast.cgi?ALIGNMENTS=3D50&amp;A=
LIGNMENT_VIEW=3DPairwise&amp;AUTO_FORMAT=3DSemiauto&amp;CDD_SEARCH=3Don&a=
mp;CLIENT=3Dweb&amp;COMPOSITION_BASED_STATISTICS=3Don&amp;DATABASE=3Dnr&a=
mp;DESCRIPTIONS=3D100&amp;ENTREZ_QUERY=3D(none)&amp;EXPECT=3D10&amp;FILTE=
R=3DL&amp;FORMAT_BLOCK_ON_RESPAGE=3DNone&amp;FORMAT_OBJECT=3DAlignment&am=
p;FORMAT_TYPE=3DHTML&amp;GAPCOSTS=3D11+1&amp;I_THRESH=3D0.001&amp;LAYOUT=3D=
TwoWindows&amp;MATRIX_NAME=3DBLOSUM62&amp;NCBI_GI=3Don&amp;PAGE=3DProtein=
s&amp;PROGRAM=3Dblastp&amp;QUERY=3DMKFRLYLLVIAAVVPFLSKAQNMQQLNAAEIKQGLEAL=
NVTGSVLYIAAHPDDENTRLLAYLAKDKKVRTGYLSLTRGDGGQNLIGNEQAELLGLIRTQELLAARRTDGAE=
QFFTRANDFGFSKNPEESFKIWDKAKILADVVWVIRKFQPDVIITRFPEDGRAGHGHHSGSAILAHEAFSAAA=
DPKQFPEQLAFVKPWQAKRILWNTFNFGGNNTTADDQLKLDVGLYNPLLGKSYGEIAAESRSNHRSQGFGSAR=
QRGSSTEFFTLVAGEKATKDIFEGIDFSLKRLPGSAAIQQLLTEINATYDAADPAASINKLLKLRTLVKDKPF=
KHELLDDLILASAGIWFESAAANSAYALNQPVNVKVQGIARVKPGFPLAISLEESNSGAAFSLVPNKLMSEDK=
TITTNDIGLSQPYWLEKQHPLGSFVVDDQTKIGLPENPVGLSALFKIKIGDAVIEKQRPVVYKYTDQVRGEVY=
QPLVIAPPVTATLTEKAYVFNGNEAKQIAVQLKSFKDNATGQLQPLVPAGWKVSPEKASFTLAKGEEQVLEFT=
VSPAGHISGGNLTFQVILDGETYDKGLRVINYEHIPLQTLFPPAVARVDKIDLKLAGRRIGYIAGAGDLIPES=
LKQIGYEVVNLNENQVINTDLSGFDAIVTGVRLYNVNDQIRSMQPKLMKYVENGGTLLVQYNVNNPLKLENIG=
PYPFRLSRDRVTEEGAKVGILKPEIPVLNYPNKITAKDFEGWIQERGLYFVTDADPKYTAVLSMNDQGESAKT=
GALIVADYGKGRFVYTGLSFFRQLPAGVPGAYRLFVNLLSGKK&amp;SERVICE=3Dplain&amp;SET_D=
EFAULTS.x=3D9&amp;SET_DEFAULTS.y=3D5&amp;SHOW_OVERVIEW=3Don&amp;WORD_SIZE=
=3D3&amp;END_OF_HTTPGET=3DYes" target=3D_blank>gi|255531282</A> against =
nr
Unformatted <A =
href=3D"http://www.matrixscience.com/cgi/getseq.pl?NCBInr+gi%7c255531282+=
seq" target=3D_blank>sequence string</A> for pasting into other =
applications

Taxonomy: <A =
href=3D"http://www.ncbi.nlm.nih.gov/Taxonomy/Browser/wwwtax.cgi?lvl=3D0&a=
mp;id=3D485917" target=3D_blank>Pedobacter heparinus DSM 2366</A>
Links to retrieve other entries containing this sequence from NCBI =
Entrez:
<A =
href=3D"http://www.ncbi.nlm.nih.gov/entrez/query.fcgi?cmd=3Dsearch&amp;db=
=3Dprotein&amp;doptcmdl=3Dgenpept&amp;tool=3Dmascot&amp;term=3D255344266"=
 target=3D_blank>gi|255344266</A> from <A =
href=3D"http://www.ncbi.nlm.nih.gov/Taxonomy/Browser/wwwtax.cgi?lvl=3D0&a=
mp;id=3D485917" target=3D_blank>Pedobacter heparinus DSM 2366</A>

Fixed modifications: Carbamidomethyl (C)
Variable modifications: Gln-&gt;pyro-Glu (N-term Q)
Cleavage by Trypsin: cuts C-term side of KR unless next residue is P
Number of mass values searched: <B>40</B>
Number of mass values matched: <B>11</B>
Sequence Coverage: <B>17%</B>

Matched peptides shown in <B><FONT color=3D#ff0000>Bold Red</FONT></B>

     <B>1</B> MKFRLYLLVI AAVVPFLSKA QNMQQLNAAE IKQGLEALNV TGSVLYIAAH=20
<B>    51</B> PDDENTRLLA YLAKDKKVR<B><FONT color=3D#ff0000>T GYLSLTRGDG =
GQNLIGNEQA ELLGLIR</FONT></B>TQE=20
<B>   101</B> LLAARRTDGA EQFFTR<B><FONT color=3D#ff0000>ANDF GFSKNPEESF =
KIWDK</FONT></B>AKILA DVVWVIRKFQ=20
<B>   151</B> PDVIITRFPE DGRAGHGHHS GSAILAHEAF SAAADPKQFP EQLAFVKPWQ=20
<B>   201</B> AKRILWNTFN FGGNNTTADD QLKLDVGLYN PLLGKSYGEI AAESRSNHRS=20
<B>   251</B> QGFGSAR<B><FONT color=3D#ff0000>QRG SSTEFFTLVA =
GEKATK</FONT></B>DIFE GIDFSLKRLP GSAAIQQLLT=20
<B>   301</B> EINATYDAAD PAASINKLLK LRTLVKDKPF KHELLDDLIL ASAGIWFESA=20
<B>   351</B> AANSAYALNQ PVNVKVQGIA RVKPGFPLAI SLEESNSGAA FSLVPNKLMS=20
<B>   401</B> EDKTITTNDI GLSQPYWLEK <B><FONT color=3D#ff0000>QHPLGSFVVD =
DQTKIGLPEN PVGLSALFK</FONT></B>I=20
<B>   451</B> KIGDAVIEKQ RPVVYKYTDQ VRGEVYQPLV IAPPVTATLT EKAYVFNGNE=20
<B>   501</B> AKQIAVQLKS FKDNATGQLQ PLVPAGWK<B><FONT color=3D#ff0000>VS =
PEKASFTLAK </FONT></B>GEEQVLEFTV=20
<B>   551</B> SPAGHISGGN LTFQVILDGE TYDKGLRVIN YEHIPLQTLF PPAVARVDKI=20
<B>   601</B> DLKLAGRR<B><FONT color=3D#ff0000>IG YIAGAGDLIP =
ESLK</FONT></B>QIGYEV VNLNENQVIN TDLSGFDAIV=20
<B>   651</B> TGVRLYNVND QIRSMQPKLM KYVENGGTLL VQYNVNNPLK LENIGPYPFR=20
<B>   701</B> LSRDRVTEEG AKVGILKPEI PVLNYPNKIT AK<B><FONT =
color=3D#ff0000>DFEGWIQE R</FONT></B>GLYFVTDAD=20
<B>   751</B> PKYTAVLSMN DQGESAK<B><FONT color=3D#ff0000>TGA LIVADYGKGR =
</FONT></B>FVYTGLSFFR QLPAGVPGAY=20
<B>   801</B> RLFVNLLSGK K
</PRE></FONT>
<P><INPUT onclick=3D"this.form.showall.value=3D'true'; return true" =
type=3Dsubmit value=3D"Show predicted peptides also">=20

<P><INPUT type=3Dsubmit value=3D"Sort Peptides By">&nbsp; <INPUT =
type=3Dradio CHECKED=20
value=3Dstartup name=3Dsort>Residue Number&nbsp; <INPUT type=3Dradio =
value=3Dmassup=20
name=3Dsort>Increasing Mass&nbsp; <INPUT type=3Dradio value=3Dmassdown=20
name=3Dsort>Decreasing Mass&nbsp; <FONT face=3D"Courier =
New,Courier,monospace"><PRE><B> Start - End     Observed    Mr(expt)   =
Mr(calc)     Delta   Miss Sequence</B>
<B><FONT color=3D#ff0000>    70 - 97     2958.5747  2957.5675  2957.5570 =
    0.0104     1  R.TGYLSLTRGDGGQNLIGNEQAELLGLIR.T </FONT></B>=20
<B><FONT color=3D#ff0000>   117 - 131    1716.8674  1715.8602  1715.7791 =
    0.0811     1  R.ANDFGFSKNPEESFK.I </FONT></B>=20
<B><FONT color=3D#ff0000>   125 - 135    1392.7122  1391.7049  1391.6721 =
    0.0328     1  K.NPEESFKIWDK.A </FONT></B>=20
<B><FONT color=3D#ff0000>   258 - 273    1756.8029  1755.7957  1755.8792 =
   -0.0835     1  R.QRGSSTEFFTLVAGEK.A </FONT></B>=20
<B><FONT color=3D#ff0000>   260 - 276    1772.8010  1771.7937  1771.8992 =
   -0.1055     1  R.GSSTEFFTLVAGEKATK.D </FONT></B>=20
<B><FONT color=3D#ff0000>   421 - 434    1570.8722  1569.8649  1569.7787 =
    0.0862     0  K.QHPLGSFVVDDQTK.I </FONT></B>=20
<B><FONT color=3D#ff0000>   435 - 449    1554.7168  1553.7095  1553.8817 =
   -0.1722     0  K.IGLPENPVGLSALFK.I </FONT></B>=20
<B><FONT color=3D#ff0000>   529 - 540    1277.7005  1276.6932  1276.7027 =
   -0.0095     1  K.VSPEKASFTLAK.G </FONT></B>=20
<B><FONT color=3D#ff0000>   609 - 624    1616.7835  1615.7762  1615.8821 =
   -0.1059     0  R.IGYIAGAGDLIPESLK.Q </FONT></B>=20
<B><FONT color=3D#ff0000>   733 - 741    1179.5831  1178.5759  1178.5356 =
    0.0402     0  K.DFEGWIQER.G </FONT></B>=20
<B><FONT color=3D#ff0000>   768 - 780    1320.5847  1319.5774  1319.7197 =
   -0.1423     1  K.TGALIVADYGKGR.F </FONT></B>=20

<B>No match to: </B>855.0393, 861.0816, 1307.6603, 1383.6911, 1475.7612, =
1493.7295, 1507.7240, 1537.7659, 1586.8694, 1600.8042, 1602.8805, =
1611.8288, 1632.7616, 1648.8279, 1649.8241, 1707.7659, 1740.8131, =
1794.9266, 1826.9639, 1838.9277, 1993.9857, 2211.0905, 2277.2396, =
2367.2521, 2383.9068, 2510.1272, 2705.1199, 2831.1353, 3312.2218
<P><IMG height=3D150 alt=3D"Error Distribution" =
src=3D"http://www.matrixscience.com/cgi/mass_error.pl?mass_error_16133495=
62533296" width=3D450><IMG height=3D150 alt=3D"Error Distribution (ppm)" =
src=3D"http://www.matrixscience.com/cgi/mass_error.pl?mass_error_ppm_7573=
04004168181" width=3D450>
</FORM><HR>
LOCUS       YP_003091654             811 aa            linear   BCT =
29-APR-2010
DEFINITION  LmbE family protein [Pedobacter heparinus DSM 2366].
ACCESSION   YP_003091654
VERSION     YP_003091654.1  GI:255531282
DBLINK      Project: <A =
href=3D"http://eutils.ncbi.nlm.nih.gov/entrez/eutils/%22http://eutils.ncb=
i.nlm.nih.gov:80/genomeprj/59111%22">59111</A>
DBSOURCE    REFSEQ: accession <A =
href=3D"http://eutils.ncbi.nlm.nih.gov/entrez/eutils/%22http://eutils.ncb=
i.nlm.nih.gov:80/nuccore/255529916%22">NC_013061.1</A>
KEYWORDS    .
SOURCE      Pedobacter heparinus DSM 2366
  ORGANISM  <A =
href=3D'http://eutils.ncbi.nlm.nih.gov/entrez/eutils/%22http://eutils.ncb=
i.nlm.nih.gov:80/Taxonomy/Browser/wwwtax.cgi?id=3D485917"'>Pedobacter =
heparinus DSM 2366</A>
            Bacteria; Bacteroidetes; Sphingobacteria; =
Sphingobacteriales;
            Sphingobacteriaceae; Pedobacter.
REFERENCE   1  (residues 1 to 811)
  AUTHORS   Lucas,S., Copeland,A., Lapidus,A., Glavina del Rio,T., =
Dalin,E.,
            Tice,H., Bruce,D., Goodwin,L., Pitluck,S., Kyrpides,N.,
            Mavromatis,K., Mikhailova,N., Markowitz,V., Cheng,J.-F.,
            Hugenholtz,P., Woyke,T., Wu,D., Spring,S., Klenk,H.-P. and
            Eisen,J.A.
  CONSRTM   US DOE Joint Genome Institute (JGI-PGF)
  TITLE     The draft genome of Pedobacter heparinus DSM 2366
  JOURNAL   Unpublished
REFERENCE   2  (residues 1 to 811)
  CONSRTM   NCBI Genome Project
  TITLE     Direct Submission
  JOURNAL   Submitted (05-AUG-2009) National Center for Biotechnology
            Information, NIH, Bethesda, MD 20894, USA
REFERENCE   3  (residues 1 to 811)
  AUTHORS   Lucas,S., Copeland,A., Lapidus,A., Glavina del Rio,T., =
Dalin,E.,
            Tice,H., Bruce,D., Goodwin,L., Pitluck,S., Kyrpides,N.,
            Mavromatis,K., Mikhailova,N., Markowitz,V., Cheng,J.-F.,
            Hugenholtz,P., Woyke,T., Wu,D., Spring,S., Klenk,H.-P. and
            Eisen,J.A.
  CONSRTM   US DOE Joint Genome Institute (JGI-PGF)
  TITLE     Direct Submission
  JOURNAL   Submitted (31-JUL-2009) US DOE Joint Genome Institute, 2800
            Mitchell Drive, Walnut Creek, CA 94598-1698, USA
<A name=3Dcomment_255531282></A>COMMENT     PROVISIONAL <A =
href=3D"http://eutils.ncbi.nlm.nih.gov/entrez/eutils/%22http://eutils.ncb=
i.nlm.nih.gov:80/RefSeq/%22">REFSEQ</A>: This record has not yet been =
subject to final
            NCBI review. The reference sequence is identical to <A =
href=3D"http://eutils.ncbi.nlm.nih.gov/entrez/eutils/%22http://eutils.ncb=
i.nlm.nih.gov:80/protein/ACU03592%22">ACU03592</A>.
            Method: conceptual translation.
<A name=3Dfeature_255531282></A>FEATURES             Location/Qualifiers
     source          1..811
                     /organism=3D"Pedobacter heparinus DSM 2366"
                     /strain=3D"DSM 2366"
                     /db_xref=3D"taxon:<A =
href=3D'http://eutils.ncbi.nlm.nih.gov/entrez/eutils/%22http://eutils.ncb=
i.nlm.nih.gov:80/Taxonomy/Browser/wwwtax.cgi?id=3D485917"'>485917</A>"
     <A =
href=3D'http://eutils.ncbi.nlm.nih.gov/entrez/eutils/%22http://eutils.ncb=
i.nlm.nih.gov:80/protein/255531282?from=3D1&amp;to=3D811&amp;report=3Dgpw=
ithparts"'>Protein</A>         1..811
                     /product=3D"LmbE family protein"
                     /calculated_mol_wt=3D89048
     <A =
href=3D'http://eutils.ncbi.nlm.nih.gov/entrez/eutils/%22http://eutils.ncb=
i.nlm.nih.gov:80/protein/255531282?from=3D45&amp;to=3D162&amp;report=3Dgp=
withparts"'>Region</A>          45..162
                     /region_name=3D"PIG-L"
                     /note=3D"GlcNAc-PI de-N-acetylase; cl00929"
                     /db_xref=3D"CDD:<A =
href=3D'http://eutils.ncbi.nlm.nih.gov/entrez/eutils/%22http://eutils.ncb=
i.nlm.nih.gov:80/Structure/cdd/cddsrv.cgi?uid=3D163934"'>163934</A>"
     <A =
href=3D'http://eutils.ncbi.nlm.nih.gov/entrez/eutils/%22http://eutils.ncb=
i.nlm.nih.gov:80/protein/255531282?from=3D640&amp;to=3D785&amp;report=3Dg=
pwithparts"'>Region</A>          &lt;640..785
                     /region_name=3D"GAT_1"
                     /note=3D"Type 1 glutamine amidotransferase =
(GATase1)-like
                     domain; cl00020"
                     /db_xref=3D"CDD:<A =
href=3D'http://eutils.ncbi.nlm.nih.gov/entrez/eutils/%22http://eutils.ncb=
i.nlm.nih.gov:80/Structure/cdd/cddsrv.cgi?uid=3D185780"'>185780</A>"
     <A =
href=3D'http://eutils.ncbi.nlm.nih.gov/entrez/eutils/%22http://eutils.ncb=
i.nlm.nih.gov:80/nuccore/255529916?from=3D1636686&amp;to=3D1639121&amp;re=
port=3Dgbwithparts"'>CDS</A>             1..811
                     /locus_tag=3D"Phep_1378"
                     /coded_by=3D"NC_013061.1:1636686..1639121"
                     /note=3D"PFAM: GlcNAc-PI de-N-acetylase"
                     /transl_table=3D<A =
href=3D'http://eutils.ncbi.nlm.nih.gov/entrez/eutils/%22http://eutils.ncb=
i.nlm.nih.gov:80/Taxonomy/Utils/wprintgc.cgi?mode=3Dc#SG11"'>11</A>
                     /db_xref=3D"GeneID:<A =
href=3D'http://eutils.ncbi.nlm.nih.gov/entrez/eutils/%22http://eutils.ncb=
i.nlm.nih.gov:80/sites/entrez?db=3Dgene&amp;cmd=3DRetrieve&amp;dopt=3Dful=
l_report&amp;list_uids=3D8252478"'>8252478</A>"

</PRE></FONT>
<P>
<TABLE cellSpacing=3D2 cellPadding=3D1 width=3D"100%" border=3D2>
  <TBODY>
  <TR>
    <TD noWrap align=3Dmiddle><B>Mascot:</B>&nbsp; <A=20
      =
href=3D"http://www.matrixscience.com/">http://www.matrixscience.com/</A> =

  </TD></TR></TBODY></TABLE></P></BODY></HTML>

------=_NextPart_000_0009_01CBDA55.77808DA0
Content-Type: image/gif
Content-Transfer-Encoding: base64
Content-Location: http://www.matrixscience.com/images/88x31_logo_white.gif

R0lGODlhWAAfANX/AMDAwP/v7//f3//Pz/+/v/+vr/+fn/+Pj/9/f/9wcP9gYP9QUP9AQP8wMP8g
IP8QEP8AAO/v/+/v79/f/9/f38/P/8/Pz7+//7+/v6+v/6+vr5+f/5+fn4+P/4+Pj39//39/f3Bw
/3BwcGBg/2BgYFBQ/1BQUEBA/0BAQDAw/zAwMCAg/yAgIBAQ/xAQEAAA/wAAAAAAAAAAAAAAAAAA
AAAAAAAAAAAAAAAAAAAAAAAAAAAAAAAAAAAAAAAAAAAAACH5BAEAAAAALAAAAABYAB8AQAb/QIBw
SCwaj8ikcslsEl0wTDHz+bxOgMrp8mpFiJFThfsyjl4j82tVLaVGk+Hq1TF2ut8jCkYRSkgcToKD
hIQUKiBCHnxEAghDBA8QQg4QBEQBQwyWQ5ICAAsBAZcACKQJEAsMQgQQk5hCAhAPlAACn0MkUYMS
HCIaABMfJychRSPEH0YbWEMXJyUhxCPSJQAb0icjH8gfeRvIxRnXxCfeGcQlFwAWIn1HLC7vQhtl
AFZ1ES0v6/QrRGSIWPlXpF6LISWuVNgA4EyaIRta9Jvw4kUcInsCDZEARcqQBQ6I0AJQAEIDIgQU
xJo1pOQqIQFUCmFQyYAQAzZBQXikqYAQ/wQQZAIgkFPIHmCFkipdyrSp06eDSLiQUDBhM3JrjFSY
Y++aMgAnXnwdUUFIwodgX1gTso/hkAgVK0w4Ma4IBxZHQMDACzCNlRJiKFokEu5EiopFrFwdYiWF
EC5rhYQ1BqbEhsN1inCE4YGIBBAo5kEdrRS0EQkwEhEp0AABAgYGeA6liUBBAgOXFDDYvUDA7t+/
LxHYzTPAb1wHHCxAsMBAgtnAf2cawsGFhSIUYOwiAtSVgwFCDphM4mmlpQQhiSgQMMBVAAEyNx1A
UtJBgQVCh2DQjoRE5yEOODDdAA+AV0oqMClgoAIQzDcTJwAE8Fp4zwEIwXQANABBTillEv9AeREu
px8LGpFm4okopqjiiiyOxoEKHg2xz2Jn8KPVPkSYA0AGeDT0EI8v5HEYWiG84BhEiAEQARueoXDd
EYv8R0QKij2GzAtuvVUCkIwJUUFFF30l2EVf2nhNVkWEBVhZRnDASBH7wUBVjhEoFkYEZ3w1BFkA
BESEYGy+1dYFH6wQaJ89HgMmlDC4cIQIMJBQRAlxWNHCOEWi5ZUzSQqhzwt1ETGHW1UKMSYRFaRQ
1h1HErEIX3ZZl2NFjo2QRglcpZBBBIehIcQIuQpzwj4tnHDRXMSKseMaHzxT0QppZNArFh/0ukI/
RqlQhAkmiNbitwBIoMKTG71ZxC1JEIDsYYqjJEUBCSB4q5dqQrSHS3s5GRDUEAmMpFNRlZBigL/i
PTCggBFqCLBMAcwyHQInDWFBpEfooi0RmzBAyiMfQhieTwdW+C8ABxCA7lAIoLKAEKGQBEF6H1n4
SSjqDpHddkS4KakRBWzCEgDyIaHvyj8FVcADRdkiU00JgNcwBLgYsQkC+pJChF4oHDFxEQnIBnTE
AauXSXswDy2ETwl8YtwQ7TVY78uNyMQgT5e0LMTEUua1swAF9MybgT8FiN8n8Emi8QALuLJAAgxI
ou4mD8h2QH4BLPBAA8tlMpwrtvmcCQgieDAnuKQXEgQAOw==

------=_NextPart_000_0009_01CBDA55.77808DA0
Content-Type: application/octet-stream
Content-Transfer-Encoding: base64
Content-Location: http://www.matrixscience.com/cgi/mass_error.pl?mass_error_1613349562533296

R0lGODlhwgGWAMIAAP///wAAAP8AAADMAAAA/wAAAAAAAAAAACH5BAEAAAAALAAAAADCAZYAAAP+
CLrc/jDKSau9OOvNu/9gKI5kaZ5oqq5s675wLM90bd94ru987//AoHBILBqPyKRyyWw6n9CodEqt
Wq/YrHbL7Xq/4LB4TC6bz+i0es1uu9/wuHxOr9vv+Lx+z+/7/2ABE4KAhYZQgoQPAYqHjo9Eio0L
iZCWlz6SEZOYnZ4wmhCcCwSlpqcEDKeqpqylrqmkrbKvtLEKq7awu7q9uLO/tcG3ALnDvMe+xcDL
ws3Exs/I0srR1szXztnQ2N3a3tzf4uHkN6GLF8Sf6+wZlZSNoxDq7fX2og2MCoz8FfRcAgLeG3jl
35aAAggqnGJQC0IRDxdKdBFtT8SJGFk0tHP+MaPHExs/ihzDT96LkCNTdolnA6XKl1c4mdQIsyZB
lzZzAqqos2eVkjNX4PRJ9EiloEKLKo3yDmmKoUujZgJAyCkKqFKz8tBXA6vWr2dcdgRLlgVQqyV4
Phhbtq0JmV0rsHVLNwRcGl5bzK1b8+6MvCz28n15luvfH4IHKw4BeLFjJo0fS5bg9ySzyZhBsIyb
ubPmfi09i4YSeXTKxDXQUihtWiTqGe9AsG7t8XWMcx5m096Nbt8GVMCnbRMOjvg44+WqFVd+nHny
ZNCpRR/uHLn16tinL9fenPtzGrg76OZN3rf5D+Mb2C5PNzZ6FOvZq1Sdb0R6BvHli6T/VD/+e/5X
+fdfS5cJaNpZnBmoIAz3LRhVSaE5eCADAIrQoIREbXYYhqJpKMOFHPYE4YcFhmhibid2VmFaKWK2
IostSvYiCSDGOF8ONdq4H1AJ6ujjPCX+2NaMFgo5GJFFGlkXkowpyReT7znpFoJ4SWlljlbaUxlF
Qf6RX5aanQelBliS8SWYHlRFSY+HnIkmB2qeZ0FQaJX5pieFqeZePnXe2eGaDuwpgZ1+phQehekU
6hiPhwL6AHCoXOedpNJVSt2k2Vm6nabdcfrdpZ5SCuqom5LaqamfltqlC43KOQGhRbgZgayKquCe
YVQlqgatawlUaw+TcMXjamvw6oCxvwr+AWuybi3LbFnOPpuVWtIaGG2102KL4bXaLsVtt0V9C65P
ziI77jrUpmDuueyU6yu7NokLb03yzvtSvfamhG++Iu3L70Tp/tuZvwIDXPBuBK+w7sFVJKzCwgwz
9AXEEUfhcMXoQqrxxhx37PHHIIcs8sgkl2zyySinrPLKLLdsssQZ5CUzmb/VHLPNN+esMwZezUzz
zroCbcHFHPSMM88/C+1P0kgzPfTRQUct9dNKE+s01RZfvbTWr0KN9dRbVz2o12GDbbXYEfiMdtow
N732PFx3HTfbc9Pt9t1mj1033G8/SvbZpO3tt+ANqI132XnrfTjiXzfuOOOAJ2734hj+V2755Zgv
CQ9ouSJqBeedO+oqU8KOGPropHt4+uqYGAaXJmPmEEpstLPuBOyBhi7oE7Pr7nvsb9AOGu6oM/X7
mq3yTtXwyItORe3E2w7JOdA7L0WcuUYPPA7YV1/87d0f/70jo3gv/e2Omr+9DeWLf77y2vv+Sfvx
P+959s2Pr4Q86mPRf/LkS59vone93MVvfeCpj3nMV8AFum93jxgW6IL1OdNR8H7XG9EEFfgTXF3Q
epkLoQhHSMISmvCEKEyhBAbAwgEowIUvfCELbdDCBcBQhW8BYQeqAjoOduCGLpyhEG1IgxvKEIcn
0AeuPkC9TXwAiAAIYhSnOIEaTnHUhlcEIhaDaEQGdFGKEOBiDLcIRiQ2j4eScN0SMTi7Jb4IilKE
IRYfAEc5RtGOdYyhA1poxC56EY94vKIZz1if+uVOgGz0AB/1SEVGNoCPZXRkIyNJRyJK0otEhKMg
Byk/DcZjJhpCo+oyUEYoYnKPj0zlKTcZAVM2EpVjzCQrzWjI1ZkklPLTXxX1qMlLvvKXX5TlCi35
yz+OMZCUxCHxlJi/8zWRhzq8QC+paEU6blGVf7RjFclYTUxe85q+TGEbO8e5Hh7Sgk1xQzA5WZR1
slMLCQAAOw==

------=_NextPart_000_0009_01CBDA55.77808DA0
Content-Type: application/octet-stream
Content-Transfer-Encoding: base64
Content-Location: http://www.matrixscience.com/cgi/mass_error.pl?mass_error_ppm_757304004168181

R0lGODlhwgGWAMIAAP///wAAAP8AAADMAAAA/wAAAAAAAAAAACH5BAEAAAAALAAAAADCAZYAAAP+
CLrc/jDKSau9OOvNu/9gKI5kaZ5oqq5s675wLM90bd94ru987//AoHBILBqPyKRyyWw6n9CodEqt
Wq/YrHbL7Xq/4LB4TC6bz+i0es1uu9/wuHxOr9vv+Lx+z+/7/4CBgoOEhYaHiImKi4yNjhAEkQSP
lJUTAZiYCwEdk2ECoJaiOZwNnKUanmCgAqOuIJmoFrEKqLIXql+sr7wbsreXmwC2G7m9x2/AwBWn
whSS0NAM0gvUCtYA2NqS09zV3tfg2eLbkd3m3+gArOrj7eW58Ofx5PXv9vT3+vn88/7p/QD+C7dv
oLuABBEeNHijWa1if3Yhm+hs2MNlFYzpkUj+8VAsjBAyMQD5rKPJNSRhaDzJUgwtGdhayvyS8sXK
mTixfKyZ4mYDjjmD7vHJAKjQo0Re0iC6wCjSpz5+1WAKtWrSkTDFWd2KpBTPnlzDHtmpCeYPp2LT
2qA6A61aqEpnsJXh9u1RqTFi2t1rA69cvoBxeF0buPAMsl9LzDXMmMrixpCZ6I1M+YOyqZUzi/B7
IXFJzaA9xJ1lMcTj0EHr0iAG4jRqnKoPV/Tg+rXM2DJYZ4jG26A8gcAT+sY3vGDwhcd/C09OnLnx
5dCRR1cuvTr1682nZ7e+nbrsh61ti1/hMPz48yc8T6hdATf69xHYU3APv351EvTtm1SPQr7+fsD8
9fcfegGe4N+AexWoGILj7YQZgxCqMFmElY2WF4WocXYhhqBpqBKHHWK1FIgdipRVOySmyMGBKj6l
IAkstijUizDKCBmNI8RoY0440qbVjnw5OCKQ9X00225EGhbgZQXq2EZ+SaJQ4Eu6YeAkG1BGacKU
wlSJyyFZalkCT0Zi5SUkvGH3HHdrqqmQm8W92d2cbdIpZ5143qlnnHw6t6efDHUgZAblBXilmFyx
Vh6SiKZ1WWdlgQdRo2INJqlZiYRJqQaWlqbSj4RouikGnfa4oiKijjoLWQ+mkaqqaBzqxKuwmiFr
E7TWSsatukI2Ya8R8gqsr8OmKGyxhh3+i+xevy6rn7LOMhsthdBOq1a11m7VbLbnYcutJbeE++W3
dkVqETFfeUtuI4V2eSQk65ZbUbufxeuiUrrR20CacALqr3Z59gnwnwMLzCbBBxvcb8H/Jtzwwg4z
3NC8nvKkrr2LSIWuBRdj7BG+poz7Qq4eJ3IxySUTsq0JKGfQcspWdFzDyzA7pksoNbshc84d7czz
RD7//Aq/RBdt9NFIJ6300kw37fTTUEct9dRUV2311VO4VtvWqUzKqJVeg/212GNzHLbIaKdtdtdS
aH322mTHrXa9csM9N913S8A123Vn9LbfbfPdN96Al2334YgXnrfef6/XuOOGK754fFn+Cz45vJET
LvnmnGsOeeafX/7A3oOHLroDQS8IOuOWd2564q+7znrps9OO+eqU43677bsL7fvvwAev5CYgi1iF
iZd6mnwUJpap/PNSIP+8uOye2a6pOyha8fbYk+JuyBtToX345zJSaPPfQx899+l3n/0w6F/07vrk
66tIvuwvz7yk18//RKn5U9//AFg/dj2gf/r7H8UKKL4DBtB97yvgmTziQAZOwS8IFCATMJJBCOqg
g9szH8XKJ78Ggq99GlwC9UqTwfWBB4QebEOZpLfCCxbvSDGswQzNVUMbaqiHwguiEIdIxCIa8YhI
TOIEBsDEASjAiU98IhNt0MQFQFH+iVvyHwe8Ir2QfeCKTpyiGK1IgytKEYvpOQX28BeSL5IxjACA
4xKnGMc4QjGMYKQjHiFgxjr2kQF79OMd5YhGd3HRFpHqovFC2MUXgdGPdbRjBB6pR0lCMoqVdEAT
zfhHK97RknAkZCGbIS4LepF/p0whBTYZxVa6sgGbFGUkyYjJJdJylpp8oy5liUVFNe8XJMFgLWjo
AUI+EpAP6KMyYalLCRwTl8ysZS15qURTAnE21ixmKyl5S2R6s5uzpOY3n6nJT1YylIVc4DAfGAH8
cVGLFuDmNumYzEyC046fnOMgq5jLc+YTmr10hiYOSbyUHBKRLHTDMtMJlYUydAsCCQAAOw==

------=_NextPart_000_0009_01CBDA55.77808DA0--
