# Supplementary material for: Regulation of GacA in Pseudomonas chlororaphis Strains Shows a Niche Specificity
Source: PLoS One. 2015 Sep 17;10(9):e0137553. doi: 10.1371/journal.pone.0137553 (PMC4574860; doi:10.1371/journal.pone.0137553)
Supplement: S3 File — (ZIP) [file pone.0137553.s003.zip › MALDI-TOFMS-data/C28.mht]

From: <Saved by Windows Internet Explorer 7>
Subject: Mascot Search Results: Protein View
Date: Fri, 4 Mar 2011 10:17:43 +0800
MIME-Version: 1.0
Content-Type: multipart/related;
	type="text/html";
	boundary="----=_NextPart_000_0000_01CBDA55.66759B90"
X-MimeOLE: Produced By Microsoft MimeOLE V6.00.2900.2180

This is a multi-part message in MIME format.

------=_NextPart_000_0000_01CBDA55.66759B90
Content-Type: text/html;
	charset="utf-8"
Content-Transfer-Encoding: quoted-printable
Content-Location: http://www.matrixscience.com/cgi/protein_view.pl?file=../data/20110304/Fttmrzeme.dat&hit=1

=EF=BB=BF<!DOCTYPE HTML PUBLIC "-//W3C//DTD HTML 4.0 Transitional//EN">
<!-- 0 seconds --><!-- 0 seconds --><!-- 0 seconds =
--><HTML><HEAD><TITLE>Mascot Search Results: Protein View</TITLE>
<META http-equiv=3DContent-Type content=3D"text/html; charset=3Dutf-8">
<META content=3D"MSHTML 6.00.5730.13" name=3DGENERATOR></HEAD>
<BODY vLink=3D#0000ff aLink=3D#0000ff bgColor=3D#ffffff>
<H1><IMG height=3D31=20
src=3D"http://www.matrixscience.com/images/88x31_logo_white.gif" =
width=3D88=20
align=3Dtop border=3D0 NATURALSIZEFLAG=3D"3"> Mascot Search Results</H1>
<H3>Protein View</H3>
<FORM method=3Dpost><INPUT type=3Dhidden =
value=3D../data/20110304/Fttmrzeme.dat=20
name=3Dfile> <INPUT type=3Dhidden value=3D1 name=3Dhit> <INPUT =
type=3Dhidden value=3Dfalse=20
name=3Dshowall> <INPUT type=3Dhidden value=3D0 name=3Dave_thresh> <INPUT =
type=3Dhidden=20
value=3D0 name=3D_ignoreionsscorebelow> <INPUT type=3Dhidden =
value=3D0.05=20
name=3D_sigthreshold> <INPUT type=3Dhidden name=3Dreport> <INPUT =
type=3Dhidden value=3D1=20
name=3Ddb_idx> <INPUT type=3Dhidden value=3D32 name=3D_msresflags> =
<INPUT type=3Dhidden=20
value=3D2 name=3D_msresflags2> <INPUT type=3Dhidden value=3D0 =
name=3Dpercolate> <INPUT=20
type=3Dhidden value=3D0 name=3Dpercolate_rt> <FONT=20
face=3D"Courier New,Courier,monospace"><PRE>Match to: =
<B>gi|307726603</B> Score: <B>81</B> Expect: <B>0.054</B>
<B>aspartate-semialdehyde dehydrogenase [Burkholderia sp. CCGE1003]</B>

Nominal mass (M<SUB>r</SUB>): <B>40456</B>; Calculated pI value: =
<B>5.43</B>
NCBI BLAST search of <A =
href=3D"http://www.ncbi.nlm.nih.gov/blast/Blast.cgi?ALIGNMENTS=3D50&amp;A=
LIGNMENT_VIEW=3DPairwise&amp;AUTO_FORMAT=3DSemiauto&amp;CDD_SEARCH=3Don&a=
mp;CLIENT=3Dweb&amp;COMPOSITION_BASED_STATISTICS=3Don&amp;DATABASE=3Dnr&a=
mp;DESCRIPTIONS=3D100&amp;ENTREZ_QUERY=3D(none)&amp;EXPECT=3D10&amp;FILTE=
R=3DL&amp;FORMAT_BLOCK_ON_RESPAGE=3DNone&amp;FORMAT_OBJECT=3DAlignment&am=
p;FORMAT_TYPE=3DHTML&amp;GAPCOSTS=3D11+1&amp;I_THRESH=3D0.001&amp;LAYOUT=3D=
TwoWindows&amp;MATRIX_NAME=3DBLOSUM62&amp;NCBI_GI=3Don&amp;PAGE=3DProtein=
s&amp;PROGRAM=3Dblastp&amp;QUERY=3DMNVGLVGWRGMVGSVLMQRMQQEGDFDLIEPVFFSTSN=
AGGNAPSFAKNETKLKDATSIEDLKKCEAIISCQGGDYTNEVFPKLRAAGWNGYWIDAASALRMKDDAVIILD=
PVNLDVIKNALVKGQKNFIGGNCTVSLMLMALGGLFRENLVDWMTAMTYQAASGAGAQNMRELLSQMGTLHGA=
VKNELADPASAILDIDRRVLEAMNSDSMPTDHFGVPLAGSLIPWIDKDLGNGMSKEEWKGGAETNKILGKPAM=
GTPGSIPVDGLCVRIGAMRCHSQALTIKLNKDVPLDEVNSILASGNDWVKVVPNEREASMRDLSPAVVTGTLT=
VPVGRVRKLAMGGEYLSAFTVGDQLLWGAAEPLRRMLRIVLDK&amp;SERVICE=3Dplain&amp;SET_D=
EFAULTS.x=3D9&amp;SET_DEFAULTS.y=3D5&amp;SHOW_OVERVIEW=3Don&amp;WORD_SIZE=
=3D3&amp;END_OF_HTTPGET=3DYes" target=3D_blank>gi|307726603</A> against =
nr
Unformatted <A =
href=3D"http://www.matrixscience.com/cgi/getseq.pl?NCBInr+gi%7c307726603+=
seq" target=3D_blank>sequence string</A> for pasting into other =
applications

Taxonomy: <A =
href=3D"http://www.ncbi.nlm.nih.gov/Taxonomy/Browser/wwwtax.cgi?lvl=3D0&a=
mp;id=3D640512" target=3D_blank>Burkholderia sp. CCGE1003</A>
Links to retrieve other entries containing this sequence from NCBI =
Entrez:
<A =
href=3D"http://www.ncbi.nlm.nih.gov/entrez/query.fcgi?cmd=3Dsearch&amp;db=
=3Dprotein&amp;doptcmdl=3Dgenpept&amp;tool=3Dmascot&amp;term=3D307587128"=
 target=3D_blank>gi|307587128</A> from <A =
href=3D"http://www.ncbi.nlm.nih.gov/Taxonomy/Browser/wwwtax.cgi?lvl=3D0&a=
mp;id=3D640512" target=3D_blank>Burkholderia sp. CCGE1003</A>

Fixed modifications: Carbamidomethyl (C)
Variable modifications: Oxidation (M)
Cleavage by Trypsin: cuts C-term side of KR unless next residue is P
Number of mass values searched: <B>41</B>
Number of mass values matched: <B>9</B>
Sequence Coverage: <B>30%</B>

Matched peptides shown in <B><FONT color=3D#ff0000>Bold Red</FONT></B>

     <B>1</B> MNVGLVGWR<B><FONT color=3D#ff0000>G MVGSVLMQR</FONT></B>M =
QQEGDFDLIE PVFFSTSNAG GNAPSFAKNE=20
<B>    51</B> TKLK<B><FONT color=3D#ff0000>DATSIE DLKK</FONT></B>CEAIIS =
CQGGDYTNEV FPKLR<B><FONT color=3D#ff0000>AAGWN GYWIDAASAL </FONT></B>
<B>   101<FONT color=3D#ff0000> R</FONT></B>MKDDAVIIL DPVNLDVIKN =
ALVKGQKNFI GGNCTVSLML MALGGLFR<B><FONT color=3D#ff0000>EN </FONT></B>
<B>   151<FONT color=3D#ff0000> LVDWMTAMTY QAASGAGAQN =
MR</FONT></B>ELLSQMGT LHGAVK<B><FONT color=3D#ff0000>NELA DPASAILDID =
</FONT></B>
<B>   201<FONT color=3D#ff0000> RR</FONT></B>VLEAMNSD SMPTDHFGVP =
LAGSLIPWID KDLGNGMSK<B><FONT color=3D#ff0000>E EWKGGAETNK </FONT></B>
<B>   251<FONT color=3D#ff0000> </FONT></B>ILGKPAMGTP GSIPVDGLCV =
R<B><FONT color=3D#ff0000>IGAMRCHSQ ALTIK</FONT></B>LNKDV PLDEVNSILA=20
<B>   301</B> SGNDWVK<B><FONT color=3D#ff0000>VVP NEREASMR</FONT></B>DL =
SPAVVTGTLT VPVGRVRKLA MGGEYLSAFT=20
<B>   351</B> VGDQLLWGAA EPLRRMLRIV LDK
</PRE></FONT>
<P><INPUT onclick=3D"this.form.showall.value=3D'true'; return true" =
type=3Dsubmit value=3D"Show predicted peptides also">=20

<P><INPUT type=3Dsubmit value=3D"Sort Peptides By">&nbsp; <INPUT =
type=3Dradio CHECKED=20
value=3Dstartup name=3Dsort>Residue Number&nbsp; <INPUT type=3Dradio =
value=3Dmassup=20
name=3Dsort>Increasing Mass&nbsp; <INPUT type=3Dradio value=3Dmassdown=20
name=3Dsort>Decreasing Mass&nbsp; <FONT face=3D"Courier =
New,Courier,monospace"><PRE><B> Start - End     Observed    Mr(expt)   =
Mr(calc)     Delta   Miss Sequence</B>
<B><FONT color=3D#ff0000>    10 - 19     1109.5181  1108.5108  1108.5369 =
   -0.0261     0  R.GMVGSVLMQR.M </FONT></B> 2 Oxidation (M)=20
<B><FONT color=3D#ff0000>    55 - 64     1119.6360  1118.6287  1118.5819 =
    0.0468     1  K.DATSIEDLKK.C </FONT></B>=20
<B><FONT color=3D#ff0000>    86 - 101    1721.8956  1720.8884  1720.8321 =
    0.0563     0  R.AAGWNGYWIDAASALR.M </FONT></B>=20
<B><FONT color=3D#ff0000>   149 - 172    2648.2287  2647.2214  2647.1465 =
    0.0749     0  R.ENLVDWMTAMTYQAASGAGAQNMR.E </FONT></B> 2 Oxidation =
(M)=20
<B><FONT color=3D#ff0000>   187 - 201    1612.9154  1611.9081  1611.8104 =
    0.0977     0  K.NELADPASAILDIDR.R </FONT></B>=20
<B><FONT color=3D#ff0000>   187 - 202    1769.0088  1768.0015  1767.9115 =
    0.0900     1  K.NELADPASAILDIDRR.V </FONT></B>=20
<B><FONT color=3D#ff0000>   240 - 250    1248.6602  1247.6529  1247.5782 =
    0.0747     1  K.EEWKGGAETNK.I </FONT></B>=20
<B><FONT color=3D#ff0000>   272 - 285    1585.8230  1584.8157  1584.8228 =
   -0.0071     1  R.IGAMRCHSQALTIK.L </FONT></B>=20
<B><FONT color=3D#ff0000>   308 - 318    1287.5781  1286.5708  1286.6401 =
   -0.0693     1  K.VVPNEREASMR.D </FONT></B>=20

<B>No match to: </B>855.0232, 861.0478, 877.0145, 968.4694, 1238.5711, =
1254.5647, 1270.5653, 1343.7001, 1373.6917, 1449.7369, 1473.7635, =
1474.7580, 1481.7187, 1504.7568, 1647.8427, 1663.8358, 1679.8327, =
1708.8187, 1738.9276, 1847.9545, 2211.0898, 2260.2166, 2282.1546, =
2331.0815, 2353.0483, 2424.2028, 2492.1130, 2514.0904, 2733.4129, =
2834.4104, 2863.5007, 2940.3719
<P><IMG height=3D150 alt=3D"Error Distribution" =
src=3D"http://www.matrixscience.com/cgi/mass_error.pl?mass_error_16036344=
69302070" width=3D450><IMG height=3D150 alt=3D"Error Distribution (ppm)" =
src=3D"http://www.matrixscience.com/cgi/mass_error.pl?mass_error_ppm_7527=
43753137820" width=3D450>
</FORM><HR>
LOCUS       YP_003909816             373 aa            linear   BCT =
27-SEP-2010
DEFINITION  aspartate-semialdehyde dehydrogenase [Burkholderia sp. =
CCGE1003].
ACCESSION   YP_003909816
VERSION     YP_003909816.1  GI:307726603
DBLINK      Project: <A =
href=3D"http://eutils.ncbi.nlm.nih.gov/entrez/eutils/%22http://eutils.ncb=
i.nlm.nih.gov:80/genomeprj/46253%22">46253</A>
DBSOURCE    REFSEQ: accession <A =
href=3D"http://eutils.ncbi.nlm.nih.gov/entrez/eutils/%22http://eutils.ncb=
i.nlm.nih.gov:80/nuccore/307725550%22">NC_014540.1</A>
KEYWORDS    .
SOURCE      Burkholderia sp. CCGE1003
  ORGANISM  <A =
href=3D'http://eutils.ncbi.nlm.nih.gov/entrez/eutils/%22http://eutils.ncb=
i.nlm.nih.gov:80/Taxonomy/Browser/wwwtax.cgi?id=3D640512"'>Burkholderia =
sp. CCGE1003</A>
            Bacteria; Proteobacteria; Betaproteobacteria; =
Burkholderiales;
            Burkholderiaceae; Burkholderia.
REFERENCE   1  (residues 1 to 373)
  AUTHORS   Lucas,S., Copeland,A., Lapidus,A., Cheng,J.-F., Bruce,D.,
            Goodwin,L., Pitluck,S., Daligault,H., Davenport,K., =
Detter,J.C.,
            Han,C., Tapia,R., Land,M., Hauser,L., Jeffries,C., =
Kyrpides,N.,
            Ivanova,N., Ovchinnikova,G., Martinez-Romero,E., Rogel,M.A.,
            Auchtung,J., Tiedje,J.M. and Woyke,T.
  CONSRTM   US DOE Joint Genome Institute
  TITLE     Complete sequence of chromosome2 of Burkholderia sp. =
CCGE1003
  JOURNAL   Unpublished
REFERENCE   2  (residues 1 to 373)
  CONSRTM   NCBI Genome Project
  TITLE     Direct Submission
  JOURNAL   Submitted (24-SEP-2010) National Center for Biotechnology
            Information, NIH, Bethesda, MD 20894, USA
REFERENCE   3  (residues 1 to 373)
  AUTHORS   Lucas,S., Copeland,A., Lapidus,A., Cheng,J.-F., Bruce,D.,
            Goodwin,L., Pitluck,S., Daligault,H., Davenport,K., =
Detter,J.C.,
            Han,C., Tapia,R., Land,M., Hauser,L., Jeffries,C., =
Kyrpides,N.,
            Ivanova,N., Ovchinnikova,G., Martinez-Romero,E., Rogel,M.A.,
            Auchtung,J., Tiedje,J.M. and Woyke,T.
  CONSRTM   US DOE Joint Genome Institute
  TITLE     Direct Submission
  JOURNAL   Submitted (16-SEP-2010) US DOE Joint Genome Institute, 2800
            Mitchell Drive B310, Walnut Creek, CA 94598-1698, USA
<A name=3Dcomment_307726603></A>COMMENT     PROVISIONAL <A =
href=3D"http://eutils.ncbi.nlm.nih.gov/entrez/eutils/%22http://eutils.ncb=
i.nlm.nih.gov:80/RefSeq/%22">REFSEQ</A>: This record has not yet been =
subject to final
            NCBI review. The reference sequence is identical to <A =
href=3D"http://eutils.ncbi.nlm.nih.gov/entrez/eutils/%22http://eutils.ncb=
i.nlm.nih.gov:80/protein/ADN60525%22">ADN60525</A>.
            Method: conceptual translation.
<A name=3Dfeature_307726603></A>FEATURES             Location/Qualifiers
     source          1..373
                     /organism=3D"Burkholderia sp. CCGE1003"
                     /strain=3D"CCGE1003"
                     /db_xref=3D"taxon:<A =
href=3D'http://eutils.ncbi.nlm.nih.gov/entrez/eutils/%22http://eutils.ncb=
i.nlm.nih.gov:80/Taxonomy/Browser/wwwtax.cgi?id=3D640512"'>640512</A>"
                     /chromosome=3D"2"
     <A =
href=3D'http://eutils.ncbi.nlm.nih.gov/entrez/eutils/%22http://eutils.ncb=
i.nlm.nih.gov:80/protein/307726603?from=3D1&amp;to=3D373&amp;report=3Dgpw=
ithparts"'>Protein</A>         1..373
                     /product=3D"aspartate-semialdehyde dehydrogenase"
                     /EC_number=3D"<A =
href=3D"http://eutils.ncbi.nlm.nih.gov/entrez/eutils/%22http://www.expasy=
.org/enzyme/1.2.1.11%22">1.2.1.11</A>"
                     /calculated_mol_wt=3D40066
     <A =
href=3D'http://eutils.ncbi.nlm.nih.gov/entrez/eutils/%22http://eutils.ncb=
i.nlm.nih.gov:80/protein/307726603?from=3D1&amp;to=3D371&amp;report=3Dgpw=
ithparts"'>Region</A>          1..371
                     /region_name=3D"PRK06598"
                     /note=3D"aspartate-semialdehyde dehydrogenase; =
Reviewed"
                     /db_xref=3D"CDD:<A =
href=3D'http://eutils.ncbi.nlm.nih.gov/entrez/eutils/%22http://eutils.ncb=
i.nlm.nih.gov:80/Structure/cdd/cddsrv.cgi?uid=3D180636"'>180636</A>"
     <A =
href=3D'http://eutils.ncbi.nlm.nih.gov/entrez/eutils/%22http://eutils.ncb=
i.nlm.nih.gov:80/protein/307726603?from=3D2&amp;to=3D121&amp;report=3Dgpw=
ithparts"'>Region</A>          2..121
                     /region_name=3D"NADB_Rossmann"
                     /note=3D"Rossmann-fold NAD(P)(+)-binding proteins; =
cl09931"
                     /db_xref=3D"CDD:<A =
href=3D'http://eutils.ncbi.nlm.nih.gov/entrez/eutils/%22http://eutils.ncb=
i.nlm.nih.gov:80/Structure/cdd/cddsrv.cgi?uid=3D187955"'>187955</A>"
     <A =
href=3D'http://eutils.ncbi.nlm.nih.gov/entrez/eutils/%22http://eutils.ncb=
i.nlm.nih.gov:80/protein/307726603?from=3D143&amp;to=3D357&amp;report=3Dg=
pwithparts"'>Region</A>          143..357
                     /region_name=3D"Semialdhyde_dhC"
                     /note=3D"Semialdehyde dehydrogenase, dimerization =
domain;
                     pfam02774"
                     /db_xref=3D"CDD:<A =
href=3D'http://eutils.ncbi.nlm.nih.gov/entrez/eutils/%22http://eutils.ncb=
i.nlm.nih.gov:80/Structure/cdd/cddsrv.cgi?uid=3D145758"'>145758</A>"
     <A =
href=3D'http://eutils.ncbi.nlm.nih.gov/entrez/eutils/%22http://eutils.ncb=
i.nlm.nih.gov:80/nuccore/307725550?from=3D1232230&amp;to=3D1233351&amp;re=
port=3Dgbwithparts"'>CDS</A>             1..373
                     /locus_tag=3D"BC1003_4593"
                     =
/coded_by=3D"complement(NC_014540.1:1232230..1233351)"
                     /inference=3D"protein motif:TFAM:TIGR01745"
                     /note=3D"TIGRFAM: aspartate-semialdehyde =
dehydrogenase;
                     KEGG: aspartate-semialdehyde dehydrogenase;
                     PFAM: Semialdehyde dehydrogenase dimerisation =
region;
                     Semialdehyde dehydrogenase NAD - binding"
                     /transl_table=3D<A =
href=3D'http://eutils.ncbi.nlm.nih.gov/entrez/eutils/%22http://eutils.ncb=
i.nlm.nih.gov:80/Taxonomy/Utils/wprintgc.cgi?mode=3Dc#SG11"'>11</A>
                     /db_xref=3D"GO:<A =
href=3D'http://eutils.ncbi.nlm.nih.gov/entrez/eutils/%22http://amigo.gene=
ontology.org/cgi-bin/amigo/go.cgi?view=3Ddetails&amp;depth=3D1&amp;query=3D=
GO:0004073"'>0004073</A>"
                     /db_xref=3D"GO:<A =
href=3D'http://eutils.ncbi.nlm.nih.gov/entrez/eutils/%22http://amigo.gene=
ontology.org/cgi-bin/amigo/go.cgi?view=3Ddetails&amp;depth=3D1&amp;query=3D=
GO:0050661"'>0050661</A>"
                     /db_xref=3D"InterPro:<A =
href=3D'http://eutils.ncbi.nlm.nih.gov/entrez/eutils/%22http://www.ebi.ac=
.uk/interpro/ISearch?mode=3Dipr&amp;query=3DIPR000319"'>IPR000319</A>"
                     /db_xref=3D"InterPro:<A =
href=3D'http://eutils.ncbi.nlm.nih.gov/entrez/eutils/%22http://www.ebi.ac=
.uk/interpro/ISearch?mode=3Dipr&amp;query=3DIPR000534"'>IPR000534</A>"
                     /db_xref=3D"InterPro:<A =
href=3D'http://eutils.ncbi.nlm.nih.gov/entrez/eutils/%22http://www.ebi.ac=
.uk/interpro/ISearch?mode=3Dipr&amp;query=3DIPR011534"'>IPR011534</A>"
                     /db_xref=3D"InterPro:<A =
href=3D'http://eutils.ncbi.nlm.nih.gov/entrez/eutils/%22http://www.ebi.ac=
.uk/interpro/ISearch?mode=3Dipr&amp;query=3DIPR012080"'>IPR012080</A>"
                     /db_xref=3D"InterPro:<A =
href=3D'http://eutils.ncbi.nlm.nih.gov/entrez/eutils/%22http://www.ebi.ac=
.uk/interpro/ISearch?mode=3Dipr&amp;query=3DIPR012280"'>IPR012280</A>"
                     /db_xref=3D"GeneID:<A =
href=3D'http://eutils.ncbi.nlm.nih.gov/entrez/eutils/%22http://eutils.ncb=
i.nlm.nih.gov:80/sites/entrez?db=3Dgene&amp;cmd=3DRetrieve&amp;dopt=3Dful=
l_report&amp;list_uids=3D9763320"'>9763320</A>"

</PRE></FONT>
<P>
<TABLE cellSpacing=3D2 cellPadding=3D1 width=3D"100%" border=3D2>
  <TBODY>
  <TR>
    <TD noWrap align=3Dmiddle><B>Mascot:</B>&nbsp; <A=20
      =
href=3D"http://www.matrixscience.com/">http://www.matrixscience.com/</A> =

  </TD></TR></TBODY></TABLE></P></BODY></HTML>

------=_NextPart_000_0000_01CBDA55.66759B90
Content-Type: image/gif
Content-Transfer-Encoding: base64
Content-Location: http://www.matrixscience.com/images/88x31_logo_white.gif

R0lGODlhWAAfANX/AMDAwP/v7//f3//Pz/+/v/+vr/+fn/+Pj/9/f/9wcP9gYP9QUP9AQP8wMP8g
IP8QEP8AAO/v/+/v79/f/9/f38/P/8/Pz7+//7+/v6+v/6+vr5+f/5+fn4+P/4+Pj39//39/f3Bw
/3BwcGBg/2BgYFBQ/1BQUEBA/0BAQDAw/zAwMCAg/yAgIBAQ/xAQEAAA/wAAAAAAAAAAAAAAAAAA
AAAAAAAAAAAAAAAAAAAAAAAAAAAAAAAAAAAAAAAAAAAAACH5BAEAAAAALAAAAABYAB8AQAb/QIBw
SCwaj8ikcslsEl0wTDHz+bxOgMrp8mpFiJFThfsyjl4j82tVLaVGk+Hq1TF2ut8jCkYRSkgcToKD
hIQUKiBCHnxEAghDBA8QQg4QBEQBQwyWQ5ICAAsBAZcACKQJEAsMQgQQk5hCAhAPlAACn0MkUYMS
HCIaABMfJychRSPEH0YbWEMXJyUhxCPSJQAb0icjH8gfeRvIxRnXxCfeGcQlFwAWIn1HLC7vQhtl
AFZ1ES0v6/QrRGSIWPlXpF6LISWuVNgA4EyaIRta9Jvw4kUcInsCDZEARcqQBQ6I0AJQAEIDIgQU
xJo1pOQqIQFUCmFQyYAQAzZBQXikqYAQ/wQQZAIgkFPIHmCFkipdyrSp06eDSLiQUDBhM3JrjFSY
Y++aMgAnXnwdUUFIwodgX1gTso/hkAgVK0w4Ma4IBxZHQMDACzCNlRJiKFokEu5EiopFrFwdYiWF
EC5rhYQ1BqbEhsN1inCE4YGIBBAo5kEdrRS0EQkwEhEp0AABAgYGeA6liUBBAgOXFDDYvUDA7t+/
LxHYzTPAb1wHHCxAsMBAgtnAf2cawsGFhSIUYOwiAtSVgwFCDphM4mmlpQQhiSgQMMBVAAEyNx1A
UtJBgQVCh2DQjoRE5yEOODDdAA+AV0oqMClgoAIQzDcTJwAE8Fp4zwEIwXQANABBTillEv9AeREu
px8LGpFm4okopqjiiiyOxoEKHg2xz2Jn8KPVPkSYA0AGeDT0EI8v5HEYWiG84BhEiAEQARueoXDd
EYv8R0QKij2GzAtuvVUCkIwJUUFFF30l2EVf2nhNVkWEBVhZRnDASBH7wUBVjhEoFkYEZ3w1BFkA
BESEYGy+1dYFH6wQaJ89HgMmlDC4cIQIMJBQRAlxWNHCOEWi5ZUzSQqhzwt1ETGHW1UKMSYRFaRQ
1h1HErEIX3ZZl2NFjo2QRglcpZBBBIehIcQIuQpzwj4tnHDRXMSKseMaHzxT0QppZNArFh/0ukI/
RqlQhAkmiNbitwBIoMKTG71ZxC1JEIDsYYqjJEUBCSB4q5dqQrSHS3s5GRDUEAmMpFNRlZBigL/i
PTCggBFqCLBMAcwyHQInDWFBpEfooi0RmzBAyiMfQhieTwdW+C8ABxCA7lAIoLKAEKGQBEF6H1n4
SSjqDpHddkS4KakRBWzCEgDyIaHvyj8FVcADRdkiU00JgNcwBLgYsQkC+pJChF4oHDFxEQnIBnTE
AauXSXswDy2ETwl8YtwQ7TVY78uNyMQgT5e0LMTEUua1swAF9MybgT8FiN8n8Emi8QALuLJAAgxI
ou4mD8h2QH4BLPBAA8tlMpwrtvmcCQgieDAnuKQXEgQAOw==

------=_NextPart_000_0000_01CBDA55.66759B90
Content-Type: application/octet-stream
Content-Transfer-Encoding: base64
Content-Location: http://www.matrixscience.com/cgi/mass_error.pl?mass_error_1603634469302070

R0lGODlhwgGWAMIAAP///wAAAP8AAADMAAAA/wAAAAAAAAAAACH5BAEAAAAALAAAAADCAZYAAAP+
CLrc/jDKSau9OOvNu/9gKI5kaZ5oqq5s675wLM90bd94ru987//AoHBILBqPyKRyyWw6n9CodEqt
Wq/YrHbL7Xq/4LB4TC6bz+i0es1uu9/wuHxOr9vv+Lx+z+/7/2ABE4KAhYZQgoQPAYqHjo9Eio0L
iZCWlz6SEZOYnZ4wmhCcCwSlpqcEDKeqpqylrqmkrbKvtLEKq7awu7q9uK0Cwbm/tcS3AMPIs8a8
zL7KxdDHydTL0s3Xz9XR29PW3djg2t/k0TOhixfHecECn+8rlZSNoxDreO3w+iiTjAqMACvc20ew
IIqBBiHkS8jwQbKGCoNBnNgAIUUACy9OtKj+sSNFjh5DhgFY7wVIkSi30LNxMqXLKpxKpnj4sua7
ljZzFsKpIaPOnwp8piApcwXPDEKB5kxqolJRoyiYKn0plYS8pzOnan1yVQbNrWCR+KtxNKxZNWXP
qo1BFGvWtXB5xCQbt26OuTG+2t3rAu+MtI+q8hXb1u0JwI4ED/5SVBJJhxAVL+YiLx2hoogna77g
lwI6BpoeQ95M+sRKzpTS/QOgCZXrcOW8cYsNe7Zt2bhr5x53W7dv3rudCc82XFxx2sB/H++dvPlw
D6JRr3bwmfVoyaWzD01Nnbt3VUElah/P1vq81Je/kwrvjrz7vg3GTv8nv+L7+0wy498PQy/+//88
6AfggCoISOCBJRiIoF2GFbjggA0eZs2D+EX4FoX8WXgYhhkSRReHILagYIhhRfcXie+d1t+EKJam
olctkvdiXjHKGNCHNebowYg66qShCTz2WNOPI/gnZFxEJnjkZkQmad+Si7WFQWUfBAklXNVxYOWV
IWmY5QZbcqnRj19S4BoqyhGnpnFrIrdccG0y92aabNbpZpxw2iknnnTeqWeeft4JHQdlZhCmmBeR
aR4IhyIKkZRTFnkHdo6iNal4lf7QmQtGtkFppjKkNx+MoJol6qKklgrWqU7uqGqJheH4qpCNzrpZ
p7aCWGuum33KK4G+/gpgsMLyt2uxdeH+iuyBxy6brLMoNgvtWtJOC5ay1u5XbbbXcrtXY/Pc+KS3
WKIan3mYkVvuqN4lIu646pqq3nyVCXLmn33uia9zfPK775z+BqqvwIAObHDBCOebML8tePhldaNs
G28nD6sX8cRqUSlfV+zignHG8b34LngfAyhxyShhi7JmJ6+cssvawoyfxMTKjAnNmNqc0L089+zz
me38LPTQRBdt9NFIJ6300kw37fTTUB89hX5UV+lqBwJWfbWWW3ONdddggq1ByweJjUHWZqtj9ddp
W6A1217HLffYa0fxdthtC5S33nDPbejeZgIuAdp942234BEQ7vfZdRu+uNqF0x0544j+29P4E3dL
Pjnkj3Pu+Od/b+655qCH3rnbOqeu+uqsE+iYuP2k8W7soMk+lofstopllvWaK0YovYd2hvDnEl/h
oqIZr3sUwaM3Lxnu3u58x+6h0zz1v9OL/PZosLp9odqNcr3v2WuvfPeWTU++jOmvBn4XKo6/fBP1
yP+f9e6rD31358/PBO3o+l6HbjS7cw0vOgDEXiCSV58Etu6BEIygBCdIwQpa8IJDGIAGB6AADnaw
gxq8gQcBsEEMmuZ5HbjMyGr3gRFyMIQwXMAIZRBCEsrQhCXwR30+gD9RtPCGL7ThDCFQQiF68IUu
rCESIxDEBgzxg0ok4RGbiEPnqfC8deHaBAvRtcMkuVCINpQiE4F4RDGCEYpldEAaQUjEMkYxiE/E
oFOKp776bTGBXiziF2/4gA3GkAFD/GIcAflBJ/YRiIikYhWBR0B6yCR+9GmgB6i4Rz4akpCYtKQi
++jHS3qSkmAcpAXPZzEttot7CqxAGgVpyUwWspVhPCMF1hjHN7pRloucng7raEoBsuZ9s0RkIYvI
yTW+UoZRVCUyB7lEI75SlBVkJBexKIErOiaAbQhkFbeizW12IQEAOw==

------=_NextPart_000_0000_01CBDA55.66759B90
Content-Type: application/octet-stream
Content-Transfer-Encoding: base64
Content-Location: http://www.matrixscience.com/cgi/mass_error.pl?mass_error_ppm_752743753137820

R0lGODlhwgGWAMIAAP///wAAAP8AAADMAAAA/wAAAAAAAAAAACH5BAEAAAAALAAAAADCAZYAAAP+
CLrc/jDKSau9OOvNu/9gKI5kaZ5oqq5s675wLM90bd94ru987//AoHBILBqPyKRyyWw6n9CodEqt
Wq/YrHbL7Xq/4LB4TC6bz+i0es1uu9/wuHxOr9vv+Lx+z+/7/4CBgoOEhYaHiImKi4yNjhAEkQSP
lJUxk5aZmieYm555AaEBN52fpnOjC6k0paeubauqNa14AravuCq0IrYCWr25wSOSuyHAWcfChqKh
syjJytE/sTbF0tdazNXY3F3UF8yr3xfW3eZQ4eMQ36PqFOXn8WDaAOIb8J/Q8lT0Fvb274gJLEWM
QcEFBxUkBLCwoSSDDxFGVDiRYUWHkSBmlLj+kWJHix8dJsNI8KLJkCdLolypsqVGlxxhepQJkibJ
lzhj5pwpIpY7Ce1kacDnSd++KD43BFXwMwLRo1CDpGraAODSoVGzJknXrIIoBlSdah2L5ynZszT6
zcBkFK1bGUlZKWj7tm6LuDAO0rXLN8XUbX0Dw+Aa1oRZwYijHE7MmMliQ3sbS3VQmFO+W5K3ggW8
KXJmIGrzVvxM2snj0so8UzmNOpjqKaxb43otJbbs22tx6yZie7dvXb+D51goXHdl4MV3H0eeHPfy
FL2bu31uWfrtdM6sa28RfbvW0C6Ie5eMV0b38UfLX0JPWn1e9u2/ZqAOCb73qx/O2z9HHWD+/v2N
0eefB/oBiI2AQmUwkEA71dTgTTpFyJOEDlII4YQYVpjhhRp2yOGHKT0YooUjbliihyeCyJKIK/ak
VIIEGpgYduDUI0KBW9AmIz/D3KHjjjzQVwKOv2AG5BFCDnlkX0mSQOSSuDSZ32hQnkVjblVmyZCW
VlKWHZffMQXjemCGaaOYcpWZ1V9oYqkmVIR9+aZ94s0J3492Bodnnr7tyaduT/7JWKCCIkZooXbV
iah0hy6aqKPjNQqpW5JOelallo6FaaZZbcqpPIp+CqioyXlKajymnppIOGNikKqqh7BzJlawrinf
gOTUuqYsuEKyYIrAtmiisCgSq6JNwSL+a2yyLCrrbLPQkrjstM9KW+0LrG7WawWv6hrrrNSZ6qe3
blg1q4IxjEsuLF21SesL6q6LSLfy4kJvva7ci+8mv/br778AByzwwAQXbPDBCCes8MIMN+zwwxDD
FmMHvdlm8X8UY8zBxRNv3LHHGX/8BMcgh1zyPRqjLDK6Jp/8rsotvwwzFCTPbDPLLsuMc86urryz
zj37nKvQS9QMdNA8Dx3zz0dbYHTT3BLttNRR10b1BBVfLUHWSzON9M1eKw3211BXve/ZaKettnKq
9EONlEi1e+7ccKPTVbZ0K9frVfiNYe4/vJ4BeFXgzl0a37cG7q4ZfBe+rd/1JC7m45/++dc45fO0
eXmrkDuuuOGHP7D54p17PjnnYYwzOujtiW4661/gtXrdTagzu3EJ/jV4GbLu3rcYbwu1emvZyrc4
7bW7TfhmgtNjfN5rRy/99NRXb/312GdvxADcD6CA999/z/0N4APQvfYnYK7BVM8v70H53o8v/wLl
yzC++fSjX0Izcn9geQRNgh/+4oe/CZxvgOCLH/zup8AIELAB9csfA82XwAfqL3DsE0e72sc8zTGl
f0kSIAEr6EAJJpCC4RPhCR2wQvFBYIIwHOAFMUg4362jg8FDnQW618L6RZB+PCxg/hggQgOGD4IP
KGIKZTjDwkXubj75iew+KLcQClFpgERMIhKzyEUmOjCIXeyiBUcoxAvacEzumOKArFhAJZZxiHA8
IhwtaMQrJvGEMaSj/gbHv8+lMXdn2uAH3FjBHwKxhXI8ZCIlsEBDIjCFPWyiE/v4xLY1JYMaDKQb
IuhISUqDk57cQgIAADs=

------=_NextPart_000_0000_01CBDA55.66759B90--
