# Supplementary material for: Regulation of GacA in Pseudomonas chlororaphis Strains Shows a Niche Specificity
Source: PLoS One. 2015 Sep 17;10(9):e0137553. doi: 10.1371/journal.pone.0137553 (PMC4574860; doi:10.1371/journal.pone.0137553)
Supplement: S3 File — (ZIP) [file pone.0137553.s003.zip › MALDI-TOFMS-data/C29.mht]

From: <Saved by Windows Internet Explorer 7>
Subject: Mascot Search Results: Protein View
Date: Fri, 4 Mar 2011 17:15:27 +0800
MIME-Version: 1.0
Content-Type: multipart/related;
	type="text/html";
	boundary="----=_NextPart_000_0000_01CBDA8F.C181AA30"
X-MimeOLE: Produced By Microsoft MimeOLE V6.00.2900.2180

This is a multi-part message in MIME format.

------=_NextPart_000_0000_01CBDA8F.C181AA30
Content-Type: text/html;
	charset="utf-8"
Content-Transfer-Encoding: quoted-printable
Content-Location: http://www.matrixscience.com/cgi/protein_view.pl?file=../data/20110304/FttmreSTL.dat&hit=1

=EF=BB=BF<!DOCTYPE HTML PUBLIC "-//W3C//DTD HTML 4.0 Transitional//EN">
<!-- 0 seconds --><!-- 0 seconds --><!-- 0 seconds =
--><HTML><HEAD><TITLE>Mascot Search Results: Protein View</TITLE>
<META http-equiv=3DContent-Type content=3D"text/html; charset=3Dutf-8">
<META content=3D"MSHTML 6.00.5730.13" name=3DGENERATOR></HEAD>
<BODY vLink=3D#0000ff aLink=3D#0000ff bgColor=3D#ffffff>
<H1><IMG height=3D31=20
src=3D"http://www.matrixscience.com/images/88x31_logo_white.gif" =
width=3D88=20
align=3Dtop border=3D0 NATURALSIZEFLAG=3D"3"> Mascot Search Results</H1>
<H3>Protein View</H3>
<FORM method=3Dpost><INPUT type=3Dhidden =
value=3D../data/20110304/FttmreSTL.dat=20
name=3Dfile> <INPUT type=3Dhidden value=3D1 name=3Dhit> <INPUT =
type=3Dhidden value=3Dfalse=20
name=3Dshowall> <INPUT type=3Dhidden value=3D0 name=3Dave_thresh> <INPUT =
type=3Dhidden=20
value=3D0 name=3D_ignoreionsscorebelow> <INPUT type=3Dhidden =
value=3D0.05=20
name=3D_sigthreshold> <INPUT type=3Dhidden name=3Dreport> <INPUT =
type=3Dhidden value=3D1=20
name=3Ddb_idx> <INPUT type=3Dhidden value=3D32 name=3D_msresflags> =
<INPUT type=3Dhidden=20
value=3D2 name=3D_msresflags2> <INPUT type=3Dhidden value=3D0 =
name=3Dpercolate> <INPUT=20
type=3Dhidden value=3D0 name=3Dpercolate_rt> <FONT=20
face=3D"Courier New,Courier,monospace"><PRE>Match to: =
<B>gi|282853946</B> Score: <B>82</B> Expect: <B>0.044</B>
<B>conserved hypothetical protein [Propionibacterium acnes J139]</B>

Nominal mass (M<SUB>r</SUB>): <B>48358</B>; Calculated pI value: =
<B>4.93</B>
NCBI BLAST search of <A =
href=3D"http://www.ncbi.nlm.nih.gov/blast/Blast.cgi?ALIGNMENTS=3D50&amp;A=
LIGNMENT_VIEW=3DPairwise&amp;AUTO_FORMAT=3DSemiauto&amp;CDD_SEARCH=3Don&a=
mp;CLIENT=3Dweb&amp;COMPOSITION_BASED_STATISTICS=3Don&amp;DATABASE=3Dnr&a=
mp;DESCRIPTIONS=3D100&amp;ENTREZ_QUERY=3D(none)&amp;EXPECT=3D10&amp;FILTE=
R=3DL&amp;FORMAT_BLOCK_ON_RESPAGE=3DNone&amp;FORMAT_OBJECT=3DAlignment&am=
p;FORMAT_TYPE=3DHTML&amp;GAPCOSTS=3D11+1&amp;I_THRESH=3D0.001&amp;LAYOUT=3D=
TwoWindows&amp;MATRIX_NAME=3DBLOSUM62&amp;NCBI_GI=3Don&amp;PAGE=3DProtein=
s&amp;PROGRAM=3Dblastp&amp;QUERY=3DMSTKDVSDGQFDEETGLNLFDDTASAAGSFTHSMWGYD=
RTSVDNYVREIEQQVSTLKQLTRHLRGQVSQAQAEATQSDFKRLGVHATEILTAAEAQAKDIVAMAGSEAERI=
KEEGRRVAADMRAAAQTESDDIRVAGLANQRELRDQAAKDSRTAIEQARLQARTIVEQAGTHAEAIVTEARTK=
AATIDQNARAQVAQILDQARSEAATITTKARQEAENITSEARTSHDEATAKIKQLLEQATAHQQASSDNVTKR=
TQEADAIRQSALEEAETTRNQAARDAENRIATAHRQAAMMKERLEEQYAWRKEQLERETAALLQRKKAVIAQL=
NNLKALAGEAESDYPDTDPFAEEAEGKTADDATIVISPKASQAQQNPAASQNTQADQSMADDKETAPLNDPAS=
QRTQVIPAVKDSESAQPSGATAADEADNERTQVLPQGIKPGK&amp;SERVICE=3Dplain&amp;SET_DE=
FAULTS.x=3D9&amp;SET_DEFAULTS.y=3D5&amp;SHOW_OVERVIEW=3Don&amp;WORD_SIZE=3D=
3&amp;END_OF_HTTPGET=3DYes" target=3D_blank>gi|282853946</A> against nr
Unformatted <A =
href=3D"http://www.matrixscience.com/cgi/getseq.pl?NCBInr+gi%7c282853946+=
seq" target=3D_blank>sequence string</A> for pasting into other =
applications

Taxonomy: <A =
href=3D"http://www.ncbi.nlm.nih.gov/Taxonomy/Browser/wwwtax.cgi?lvl=3D0&a=
mp;id=3D679194" target=3D_blank>Propionibacterium acnes J139</A>
Links to retrieve other entries containing this sequence from NCBI =
Entrez:
<A =
href=3D"http://www.ncbi.nlm.nih.gov/entrez/query.fcgi?cmd=3Dsearch&amp;db=
=3Dprotein&amp;doptcmdl=3Dgenpept&amp;tool=3Dmascot&amp;term=3D282583399"=
 target=3D_blank>gi|282583399</A> from <A =
href=3D"http://www.ncbi.nlm.nih.gov/Taxonomy/Browser/wwwtax.cgi?lvl=3D0&a=
mp;id=3D679194" target=3D_blank>Propionibacterium acnes J139</A>
<A =
href=3D"http://www.ncbi.nlm.nih.gov/entrez/query.fcgi?cmd=3Dsearch&amp;db=
=3Dprotein&amp;doptcmdl=3Dgenpept&amp;tool=3Dmascot&amp;term=3D314966690"=
 target=3D_blank>gi|314966690</A> from <A =
href=3D"http://www.ncbi.nlm.nih.gov/Taxonomy/Browser/wwwtax.cgi?lvl=3D0&a=
mp;id=3D765121" target=3D_blank>Propionibacterium acnes HL082PA2</A>
<A =
href=3D"http://www.ncbi.nlm.nih.gov/entrez/query.fcgi?cmd=3Dsearch&amp;db=
=3Dprotein&amp;doptcmdl=3Dgenpept&amp;tool=3Dmascot&amp;term=3D314981019"=
 target=3D_blank>gi|314981019</A> from <A =
href=3D"http://www.ncbi.nlm.nih.gov/Taxonomy/Browser/wwwtax.cgi?lvl=3D0&a=
mp;id=3D765079" target=3D_blank>Propionibacterium acnes HL110PA3</A>
<A =
href=3D"http://www.ncbi.nlm.nih.gov/entrez/query.fcgi?cmd=3Dsearch&amp;db=
=3Dprotein&amp;doptcmdl=3Dgenpept&amp;tool=3Dmascot&amp;term=3D315091848"=
 target=3D_blank>gi|315091848</A> from <A =
href=3D"http://www.ncbi.nlm.nih.gov/Taxonomy/Browser/wwwtax.cgi?lvl=3D0&a=
mp;id=3D765080" target=3D_blank>Propionibacterium acnes HL110PA4</A>
<A =
href=3D"http://www.ncbi.nlm.nih.gov/entrez/query.fcgi?cmd=3Dsearch&amp;db=
=3Dprotein&amp;doptcmdl=3Dgenpept&amp;tool=3Dmascot&amp;term=3D315093393"=
 target=3D_blank>gi|315093393</A> from <A =
href=3D"http://www.ncbi.nlm.nih.gov/Taxonomy/Browser/wwwtax.cgi?lvl=3D0&a=
mp;id=3D765084" target=3D_blank>Propionibacterium acnes HL060PA1</A>

Fixed modifications: Carbamidomethyl (C)
Variable modifications: Oxidation (M)
Cleavage by Trypsin: cuts C-term side of KR unless next residue is P
Number of mass values searched: <B>50</B>
Number of mass values matched: <B>11</B>
Sequence Coverage: <B>31%</B>

Matched peptides shown in <B><FONT color=3D#ff0000>Bold Red</FONT></B>

     <B>1</B> MSTKDVSDGQ FDEETGLNLF DDTASAAGSF THSMWGYDRT =
SVDNYVR<B><FONT color=3D#ff0000>EIE </FONT></B>
<B>    51<FONT color=3D#ff0000> QQVSTLKQLT R</FONT></B>HLRGQVSQA =
QAEATQSDFK R<B><FONT color=3D#ff0000>LGVHATEIL TAAEAQAKDI </FONT></B>
<B>   101<FONT color=3D#ff0000> VAMAGSEAER </FONT></B>IKEEGRRVAA =
DMRAAAQTES DDIRVAGLAN QRELRDQAAK=20
<B>   151</B> DSR<B><FONT color=3D#ff0000>TAIEQAR LQAR</FONT></B>TIVEQA =
GTHAEAIVTE ARTKAATIDQ NAR<B><FONT color=3D#ff0000>AQVAQIL </FONT></B>
<B>   201<FONT color=3D#ff0000> DQARSEAATI TTKARQEAEN ITSEARTSHD =
EATAK</FONT></B>IK<B><FONT color=3D#ff0000>QLL EQATAHQQAS </FONT></B>
<B>   251<FONT color=3D#ff0000> SDNVTKR</FONT></B>TQE ADAIR<B><FONT =
color=3D#ff0000>QSALE EAETTR</FONT></B>NQAA RDAENRIATA HRQAAMMKER=20
<B>   301</B> LEEQYAWRKE QLERETAALL QRKKAVIAQL NNLKALAGEA ESDYPDTDPF=20
<B>   351</B> AEEAEGKTAD DATIVISPKA SQAQQNPAAS QNTQADQSMA DDK<B><FONT =
color=3D#ff0000>ETAPLND </FONT></B>
<B>   401<FONT color=3D#ff0000> PASQR</FONT></B>TQVIP AVKDSESAQP =
SGATAADEAD NERTQVLPQG IKPGK
</PRE></FONT>
<P><INPUT onclick=3D"this.form.showall.value=3D'true'; return true" =
type=3Dsubmit value=3D"Show predicted peptides also">=20

<P><INPUT type=3Dsubmit value=3D"Sort Peptides By">&nbsp; <INPUT =
type=3Dradio CHECKED=20
value=3Dstartup name=3Dsort>Residue Number&nbsp; <INPUT type=3Dradio =
value=3Dmassup=20
name=3Dsort>Increasing Mass&nbsp; <INPUT type=3Dradio value=3Dmassdown=20
name=3Dsort>Decreasing Mass&nbsp; <FONT face=3D"Courier =
New,Courier,monospace"><PRE><B> Start - End     Observed    Mr(expt)   =
Mr(calc)     Delta   Miss Sequence</B>
<B><FONT color=3D#ff0000>    48 - 61     1672.8113  1671.8040  1671.9155 =
   -0.1115     1  R.EIEQQVSTLKQLTR.H </FONT></B>=20
<B><FONT color=3D#ff0000>    82 - 110    2968.5341  2967.5268  2967.4971 =
    0.0297     1  R.LGVHATEILTAAEAQAKDIVAMAGSEAER.I </FONT></B> =
Oxidation (M)=20
<B><FONT color=3D#ff0000>    99 - 110    1248.7036  1247.6963  1247.5816 =
    0.1148     0  K.DIVAMAGSEAER.I </FONT></B>=20
<B><FONT color=3D#ff0000>   154 - 164    1256.6261  1255.6188  1255.6996 =
   -0.0808     1  R.TAIEQARLQAR.T </FONT></B>=20
<B><FONT color=3D#ff0000>   194 - 204    1212.6568  1211.6495  1211.6622 =
   -0.0127     0  R.AQVAQILDQAR.S </FONT></B>=20
<B><FONT color=3D#ff0000>   194 - 213    2115.1175  2114.1102  2114.1331 =
   -0.0229     1  R.AQVAQILDQARSEAATITTK.A </FONT></B>=20
<B><FONT color=3D#ff0000>   214 - 226    1474.8124  1473.8051  1473.7171 =
    0.0880     1  K.ARQEAENITSEAR.T </FONT></B>=20
<B><FONT color=3D#ff0000>   216 - 235    2188.1743  2187.1670  2187.0039 =
    0.1631     1  R.QEAENITSEARTSHDEATAK.I </FONT></B>=20
<B><FONT color=3D#ff0000>   238 - 257    2225.1932  2224.1860  2224.1196 =
    0.0664     1  K.QLLEQATAHQQASSDNVTKR.T </FONT></B>=20
<B><FONT color=3D#ff0000>   266 - 276    1234.6481  1233.6408  1233.5837 =
    0.0571     0  R.QSALEEAETTR.N </FONT></B>=20
<B><FONT color=3D#ff0000>   394 - 405    1298.6026  1297.5953  1297.6262 =
   -0.0309     0  K.ETAPLNDPASQR.T </FONT></B>=20

<B>No match to: </B>925.5134, 947.4970, 948.5477, 981.5064, 1374.7488, =
1395.7394, 1518.6676, 1522.8827, 1568.8431, 1612.9637, 1680.8125, =
1702.7802, 1708.8711, 1738.9845, 1817.9729, 1839.9506, 1974.9546, =
2006.0082, 2028.0294, 2034.9678, 2211.1810, 2300.2470, 2323.2758, =
2328.2675, 2332.2118, 2344.2365, 2360.2631, 2424.3213, 2584.8091, =
2641.3954, 2657.3924, 2693.2845, 2709.2844, 2725.2770, 2745.4337, =
2896.5494, 2985.5752, 3159.6643, 3280.7323
<P><IMG height=3D150 alt=3D"Error Distribution" =
src=3D"http://www.matrixscience.com/cgi/mass_error.pl?mass_error_29016836=
31053473" width=3D450><IMG height=3D150 alt=3D"Error Distribution (ppm)" =
src=3D"http://www.matrixscience.com/cgi/mass_error.pl?mass_error_ppm_1362=
046194859096" width=3D450>
</FORM><HR>
LOCUS       ZP_06263283              445 aa            linear   BCT =
10-NOV-2010
DEFINITION  conserved hypothetical protein [Propionibacterium acnes =
J139].
ACCESSION   ZP_06263283
VERSION     ZP_06263283.1  GI:282853946
DBSOURCE    REFSEQ: accession <A =
href=3D"http://eutils.ncbi.nlm.nih.gov/entrez/eutils/%22http://eutils.ncb=
i.nlm.nih.gov:80/nuccore/282852957%22">NZ_ADFS01000001.1</A>
KEYWORDS    .
SOURCE      Propionibacterium acnes J139
  ORGANISM  <A =
href=3D'http://eutils.ncbi.nlm.nih.gov/entrez/eutils/%22http://eutils.ncb=
i.nlm.nih.gov:80/Taxonomy/Browser/wwwtax.cgi?id=3D679194"'>Propionibacter=
ium acnes J139</A>
            Bacteria; Actinobacteria; Actinobacteridae; Actinomycetales;
            Propionibacterineae; Propionibacteriaceae; =
Propionibacterium.
<A name=3Dcomment_282853946></A>COMMENT     PREDICTED <A =
href=3D"http://eutils.ncbi.nlm.nih.gov/entrez/eutils/%22http://eutils.ncb=
i.nlm.nih.gov:80/RefSeq/%22">REFSEQ</A>: This record has not been =
reviewed and the
            function is unknown. The reference sequence was derived from
            <A =
href=3D"http://eutils.ncbi.nlm.nih.gov/entrez/eutils/%22http://eutils.ncb=
i.nlm.nih.gov:80/protein/EFB88779%22">EFB88779</A>.
            Method: conceptual translation.
<A name=3Dfeature_282853946></A>FEATURES             Location/Qualifiers
     source          1..445
                     /organism=3D"Propionibacterium acnes J139"
                     /strain=3D"J139"
                     /db_xref=3D"taxon:<A =
href=3D'http://eutils.ncbi.nlm.nih.gov/entrez/eutils/%22http://eutils.ncb=
i.nlm.nih.gov:80/Taxonomy/Browser/wwwtax.cgi?id=3D679194"'>679194</A>"
     <A =
href=3D'http://eutils.ncbi.nlm.nih.gov/entrez/eutils/%22http://eutils.ncb=
i.nlm.nih.gov:80/protein/282853946?from=3D1&amp;to=3D445&amp;report=3Dgpw=
ithparts"'>Protein</A>         1..445
                     /product=3D"hypothetical protein"
                     /calculated_mol_wt=3D48256
     <A =
href=3D'http://eutils.ncbi.nlm.nih.gov/entrez/eutils/%22http://eutils.ncb=
i.nlm.nih.gov:80/protein/282853946?from=3D30&amp;to=3D134&amp;report=3Dgp=
withparts"'>Region</A>          30..134
                     /region_name=3D"DivIVA"
                     /note=3D"DivIVA protein; pfam05103"
                     /db_xref=3D"CDD:<A =
href=3D'http://eutils.ncbi.nlm.nih.gov/entrez/eutils/%22http://eutils.ncb=
i.nlm.nih.gov:80/Structure/cdd/cddsrv.cgi?uid=3D147333"'>147333</A>"
     <A =
href=3D'http://eutils.ncbi.nlm.nih.gov/entrez/eutils/%22http://eutils.ncb=
i.nlm.nih.gov:80/protein/282853946?from=3D145&amp;to=3D228&amp;report=3Dg=
pwithparts"'>Region</A>          &lt;145..&gt;228
                     /region_name=3D"ATP-synt_B"
                     /note=3D"ATP synthase B/B' CF(0); cl07975"
                     /db_xref=3D"CDD:<A =
href=3D'http://eutils.ncbi.nlm.nih.gov/entrez/eutils/%22http://eutils.ncb=
i.nlm.nih.gov:80/Structure/cdd/cddsrv.cgi?uid=3D187925"'>187925</A>"
     <A =
href=3D'http://eutils.ncbi.nlm.nih.gov/entrez/eutils/%22http://eutils.ncb=
i.nlm.nih.gov:80/protein/282853946?from=3D191&amp;to=3D290&amp;report=3Dg=
pwithparts"'>Region</A>          191..&gt;290
                     /region_name=3D"FliH_bacil"
                     /note=3D"flagellar assembly protein FliH; =
TIGR03825"
                     /db_xref=3D"CDD:<A =
href=3D'http://eutils.ncbi.nlm.nih.gov/entrez/eutils/%22http://eutils.ncb=
i.nlm.nih.gov:80/Structure/cdd/cddsrv.cgi?uid=3D163537"'>163537</A>"
     <A =
href=3D'http://eutils.ncbi.nlm.nih.gov/entrez/eutils/%22http://eutils.ncb=
i.nlm.nih.gov:80/nuccore/282852957?from=3D1037870&amp;to=3D1039207&amp;re=
port=3Dgbwithparts"'>CDS</A>             1..445
                     /coded_by=3D"NZ_ADFS01000001.1:1037870..1039207"
                     /transl_table=3D<A =
href=3D'http://eutils.ncbi.nlm.nih.gov/entrez/eutils/%22http://eutils.ncb=
i.nlm.nih.gov:80/Taxonomy/Utils/wprintgc.cgi?mode=3Dc#SG11"'>11</A>

</PRE></FONT>
<P>
<TABLE cellSpacing=3D2 cellPadding=3D1 width=3D"100%" border=3D2>
  <TBODY>
  <TR>
    <TD noWrap align=3Dmiddle><B>Mascot:</B>&nbsp; <A=20
      =
href=3D"http://www.matrixscience.com/">http://www.matrixscience.com/</A> =

  </TD></TR></TBODY></TABLE></P></BODY></HTML>

------=_NextPart_000_0000_01CBDA8F.C181AA30
Content-Type: image/gif
Content-Transfer-Encoding: base64
Content-Location: http://www.matrixscience.com/images/88x31_logo_white.gif

R0lGODlhWAAfANX/AMDAwP/v7//f3//Pz/+/v/+vr/+fn/+Pj/9/f/9wcP9gYP9QUP9AQP8wMP8g
IP8QEP8AAO/v/+/v79/f/9/f38/P/8/Pz7+//7+/v6+v/6+vr5+f/5+fn4+P/4+Pj39//39/f3Bw
/3BwcGBg/2BgYFBQ/1BQUEBA/0BAQDAw/zAwMCAg/yAgIBAQ/xAQEAAA/wAAAAAAAAAAAAAAAAAA
AAAAAAAAAAAAAAAAAAAAAAAAAAAAAAAAAAAAAAAAAAAAACH5BAEAAAAALAAAAABYAB8AQAb/QIBw
SCwaj8ikcslsEl0wTDHz+bxOgMrp8mpFiJFThfsyjl4j82tVLaVGk+Hq1TF2ut8jCkYRSkgcToKD
hIQUKiBCHnxEAghDBA8QQg4QBEQBQwyWQ5ICAAsBAZcACKQJEAsMQgQQk5hCAhAPlAACn0MkUYMS
HCIaABMfJychRSPEH0YbWEMXJyUhxCPSJQAb0icjH8gfeRvIxRnXxCfeGcQlFwAWIn1HLC7vQhtl
AFZ1ES0v6/QrRGSIWPlXpF6LISWuVNgA4EyaIRta9Jvw4kUcInsCDZEARcqQBQ6I0AJQAEIDIgQU
xJo1pOQqIQFUCmFQyYAQAzZBQXikqYAQ/wQQZAIgkFPIHmCFkipdyrSp06eDSLiQUDBhM3JrjFSY
Y++aMgAnXnwdUUFIwodgX1gTso/hkAgVK0w4Ma4IBxZHQMDACzCNlRJiKFokEu5EiopFrFwdYiWF
EC5rhYQ1BqbEhsN1inCE4YGIBBAo5kEdrRS0EQkwEhEp0AABAgYGeA6liUBBAgOXFDDYvUDA7t+/
LxHYzTPAb1wHHCxAsMBAgtnAf2cawsGFhSIUYOwiAtSVgwFCDphM4mmlpQQhiSgQMMBVAAEyNx1A
UtJBgQVCh2DQjoRE5yEOODDdAA+AV0oqMClgoAIQzDcTJwAE8Fp4zwEIwXQANABBTillEv9AeREu
px8LGpFm4okopqjiiiyOxoEKHg2xz2Jn8KPVPkSYA0AGeDT0EI8v5HEYWiG84BhEiAEQARueoXDd
EYv8R0QKij2GzAtuvVUCkIwJUUFFF30l2EVf2nhNVkWEBVhZRnDASBH7wUBVjhEoFkYEZ3w1BFkA
BESEYGy+1dYFH6wQaJ89HgMmlDC4cIQIMJBQRAlxWNHCOEWi5ZUzSQqhzwt1ETGHW1UKMSYRFaRQ
1h1HErEIX3ZZl2NFjo2QRglcpZBBBIehIcQIuQpzwj4tnHDRXMSKseMaHzxT0QppZNArFh/0ukI/
RqlQhAkmiNbitwBIoMKTG71ZxC1JEIDsYYqjJEUBCSB4q5dqQrSHS3s5GRDUEAmMpFNRlZBigL/i
PTCggBFqCLBMAcwyHQInDWFBpEfooi0RmzBAyiMfQhieTwdW+C8ABxCA7lAIoLKAEKGQBEF6H1n4
SSjqDpHddkS4KakRBWzCEgDyIaHvyj8FVcADRdkiU00JgNcwBLgYsQkC+pJChF4oHDFxEQnIBnTE
AauXSXswDy2ETwl8YtwQ7TVY78uNyMQgT5e0LMTEUua1swAF9MybgT8FiN8n8Emi8QALuLJAAgxI
ou4mD8h2QH4BLPBAA8tlMpwrtvmcCQgieDAnuKQXEgQAOw==

------=_NextPart_000_0000_01CBDA8F.C181AA30
Content-Type: application/octet-stream
Content-Transfer-Encoding: base64
Content-Location: http://www.matrixscience.com/cgi/mass_error.pl?mass_error_2901683631053473

R0lGODlhwgGWAMIAAP///wAAAP8AAADMAAAA/wAAAAAAAAAAACH5BAEAAAAALAAAAADCAZYAAAP+
CLrc/jDKSau9OOvNu/9gKI5kaZ5oqq5s675wLM90bd94ru987//AoHBILBqPyKRyyWw6n9CodEqt
Wq/YrHbL7Xq/4LB4TC6bz+i0es1uu9/wuHxOr9vv+Lx+z+/7/4CBgoOEhYaHiImKi4yNjhAEkQSP
lJUxk5aZmieYm56fHZ2go6QToqU8AqqoZ6esOaoCr2KSrrM2sbdjtrq9j7y+wVcBxAE3wMLJUcYL
zDTIytFLzs010NLYeLXZ3ILX3eBAxcTW4eZHxuk23+ftNuoA1Jfu9D/w8jDs9fsw5OX8AM1sC0gw
xjh/zx7kKshQBD58L2wtbEixw8MMEBlkfCD+cVXFjxouXoD3ACEFfSBTSjhYbGQ1ByRPqpxJw9nG
jbVyRmIwUEFPAD+DSuI5dIHQnUaL+lQKlOlRUU+JIl06tWnVqEmvOt2qtStUrl+9Sg1LdqzZrGXR
nqWalu1aq23h3rAZYaMDlDTzxoPpUsHNC3j10qRmt+TeZoQB+5gomNS4DfL8HawQmAXjxpiBLvaY
OXPlzqBV/AxNGsfn0qhJnE7N+sPqmZdbj3itMrbsELRT2i5YeMXP3bcD9nYhCnhwfsNbFOd8vGFy
380HT04Yvfps6yof/8NeMfElptwZep+RO3yy8TLKmx9k3GLL7etHtXeiPj6g+ZBz1Lc/6zn+itH8
1eOfaAESNOB/BQLEEkbXJdhZTB7s56Bj+fmF24QCckAXCBJi6MmBFoaYgU45vYWVW2qliOKKcqnY
IosnvihjjDSCZaKNLtYoVo44wtjjjD/qGJeQI4C4oWseurOgSyBylGRjTXKE35P98fXMlFSywsyR
6WGZZSlbvpQPeBR5mVeYIqZXG3OpsWTSPLqx+WWEGpg5J0GB2XknQHnKuadKHf5ZEICC3hZooYMi
Gt2hivLZ6HGMPtoOoZKSFmmlk2La2qWahsNpp918Cmo2wOg5KjiUAmDqqZ5GsCqrocJ6TmHPiSor
IhBqVOut3XBZza68ZuOrRhGQSCSPO/r+mCyQyx6r7JBBRtustNBOa2212N54rbbZImtrPI8NK6ZM
wWIjbpqmlCvsYX6hl+4Zr6orQ2RbaveuGfHKy8S3P+SrrxL8/vuJsQQXbPDBCCes8MIMN+zwwxBH
LPHEFFds8cVTVPbZxhxo3PHHG3CsgcgjgzyiySeHjPITHqvscskwx5yyzBi0TLNiL9e8Ms43WxAw
gj1TtrPPOetcNM8zGx00uUtLQHLSSkNN39FEUy10004PfTXWkGjNtNRbgx121GRPzXXXVn+NdNlV
n+2k23d5fS/bY69td9sC56333nz3YpO9kXHxHrqBb/HedOyiO4xJhY+rB0IX0RVlERv+kmR54lZI
zpfmWVTO7uWTm2H54b86jgXopSs+DLiSpY756Z/Hfm4dR6KuehVo7sX565mLaDvvVLRu4e6hi24Y
8YaL+XvxQ0C0fBfPz06H87KbHjyxw7vOfBAZPS949dnfTrvy4euuReTaAy9F42HuvnqI0fMx3eCY
b8894A00frp29Ou/v7v+65sAB0jAAhrwgAhMYN8GwMABKMCBD3wgA2nQwAkCoIEKNIH0QtKuN2HP
AxC84AUdOMEQhhAGJxRhBDNYpHTYr3Z1+YAJRUhCFUoAgzSEIAlNaMEdQqCCDkhhBHs4QgnakIXm
q9fflhhD8rEufyBcQA1rWMQfSrGoij6k4RWJGMQrejGIOsSiFoWYQHUEDnmGceK4JgdEG56QjCPE
YArnuMULzNCKQ6wjFZFYucMRxi7jUaK7MrDHO36RAXREZANmCMcHhDECjNTjETOIRsI10Xexs54d
VxjJFS7yk4oMpRZvWMcbhpGIU0QiJusFPvXBkJXis0AnVYhDR3LxkBJ8pCl12MZPolKXjTRgHw8z
OPqlEXD3cEMiVSmNZTIzCwkAADs=

------=_NextPart_000_0000_01CBDA8F.C181AA30
Content-Type: application/octet-stream
Content-Transfer-Encoding: base64
Content-Location: http://www.matrixscience.com/cgi/mass_error.pl?mass_error_ppm_1362046194859096

R0lGODlhwgGWAMIAAP///wAAAP8AAADMAAAA/wAAAAAAAAAAACH5BAEAAAAALAAAAADCAZYAAAP+
CLrc/jDKSau9OOvNu/9gKI5kaZ5oqq5s675wLM90bd94ru987//AoHBILBqPyKRyyWw6n9CodEqt
Wq/YrHbL7Xq/4LB4TC6bz+i0es1uu9/wuHxOr9vv+Lx+z+/7/2ABDYIMhICHiE8BhgCCho6JkZJG
kAqPjQuMk5ucOpeWmKCdo6Q0n5inDASrrK0Eqqywq7KvC620uLaxurO8tQq3vrnAu8S9xr8AwcjD
ysXOx9DJy9LN1NfP2NHa09ne29/d4OPi5dbh59E1p5WhE8ml8fIajO3t7/P5m4uLGfz9ojJdgKdA
gEF9CPHUs0EQgEEBCSPO0eTuBbUFDyVq3Fj+oSHHjyAfeAxJEs0/ihZLqlyDcsbIlTC//GMYs+aY
lhaf2dy55SROFi95Co0UdGiKjEZRzKxRNKkJpE5JLKTRNOoIqFZDTHWZtSsTQj9TXPRKVohPgDGq
ll2LRi3btzGWUoVLd8dWGW5dYK3r9K6LsTj28k0KlmYPwYOFng2LIm/ix+vkMo7gGLJlGBTvYah8
uTOFzBeWphroubTUQhgujYbgqnU6c8JiM5NdjTa317hto9NNLvfs37WB3+YNW/hu472J+w7OfDgI
ufTcTXaQDLHp6yzsbah+ELt3FZ80k8bY/bt5E/xQc+B8vv1c9/CBAI5PPwf7+vhP3M/PX8T+/v50
TbfCfwCyJWBjOhXoUHmXHagCgaVZl5iDjSnYgIR8+cSUhRwC1aF50OH1oXd+tTDfiJCVmBKKpqn4
F4vXhZgWjDR6AGGNitmHY0kYckBhCSfumFCPG/yon5AhEVlkB0aKhORjGoZWkY1P4rfadlVOuGRA
VGZZl5FXUtCaK8s519xxZyaHXHFpsmnmm2jCqWabZcZp55xyunmnnnN6AKZAINzoZUl/NtmAoIOC
FKWU/iU6KKKOSgRaWqwoyZal5xXGZVqYltXpd5pOCQMBn3pVKnahGvoBpJEmtNiGrT7JaqymBUnr
h46demtiuTK463m9QvSre7MO21mxxvL+mmCyHCLLLK/PouhstHVNS+1atl5Ln7XaYttthpJ1wO23
+oBm5LjkziMaoBmgm248qrErwZh51onnnvbyqW++/Crn75r9AvwvnQPXWzCaLZw0iHRYvvslwxq4
6/Ao4YlqgcQTd5KevO1mjB/GHsOUbciljaQryVaZ7CvK0EJw8hEvsxwFyDzELPMTNO9g881K0Ovz
z0AHLfTQRBdt9NFIJ6300kw37fTTUEc9RWWcVb1ewxFfjXXHWW+9mdZcdy122GTj7PV4Y3+dNtpl
s6122xeDDbeYcr89N91SUF2323x3tHfcZwN+Nz6B+7224IPP+zcTeheO9+GPJ07Z4pH+92045JUj
bvfmlmfeROOYEx765I6LLjlrpSueOumnO7k66q/zLPvstNdu1SPhqqfFxptqomoRGyvcOxe8T+m7
H2iZK9DvZgGqXbxZQI+a9FdULL14dtgT/PIcY/E895t638j2oIRZxffld38HOwybP0Wq7at/fkDo
W0wFQNdDvAdK9TPfPP3xC9/8HNC/LhTQfRN5QAGjp7sFik+BAbTf/PKHQDmwDxXge+D0Moi99y1M
FPWrnvMi2EE6CK94x9td7jjmvyCcEC3GIx4MUyg/29nwhjjMoQ53yMMe+pAEAwjiABQwRCISMYg0
ECISASDEH6aggqmxRPE+6IEiMpH1iUNEohWtCAMuXtGITkSPI1p4QQhWcQFZvGIaJ9BENRYxi1tc
IhwhoEQHeNGIcsTiEb8YxoVVgneAhCEVITZFQ21RjV9c4gMOmcdGolGPfGTAIR+5yDdCMo1r7CP3
jpc/MwJQdxKsQB35yMU7HrGJXkzlI01JR0oucpWwzKQmCRm8evxkK2BB4RknGclegtGVv/ylLNkY
TDvCEo+InCUAU0FDAjZQf6GkgCVJSU1jSrIBqkSmBBjJRks6cph9hF4/OulJcUJxm8dMpCLtmMdr
YrOd25TjKLF5yXoWM5zO+2PyBOnM8e0zFC2cQjaV6ZSBElQLCQAAOw==

------=_NextPart_000_0000_01CBDA8F.C181AA30--
