# Supplementary material for: Regulation of GacA in Pseudomonas chlororaphis Strains Shows a Niche Specificity
Source: PLoS One. 2015 Sep 17;10(9):e0137553. doi: 10.1371/journal.pone.0137553 (PMC4574860; doi:10.1371/journal.pone.0137553)
Supplement: S3 File — (ZIP) [file pone.0137553.s003.zip › MALDI-TOFMS-data/C31.mht]

From: <Saved by Windows Internet Explorer 7>
Subject: Mascot Search Results: Protein View
Date: Fri, 4 Mar 2011 17:16:41 +0800
MIME-Version: 1.0
Content-Type: multipart/related;
	type="text/html";
	boundary="----=_NextPart_000_0000_01CBDA8F.EDE24A80"
X-MimeOLE: Produced By Microsoft MimeOLE V6.00.2900.2180

This is a multi-part message in MIME format.

------=_NextPart_000_0000_01CBDA8F.EDE24A80
Content-Type: text/html;
	charset="utf-8"
Content-Transfer-Encoding: quoted-printable
Content-Location: http://www.matrixscience.com/cgi/protein_view.pl?file=../data/20110304/FttmreSOL.dat&hit=1

=EF=BB=BF<!DOCTYPE HTML PUBLIC "-//W3C//DTD HTML 4.0 Transitional//EN">
<!-- 0 seconds --><!-- 0 seconds --><!-- 0 seconds =
--><HTML><HEAD><TITLE>Mascot Search Results: Protein View</TITLE>
<META http-equiv=3DContent-Type content=3D"text/html; charset=3Dutf-8">
<META content=3D"MSHTML 6.00.5730.13" name=3DGENERATOR></HEAD>
<BODY vLink=3D#0000ff aLink=3D#0000ff bgColor=3D#ffffff>
<H1><IMG height=3D31=20
src=3D"http://www.matrixscience.com/images/88x31_logo_white.gif" =
width=3D88=20
align=3Dtop border=3D0 NATURALSIZEFLAG=3D"3"> Mascot Search Results</H1>
<H3>Protein View</H3>
<FORM method=3Dpost><INPUT type=3Dhidden =
value=3D../data/20110304/FttmreSOL.dat=20
name=3Dfile> <INPUT type=3Dhidden value=3D1 name=3Dhit> <INPUT =
type=3Dhidden value=3Dfalse=20
name=3Dshowall> <INPUT type=3Dhidden value=3D0 name=3Dave_thresh> <INPUT =
type=3Dhidden=20
value=3D0 name=3D_ignoreionsscorebelow> <INPUT type=3Dhidden =
value=3D0.05=20
name=3D_sigthreshold> <INPUT type=3Dhidden name=3Dreport> <INPUT =
type=3Dhidden value=3D1=20
name=3Ddb_idx> <INPUT type=3Dhidden value=3D32 name=3D_msresflags> =
<INPUT type=3Dhidden=20
value=3D2 name=3D_msresflags2> <INPUT type=3Dhidden value=3D0 =
name=3Dpercolate> <INPUT=20
type=3Dhidden value=3D0 name=3Dpercolate_rt> <FONT=20
face=3D"Courier New,Courier,monospace"><PRE>Match to: <B>gi|77458301</B> =
Score: <B>87</B> Expect: <B>0.015</B>
<B>acetyl-CoA acetyltransferase [Pseudomonas fluorescens Pf0-1]</B>

Nominal mass (M<SUB>r</SUB>): <B>40803</B>; Calculated pI value: =
<B>5.74</B>
NCBI BLAST search of <A =
href=3D"http://www.ncbi.nlm.nih.gov/blast/Blast.cgi?ALIGNMENTS=3D50&amp;A=
LIGNMENT_VIEW=3DPairwise&amp;AUTO_FORMAT=3DSemiauto&amp;CDD_SEARCH=3Don&a=
mp;CLIENT=3Dweb&amp;COMPOSITION_BASED_STATISTICS=3Don&amp;DATABASE=3Dnr&a=
mp;DESCRIPTIONS=3D100&amp;ENTREZ_QUERY=3D(none)&amp;EXPECT=3D10&amp;FILTE=
R=3DL&amp;FORMAT_BLOCK_ON_RESPAGE=3DNone&amp;FORMAT_OBJECT=3DAlignment&am=
p;FORMAT_TYPE=3DHTML&amp;GAPCOSTS=3D11+1&amp;I_THRESH=3D0.001&amp;LAYOUT=3D=
TwoWindows&amp;MATRIX_NAME=3DBLOSUM62&amp;NCBI_GI=3Don&amp;PAGE=3DProtein=
s&amp;PROGRAM=3Dblastp&amp;QUERY=3DMQDVVIVAATRTAIGSFQGSLASVSAVDLGAAVIRQLL=
EQTGLDGAQVDEVIMGQVLTAGAGQNPARQSAIKAGLPHAVPAMTLNKVCGSGLKALHLGAQAIRCGDADVII=
AGGQENMSLANYVMPGARTGLRMGHAQIVDTMISDGLWDAFNDYHMGITAENLVEKYEISREQQDAFAAASQQ=
KAAAAIEAGRFVDEITPILIPQRKGDPVAFKVDEQPRGDTTADSLAKLRPAFKKDGSVTAGNASSLNDGAAAV=
ILMSAEKAKALGLPVLAKIAAYANAGVDPAIMGIGPVSATRRCLDKAGWNIGQLDLIEANEAFAAQSLAVAKD=
LQWDLDKVNVNGGAIALGHPIGASGCRVLVTLLHEMIKRDAKKGLATLCIGGGQGVALALERA&amp;SERVI=
CE=3Dplain&amp;SET_DEFAULTS.x=3D9&amp;SET_DEFAULTS.y=3D5&amp;SHOW_OVERVIE=
W=3Don&amp;WORD_SIZE=3D3&amp;END_OF_HTTPGET=3DYes" =
target=3D_blank>gi|77458301</A> against nr
Unformatted <A =
href=3D"http://www.matrixscience.com/cgi/getseq.pl?NCBInr+gi%7c77458301+s=
eq" target=3D_blank>sequence string</A> for pasting into other =
applications

Taxonomy: <A =
href=3D"http://www.ncbi.nlm.nih.gov/Taxonomy/Browser/wwwtax.cgi?lvl=3D0&a=
mp;id=3D205922" target=3D_blank>Pseudomonas fluorescens Pf0-1</A>
Links to retrieve other entries containing this sequence from NCBI =
Entrez:
<A =
href=3D"http://www.ncbi.nlm.nih.gov/entrez/query.fcgi?cmd=3Dsearch&amp;db=
=3Dprotein&amp;doptcmdl=3Dgenpept&amp;tool=3Dmascot&amp;term=3D77382304" =
target=3D_blank>gi|77382304</A> from <A =
href=3D"http://www.ncbi.nlm.nih.gov/Taxonomy/Browser/wwwtax.cgi?lvl=3D0&a=
mp;id=3D205922" target=3D_blank>Pseudomonas fluorescens Pf0-1</A>

Fixed modifications: Carbamidomethyl (C)
Variable modifications: Oxidation (M)
Cleavage by Trypsin: cuts C-term side of KR unless next residue is P
Number of mass values searched: <B>30</B>
Number of mass values matched: <B>9</B>
Sequence Coverage: <B>22%</B>

Matched peptides shown in <B><FONT color=3D#ff0000>Bold Red</FONT></B>

     <B>1</B> <B><FONT color=3D#ff0000>MQDVVIVAAT R</FONT></B>TAIGSFQGS =
LASVSAVDLG AAVIRQLLEQ TGLDGAQVDE=20
<B>    51</B> VIMGQVLTAG AGQNPARQSA IKAGLPHAVP AMTLNKVCGS GLK<B><FONT =
color=3D#ff0000>ALHLGAQ </FONT></B>
<B>   101<FONT color=3D#ff0000> AIR</FONT></B>CGDADVI IAGGQENMSL =
ANYVMPGART GLRMGHAQIV DTMISDGLWD=20
<B>   151</B> AFNDYHMGIT AENLVEKYEI SREQQDAFAA ASQQKAAAAI EAGR<B><FONT =
color=3D#ff0000>FVDEIT </FONT></B>
<B>   201<FONT color=3D#ff0000> PILIPQRK</FONT></B>GD PVAFKVDEQP =
RGDTTADSLA KLRPAFKKDG SVTAGNASSL=20
<B>   251</B> NDGAAAVILM SAEKAKALGL PVLAK<B><FONT color=3D#ff0000>IAAYA =
NAGVDPAIMG IGPVSATR</FONT></B>RC=20
<B>   301</B> LDKAGWNIGQ LDLIEANEAF AAQSLAVAKD LQWDLDKVNV NGGAIALGHP=20
<B>   351</B> IGASGCR<B><FONT color=3D#ff0000>VLV TLLHEMIKR</FONT></B>D =
AK<B><FONT color=3D#ff0000>KGLATLCI GGGQGVALAL ER</FONT></B>A
</PRE></FONT>
<P><INPUT onclick=3D"this.form.showall.value=3D'true'; return true" =
type=3Dsubmit value=3D"Show predicted peptides also">=20

<P><INPUT type=3Dsubmit value=3D"Sort Peptides By">&nbsp; <INPUT =
type=3Dradio CHECKED=20
value=3Dstartup name=3Dsort>Residue Number&nbsp; <INPUT type=3Dradio =
value=3Dmassup=20
name=3Dsort>Increasing Mass&nbsp; <INPUT type=3Dradio value=3Dmassdown=20
name=3Dsort>Decreasing Mass&nbsp; <FONT face=3D"Courier =
New,Courier,monospace"><PRE><B> Start - End     Observed    Mr(expt)   =
Mr(calc)     Delta   Miss Sequence</B>
<B><FONT color=3D#ff0000>     1 - 11     1218.7279  1217.7206  1217.6438 =
    0.0768     0  -.MQDVVIVAATR.T </FONT></B> Oxidation (M)=20
<B><FONT color=3D#ff0000>    94 - 103    1049.6783  1048.6710  1048.6141 =
    0.0569     0  K.ALHLGAQAIR.C </FONT></B>=20
<B><FONT color=3D#ff0000>   195 - 207    1540.9691  1539.9619  1539.8661 =
    0.0958     0  R.FVDEITPILIPQR.K </FONT></B>=20
<B><FONT color=3D#ff0000>   195 - 208    1669.0556  1668.0483  1667.9610 =
    0.0873     1  R.FVDEITPILIPQRK.G </FONT></B>=20
<B><FONT color=3D#ff0000>   276 - 298    2231.2909  2230.2836  2230.1416 =
    0.1420     0  K.IAAYANAGVDPAIMGIGPVSATR.R </FONT></B> Oxidation (M)=20
<B><FONT color=3D#ff0000>   358 - 368    1311.8562  1310.8489  1310.7632 =
    0.0858     0  R.VLVTLLHEMIK.R </FONT></B> Oxidation (M)=20
<B><FONT color=3D#ff0000>   358 - 369    1467.9729  1466.9656  1466.8643 =
    0.1013     1  R.VLVTLLHEMIKR.D </FONT></B> Oxidation (M)=20
<B><FONT color=3D#ff0000>   373 - 392    1984.2150  1983.2078  1983.0935 =
    0.1143     1  K.KGLATLCIGGGQGVALALER.A </FONT></B>=20
<B><FONT color=3D#ff0000>   374 - 392    1856.1082  1855.1009  1854.9986 =
    0.1023     0  K.GLATLCIGGGQGVALALER.A </FONT></B>=20

<B>No match to: </B>937.4820, 1019.6068, 1243.7157, 1364.7231, =
1393.9004, 1401.9275, 1416.7655, 1449.8479, 1544.8705, 1765.0661, =
1830.0554, 1893.2005, 1900.0840, 1921.0850, 2106.3014, 2211.2356, =
2317.3729, 2421.3475, 2721.4330, 2779.4939, 3237.8640
<P><IMG height=3D150 alt=3D"Error Distribution" =
src=3D"http://www.matrixscience.com/cgi/mass_error.pl?mass_error_29265722=
22517411" width=3D450><IMG height=3D150 alt=3D"Error Distribution (ppm)" =
src=3D"http://www.matrixscience.com/cgi/mass_error.pl?mass_error_ppm_1373=
728864512008" width=3D450>
</FORM><HR>
LOCUS       YP_347806                393 aa            linear   BCT =
24-MAY-2010
DEFINITION  acetyl-CoA acetyltransferase [Pseudomonas fluorescens =
Pf0-1].
ACCESSION   YP_347806
VERSION     YP_347806.1  GI:77458301
DBLINK      Project: <A =
href=3D"http://eutils.ncbi.nlm.nih.gov/entrez/eutils/%22http://eutils.ncb=
i.nlm.nih.gov:80/genomeprj/57591%22">57591</A>
DBSOURCE    REFSEQ: accession <A =
href=3D"http://eutils.ncbi.nlm.nih.gov/entrez/eutils/%22http://eutils.ncb=
i.nlm.nih.gov:80/nuccore/255961261%22">NC_007492.2</A>
KEYWORDS    .
SOURCE      Pseudomonas fluorescens Pf0-1
  ORGANISM  <A =
href=3D'http://eutils.ncbi.nlm.nih.gov/entrez/eutils/%22http://eutils.ncb=
i.nlm.nih.gov:80/Taxonomy/Browser/wwwtax.cgi?id=3D205922"'>Pseudomonas =
fluorescens Pf0-1</A>
            Bacteria; Proteobacteria; Gammaproteobacteria; =
Pseudomonadales;
            Pseudomonadaceae; Pseudomonas.
REFERENCE   1  (residues 1 to 393)
  AUTHORS   Silby,M.W., Cerdeno-Tarraga,A.M., Vernikos,G.S., =
Giddens,S.R.,
            Jackson,R.W., Preston,G.M., Zhang,X.X., Moon,C.D., =
Gehrig,S.M.,
            Godfrey,S.A., Knight,C.G., Malone,J.G., Robinson,Z., =
Spiers,A.J.,
            Harris,S., Challis,G.L., Yaxley,A.M., Harris,D., Seeger,K.,
            Murphy,L., Rutter,S., Squares,R., Quail,M.A., Saunders,E.,
            Mavromatis,K., Brettin,T.S., Bentley,S.D., Hothersall,J.,
            Stephens,E., Thomas,C.M., Parkhill,J., Levy,S.B., =
Rainey,P.B. and
            Thomson,N.R.
  TITLE     Genomic and genetic analyses of diversity and plant =
interactions of
            Pseudomonas fluorescens
  JOURNAL   Genome Biol. 10 (5), R51 (2009)
   PUBMED   <A =
href=3D"http://eutils.ncbi.nlm.nih.gov/entrez/eutils/%22http://eutils.ncb=
i.nlm.nih.gov:80/pubmed/19432983%22">19432983</A>
REFERENCE   2  (residues 1 to 393)
  AUTHORS   Copeland,A., Lucas,S., Lapidus,A., Barry,K., Detter,J.C.,
            Glavina,T., Hammon,N., Israni,S., Pitluck,S., Saunders,E.H.,
            Schmutz,J., Larimer,F., Land,M., Kyripides,N., Anderson,I. =
and
            Richardson,P.
  CONSRTM   US DOE Joint Genome Institute
  TITLE     Complete sequence of Pseudomonas fluorescens PfO-1
  JOURNAL   Unpublished
REFERENCE   3  (residues 1 to 393)
  CONSRTM   NCBI Genome Project
  TITLE     Direct Submission
  JOURNAL   Submitted (11-OCT-2005) National Center for Biotechnology
            Information, NIH, Bethesda, MD 20894, USA
REFERENCE   4  (residues 1 to 393)
  AUTHORS   Copeland,A., Lucas,S., Lapidus,A., Barry,K., Detter,J.C.,
            Glavina,T., Hammon,N., Israni,S., Pitluck,S., Saunders,E.H.,
            Schmutz,J., Larimer,F., Land,M., Anderson,I. and =
Richardson,P.
  CONSRTM   US DOE Joint Genome Institute
  TITLE     Direct Submission
  JOURNAL   Submitted (08-AUG-2005) US DOE Joint Genome Institute, 2800
            Mitchell Drive B100, Walnut Creek, CA 94598-1698, USA
<A name=3Dcomment_77458301></A>COMMENT     PROVISIONAL <A =
href=3D"http://eutils.ncbi.nlm.nih.gov/entrez/eutils/%22http://eutils.ncb=
i.nlm.nih.gov:80/RefSeq/%22">REFSEQ</A>: This record has not yet been =
subject to final
            NCBI review. The reference sequence was derived from <A =
href=3D"http://eutils.ncbi.nlm.nih.gov/entrez/eutils/%22http://eutils.ncb=
i.nlm.nih.gov:80/protein/ABA73817%22">ABA73817</A>.
            Method: conceptual translation.
<A name=3Dfeature_77458301></A>FEATURES             Location/Qualifiers
     source          1..393
                     /organism=3D"Pseudomonas fluorescens Pf0-1"
                     /strain=3D"Pf0-1"
                     /db_xref=3D"taxon:<A =
href=3D'http://eutils.ncbi.nlm.nih.gov/entrez/eutils/%22http://eutils.ncb=
i.nlm.nih.gov:80/Taxonomy/Browser/wwwtax.cgi?id=3D205922"'>205922</A>"
     <A =
href=3D'http://eutils.ncbi.nlm.nih.gov/entrez/eutils/%22http://eutils.ncb=
i.nlm.nih.gov:80/protein/77458301?from=3D1&amp;to=3D393&amp;report=3Dgpwi=
thparts"'>Protein</A>         1..393
                     /product=3D"acetyl-CoA acetyltransferase"
                     /EC_number=3D"<A =
href=3D"http://eutils.ncbi.nlm.nih.gov/entrez/eutils/%22http://www.expasy=
.org/enzyme/2.3.1.9%22">2.3.1.9</A>"
                     /calculated_mol_wt=3D40413
     <A =
href=3D'http://eutils.ncbi.nlm.nih.gov/entrez/eutils/%22http://eutils.ncb=
i.nlm.nih.gov:80/protein/77458301?from=3D1&amp;to=3D393&amp;report=3Dgpwi=
thparts"'>Region</A>          1..393
                     /region_name=3D"PRK05656"
                     /note=3D"acetyl-CoA acetyltransferase; Provisional"
                     /db_xref=3D"CDD:<A =
href=3D'http://eutils.ncbi.nlm.nih.gov/entrez/eutils/%22http://eutils.ncb=
i.nlm.nih.gov:80/Structure/cdd/cddsrv.cgi?uid=3D168156"'>168156</A>"
     <A =
href=3D'http://eutils.ncbi.nlm.nih.gov/entrez/eutils/%22http://eutils.ncb=
i.nlm.nih.gov:80/protein/77458301?from=3D5&amp;to=3D392&amp;report=3Dgpwi=
thparts"'>Region</A>          5..392
                     /region_name=3D"thiolase"
                     /note=3D"Thiolase are ubiquitous enzymes that =
catalyze the
                     reversible thiolytic cleavage of 3-ketoacyl-CoA =
into
                     acyl-CoA and acetyl-CoA, a 2-step reaction =
involving a
                     covalent intermediate formed with a catalytic =
cysteine.
                     They are found in prokaryotes and...; cd00751"
                     /db_xref=3D"CDD:<A =
href=3D'http://eutils.ncbi.nlm.nih.gov/entrez/eutils/%22http://eutils.ncb=
i.nlm.nih.gov:80/Structure/cdd/cddsrv.cgi?uid=3D29411"'>29411</A>"
     <A =
href=3D'http://eutils.ncbi.nlm.nih.gov/entrez/eutils/%22http://eutils.ncb=
i.nlm.nih.gov:80/protein/77458301?itemid=3D6&amp;report=3Dgpwithparts"'>S=
ite</A>            =
order(23,50,64,67,71,82..85,93,100..101,104,119,279,281,
                     283,303,382..383)
                     /site_type=3D"other"
                     /note=3D"dimer interface"
                     /db_xref=3D"CDD:<A =
href=3D'http://eutils.ncbi.nlm.nih.gov/entrez/eutils/%22http://eutils.ncb=
i.nlm.nih.gov:80/Structure/cdd/cddsrv.cgi?uid=3D29411"'>29411</A>"
     <A =
href=3D'http://eutils.ncbi.nlm.nih.gov/entrez/eutils/%22http://eutils.ncb=
i.nlm.nih.gov:80/protein/77458301?itemid=3D5&amp;report=3Dgpwithparts"'>S=
ite</A>            order(88,349,379)
                     /site_type=3D"active"
                     /db_xref=3D"CDD:<A =
href=3D'http://eutils.ncbi.nlm.nih.gov/entrez/eutils/%22http://eutils.ncb=
i.nlm.nih.gov:80/Structure/cdd/cddsrv.cgi?uid=3D29411"'>29411</A>"
     <A =
href=3D'http://eutils.ncbi.nlm.nih.gov/entrez/eutils/%22http://eutils.ncb=
i.nlm.nih.gov:80/nuccore/255961261?from=3D2359412&amp;to=3D2360593&amp;re=
port=3Dgbwithparts"'>CDS</A>             1..393
                     /locus_tag=3D"Pfl01_2074"
                     =
/coded_by=3D"complement(NC_007492.2:2359412..2360593)"
                     /inference=3D"non-experimental evidence, no =
additional
                     details recorded"
                     /note=3D"Catalyzes the synthesis of acetoacetyl =
coenzyme A
                     from two molecules of acetyl coenzyme A. It can =
also act
                     as a thiolase, catalyzing the reverse reaction and
                     generating two-carbon units from the four-carbon =
product
                     of fatty acid oxidation"
                     /transl_table=3D<A =
href=3D'http://eutils.ncbi.nlm.nih.gov/entrez/eutils/%22http://eutils.ncb=
i.nlm.nih.gov:80/Taxonomy/Utils/wprintgc.cgi?mode=3Dc#SG11"'>11</A>
                     /db_xref=3D"InterPro:<A =
href=3D'http://eutils.ncbi.nlm.nih.gov/entrez/eutils/%22http://www.ebi.ac=
.uk/interpro/ISearch?mode=3Dipr&amp;query=3DIPR002110"'>IPR002110</A>"
                     /db_xref=3D"InterPro:<A =
href=3D'http://eutils.ncbi.nlm.nih.gov/entrez/eutils/%22http://www.ebi.ac=
.uk/interpro/ISearch?mode=3Dipr&amp;query=3DIPR002155"'>IPR002155</A>"
                     /db_xref=3D"GeneID:<A =
href=3D'http://eutils.ncbi.nlm.nih.gov/entrez/eutils/%22http://eutils.ncb=
i.nlm.nih.gov:80/sites/entrez?db=3Dgene&amp;cmd=3DRetrieve&amp;dopt=3Dful=
l_report&amp;list_uids=3D3716045"'>3716045</A>"

</PRE></FONT>
<P>
<TABLE cellSpacing=3D2 cellPadding=3D1 width=3D"100%" border=3D2>
  <TBODY>
  <TR>
    <TD noWrap align=3Dmiddle><B>Mascot:</B>&nbsp; <A=20
      =
href=3D"http://www.matrixscience.com/">http://www.matrixscience.com/</A> =

  </TD></TR></TBODY></TABLE></P></BODY></HTML>

------=_NextPart_000_0000_01CBDA8F.EDE24A80
Content-Type: image/gif
Content-Transfer-Encoding: base64
Content-Location: http://www.matrixscience.com/images/88x31_logo_white.gif

R0lGODlhWAAfANX/AMDAwP/v7//f3//Pz/+/v/+vr/+fn/+Pj/9/f/9wcP9gYP9QUP9AQP8wMP8g
IP8QEP8AAO/v/+/v79/f/9/f38/P/8/Pz7+//7+/v6+v/6+vr5+f/5+fn4+P/4+Pj39//39/f3Bw
/3BwcGBg/2BgYFBQ/1BQUEBA/0BAQDAw/zAwMCAg/yAgIBAQ/xAQEAAA/wAAAAAAAAAAAAAAAAAA
AAAAAAAAAAAAAAAAAAAAAAAAAAAAAAAAAAAAAAAAAAAAACH5BAEAAAAALAAAAABYAB8AQAb/QIBw
SCwaj8ikcslsEl0wTDHz+bxOgMrp8mpFiJFThfsyjl4j82tVLaVGk+Hq1TF2ut8jCkYRSkgcToKD
hIQUKiBCHnxEAghDBA8QQg4QBEQBQwyWQ5ICAAsBAZcACKQJEAsMQgQQk5hCAhAPlAACn0MkUYMS
HCIaABMfJychRSPEH0YbWEMXJyUhxCPSJQAb0icjH8gfeRvIxRnXxCfeGcQlFwAWIn1HLC7vQhtl
AFZ1ES0v6/QrRGSIWPlXpF6LISWuVNgA4EyaIRta9Jvw4kUcInsCDZEARcqQBQ6I0AJQAEIDIgQU
xJo1pOQqIQFUCmFQyYAQAzZBQXikqYAQ/wQQZAIgkFPIHmCFkipdyrSp06eDSLiQUDBhM3JrjFSY
Y++aMgAnXnwdUUFIwodgX1gTso/hkAgVK0w4Ma4IBxZHQMDACzCNlRJiKFokEu5EiopFrFwdYiWF
EC5rhYQ1BqbEhsN1inCE4YGIBBAo5kEdrRS0EQkwEhEp0AABAgYGeA6liUBBAgOXFDDYvUDA7t+/
LxHYzTPAb1wHHCxAsMBAgtnAf2cawsGFhSIUYOwiAtSVgwFCDphM4mmlpQQhiSgQMMBVAAEyNx1A
UtJBgQVCh2DQjoRE5yEOODDdAA+AV0oqMClgoAIQzDcTJwAE8Fp4zwEIwXQANABBTillEv9AeREu
px8LGpFm4okopqjiiiyOxoEKHg2xz2Jn8KPVPkSYA0AGeDT0EI8v5HEYWiG84BhEiAEQARueoXDd
EYv8R0QKij2GzAtuvVUCkIwJUUFFF30l2EVf2nhNVkWEBVhZRnDASBH7wUBVjhEoFkYEZ3w1BFkA
BESEYGy+1dYFH6wQaJ89HgMmlDC4cIQIMJBQRAlxWNHCOEWi5ZUzSQqhzwt1ETGHW1UKMSYRFaRQ
1h1HErEIX3ZZl2NFjo2QRglcpZBBBIehIcQIuQpzwj4tnHDRXMSKseMaHzxT0QppZNArFh/0ukI/
RqlQhAkmiNbitwBIoMKTG71ZxC1JEIDsYYqjJEUBCSB4q5dqQrSHS3s5GRDUEAmMpFNRlZBigL/i
PTCggBFqCLBMAcwyHQInDWFBpEfooi0RmzBAyiMfQhieTwdW+C8ABxCA7lAIoLKAEKGQBEF6H1n4
SSjqDpHddkS4KakRBWzCEgDyIaHvyj8FVcADRdkiU00JgNcwBLgYsQkC+pJChF4oHDFxEQnIBnTE
AauXSXswDy2ETwl8YtwQ7TVY78uNyMQgT5e0LMTEUua1swAF9MybgT8FiN8n8Emi8QALuLJAAgxI
ou4mD8h2QH4BLPBAA8tlMpwrtvmcCQgieDAnuKQXEgQAOw==

------=_NextPart_000_0000_01CBDA8F.EDE24A80
Content-Type: application/octet-stream
Content-Transfer-Encoding: base64
Content-Location: http://www.matrixscience.com/cgi/mass_error.pl?mass_error_2926572222517411

R0lGODlhwgGWAMIAAP///wAAAP8AAADMAAAA/wAAAAAAAAAAACH5BAEAAAAALAAAAADCAZYAAAP+
CLrc/jDKSau9OOvNu/9gKI5kaZ5oqq5s675wLM90bd94ru987//AoHBILBqPyKRyyWw6n9CodEqt
Wq/YrHbL7Xq/4LB4TC6bz+i0es1uu9/wuHxOr9vv+Lx+z+/7/2ABE4IKAYaGgImKSYKED4iFi5KT
Q46ODI0Lh5eUnZ4zlhGhkZ+lpiyjj6oErK2uBAyusa2zrLWwC7K5tLu2vbgKusG8w77FwADCycTL
xs3IytHM0s7U0NPY1dnX2t3c37fhv+LH5M/m1ujbN6kOnKQNyKfz9BmZmpep78n1/f4VnCBtInQI
grx/CBOOOKiwocMMDB9KnPggIsWLOARoPGP+EaPHGRoFcPxIMuNGUAVnKCvJ0ks+Gx1bypzybp+L
mDNzLsKps6cfnj6DHhlYA6jQo0Ey2byJtOmSe0tZGHVKFQfUolWzGoFEY6rWr19Wgh1bY2BUqWTT
lnWHVa1bGDXbvp27Im5XunhTmOUqw2vev0n8Ah5MRDDhw/A0yUXM+MLLxY0jD0rZl5nky0IMY97M
lLPnHpo/iy4RenSQkE1Lm/6BGqnq1T1aH30Nu/YF2radnl0hNjfg3Z19HwbeArdwocR5Hx9O9O7y
5yGMQ8+5Ceb0v48dD7p9vYTsi9kBAljKd4L0N9/jpJ8YfntixcnPu1mP/qTH6trfY4rwqr/+Om//
gTPOgOUQeI6B6SDYCmoJFujggQ82COGEEla4joIAYihghBdymKGH8mHQTgPxdZdXcvvpp5gFIZqI
EYokjodJexK0CAh9LtrjQUAE4WdeSTjmKGIONv4RpJAANacSkkw6UGSTCsGIwpNQ/iPllFWCdSUJ
vWXZ1JakMXYkZmZBBtiYXmpApQ5ogtEmY3Yt6cWbaSJB0IpydkFnnVvBAyYIa/LpyZ0qBidoUHv9
+UGgh5LVZaO+MQqpo0TsOWk9km5g6aXzZKrBppya4mmoVI1KamqnCmdqqkKtympOj77Kmauywlor
bLTe2lKuupbEa68f/QosRsIOS1Gxxkr+hGyyCcXK7GDLPtssBaBK2xNO1Vpr6wTZaitTtN7OcZYl
PsYSrk/3qEIof+fqNKKf41EWT7vU4ZmijO/yQ69M+Y4oSH8AByzwwAQXbPDBCCes8MIMN+zwwxBH
LPHEFC+8lor+VrQQlxxvLIJxIHccncgje/yxDenGCx+8Tppc8skuL0oyoDN7EHLMMuMcA4/3xmsT
bjfDLDTNOncQNNFDI/3y0k8AXbPNT3NwtNJUQ1201FFjLYXTV28wtdVJ5xy20Vl7Xbaa+6at9tps
ixFQjD2rkA9fb7sQp4xx60UiV3W3MHd7ilogb9+FmkDZ4HBvQTfe+K5clz6RhBJ4knv+O97443Gn
m7JekF/uOQqjaM745idIvqLokwsheuSWpw4B6Z6vrvdL68pe+uiJ23475KYXXgLqrb/wdu+MZ8F7
8HWxhXu+hp8OL/MkkCsQ8snjUzvuqDxPffXOs+67FMd7XzzouW+vNynXQz9C+LH7jSfw34fAvu7k
30u860m9v7y99Sd2v/uFqM7/uPc/9a1PfwM8n/bEh7/XJW5/8YMC7YLXQAfqB37ZKx/x5Ka/9lXQ
gtjDYP8oaDkFXhCCxvMR4cZXOgGq8IGcQxz/Pri3lMiQf6DDzw0j+AElrZCGNUSED2HYtiIa8YhI
TKISl8jEJkpgAFAcgAKkOMUpQtH9BlFcABWdeEAeCi6A5cmbBrYoxSuaUYs02GIV1cjFHjbCdZ1T
hQfICIAy1vGOE8jiHa+4RzLysYxsRCMD6OgAQK6RimdsY+N6JD3ricJ+YCQiBuhoR0QGUpB9POQa
0fjHB0QRkZgcJCg7WUlFKiVGCXxgxnA4ST0Ssoqe/CQeQzlLOz6Rk7SE5R5xaUsuhs6Gc5NAdhhJ
o0nWkpaXZKMyG0DJPOJSl4N85i576cRUrrBn1pwjLJsJTWQy85ubvOU2Z8nMUY5yl23snRDNB0nv
8e0D3MSjHmMJymiWs55P5GM3o0lKfF5Sib/E2+HCCDcVXqUNy1SkTxKq0CwkAAA7

------=_NextPart_000_0000_01CBDA8F.EDE24A80
Content-Type: application/octet-stream
Content-Transfer-Encoding: base64
Content-Location: http://www.matrixscience.com/cgi/mass_error.pl?mass_error_ppm_1373728864512008

R0lGODlhwgGWAMIAAP///wAAAP8AAADMAAAA/wAAAAAAAAAAACH5BAEAAAAALAAAAADCAZYAAAP+
CLrc/jDKSau9OOvNu/9gKI5kaZ5oqq5s675wLM90bd94ru987//AoHBILBqPyKRyyWw6n9CodEqt
Wq/YrHbL7Xq/4LB4TC6bz+i0es1uu9/wuHxOr9vv+Lx+z+/7/14BgoILAYCHiFqGAIaLiY+QTYuO
jpGWl0KThZicnTuUmxQEo6SlBAylqKSqo6ynC6mwq7KttK8KsbizurW8twC5wLvCvcS/wcjDycXL
x8rPzNDO0dTT1q7Yttm+28bdzd/SOaAKlRe/nunqGeaNHOjr8YiD5hX19efy+vMM+C/wkQQI3Mev
gT8VwS4JFECwYQqAkBY6nFgCIsWLbugdZGH+EaNHNBthdPxIkgy9GQlLqjSpY+TKl4o01nAJs+Yl
mjZzRjk5U6fPLJVCIvxJtEpQGSmLKmWiqefSp0w1EkIKtSofnFaz4uBJA6vWrzKOxkgKtqwNsSjN
qtXRFMMgRlwxeH0icW0nqVMpoH33pa7dku3ebpjrxO/fjzzJTTDFOFw1x9e0SeY22VtlcJfFZX68
OTLlz5ZBYxatmTRn055Dqx69urRqDvcuKC43+LBtF3v1htot97bvFXHtbZqd77dxHoLhCoVA+Lhz
Is2fS+dBdrp1I9GvEzQ8Jrt2fdzFeP8eL3yY8S3Mk/ddfYf69emWcyTyHj4n+fPt66edA/3+/rX4
DbVSff+hIJVTKhFYoBXtTaTggiUENxaE6+UmEoXkWfgPht9p6IJ/HFolYQsNhmjiByCeuFSABuXF
IioqSvcib4zUWFuMzs1o424zpojjTzMmRiNzjLFmpGtHntaakkmm1iRkUHYWJWpTLukkklgymeWV
SnpwoAWgEGeBjz/+FeaQFZBZpk1BhuLOjWvepqNy/XSgZpwrzVkRnr7pCUKJfIooU1eBFirBnYZS
FBuhiZbVlp8eINpoQ48iNcykIvK3I1WY+vAgG3hBamenng70lKSkcvDpSqim+lyrrrJ3aaxlwkor
e7fiaWuuh+3Kq1mA/lqgr8IqetKgGRD+W6xD7aC4rAOr5pRYcsk+20C0bA6HpgNFPinlt1SCa2WV
3oZr7rjilmulROq2uyW574p7Q7MaKGstswbBea9aZ2ra2wTY7otRctT+K0HAApflEsIJWxVsw9bZ
CzFREk/sU8UW54RxxqzOyvF3G3/Mqsj2heygqSQDYx3DwprsEMu3divzzDTXbPPNOOes88489+zz
z0AHLfTQRBc9RYo+Jk0C0ks3PQLTTzstgtJSQD211CFYnTXWf0bt9dVfb1112F2T7SzYaIud9tlr
s632209oXXbbkZpdt92j0p233nzhvYTcbs8N99186yt44IgTPrjiKTfu+OOQ35VvnZT+sxBUXptm
rsKi/mpuYIvEiQpmP5jTC1zpk29rAsGoVx5Tnf3WKLoELrq545unt6gtbbNH0PrusrdQO3+44/45
8bcn3zsEsWsSOxbFAx99CsZLn/zmm77ZPPahW889j8qrHmH4vIs/PuzeKwL+9sA5UKmYJ5Dzvvkh
UCIY++0XMhX+2JMffOfUmxz/oLe+9AWwcgM8no3mB8DVFbB8DXSgpqIHv/P5b3r5Ax8EPWeUB/6P
gyTYSwLjp7+3jNCC26sgCq2nQhGghYL0A4HpLsiFo6RQeEOCIQ5Tp8MMys9/PrTd80iYrxtmEIA9
hB5XZgjCEcgEWUw0UFxys7wHDIr+WlGM37SoaLklpi6CETqWF10XuTKa8YxoTKMa18jGNrZhAHAc
gALkOMc5wtEGcVwAHd1ouRjKphwFI+MG9ijHOxpSjzTYYx0VyUcpwsWJGrTiBwgJgEJW8pITyOMl
77hJQnKykIxEJAMo6QBQLpKOh2wk7f7HOvsd5IWAzOIFKGlJVIZSlJ085SIR+ckHxBGVuBwlMHtZ
S1X67oMbxOAXu+dHCPyyjtCMZgN+aclRTpOXmcSmNHFZzU1605iSJN79LrdKDU7RA90kZTDXych2
ajMCtFxnNNPpzVuCk3+yzJ4B9QRMTH7Tn9YMKDvf6UxRdnOawxzmP8GJwAX28JUxDxxeB+IJTU36
spcC1SNGJWBRgF6TmP30KEOvR4hJuAhz4Vyi9tzgzpFCpaUu9UICAAA7

------=_NextPart_000_0000_01CBDA8F.EDE24A80--
