# Supplementary material for: Regulation of GacA in Pseudomonas chlororaphis Strains Shows a Niche Specificity
Source: PLoS One. 2015 Sep 17;10(9):e0137553. doi: 10.1371/journal.pone.0137553 (PMC4574860; doi:10.1371/journal.pone.0137553)
Supplement: S3 File — (ZIP) [file pone.0137553.s003.zip › MALDI-TOFMS-data/C35.mht]

From: <Saved by Windows Internet Explorer 7>
Subject: Mascot Search Results: Protein View
Date: Fri, 4 Mar 2011 11:03:14 +0800
MIME-Version: 1.0
Content-Type: multipart/related;
	type="text/html";
	boundary="----=_NextPart_000_0000_01CBDA5B.C247DE00"
X-MimeOLE: Produced By Microsoft MimeOLE V6.00.2900.2180

This is a multi-part message in MIME format.

------=_NextPart_000_0000_01CBDA5B.C247DE00
Content-Type: text/html;
	charset="utf-8"
Content-Transfer-Encoding: quoted-printable
Content-Location: http://www.matrixscience.com/cgi/protein_view.pl?file=../data/20110304/FttmrzHnO.dat&hit=1

=EF=BB=BF<!DOCTYPE HTML PUBLIC "-//W3C//DTD HTML 4.0 Transitional//EN">
<!-- 0 seconds --><!-- 0 seconds --><!-- 0 seconds =
--><HTML><HEAD><TITLE>Mascot Search Results: Protein View</TITLE>
<META http-equiv=3DContent-Type content=3D"text/html; charset=3Dutf-8">
<META content=3D"MSHTML 6.00.5730.13" name=3DGENERATOR></HEAD>
<BODY vLink=3D#0000ff aLink=3D#0000ff bgColor=3D#ffffff>
<H1><IMG height=3D31=20
src=3D"http://www.matrixscience.com/images/88x31_logo_white.gif" =
width=3D88=20
align=3Dtop border=3D0 NATURALSIZEFLAG=3D"3"> Mascot Search Results</H1>
<H3>Protein View</H3>
<FORM method=3Dpost><INPUT type=3Dhidden =
value=3D../data/20110304/FttmrzHnO.dat=20
name=3Dfile> <INPUT type=3Dhidden value=3D1 name=3Dhit> <INPUT =
type=3Dhidden value=3Dfalse=20
name=3Dshowall> <INPUT type=3Dhidden value=3D0 name=3Dave_thresh> <INPUT =
type=3Dhidden=20
value=3D0 name=3D_ignoreionsscorebelow> <INPUT type=3Dhidden =
value=3D0.05=20
name=3D_sigthreshold> <INPUT type=3Dhidden name=3Dreport> <INPUT =
type=3Dhidden value=3D1=20
name=3Ddb_idx> <INPUT type=3Dhidden value=3D32 name=3D_msresflags> =
<INPUT type=3Dhidden=20
value=3D2 name=3D_msresflags2> <INPUT type=3Dhidden value=3D0 =
name=3Dpercolate> <INPUT=20
type=3Dhidden value=3D0 name=3Dpercolate_rt> <FONT=20
face=3D"Courier New,Courier,monospace"><PRE>Match to: =
<B>gi|229591315</B> Score: <B>84</B> Expect: <B>0.033</B>
<B>exonuclease III [Pseudomonas fluorescens SBW25]</B>

Nominal mass (M<SUB>r</SUB>): <B>30996</B>; Calculated pI value: =
<B>5.77</B>
NCBI BLAST search of <A =
href=3D"http://www.ncbi.nlm.nih.gov/blast/Blast.cgi?ALIGNMENTS=3D50&amp;A=
LIGNMENT_VIEW=3DPairwise&amp;AUTO_FORMAT=3DSemiauto&amp;CDD_SEARCH=3Don&a=
mp;CLIENT=3Dweb&amp;COMPOSITION_BASED_STATISTICS=3Don&amp;DATABASE=3Dnr&a=
mp;DESCRIPTIONS=3D100&amp;ENTREZ_QUERY=3D(none)&amp;EXPECT=3D10&amp;FILTE=
R=3DL&amp;FORMAT_BLOCK_ON_RESPAGE=3DNone&amp;FORMAT_OBJECT=3DAlignment&am=
p;FORMAT_TYPE=3DHTML&amp;GAPCOSTS=3D11+1&amp;I_THRESH=3D0.001&amp;LAYOUT=3D=
TwoWindows&amp;MATRIX_NAME=3DBLOSUM62&amp;NCBI_GI=3Don&amp;PAGE=3DProtein=
s&amp;PROGRAM=3Dblastp&amp;QUERY=3DMKIVSFNINGLRARPHQLAALIEKHQPDVIGLQETKVH=
DDQFPLAEVQALGYHVYYHGQKGHYGVALLSRQPALSLHKGFASDEEDAQRRFIWGTFADEHGQPVTIMNGYF=
PQGESRDHPTKFPAKQRFYEDLQQLLESQFSNDQALVVMGDVNISPEDCDIGIGADNAKRWLKTGKCSFLPEE=
REWMARLKNWGLVDSFRHLNPDVVDRFSWFDYRSRGFEDEPKRGLRIDVIMASNGLLPRVKDAGVDYDLRGLE=
KPSDHAPIWLELS&amp;SERVICE=3Dplain&amp;SET_DEFAULTS.x=3D9&amp;SET_DEFAULTS=
.y=3D5&amp;SHOW_OVERVIEW=3Don&amp;WORD_SIZE=3D3&amp;END_OF_HTTPGET=3DYes"=
 target=3D_blank>gi|229591315</A> against nr
Unformatted <A =
href=3D"http://www.matrixscience.com/cgi/getseq.pl?NCBInr+gi%7c229591315+=
seq" target=3D_blank>sequence string</A> for pasting into other =
applications

Taxonomy: <A =
href=3D"http://www.ncbi.nlm.nih.gov/Taxonomy/Browser/wwwtax.cgi?lvl=3D0&a=
mp;id=3D216595" target=3D_blank>Pseudomonas fluorescens SBW25</A>
Links to retrieve other entries containing this sequence from NCBI =
Entrez:
<A =
href=3D"http://www.ncbi.nlm.nih.gov/entrez/query.fcgi?cmd=3Dsearch&amp;db=
=3Dprotein&amp;doptcmdl=3Dgenpept&amp;tool=3Dmascot&amp;term=3D229363181"=
 target=3D_blank>gi|229363181</A> from <A =
href=3D"http://www.ncbi.nlm.nih.gov/Taxonomy/Browser/wwwtax.cgi?lvl=3D0&a=
mp;id=3D216595" target=3D_blank>Pseudomonas fluorescens SBW25</A>

Fixed modifications: Carbamidomethyl (C)
Variable modifications: Oxidation (M)
Cleavage by Trypsin: cuts C-term side of KR unless next residue is P
Number of mass values searched: <B>26</B>
Number of mass values matched: <B>8</B>
Sequence Coverage: <B>22%</B>

Matched peptides shown in <B><FONT color=3D#ff0000>Bold Red</FONT></B>

     <B>1</B> MK<B><FONT color=3D#ff0000>IVSFNING LRARPHQLAA =
LIEK</FONT></B>HQPDVI GLQETKVHDD QFPLAEVQAL=20
<B>    51</B> GYHVYYHGQK <B><FONT color=3D#ff0000>GHYGVALLSR =
</FONT></B>QPALSLHK<B><FONT color=3D#ff0000>GF ASDEEDAQRR =
</FONT></B>FIWGTFADEH=20
<B>   101</B> GQPVTIMNGY FPQGESRDHP TKFPAKQRFY EDLQQLLESQ FSNDQALVVM=20
<B>   151</B> GDVNISPEDC DIGIGADNAK RWLKTGKCSF LPEEREWMAR <B><FONT =
color=3D#ff0000>LKNWGLVDSF </FONT></B>
<B>   201<FONT color=3D#ff0000> R</FONT></B>HLNPDVVDR <B><FONT =
color=3D#ff0000>FSWFDYR</FONT></B>SRG FEDEPKRGLR IDVIMASNGL LPRVKDAGVD=20
<B>   251</B> YDLRGLEKPS DHAPIWLELS=20
</PRE></FONT>
<P><INPUT onclick=3D"this.form.showall.value=3D'true'; return true" =
type=3Dsubmit value=3D"Show predicted peptides also">=20

<P><INPUT type=3Dsubmit value=3D"Sort Peptides By">&nbsp; <INPUT =
type=3Dradio CHECKED=20
value=3Dstartup name=3Dsort>Residue Number&nbsp; <INPUT type=3Dradio =
value=3Dmassup=20
name=3Dsort>Increasing Mass&nbsp; <INPUT type=3Dradio value=3Dmassdown=20
name=3Dsort>Decreasing Mass&nbsp; <FONT face=3D"Courier =
New,Courier,monospace"><PRE><B> Start - End     Observed    Mr(expt)   =
Mr(calc)     Delta   Miss Sequence</B>
<B><FONT color=3D#ff0000>     3 - 12     1132.5577  1131.5504  1131.6400 =
   -0.0896     0  K.IVSFNINGLR.A </FONT></B>=20
<B><FONT color=3D#ff0000>    13 - 24     1346.7129  1345.7056  1345.7830 =
   -0.0773     0  R.ARPHQLAALIEK.H </FONT></B>=20
<B><FONT color=3D#ff0000>    61 - 70     1072.5148  1071.5075  1071.5825 =
   -0.0750     0  K.GHYGVALLSR.Q </FONT></B>=20
<B><FONT color=3D#ff0000>    79 - 89     1224.3778  1223.3706  1223.5054 =
   -0.1349     0  K.GFASDEEDAQR.R </FONT></B>=20
<B><FONT color=3D#ff0000>    79 - 90     1380.4846  1379.4773  1379.6066 =
   -0.1292     1  K.GFASDEEDAQRR.F </FONT></B>=20
<B><FONT color=3D#ff0000>   191 - 201    1334.6373  1333.6300  1333.7143 =
   -0.0842     1  R.LKNWGLVDSFR.H </FONT></B>=20
<B><FONT color=3D#ff0000>   193 - 201    1093.4611  1092.4538  1092.5352 =
   -0.0814     0  K.NWGLVDSFR.H </FONT></B>=20
<B><FONT color=3D#ff0000>   211 - 217    1020.3911  1019.3838  1019.4501 =
   -0.0663     0  R.FSWFDYR.S </FONT></B>=20

<B>No match to: </B>1024.3856, 1036.3767, 1052.3741, 1078.4854, =
1109.4615, 1125.4571, 1133.5465, 1264.5574, 1351.6164, 1366.6274, =
1378.6206, 1521.7032, 1825.7737, 2210.9805, 2224.9933, 2283.0297, =
2299.0331, 2699.1821
<P><IMG height=3D150 alt=3D"Error Distribution" =
src=3D"http://www.matrixscience.com/cgi/mass_error.pl?mass_error_25868225=
28879111" width=3D450><IMG height=3D150 alt=3D"Error Distribution (ppm)" =
src=3D"http://www.matrixscience.com/cgi/mass_error.pl?mass_error_ppm_1214=
250838557612" width=3D450>
</FORM><HR>
LOCUS       YP_002873434             270 aa            linear   BCT =
14-FEB-2011
DEFINITION  exonuclease III [Pseudomonas fluorescens SBW25].
ACCESSION   YP_002873434
VERSION     YP_002873434.1  GI:229591315
DBLINK      Project: <A =
href=3D"http://eutils.ncbi.nlm.nih.gov/entrez/eutils/%22http://eutils.ncb=
i.nlm.nih.gov:80/genomeprj/62971%22">62971</A>
DBSOURCE    REFSEQ: accession <A =
href=3D"http://eutils.ncbi.nlm.nih.gov/entrez/eutils/%22http://eutils.ncb=
i.nlm.nih.gov:80/nuccore/229587578%22">NC_012660.1</A>
KEYWORDS    .
SOURCE      Pseudomonas fluorescens SBW25
  ORGANISM  <A =
href=3D'http://eutils.ncbi.nlm.nih.gov/entrez/eutils/%22http://eutils.ncb=
i.nlm.nih.gov:80/Taxonomy/Browser/wwwtax.cgi?id=3D216595"'>Pseudomonas =
fluorescens SBW25</A>
            Bacteria; Proteobacteria; Gammaproteobacteria; =
Pseudomonadales;
            Pseudomonadaceae; Pseudomonas.
REFERENCE   1  (residues 1 to 270)
  AUTHORS   Silby,M.W., Cerdeno-Tarraga,A.M., Vernikos,G.S., =
Giddens,S.R.,
            Jackson,R.W., Preston,G.M., Zhang,X.X., Moon,C.D., =
Gehrig,S.M.,
            Godfrey,S.A., Knight,C.G., Malone,J.G., Robinson,Z., =
Spiers,A.J.,
            Harris,S., Challis,G.L., Yaxley,A.M., Harris,D., Seeger,K.,
            Murphy,L., Rutter,S., Squares,R., Quail,M.A., Saunders,E.,
            Mavromatis,K., Brettin,T.S., Bentley,S.D., Hothersall,J.,
            Stephens,E., Thomas,C.M., Parkhill,J., Levy,S.B., =
Rainey,P.B. and
            Thomson,N.R.
  TITLE     Genomic and genetic analyses of diversity and plant =
interactions of
            Pseudomonas fluorescens
  JOURNAL   Genome Biol. 10 (5), R51 (2009)
   PUBMED   <A =
href=3D"http://eutils.ncbi.nlm.nih.gov/entrez/eutils/%22http://eutils.ncb=
i.nlm.nih.gov:80/pubmed/19432983%22">19432983</A>
REFERENCE   2
  AUTHORS   Cerdeno-Tarraga,A.M.
  TITLE     Complete genome sequence and analysis of Pseudomonas =
fluorescens
            SBW25
  JOURNAL   Unpublished
REFERENCE   3  (residues 1 to 270)
  CONSRTM   NCBI Genome Project
  TITLE     Direct Submission
  JOURNAL   Submitted (03-MAY-2009) National Center for Biotechnology
            Information, NIH, Bethesda, MD 20894, USA
REFERENCE   4  (residues 1 to 270)
  AUTHORS   Cerdeno-Tarraga,A.M.
  TITLE     Direct Submission
  JOURNAL   Submitted (18-SEP-2008) Cerdeno-Tarraga A.M., Pathogen =
Sequencing
            Unit, Sanger Institute, Wellcome Trust Genome Campus, =
Hinxton,
            Cambridge CB10 1SA, UNITED KINGDOM
REFERENCE   5
  AUTHORS   Cerdeno-Tarraga,A.M.
  TITLE     Direct Submission
  JOURNAL   Submitted (09-JAN-2006) Cerdeno-Tarraga A.M., Pathogen =
Sequencing
            Unit, Sanger Institute, Wellcome Trust Genome Campus, =
Hinxton,
            Cambridge CB10 1SA, UNITED KINGDOM
  REMARK    revised by [3]
<A name=3Dcomment_229591315></A>COMMENT     PROVISIONAL <A =
href=3D"http://eutils.ncbi.nlm.nih.gov/entrez/eutils/%22http://eutils.ncb=
i.nlm.nih.gov:80/RefSeq/%22">REFSEQ</A>: This record has not yet been =
subject to final
            NCBI review. The reference sequence was derived from <A =
href=3D"http://eutils.ncbi.nlm.nih.gov/entrez/eutils/%22http://eutils.ncb=
i.nlm.nih.gov:80/protein/CAY50233%22">CAY50233</A>.
            Method: conceptual translation.
<A name=3Dfeature_229591315></A>FEATURES             Location/Qualifiers
     source          1..270
                     /organism=3D"Pseudomonas fluorescens SBW25"
                     /strain=3D"SBW25"
                     /db_xref=3D"taxon:<A =
href=3D'http://eutils.ncbi.nlm.nih.gov/entrez/eutils/%22http://eutils.ncb=
i.nlm.nih.gov:80/Taxonomy/Browser/wwwtax.cgi?id=3D216595"'>216595</A>"
     <A =
href=3D'http://eutils.ncbi.nlm.nih.gov/entrez/eutils/%22http://eutils.ncb=
i.nlm.nih.gov:80/protein/229591315?from=3D1&amp;to=3D270&amp;report=3Dgpw=
ithparts"'>Protein</A>         1..270
                     /product=3D"exonuclease III"
                     /calculated_mol_wt=3D30770
     <A =
href=3D'http://eutils.ncbi.nlm.nih.gov/entrez/eutils/%22http://eutils.ncb=
i.nlm.nih.gov:80/protein/229591315?from=3D1&amp;to=3D270&amp;report=3Dgpw=
ithparts"'>Region</A>          1..270
                     /region_name=3D"Exo_endo_phos"
                     /note=3D"Endonuclease/Exonuclease/phosphatase =
family;
                     cl00490"
                     /db_xref=3D"CDD:<A =
href=3D'http://eutils.ncbi.nlm.nih.gov/entrez/eutils/%22http://eutils.ncb=
i.nlm.nih.gov:80/Structure/cdd/cddsrv.cgi?uid=3D186031"'>186031</A>"
     <A =
href=3D'http://eutils.ncbi.nlm.nih.gov/entrez/eutils/%22http://eutils.ncb=
i.nlm.nih.gov:80/nuccore/229587578?from=3D4281614&amp;to=3D4282426&amp;re=
port=3Dgbwithparts"'>CDS</A>             1..270
                     /locus_tag=3D"PFLU3882"
                     /coded_by=3D"NC_012660.1:4281614..4282426"
                     /note=3D"removes the damaged DNA at cytosines and =
guanines
                     by cleaving on the 3' side of the AP site by a
                     beta-elimination reaction"
                     /transl_table=3D<A =
href=3D'http://eutils.ncbi.nlm.nih.gov/entrez/eutils/%22http://eutils.ncb=
i.nlm.nih.gov:80/Taxonomy/Utils/wprintgc.cgi?mode=3Dc#SG11"'>11</A>
                     /db_xref=3D"GeneID:<A =
href=3D'http://eutils.ncbi.nlm.nih.gov/entrez/eutils/%22http://eutils.ncb=
i.nlm.nih.gov:80/sites/entrez?db=3Dgene&amp;cmd=3DRetrieve&amp;dopt=3Dful=
l_report&amp;list_uids=3D7818921"'>7818921</A>"

</PRE></FONT>
<P>
<TABLE cellSpacing=3D2 cellPadding=3D1 width=3D"100%" border=3D2>
  <TBODY>
  <TR>
    <TD noWrap align=3Dmiddle><B>Mascot:</B>&nbsp; <A=20
      =
href=3D"http://www.matrixscience.com/">http://www.matrixscience.com/</A> =

  </TD></TR></TBODY></TABLE></P></BODY></HTML>

------=_NextPart_000_0000_01CBDA5B.C247DE00
Content-Type: image/gif
Content-Transfer-Encoding: base64
Content-Location: http://www.matrixscience.com/images/88x31_logo_white.gif

R0lGODlhWAAfANX/AMDAwP/v7//f3//Pz/+/v/+vr/+fn/+Pj/9/f/9wcP9gYP9QUP9AQP8wMP8g
IP8QEP8AAO/v/+/v79/f/9/f38/P/8/Pz7+//7+/v6+v/6+vr5+f/5+fn4+P/4+Pj39//39/f3Bw
/3BwcGBg/2BgYFBQ/1BQUEBA/0BAQDAw/zAwMCAg/yAgIBAQ/xAQEAAA/wAAAAAAAAAAAAAAAAAA
AAAAAAAAAAAAAAAAAAAAAAAAAAAAAAAAAAAAAAAAAAAAACH5BAEAAAAALAAAAABYAB8AQAb/QIBw
SCwaj8ikcslsEl0wTDHz+bxOgMrp8mpFiJFThfsyjl4j82tVLaVGk+Hq1TF2ut8jCkYRSkgcToKD
hIQUKiBCHnxEAghDBA8QQg4QBEQBQwyWQ5ICAAsBAZcACKQJEAsMQgQQk5hCAhAPlAACn0MkUYMS
HCIaABMfJychRSPEH0YbWEMXJyUhxCPSJQAb0icjH8gfeRvIxRnXxCfeGcQlFwAWIn1HLC7vQhtl
AFZ1ES0v6/QrRGSIWPlXpF6LISWuVNgA4EyaIRta9Jvw4kUcInsCDZEARcqQBQ6I0AJQAEIDIgQU
xJo1pOQqIQFUCmFQyYAQAzZBQXikqYAQ/wQQZAIgkFPIHmCFkipdyrSp06eDSLiQUDBhM3JrjFSY
Y++aMgAnXnwdUUFIwodgX1gTso/hkAgVK0w4Ma4IBxZHQMDACzCNlRJiKFokEu5EiopFrFwdYiWF
EC5rhYQ1BqbEhsN1inCE4YGIBBAo5kEdrRS0EQkwEhEp0AABAgYGeA6liUBBAgOXFDDYvUDA7t+/
LxHYzTPAb1wHHCxAsMBAgtnAf2cawsGFhSIUYOwiAtSVgwFCDphM4mmlpQQhiSgQMMBVAAEyNx1A
UtJBgQVCh2DQjoRE5yEOODDdAA+AV0oqMClgoAIQzDcTJwAE8Fp4zwEIwXQANABBTillEv9AeREu
px8LGpFm4okopqjiiiyOxoEKHg2xz2Jn8KPVPkSYA0AGeDT0EI8v5HEYWiG84BhEiAEQARueoXDd
EYv8R0QKij2GzAtuvVUCkIwJUUFFF30l2EVf2nhNVkWEBVhZRnDASBH7wUBVjhEoFkYEZ3w1BFkA
BESEYGy+1dYFH6wQaJ89HgMmlDC4cIQIMJBQRAlxWNHCOEWi5ZUzSQqhzwt1ETGHW1UKMSYRFaRQ
1h1HErEIX3ZZl2NFjo2QRglcpZBBBIehIcQIuQpzwj4tnHDRXMSKseMaHzxT0QppZNArFh/0ukI/
RqlQhAkmiNbitwBIoMKTG71ZxC1JEIDsYYqjJEUBCSB4q5dqQrSHS3s5GRDUEAmMpFNRlZBigL/i
PTCggBFqCLBMAcwyHQInDWFBpEfooi0RmzBAyiMfQhieTwdW+C8ABxCA7lAIoLKAEKGQBEF6H1n4
SSjqDpHddkS4KakRBWzCEgDyIaHvyj8FVcADRdkiU00JgNcwBLgYsQkC+pJChF4oHDFxEQnIBnTE
AauXSXswDy2ETwl8YtwQ7TVY78uNyMQgT5e0LMTEUua1swAF9MybgT8FiN8n8Emi8QALuLJAAgxI
ou4mD8h2QH4BLPBAA8tlMpwrtvmcCQgieDAnuKQXEgQAOw==

------=_NextPart_000_0000_01CBDA5B.C247DE00
Content-Type: application/octet-stream
Content-Transfer-Encoding: base64
Content-Location: http://www.matrixscience.com/cgi/mass_error.pl?mass_error_2586822528879111

R0lGODlhwgGWAMIAAP///wAAAP8AAADMAAAA/wAAAAAAAAAAACH5BAEAAAAALAAAAADCAZYAAAP+
CLrc/jDKSau9OOvNu/9gKI5kaZ5oqq5s675wLM90bd94ru987//AoHBILBqPyKRyyWw6n9CodEqt
Wq/YrHbL7Xq/4LB4TC6bz+i0es1uu9/wuHxOr9vv+Lx+z+/7/2ABE4IMAYaAiIlJgoQPjAuNipKT
P42RkJiXlJucNZaOmYaanaSlIqKHnw6fnwSur7AEDLCzr7Wut7ILtLu2vbi/ugq8w77FwMfCAMTL
xs3Iz8rM087U0NbS1drX29nc397huePB5Mnm0ejY6t03qg2smA7KpvX2GY+Q8QDvs/f/ACtcOiRP
gSgI9AIqXDgiIcOHEDM4jEix4oOJEQRotMj+0R5GCBoFdBxJ6uODkCRTTkF1w6TKl1cijXrhEqbN
KJpmtqh5s6cfZj6DUuIptKgRVDpZEDXKFMijpEqbSl2SD6qKpVOzuuNnsAbWHSi1BiVI46uOsGLT
rjCbA61akkitrhpUiGwDtm8put2RE0M+UIT67crLdK+OvhYEd+2qeBlho4ZzIBZYsJC8gxcfa54R
1y48lo33cY1Fmh040+LKqT63GkDI1Kxjp2u9jnY726dxw54tu3bv279zB9/tm7fx4pwrF/w7Cu+S
yJsj/uW3r7FzJdCj+5mc+LNlfTOvax9PWXkM8eQBZSfC0gb69H7W23kPn4/8OvTr69+Rf7/+f/f/
BehEf2rcJyAfBKZh4IF3AJXIggzikWCEeckVFYUYzpXDhBlqZeGFHYb44VUhioiUVyWmiAOHKjLV
XlktUigTPnRZwGKMY33XnU6eSXAjjj3N2N1i8HBlI5AMvliekaAgRFpxUAJ3nJRRCjellVUSR+WW
WHKpZZdgfikmamTqVuYLJzZGJAU/ImnTiMtF8GGbbqoEp2UyCVkBnXXC5cFAgSkZAZ99jnTnCYQW
alFcKCrq6AeJPirdhpKmdyiilZJ3qQmRZrrQpiR06ilAjJ7nzKiozpMqYdydt2qFRIIK6atvBWYe
TbSqZeuaruYqVmeyeiCqr9ENS6xmxh7+u2iNBvU4jLICTuddrJlB619oTOroj7X7qZntYk9meeaV
Y5pp7nDjinsuuel62W6Y75aL7rrqytZCmrfyqlOy3H6ab7ZJ8duvQtPZ5e2zA+sHaLMHnahqwo4K
DDFTEk9cVMUWB4Vxxj1tzLFNHn9MBYREhCyyFCQD4eDJD24khcksdwRzzBbNTDNFNt8MUc43pawo
zzb5XCjQMAndJ9E62wFVq4Ml/eu3dU37sNNTYTtjeFRn5a0qWGc9Fmj/cp1MuGSXbfbZaKet9tps
t+3223DHLffcdNdtt92ehA2es1+Z5bcGfwMu+OASEY5B4IdvgPgFizOuuA0F65lv34/+G36k5Zcn
jvmem7NZueaFd+7j56CXnlzU1GHGa9OmZ96656KPHvrsr0/QuOu458457Y7HPugUlPuOkPDV8r67
8cf3jjzstdtOuu7MNy97FMEv77z100s/PPFTK6/99t8XH/5dz0N/vdfop6/++gENVKS2K72vXLCV
1CU51FLkeT/9Sl+dyf9UMJj/GFMFsohNNCt5h60Q2AnmAJArB1sEkxxIwNU1QVoVhOC/qII/B0ZQ
EQqcoAgDKD/R8I8vGjKhFRYmwg8mIoQqJKGOYhi/GT7whCicCw1LAcMbFrCEPpThmnaYP8AE0RQD
1GAGa1gZD67QPE58IrWUSEVSOOz+W+4LIGhelMUENoyL8vMiQVSHRfaZ8YxoTKMa18jGNrqxKQOI
4wAUMEc60jGONJAjHgEgxze6wIUXCJSzLJiBOvKRj3PEoyENmcdD2tGPK0jFCUMIAVkt8pCJdKQE
+ojJOiZykXv85AQ8uQBGlhKRdgxlJiFJl6oY8JU8smHqwqiBS2bSk6ZkgC1JGUpNilKTDwBlLu+Y
Sl5ikpUSeEqRiNjE+cGvkJy85CmDqUdgWtOWFZCmNR95zFR2E5lNMlJ7BJhMWSoJVKv0ZQOGacp2
rvOUw3SANtkJz3qmE5xA7EcXNUQtfXqAlOrUpi7fOdCCfjMCjBRoKXlpzHviM043gWqh3vrZrA1m
s56P5CQ1ATpNXfZylOvcozxR2UluxhOcXHOlJQZ5GdWlgpBmcOdDpyLTmX4hAQA7

------=_NextPart_000_0000_01CBDA5B.C247DE00
Content-Type: application/octet-stream
Content-Transfer-Encoding: base64
Content-Location: http://www.matrixscience.com/cgi/mass_error.pl?mass_error_ppm_1214250838557612

R0lGODlhwgGWAMIAAP///wAAAP8AAADMAAAA/wAAAAAAAAAAACH5BAEAAAAALAAAAADCAZYAAAP+
CLrc/jDKSau9OOvNu/9gKI5kaZ5oqq5s675wLM90bd94ru987//AoHBILBqPyKRyyWw6n9CodEqt
Wq/YrHbL7Xq/4LB4TC6bz+i0es1uu9/wuHxOr9vv+Lx+z+/7/4CBgoOEhYaHiImKi4yNjhAEkQSP
lJUxk5aZmieYm555AaEBN52fpjgCqUCjC6w0paexM6kCP66tNbCyuy60dLq8wabAwsVhoqEyksTG
zVu3NszO01fI0dTYzzrS2d1NyMmv3uMLvn/c5MXmTNa56ePrSrfQMOgN8e/5M/PKkhn4+gK+YEWv
3j9VAhO6ACdqhj2FEMs8jEhxYUN3FTPa4Cf+TqNHGRwdfhwJg+C1JQBJamIYzsUyJilVynQwsUfM
mTgB1MzJ8wG9gi57CuUQsgI4AEc17BzKtN2GUUAvLGVKtQPBi0rB3KyayKSCqBKmNtnK1U9SpD4r
LFsbicHLBW8VxNXpD25duXfptrW7F29fvaVolZpLOG/hv4cHG16MmLHixpAfS3brmHJky5P5Zva7
GTDmz5pBcxbtGUdBsBHEll0dISRqSKxjh4CGNYNq2bhL3M7NG8Tu3hFft/j9hizwHsKHHzJ+fEfy
FHMHMW+u47kK4tTzMcSYvbsJ7N7JORUZPmfRS+XNM7CuOz3O8wbdzxz/Irr8+2rxq2SPArz+fmP8
9fffRwFyMiCBOfh3IC/bdbTgg3JBWFGBItgnoT4UtnehQhmSoOCGn3RYIYgJNUgeifp9iOId00Hw
E3crVtJiWmh9BWOMj8zogFc11pMXjtnwKGIHKgK5CEtDclCkkSotyeRITj4ZDG0NPBellLK0hJYr
UFlwJZamdGmjjVzmB+ZIZZKJC01sJUaam6HFOZqcpc1pZ514wnmnnnlWRiefgPq5p6B9XvYnoYEa
OqiihX65nlNpbrnmBI6e6UmkYvYYlqUI4lJmcpVyWslZVHop6nGhnppOqqqOw2qr1FgIK1evzhqr
rbLVimszuu5aTK++BgNssLsMS+wnsnb+p2N5xga0bHjN6vOsd9Ee60m11mqCbbaWbMstJd5+60i4
4ibS5rnopqvuuuy26+678MYr77z01mvvvfjmqy+9Uyw11b9ZBWybwBgAPDDBUiFsqsIUGHzww1D4
u4HDCTPcsMWUTozxphvD1rHHBWv88QPkjtwAxRWHbPLJK7slssoQpyzzzAvDbDPNZkYhcctw8Ryh
zyjXjPPFQL98c85HIz30EjvHLPTTUCst9dREJ1211Rw7TXXWWHO9dLlghy322F6UOumYVZiN9tpT
zKOl2lS4fV6SdbzdY6aZSvE2P5+mjamagMf9t6SBK4K3p4iz7cThf0cKRd6JE67p45P+B354I41H
Tnd1VU56eds7ov056I+KfrcjmVueduemOx6F2X0rTnnosVeOSOqSb54D7Jqvfnbtuu+eFvCor3d6
7aT/frwVrudu++ynOx/8G6Syfvbr1lRvvOANaX899hfVBjfZ5Jdv/vnop6/++uw7McD7AygQv/zy
v08D/PYDAH/7JTTvwVVasl4H5qc//cXPfgQk4P0KSD/+iSAZAfyf51rzgQQW8IAMlMD+Lji/AyYw
fx6cQAcXoEASGpB+IMSgA9UEwFa0pDYCTBMMM2RBDHawhAyo4QhBmMEQZvABH8Rh/VC4wwuuUFJU
Ih6NTLc92V0Afw38oRANuL8SWtGBhFNsgAWjmEMselGFDpRh+NwmAdd8RXweAOMWTeiAK3bxjUak
wBqFWMMv/rB9SmRbVMzoOBo2sI5cZKMgAwlIDcKRjjssIhj5FzsI9s5FE7zK9zJQyBtmcYNuzCEP
RajF/LXxhByMYhbRJ8YaYQWGoUPKKcU0vSdk8ojZeCUsr5AAADs=

------=_NextPart_000_0000_01CBDA5B.C247DE00--
