# Supplementary material for: Regulation of GacA in Pseudomonas chlororaphis Strains Shows a Niche Specificity
Source: PLoS One. 2015 Sep 17;10(9):e0137553. doi: 10.1371/journal.pone.0137553 (PMC4574860; doi:10.1371/journal.pone.0137553)
Supplement: S3 File — (ZIP) [file pone.0137553.s003.zip › MALDI-TOFMS-data/C37.mht]

From: <Saved by Windows Internet Explorer 7>
Subject: Mascot Search Results: Protein View
Date: Fri, 4 Mar 2011 11:06:39 +0800
MIME-Version: 1.0
Content-Type: multipart/related;
	type="text/html";
	boundary="----=_NextPart_000_0000_01CBDA5C.3C227A50"
X-MimeOLE: Produced By Microsoft MimeOLE V6.00.2900.2180

This is a multi-part message in MIME format.

------=_NextPart_000_0000_01CBDA5C.3C227A50
Content-Type: text/html;
	charset="utf-8"
Content-Transfer-Encoding: quoted-printable
Content-Location: http://www.matrixscience.com/cgi/protein_view.pl?file=../data/20110304/FttmrzHtR.dat&hit=1

=EF=BB=BF<!DOCTYPE HTML PUBLIC "-//W3C//DTD HTML 4.0 Transitional//EN">
<!-- 0 seconds --><!-- 0 seconds --><!-- 0 seconds =
--><HTML><HEAD><TITLE>Mascot Search Results: Protein View</TITLE>
<META http-equiv=3DContent-Type content=3D"text/html; charset=3Dutf-8">
<META content=3D"MSHTML 6.00.5730.13" name=3DGENERATOR></HEAD>
<BODY vLink=3D#0000ff aLink=3D#0000ff bgColor=3D#ffffff>
<H1><IMG height=3D31=20
src=3D"http://www.matrixscience.com/images/88x31_logo_white.gif" =
width=3D88=20
align=3Dtop border=3D0 NATURALSIZEFLAG=3D"3"> Mascot Search Results</H1>
<H3>Protein View</H3>
<FORM method=3Dpost><INPUT type=3Dhidden =
value=3D../data/20110304/FttmrzHtR.dat=20
name=3Dfile> <INPUT type=3Dhidden value=3D1 name=3Dhit> <INPUT =
type=3Dhidden value=3Dfalse=20
name=3Dshowall> <INPUT type=3Dhidden value=3D0 name=3Dave_thresh> <INPUT =
type=3Dhidden=20
value=3D0 name=3D_ignoreionsscorebelow> <INPUT type=3Dhidden =
value=3D0.05=20
name=3D_sigthreshold> <INPUT type=3Dhidden name=3Dreport> <INPUT =
type=3Dhidden value=3D1=20
name=3Ddb_idx> <INPUT type=3Dhidden value=3D32 name=3D_msresflags> =
<INPUT type=3Dhidden=20
value=3D2 name=3D_msresflags2> <INPUT type=3Dhidden value=3D0 =
name=3Dpercolate> <INPUT=20
type=3Dhidden value=3D0 name=3Dpercolate_rt> <FONT=20
face=3D"Courier New,Courier,monospace"><PRE>Match to: =
<B>gi|312621177</B> Score: <B>84</B> Expect: <B>0.026</B>
<B>hypothetical protein Calkro_0054 [Caldicellulosiruptor kronotskyensis =
2002]</B>

Nominal mass (M<SUB>r</SUB>): <B>12035</B>; Calculated pI value: =
<B>9.36</B>
NCBI BLAST search of <A =
href=3D"http://www.ncbi.nlm.nih.gov/blast/Blast.cgi?ALIGNMENTS=3D50&amp;A=
LIGNMENT_VIEW=3DPairwise&amp;AUTO_FORMAT=3DSemiauto&amp;CDD_SEARCH=3Don&a=
mp;CLIENT=3Dweb&amp;COMPOSITION_BASED_STATISTICS=3Don&amp;DATABASE=3Dnr&a=
mp;DESCRIPTIONS=3D100&amp;ENTREZ_QUERY=3D(none)&amp;EXPECT=3D10&amp;FILTE=
R=3DL&amp;FORMAT_BLOCK_ON_RESPAGE=3DNone&amp;FORMAT_OBJECT=3DAlignment&am=
p;FORMAT_TYPE=3DHTML&amp;GAPCOSTS=3D11+1&amp;I_THRESH=3D0.001&amp;LAYOUT=3D=
TwoWindows&amp;MATRIX_NAME=3DBLOSUM62&amp;NCBI_GI=3Don&amp;PAGE=3DProtein=
s&amp;PROGRAM=3Dblastp&amp;QUERY=3DMSQNGWLFQEAIRLAQEYGFKCYEIHSNLVRVRTVCDE=
WLIEYVQESKKPFYLHHYKDKPHFQRKFYDLPFLFKSLFQHDRFVLNGRTTMPVKPIRV&amp;SERVICE=3D=
plain&amp;SET_DEFAULTS.x=3D9&amp;SET_DEFAULTS.y=3D5&amp;SHOW_OVERVIEW=3Do=
n&amp;WORD_SIZE=3D3&amp;END_OF_HTTPGET=3DYes" =
target=3D_blank>gi|312621177</A> against nr
Unformatted <A =
href=3D"http://www.matrixscience.com/cgi/getseq.pl?NCBInr+gi%7c312621177+=
seq" target=3D_blank>sequence string</A> for pasting into other =
applications

Taxonomy: <A =
href=3D"http://www.ncbi.nlm.nih.gov/Taxonomy/Browser/wwwtax.cgi?lvl=3D0&a=
mp;id=3D632348" target=3D_blank>Caldicellulosiruptor kronotskyensis =
2002</A>
Links to retrieve other entries containing this sequence from NCBI =
Entrez:
<A =
href=3D"http://www.ncbi.nlm.nih.gov/entrez/query.fcgi?cmd=3Dsearch&amp;db=
=3Dprotein&amp;doptcmdl=3Dgenpept&amp;tool=3Dmascot&amp;term=3D312201644"=
 target=3D_blank>gi|312201644</A> from <A =
href=3D"http://www.ncbi.nlm.nih.gov/Taxonomy/Browser/wwwtax.cgi?lvl=3D0&a=
mp;id=3D632348" target=3D_blank>Caldicellulosiruptor kronotskyensis =
2002</A>

Fixed modifications: Carbamidomethyl (C)
Variable modifications: Oxidation (M)
Cleavage by Trypsin: cuts C-term side of KR unless next residue is P
Number of mass values searched: <B>61</B>
Number of mass values matched: <B>8</B>
Sequence Coverage: <B>73%</B>

Matched peptides shown in <B><FONT color=3D#ff0000>Bold Red</FONT></B>

     <B>1</B> <B><FONT color=3D#ff0000>MSQNGWLFQE AIRLAQEYGF KCYEIHSNLV =
R</FONT></B>VRTVCDEWL IEYVQESKKP=20
<B>    51</B> FYLHHYK<B><FONT color=3D#ff0000>DKP HFQRKFYDLP FLFKSLFQHD =
RFVLNGRTTM PVKPIRV</FONT></B>
</PRE></FONT>
<P><INPUT onclick=3D"this.form.showall.value=3D'true'; return true" =
type=3Dsubmit value=3D"Show predicted peptides also">=20

<P><INPUT type=3Dsubmit value=3D"Sort Peptides By">&nbsp; <INPUT =
type=3Dradio CHECKED=20
value=3Dstartup name=3Dsort>Residue Number&nbsp; <INPUT type=3Dradio =
value=3Dmassup=20
name=3Dsort>Increasing Mass&nbsp; <INPUT type=3Dradio value=3Dmassdown=20
name=3Dsort>Decreasing Mass&nbsp; <FONT face=3D"Courier =
New,Courier,monospace"><PRE><B> Start - End     Observed    Mr(expt)   =
Mr(calc)     Delta   Miss Sequence</B>
<B><FONT color=3D#ff0000>     1 - 13     1595.8948  1594.8876  1594.7562 =
    0.1314     0  -.MSQNGWLFQEAIR.L </FONT></B> Oxidation (M)=20
<B><FONT color=3D#ff0000>     1 - 21     2516.4241  2515.4169  2515.2318 =
    0.1851     1  -.MSQNGWLFQEAIRLAQEYGFK.C </FONT></B>=20
<B><FONT color=3D#ff0000>     2 - 13     1448.7500  1447.7427  1447.7208 =
    0.0219     0  M.SQNGWLFQEAIR.L </FONT></B>=20
<B><FONT color=3D#ff0000>    22 - 31     1290.7521  1289.7449  1289.6186 =
    0.1262     0  K.CYEIHSNLVR.V </FONT></B>=20
<B><FONT color=3D#ff0000>    58 - 65     1055.5641  1054.5568  1054.5672 =
   -0.0104     1  K.DKPHFQRK.F </FONT></B>=20
<B><FONT color=3D#ff0000>    66 - 81     2073.1651  2072.1579  2072.0520 =
    0.1059     1  K.FYDLPFLFKSLFQHDR.F </FONT></B>=20
<B><FONT color=3D#ff0000>    82 - 96     1729.0722  1728.0649  1727.9869 =
    0.0780     1  R.FVLNGRTTMPVKPIR.V </FONT></B>=20
<B><FONT color=3D#ff0000>    88 - 97     1157.5605  1156.5532  1156.6638 =
   -0.1106     1  R.TTMPVKPIRV.- </FONT></B> Oxidation (M)=20

<B>No match to: </B>1070.5404, 1145.5391, 1202.6773, 1224.6568, =
1268.7755, 1302.7887, 1315.7725, 1404.7778, 1426.7476, 1443.8775, =
1450.8058, 1482.8070, 1491.7954, 1493.8205, 1504.7880, 1513.7853, =
1515.7992, 1526.7702, 1558.8336, 1563.9098, 1572.9105, 1585.8819, =
1621.9242, 1629.8667, 1638.9590, 1643.8988, 1651.8436, 1660.9317, =
1682.9151, 1713.1233, 1713.9966, 1715.0258, 1742.0525, 1751.0449, =
1857.1586, 2019.1693, 2041.1376, 2147.2539, 2169.2500, 2194.2647, =
2198.8631, 2214.2667, 2233.3158, 2255.2924, 2279.3638, 2310.3481, =
2312.3748, 2519.5067, 2538.3849, 2682.6704, 2700.8638, 2757.5671, =
2779.5891
<P><IMG height=3D150 alt=3D"Error Distribution" =
src=3D"http://www.matrixscience.com/cgi/mass_error.pl?mass_error_26698920=
84011337" width=3D450><IMG height=3D150 alt=3D"Error Distribution (ppm)" =
src=3D"http://www.matrixscience.com/cgi/mass_error.pl?mass_error_ppm_1253=
243570317073" width=3D450>
</FORM><HR>
LOCUS       YP_004022790              97 aa            linear   BCT =
02-MAR-2011
DEFINITION  hypothetical protein Calkro_0054 [Caldicellulosiruptor
            kronotskyensis 2002].
ACCESSION   YP_004022790
VERSION     YP_004022790.1  GI:312621177
DBLINK      Project: <A =
href=3D"http://eutils.ncbi.nlm.nih.gov/entrez/eutils/%22http://eutils.ncb=
i.nlm.nih.gov:80/genomeprj/60491%22">60491</A>
DBSOURCE    REFSEQ: accession <A =
href=3D"http://eutils.ncbi.nlm.nih.gov/entrez/eutils/%22http://eutils.ncb=
i.nlm.nih.gov:80/nuccore/312621127%22">NC_014720.1</A>
KEYWORDS    .
SOURCE      Caldicellulosiruptor kronotskyensis 2002
  ORGANISM  <A =
href=3D'http://eutils.ncbi.nlm.nih.gov/entrez/eutils/%22http://eutils.ncb=
i.nlm.nih.gov:80/Taxonomy/Browser/wwwtax.cgi?id=3D632348"'>Caldicellulosi=
ruptor kronotskyensis 2002</A>
            Bacteria; Firmicutes; Clostridia; Thermoanaerobacterales;
            Thermoanaerobacterales Family III. Incertae Sedis;
            Caldicellulosiruptor.
REFERENCE   1  (residues 1 to 97)
  AUTHORS   Lucas,S., Copeland,A., Lapidus,A., Cheng,J.-F., Bruce,D.,
            Goodwin,L., Pitluck,S., Davenport,K., Detter,J.C., Han,C.,
            Tapia,R., Land,M., Hauser,L., Jeffries,C., Kyrpides,N., =
Ivanova,N.,
            Mikhailova,N., Blumer-Schuette,S.E., Kelly,R.M. and Woyke,T.
  CONSRTM   US DOE Joint Genome Institute
  TITLE     Complete sequence of Caldicellulosiruptor kronotskyensis =
2002
  JOURNAL   Unpublished
REFERENCE   2  (residues 1 to 97)
  CONSRTM   NCBI Genome Project
  TITLE     Direct Submission
  JOURNAL   Submitted (19-NOV-2010) National Center for Biotechnology
            Information, NIH, Bethesda, MD 20894, USA
REFERENCE   3  (residues 1 to 97)
  AUTHORS   Lucas,S., Copeland,A., Lapidus,A., Cheng,J.-F., Bruce,D.,
            Goodwin,L., Pitluck,S., Davenport,K., Detter,J.C., Han,C.,
            Tapia,R., Land,M., Hauser,L., Jeffries,C., Kyrpides,N., =
Ivanova,N.,
            Mikhailova,N., Blumer-Schuette,S.E., Kelly,R.M. and Woyke,T.
  CONSRTM   US DOE Joint Genome Institute
  TITLE     Direct Submission
  JOURNAL   Submitted (12-NOV-2010) US DOE Joint Genome Institute, 2800
            Mitchell Drive B310, Walnut Creek, CA 94598-1698, USA
<A name=3Dcomment_312621177></A>COMMENT     PROVISIONAL <A =
href=3D"http://eutils.ncbi.nlm.nih.gov/entrez/eutils/%22http://eutils.ncb=
i.nlm.nih.gov:80/RefSeq/%22">REFSEQ</A>: This record has not yet been =
subject to final
            NCBI review. The reference sequence is identical to <A =
href=3D"http://eutils.ncbi.nlm.nih.gov/entrez/eutils/%22http://eutils.ncb=
i.nlm.nih.gov:80/protein/ADQ44971%22">ADQ44971</A>.
            Method: conceptual translation.
<A name=3Dfeature_312621177></A>FEATURES             Location/Qualifiers
     source          1..97
                     /organism=3D"Caldicellulosiruptor kronotskyensis =
2002"
                     /strain=3D"2002"
                     /isolation_source=3D"terrestrial neutral geothermal =
spring"
                     /db_xref=3D"taxon:<A =
href=3D'http://eutils.ncbi.nlm.nih.gov/entrez/eutils/%22http://eutils.ncb=
i.nlm.nih.gov:80/Taxonomy/Browser/wwwtax.cgi?id=3D632348"'>632348</A>"
                     /country=3D"Russia"
     <A =
href=3D'http://eutils.ncbi.nlm.nih.gov/entrez/eutils/%22http://eutils.ncb=
i.nlm.nih.gov:80/protein/312621177?from=3D1&amp;to=3D97&amp;report=3Dgpwi=
thparts"'>Protein</A>         1..97
                     /product=3D"hypothetical protein"
                     /calculated_mol_wt=3D11798
     <A =
href=3D'http://eutils.ncbi.nlm.nih.gov/entrez/eutils/%22http://eutils.ncb=
i.nlm.nih.gov:80/nuccore/312621127?from=3D76158&amp;to=3D76451&amp;report=
=3Dgbwithparts"'>CDS</A>             1..97
                     /locus_tag=3D"Calkro_0054"
                     /coded_by=3D"complement(NC_014720.1:76158..76451)"
                     /inference=3D"similar to AA =
sequence:KEGG:Csac_0640"
                     /note=3D"KEGG: csc:Csac_0640 hypothetical protein"
                     /transl_table=3D<A =
href=3D'http://eutils.ncbi.nlm.nih.gov/entrez/eutils/%22http://eutils.ncb=
i.nlm.nih.gov:80/Taxonomy/Utils/wprintgc.cgi?mode=3Dc#SG11"'>11</A>
                     /db_xref=3D"GeneID:<A =
href=3D'http://eutils.ncbi.nlm.nih.gov/entrez/eutils/%22http://eutils.ncb=
i.nlm.nih.gov:80/sites/entrez?db=3Dgene&amp;cmd=3DRetrieve&amp;dopt=3Dful=
l_report&amp;list_uids=3D9979984"'>9979984</A>"

</PRE></FONT>
<P>
<TABLE cellSpacing=3D2 cellPadding=3D1 width=3D"100%" border=3D2>
  <TBODY>
  <TR>
    <TD noWrap align=3Dmiddle><B>Mascot:</B>&nbsp; <A=20
      =
href=3D"http://www.matrixscience.com/">http://www.matrixscience.com/</A> =

  </TD></TR></TBODY></TABLE></P></BODY></HTML>

------=_NextPart_000_0000_01CBDA5C.3C227A50
Content-Type: image/gif
Content-Transfer-Encoding: base64
Content-Location: http://www.matrixscience.com/images/88x31_logo_white.gif

R0lGODlhWAAfANX/AMDAwP/v7//f3//Pz/+/v/+vr/+fn/+Pj/9/f/9wcP9gYP9QUP9AQP8wMP8g
IP8QEP8AAO/v/+/v79/f/9/f38/P/8/Pz7+//7+/v6+v/6+vr5+f/5+fn4+P/4+Pj39//39/f3Bw
/3BwcGBg/2BgYFBQ/1BQUEBA/0BAQDAw/zAwMCAg/yAgIBAQ/xAQEAAA/wAAAAAAAAAAAAAAAAAA
AAAAAAAAAAAAAAAAAAAAAAAAAAAAAAAAAAAAAAAAAAAAACH5BAEAAAAALAAAAABYAB8AQAb/QIBw
SCwaj8ikcslsEl0wTDHz+bxOgMrp8mpFiJFThfsyjl4j82tVLaVGk+Hq1TF2ut8jCkYRSkgcToKD
hIQUKiBCHnxEAghDBA8QQg4QBEQBQwyWQ5ICAAsBAZcACKQJEAsMQgQQk5hCAhAPlAACn0MkUYMS
HCIaABMfJychRSPEH0YbWEMXJyUhxCPSJQAb0icjH8gfeRvIxRnXxCfeGcQlFwAWIn1HLC7vQhtl
AFZ1ES0v6/QrRGSIWPlXpF6LISWuVNgA4EyaIRta9Jvw4kUcInsCDZEARcqQBQ6I0AJQAEIDIgQU
xJo1pOQqIQFUCmFQyYAQAzZBQXikqYAQ/wQQZAIgkFPIHmCFkipdyrSp06eDSLiQUDBhM3JrjFSY
Y++aMgAnXnwdUUFIwodgX1gTso/hkAgVK0w4Ma4IBxZHQMDACzCNlRJiKFokEu5EiopFrFwdYiWF
EC5rhYQ1BqbEhsN1inCE4YGIBBAo5kEdrRS0EQkwEhEp0AABAgYGeA6liUBBAgOXFDDYvUDA7t+/
LxHYzTPAb1wHHCxAsMBAgtnAf2cawsGFhSIUYOwiAtSVgwFCDphM4mmlpQQhiSgQMMBVAAEyNx1A
UtJBgQVCh2DQjoRE5yEOODDdAA+AV0oqMClgoAIQzDcTJwAE8Fp4zwEIwXQANABBTillEv9AeREu
px8LGpFm4okopqjiiiyOxoEKHg2xz2Jn8KPVPkSYA0AGeDT0EI8v5HEYWiG84BhEiAEQARueoXDd
EYv8R0QKij2GzAtuvVUCkIwJUUFFF30l2EVf2nhNVkWEBVhZRnDASBH7wUBVjhEoFkYEZ3w1BFkA
BESEYGy+1dYFH6wQaJ89HgMmlDC4cIQIMJBQRAlxWNHCOEWi5ZUzSQqhzwt1ETGHW1UKMSYRFaRQ
1h1HErEIX3ZZl2NFjo2QRglcpZBBBIehIcQIuQpzwj4tnHDRXMSKseMaHzxT0QppZNArFh/0ukI/
RqlQhAkmiNbitwBIoMKTG71ZxC1JEIDsYYqjJEUBCSB4q5dqQrSHS3s5GRDUEAmMpFNRlZBigL/i
PTCggBFqCLBMAcwyHQInDWFBpEfooi0RmzBAyiMfQhieTwdW+C8ABxCA7lAIoLKAEKGQBEF6H1n4
SSjqDpHddkS4KakRBWzCEgDyIaHvyj8FVcADRdkiU00JgNcwBLgYsQkC+pJChF4oHDFxEQnIBnTE
AauXSXswDy2ETwl8YtwQ7TVY78uNyMQgT5e0LMTEUua1swAF9MybgT8FiN8n8Emi8QALuLJAAgxI
ou4mD8h2QH4BLPBAA8tlMpwrtvmcCQgieDAnuKQXEgQAOw==

------=_NextPart_000_0000_01CBDA5C.3C227A50
Content-Type: application/octet-stream
Content-Transfer-Encoding: base64
Content-Location: http://www.matrixscience.com/cgi/mass_error.pl?mass_error_2669892084011337

R0lGODlhwgGWAMIAAP///wAAAP8AAADMAAAA/wAAAAAAAAAAACH5BAEAAAAALAAAAADCAZYAAAP+
CLrc/jDKSau9OOvNu/9gKI5kaZ5oqq5s675wLM90bd94ru987//AoHBILBqPyKRyyWw6n9CodEqt
Wq/YrHbL7Xq/4LB4TC6bz+i0es1uu9/wuHxOr9vv+Lx+z+/7/2ABEgGEgIaHUIKCD4sAjYiQkUKN
j4ySl5g8lIOZnZ40mxCVDASlpqcEpKaqpaypC6eusrCrtK22rwqxuLO6tb63wLkAu8K9xL/IwcrD
xczHztHJ0svUzdPY1dnX2t3c39Db4cszoQ6jEsOf6+wZigyFjhnq7fX2og3xhPsV9Pf/TQQINOMP
oEEkAgUQPMhwScIxzhpKnJiOosWLDQpi3Bj+Zh86GBo5itzy6KOLkCNTVhllkgVKlTAPRYxJ89LL
mjiVeGy54mbOn0Te8ewJtGiTd/Jo+DTKdAfSoSmWNp2aI16MmVSzupFq6KFWLjuhRrXn9WsWljW4
4iirhK1ZK2iVJnH71mLcGWpv0K07MazVF1j5Cv6Sd7DhchPEEjvMOMXdCkgZKS7cuMbefyUxmIOX
tF9lhAP78tO8wOTkz0cu19ycLwKq1+PA8ZptjPYz29Zi68Ytjre33bWD3xae27ds4r2R/zYOfLjz
4jVYc7ZAGbV1EZEdZaZ+vTuofIt2evZOfkn18uhlnJeoOj2UwDXbu4+yvqH8+R0Uq6iPv67+/v39
BdjZDfwJ+NV/KBRoIFVhqZfMghCCFKF7Htmg4IRFbYcXhuVpqB6H5Hl4FYghjnbVgySmGMKFKtKE
4AkstqjSizDK+BmNJsT4xH02MoEjCTo6wWOPSTR4IjlpDEmkHkEuedGPIzTpZF8eQEnKlIPhmJ0H
UmLZ0IvSbdCllwYZCVlpYr4G3XPJsbmccse5GeeadLZZ55tyNnfnnHb2ieeeevoZJ2IKWLkYmQee
c0GYGoSkJKIShYfmogNyKcGjkDIkaaHuRHlpaJnOyOmoG4Y6lV+GzoOiqUSOyWplrr7KWKyyGkZr
rYLdiutX8O3Koa6+8hqsjcAOS1Wxxjb+hWyyP/XKrIDLPtustCBGS21N1l4bU7baiuRst+hxC663
45rF02nlZrUlPOim21SY67rm7qmTWgKBmoAypy+cgf4paL98+itwwAQDbPC+eSKcL7+2tSAeo5VW
NC9TELc7cYYD/mWxCZherEcl+lRIQZMdewwQyaCaPJK4Kv+D78swxyzzzDTXbPPNOOes88489+zz
z0AHLfQU1RX9gdEdnId00pYy3TQHS0P9tNRSRN3o0VNfnfU8WDtNtddibs012GFXLfYFSp/Nndrj
kT3213BrHbfcZbvdhNVvz40B3nnTXffffge+N9ttAy44E3yj3bXeihM+Qdp2Nx752oz+S2543y1n
rvnmnO8BcmvTnUGJyJWm+oSJpYMuesgmfn6Fxp1FFm8g0skecUeT2r6J6T6iidbucMXu+/CkiiH7
aMAXb4buxN8+hiLIN8+7U/Uyr7zx1QsPcSCkWu887tpL/3r2yX/vBTreT7+EOemjgX7410fBPvzm
d/F++eoXGXr7y+OD//jiK18Z5icPAT5PUf/LHxJclxTvTUE8ymMgGSCIOglOkHQWVOACRVZB1XXu
gyAMoQhHSMISmvCESxiACgegABa2sIUqtMEKFzBDFKJgexoID+o8yAEXAoCFMQwiDWngwxfaUAWF
+MsHCGivDvgQiD+MYhEhUEMgutDXijSMoRSnOEQGcLEBWNwiDKN4REs8xSqtU2LohKcdC2bgiVIk
oxYfAEcthhGKL7QjHatYQwfo8Y9xLGNrtsQ/RWVvjT9a4RW7aEQ/KpKMjGwkHiNQx0gycpJQnKQg
u1co5JWkJRrSIeycCEk4epGOYEzlKfM4gUo2cpWBjKMmN/m/esWveLW8pQUWWcpe+lGVlnQlJYdo
SjAuEpCzFGTykig+fHBSh7bcgDCvOEdH8tKSP9RjK+fYx1T+8ZpfPGIomNnG0qgRdBh8ihumGM5N
xoSd7vxCAgAAOw==

------=_NextPart_000_0000_01CBDA5C.3C227A50
Content-Type: application/octet-stream
Content-Transfer-Encoding: base64
Content-Location: http://www.matrixscience.com/cgi/mass_error.pl?mass_error_ppm_1253243570317073

R0lGODlhwgGWAMIAAP///wAAAP8AAADMAAAA/wAAAAAAAAAAACH5BAEAAAAALAAAAADCAZYAAAP+
CLrc/jDKSau9OOvNu/9gKI5kaZ5oqq5s675wLM90bd94ru987//AoHBILBqPyKRyyWw6n9CodEqt
Wq/YrHbL7Xq/4LB4TC6bz+i0es1uu9/wuHxOr9vv+Lx+z+/7/2ABDYIMhICHiE8BhgCCho6JkZJG
kAqPjQuMk5ucOpeWmKCdo6Q0n5inDASrrK0Eqqywq7KvC620uLaxtgK9uQq3urPCtcC7xsPIxQDB
yr/Mx9DJ0svN1M/W2dHa09zV2+Dd4d/i5eTn2OPp0zWnlaETy0W9AqX2gYXw7/FJ9Pf/RRYtyiBw
oKhMF+QBXPiHkaYYChlKzPPw4YuIEzNq3ID+caPHjxE6cvIHEk9Biy5EbiJZsg7Ki9HssWxJp6AN
lTRz4suBU6fPFjNfnHzJoufPoyiChjGKtOkIpS5s1mDqtCoTh1Otar2ClQbVrWCJECJaNKxZRUPJ
ovh6tq0aa27jihV4U67dIV1nsL3Lt0VeGXv7AoGacWxdwVEIS0yr9kRgxD0UQ67wuKTkyWMqg7yM
mUXFrG45d17xF/Do037p6o2JuvUVza5jB4EtuzYP2rZz38Ctu7dp38CP8A5OPMXw4shJHE/Ot7Fx
1syBOy8bHfn0FcuhiK6O5bpxN9u5VxkKmk148ZOyozcr1et66fkweJeg/r3W0hP2eahvvyr+/gip
dMBff061V0GAFrii4DroEMPggw5G6IyE11DoDYQTZlihhhdaqI6H5mC44YgdcvihiSGC2KCGMyDI
EYG6zadPCAPC+JOMoODoQI026qQjPCCIdF6P/vEkwZBEIkWeexEgmSR6PD5Z0o8jRCmlR1RWeeVp
WX4A15aQdRkkmJ0tqReZaEJgZZr/fMYkm3cZdtBvcNolJ5AQ1RnnQWK+qKdcjJX3p5RfDvrkmoaO
hmiimC3KKGSOPipYpJLyRWmldl2KaVyabtpWp55uVWioUJIKI6imaoVqqlWtympTrr56VKyy+kRr
rTndimtLuu660ai+AtdrsL8Sy9ywxk7+hGyyDC3LbE2DRJugCk4+a4dBOSLkHH/VWjvHO5e4uCO1
vni7iTszUuCsuWechBCf6Tag4Lz01mvvvfjmq+++/Pbr778AByzwwAQXbPDB/t6Arrjy7ufwwxxU
ppnEXkLsp4AWazBxxhornE+402Is8sgXl2xyBhuT3DHHGFDMckIVm9KeJtO5HHHMN6u8cs46t/wy
zD0DHXTIQyth88ko/0wZzkj7XLS6TO/ctNBTEw3F0VJXDfXTW/PsddZJK9211mODHTa7aKet9toU
Sfvu22Y8MrPbcWOLJ81pqObunHhOYTe4M/Z5FYKAC77EJ4Vr267i0YI8XryJ842P3Ab+Od43GZGj
AnfcjejN+OVQLPy54UqInq3kY9yZOemHw2s56ziYrjnqOzU+OhqyA764A6tz9XbvnPMe+OZi5AV8
GSgdTwVWr4NeO+LDB//x7bAfgbcomfs9d3zEh7G3anxXb/32m4tPiVTg3832+uy37/778Mcv//xE
DGD/AArgn3/+9ttw/wL/o98JGLaBsaSPbhzQHwDw178GApAGCtyfAFMwELt9AF0QoJICGbjADkYQ
AgFkoP5ECMD+efCDD2QAChtAwhPyr4MTFF4lwEdDC3IvXQf80QY9CEMTPmCHJmwhB/cXxB+GMIAO
KKISeRjD6eGteQ8wHt10GMIUSjCIifcbohWvqEUQPnCHSfyiGLvYRMTpzSFEkWLn/uYBLYJxi3D8
oBzFKAEgwpGLMOQhGWMIxfABiHu6o50FRojHN6qQhYg8JBEnYMcrqpCQS9zjBB1Xwdtl8HehwJYG
6dhDH2KRkIp8JCjr6EMkIlKJo1yhAM2YSU3aUFozm6Eb5tjEs9Cyll1IAAA7

------=_NextPart_000_0000_01CBDA5C.3C227A50--
