# Supplementary material for: Regulation of GacA in Pseudomonas chlororaphis Strains Shows a Niche Specificity
Source: PLoS One. 2015 Sep 17;10(9):e0137553. doi: 10.1371/journal.pone.0137553 (PMC4574860; doi:10.1371/journal.pone.0137553)
Supplement: S3 File — (ZIP) [file pone.0137553.s003.zip › MALDI-TOFMS-data/C38.mht]

From: <Saved by Windows Internet Explorer 7>
Subject: Mascot Search Results: Protein View
Date: Fri, 4 Mar 2011 11:08:25 +0800
MIME-Version: 1.0
Content-Type: multipart/related;
	type="text/html";
	boundary="----=_NextPart_000_0000_01CBDA5C.7B912FB0"
X-MimeOLE: Produced By Microsoft MimeOLE V6.00.2900.2180

This is a multi-part message in MIME format.

------=_NextPart_000_0000_01CBDA5C.7B912FB0
Content-Type: text/html;
	charset="utf-8"
Content-Transfer-Encoding: quoted-printable
Content-Location: http://www.matrixscience.com/cgi/protein_view.pl?file=../data/20110304/FttmrzESR.dat&hit=1

=EF=BB=BF<!DOCTYPE HTML PUBLIC "-//W3C//DTD HTML 4.0 Transitional//EN">
<!-- 0 seconds --><!-- 0 seconds --><!-- 0 seconds =
--><HTML><HEAD><TITLE>Mascot Search Results: Protein View</TITLE>
<META http-equiv=3DContent-Type content=3D"text/html; charset=3Dutf-8">
<META content=3D"MSHTML 6.00.5730.13" name=3DGENERATOR></HEAD>
<BODY vLink=3D#0000ff aLink=3D#0000ff bgColor=3D#ffffff>
<H1><IMG height=3D31=20
src=3D"http://www.matrixscience.com/images/88x31_logo_white.gif" =
width=3D88=20
align=3Dtop border=3D0 NATURALSIZEFLAG=3D"3"> Mascot Search Results</H1>
<H3>Protein View</H3>
<FORM method=3Dpost><INPUT type=3Dhidden =
value=3D../data/20110304/FttmrzESR.dat=20
name=3Dfile> <INPUT type=3Dhidden value=3D1 name=3Dhit> <INPUT =
type=3Dhidden value=3Dfalse=20
name=3Dshowall> <INPUT type=3Dhidden value=3D0 name=3Dave_thresh> <INPUT =
type=3Dhidden=20
value=3D0 name=3D_ignoreionsscorebelow> <INPUT type=3Dhidden =
value=3D0.05=20
name=3D_sigthreshold> <INPUT type=3Dhidden name=3Dreport> <INPUT =
type=3Dhidden value=3D1=20
name=3Ddb_idx> <INPUT type=3Dhidden value=3D32 name=3D_msresflags> =
<INPUT type=3Dhidden=20
value=3D2 name=3D_msresflags2> <INPUT type=3Dhidden value=3D0 =
name=3Dpercolate> <INPUT=20
type=3Dhidden value=3D0 name=3Dpercolate_rt> <FONT=20
face=3D"Courier New,Courier,monospace"><PRE>Match to: <B>gi|15611016</B> =
Score: <B>89</B> Expect: <B>0.0086</B>
<B>hypothetical protein Rv3880c [Mycobacterium tuberculosis H37Rv]</B>

Nominal mass (M<SUB>r</SUB>): <B>12192</B>; Calculated pI value: =
<B>4.73</B>
NCBI BLAST search of <A =
href=3D"http://www.ncbi.nlm.nih.gov/blast/Blast.cgi?ALIGNMENTS=3D50&amp;A=
LIGNMENT_VIEW=3DPairwise&amp;AUTO_FORMAT=3DSemiauto&amp;CDD_SEARCH=3Don&a=
mp;CLIENT=3Dweb&amp;COMPOSITION_BASED_STATISTICS=3Don&amp;DATABASE=3Dnr&a=
mp;DESCRIPTIONS=3D100&amp;ENTREZ_QUERY=3D(none)&amp;EXPECT=3D10&amp;FILTE=
R=3DL&amp;FORMAT_BLOCK_ON_RESPAGE=3DNone&amp;FORMAT_OBJECT=3DAlignment&am=
p;FORMAT_TYPE=3DHTML&amp;GAPCOSTS=3D11+1&amp;I_THRESH=3D0.001&amp;LAYOUT=3D=
TwoWindows&amp;MATRIX_NAME=3DBLOSUM62&amp;NCBI_GI=3Don&amp;PAGE=3DProtein=
s&amp;PROGRAM=3Dblastp&amp;QUERY=3DMSMDELDPHVARALTLAARFQSALDGTLNQMNNGSFRA=
TDEAETVEVTINGHQWLTGLRIEDGLLKKLGAEAVAQRVNEALHNAQAAASAYNDAAGEQLTAALSAMSRAMN=
EGMA&amp;SERVICE=3Dplain&amp;SET_DEFAULTS.x=3D9&amp;SET_DEFAULTS.y=3D5&am=
p;SHOW_OVERVIEW=3Don&amp;WORD_SIZE=3D3&amp;END_OF_HTTPGET=3DYes" =
target=3D_blank>gi|15611016</A> against nr
Unformatted <A =
href=3D"http://www.matrixscience.com/cgi/getseq.pl?NCBInr+gi%7c15611016+s=
eq" target=3D_blank>sequence string</A> for pasting into other =
applications

Taxonomy: <A =
href=3D"http://www.ncbi.nlm.nih.gov/Taxonomy/Browser/wwwtax.cgi?lvl=3D0&a=
mp;id=3D83332" target=3D_blank>Mycobacterium tuberculosis H37Rv</A>
Links to retrieve other entries containing this sequence from NCBI =
Entrez:
<A =
href=3D"http://www.ncbi.nlm.nih.gov/entrez/query.fcgi?cmd=3Dsearch&amp;db=
=3Dprotein&amp;doptcmdl=3Dgenpept&amp;tool=3Dmascot&amp;term=3D31795054" =
target=3D_blank>gi|31795054</A> from <A =
href=3D"http://www.ncbi.nlm.nih.gov/Taxonomy/Browser/wwwtax.cgi?lvl=3D0&a=
mp;id=3D233413" target=3D_blank>Mycobacterium bovis AF2122/97</A>
<A =
href=3D"http://www.ncbi.nlm.nih.gov/entrez/query.fcgi?cmd=3Dsearch&amp;db=
=3Dprotein&amp;doptcmdl=3Dgenpept&amp;tool=3Dmascot&amp;term=3D121639790"=
 target=3D_blank>gi|121639790</A> from <A =
href=3D"http://www.ncbi.nlm.nih.gov/Taxonomy/Browser/wwwtax.cgi?lvl=3D0&a=
mp;id=3D410289" target=3D_blank>Mycobacterium bovis BCG str. Pasteur =
1173P2</A>
<A =
href=3D"http://www.ncbi.nlm.nih.gov/entrez/query.fcgi?cmd=3Dsearch&amp;db=
=3Dprotein&amp;doptcmdl=3Dgenpept&amp;tool=3Dmascot&amp;term=3D148663747"=
 target=3D_blank>gi|148663747</A> from <A =
href=3D"http://www.ncbi.nlm.nih.gov/Taxonomy/Browser/wwwtax.cgi?lvl=3D0&a=
mp;id=3D419947" target=3D_blank>Mycobacterium tuberculosis H37Ra</A>
<A =
href=3D"http://www.ncbi.nlm.nih.gov/entrez/query.fcgi?cmd=3Dsearch&amp;db=
=3Dprotein&amp;doptcmdl=3Dgenpept&amp;tool=3Dmascot&amp;term=3D148825088"=
 target=3D_blank>gi|148825088</A> from <A =
href=3D"http://www.ncbi.nlm.nih.gov/Taxonomy/Browser/wwwtax.cgi?lvl=3D0&a=
mp;id=3D336982" target=3D_blank>Mycobacterium tuberculosis F11</A>
<A =
href=3D"http://www.ncbi.nlm.nih.gov/entrez/query.fcgi?cmd=3Dsearch&amp;db=
=3Dprotein&amp;doptcmdl=3Dgenpept&amp;tool=3Dmascot&amp;term=3D167969419"=
 target=3D_blank>gi|167969419</A> from <A =
href=3D"http://www.ncbi.nlm.nih.gov/Taxonomy/Browser/wwwtax.cgi?lvl=3D0&a=
mp;id=3D419947" target=3D_blank>Mycobacterium tuberculosis H37Ra</A>
<A =
href=3D"http://www.ncbi.nlm.nih.gov/entrez/query.fcgi?cmd=3Dsearch&amp;db=
=3Dprotein&amp;doptcmdl=3Dgenpept&amp;tool=3Dmascot&amp;term=3D215405937"=
 target=3D_blank>gi|215405937</A> from <A =
href=3D"http://www.ncbi.nlm.nih.gov/Taxonomy/Browser/wwwtax.cgi?lvl=3D0&a=
mp;id=3D515616" target=3D_blank>Mycobacterium tuberculosis 02_1987</A>
<A =
href=3D"http://www.ncbi.nlm.nih.gov/entrez/query.fcgi?cmd=3Dsearch&amp;db=
=3Dprotein&amp;doptcmdl=3Dgenpept&amp;tool=3Dmascot&amp;term=3D215413813"=
 target=3D_blank>gi|215413813</A> from <A =
href=3D"http://www.ncbi.nlm.nih.gov/Taxonomy/Browser/wwwtax.cgi?lvl=3D0&a=
mp;id=3D515615" target=3D_blank>Mycobacterium tuberculosis 94_M4241A</A>
<A =
href=3D"http://www.ncbi.nlm.nih.gov/entrez/query.fcgi?cmd=3Dsearch&amp;db=
=3Dprotein&amp;doptcmdl=3Dgenpept&amp;tool=3Dmascot&amp;term=3D215425141"=
 target=3D_blank>gi|215425141</A> from <A =
href=3D"http://www.ncbi.nlm.nih.gov/Taxonomy/Browser/wwwtax.cgi?lvl=3D0&a=
mp;id=3D515617" target=3D_blank>Mycobacterium tuberculosis T92</A>
<A =
href=3D"http://www.ncbi.nlm.nih.gov/entrez/query.fcgi?cmd=3Dsearch&amp;db=
=3Dprotein&amp;doptcmdl=3Dgenpept&amp;tool=3Dmascot&amp;term=3D215432863"=
 target=3D_blank>gi|215432863</A> from <A =
href=3D"http://www.ncbi.nlm.nih.gov/Taxonomy/Browser/wwwtax.cgi?lvl=3D0&a=
mp;id=3D520140" target=3D_blank>Mycobacterium tuberculosis EAS054</A>
<A =
href=3D"http://www.ncbi.nlm.nih.gov/entrez/query.fcgi?cmd=3Dsearch&amp;db=
=3Dprotein&amp;doptcmdl=3Dgenpept&amp;tool=3Dmascot&amp;term=3D215448225"=
 target=3D_blank>gi|215448225</A> from <A =
href=3D"http://www.ncbi.nlm.nih.gov/Taxonomy/Browser/wwwtax.cgi?lvl=3D0&a=
mp;id=3D520141" target=3D_blank>Mycobacterium tuberculosis T85</A>
<A =
href=3D"http://www.ncbi.nlm.nih.gov/entrez/query.fcgi?cmd=3Dsearch&amp;db=
=3Dprotein&amp;doptcmdl=3Dgenpept&amp;tool=3Dmascot&amp;term=3D218755669"=
 target=3D_blank>gi|218755669</A> from <A =
href=3D"http://www.ncbi.nlm.nih.gov/Taxonomy/Browser/wwwtax.cgi?lvl=3D0&a=
mp;id=3D537209" target=3D_blank>Mycobacterium tuberculosis GM 1503</A>
<A =
href=3D"http://www.ncbi.nlm.nih.gov/entrez/query.fcgi?cmd=3Dsearch&amp;db=
=3Dprotein&amp;doptcmdl=3Dgenpept&amp;tool=3Dmascot&amp;term=3D219559980"=
 target=3D_blank>gi|219559980</A> from <A =
href=3D"http://www.ncbi.nlm.nih.gov/Taxonomy/Browser/wwwtax.cgi?lvl=3D0&a=
mp;id=3D537210" target=3D_blank>Mycobacterium tuberculosis T17</A>
<A =
href=3D"http://www.ncbi.nlm.nih.gov/entrez/query.fcgi?cmd=3Dsearch&amp;db=
=3Dprotein&amp;doptcmdl=3Dgenpept&amp;tool=3Dmascot&amp;term=3D224992285"=
 target=3D_blank>gi|224992285</A> from <A =
href=3D"http://www.ncbi.nlm.nih.gov/Taxonomy/Browser/wwwtax.cgi?lvl=3D0&a=
mp;id=3D561275" target=3D_blank>Mycobacterium bovis BCG str. Tokyo =
172</A>
<A =
href=3D"http://www.ncbi.nlm.nih.gov/entrez/query.fcgi?cmd=3Dsearch&amp;db=
=3Dprotein&amp;doptcmdl=3Dgenpept&amp;tool=3Dmascot&amp;term=3D253800930"=
 target=3D_blank>gi|253800930</A> from <A =
href=3D"http://www.ncbi.nlm.nih.gov/Taxonomy/Browser/wwwtax.cgi?lvl=3D0&a=
mp;id=3D478434" target=3D_blank>Mycobacterium tuberculosis KZN 1435</A>
<A =
href=3D"http://www.ncbi.nlm.nih.gov/entrez/query.fcgi?cmd=3Dsearch&amp;db=
=3Dprotein&amp;doptcmdl=3Dgenpept&amp;tool=3Dmascot&amp;term=3D254366423"=
 target=3D_blank>gi|254366423</A> from <A =
href=3D"http://www.ncbi.nlm.nih.gov/Taxonomy/Browser/wwwtax.cgi?lvl=3D0&a=
mp;id=3D395095" target=3D_blank>Mycobacterium tuberculosis str. =
Haarlem</A>
<A =
href=3D"http://www.ncbi.nlm.nih.gov/entrez/query.fcgi?cmd=3Dsearch&amp;db=
=3Dprotein&amp;doptcmdl=3Dgenpept&amp;tool=3Dmascot&amp;term=3D254548885"=
 target=3D_blank>gi|254548885</A> from <A =
href=3D"http://www.ncbi.nlm.nih.gov/Taxonomy/Browser/wwwtax.cgi?lvl=3D0&a=
mp;id=3D555461" target=3D_blank>Mycobacterium tuberculosis '98-R604 =
INH-RIF-EM'</A>
<A =
href=3D"http://www.ncbi.nlm.nih.gov/entrez/query.fcgi?cmd=3Dsearch&amp;db=
=3Dprotein&amp;doptcmdl=3Dgenpept&amp;tool=3Dmascot&amp;term=3D254817886"=
 target=3D_blank>gi|254817886</A> from <A =
href=3D"http://www.ncbi.nlm.nih.gov/Taxonomy/Browser/wwwtax.cgi?lvl=3D0&a=
mp;id=3D478433" target=3D_blank>Mycobacterium tuberculosis KZN 4207</A>
<A =
href=3D"http://www.ncbi.nlm.nih.gov/entrez/query.fcgi?cmd=3Dsearch&amp;db=
=3Dprotein&amp;doptcmdl=3Dgenpept&amp;tool=3Dmascot&amp;term=3D260198939"=
 target=3D_blank>gi|260198939</A> from <A =
href=3D"http://www.ncbi.nlm.nih.gov/Taxonomy/Browser/wwwtax.cgi?lvl=3D0&a=
mp;id=3D611302" target=3D_blank>Mycobacterium tuberculosis T46</A>
<A =
href=3D"http://www.ncbi.nlm.nih.gov/entrez/query.fcgi?cmd=3Dsearch&amp;db=
=3Dprotein&amp;doptcmdl=3Dgenpept&amp;tool=3Dmascot&amp;term=3D260203091"=
 target=3D_blank>gi|260203091</A> from <A =
href=3D"http://www.ncbi.nlm.nih.gov/Taxonomy/Browser/wwwtax.cgi?lvl=3D0&a=
mp;id=3D611304" target=3D_blank>Mycobacterium tuberculosis K85</A>
<A =
href=3D"http://www.ncbi.nlm.nih.gov/entrez/query.fcgi?cmd=3Dsearch&amp;db=
=3Dprotein&amp;doptcmdl=3Dgenpept&amp;tool=3Dmascot&amp;term=3D289441322"=
 target=3D_blank>gi|289441322</A> from <A =
href=3D"http://www.ncbi.nlm.nih.gov/Taxonomy/Browser/wwwtax.cgi?lvl=3D0&a=
mp;id=3D611302" target=3D_blank>Mycobacterium tuberculosis T46</A>
<A =
href=3D"http://www.ncbi.nlm.nih.gov/entrez/query.fcgi?cmd=3Dsearch&amp;db=
=3Dprotein&amp;doptcmdl=3Dgenpept&amp;tool=3Dmascot&amp;term=3D289572139"=
 target=3D_blank>gi|289572139</A> from <A =
href=3D"http://www.ncbi.nlm.nih.gov/Taxonomy/Browser/wwwtax.cgi?lvl=3D0&a=
mp;id=3D537210" target=3D_blank>Mycobacterium tuberculosis T17</A>
<A =
href=3D"http://www.ncbi.nlm.nih.gov/entrez/query.fcgi?cmd=3Dsearch&amp;db=
=3Dprotein&amp;doptcmdl=3Dgenpept&amp;tool=3Dmascot&amp;term=3D289572533"=
 target=3D_blank>gi|289572533</A> from <A =
href=3D"http://www.ncbi.nlm.nih.gov/Taxonomy/Browser/wwwtax.cgi?lvl=3D0&a=
mp;id=3D611304" target=3D_blank>Mycobacterium tuberculosis K85</A>
<A =
href=3D"http://www.ncbi.nlm.nih.gov/entrez/query.fcgi?cmd=3Dsearch&amp;db=
=3Dprotein&amp;doptcmdl=3Dgenpept&amp;tool=3Dmascot&amp;term=3D289747723"=
 target=3D_blank>gi|289747723</A> from <A =
href=3D"http://www.ncbi.nlm.nih.gov/Taxonomy/Browser/wwwtax.cgi?lvl=3D0&a=
mp;id=3D515616" target=3D_blank>Mycobacterium tuberculosis 02_1987</A>
<A =
href=3D"http://www.ncbi.nlm.nih.gov/entrez/query.fcgi?cmd=3Dsearch&amp;db=
=3Dprotein&amp;doptcmdl=3Dgenpept&amp;tool=3Dmascot&amp;term=3D289748415"=
 target=3D_blank>gi|289748415</A> from <A =
href=3D"http://www.ncbi.nlm.nih.gov/Taxonomy/Browser/wwwtax.cgi?lvl=3D0&a=
mp;id=3D515617" target=3D_blank>Mycobacterium tuberculosis T92</A>
<A =
href=3D"http://www.ncbi.nlm.nih.gov/entrez/query.fcgi?cmd=3Dsearch&amp;db=
=3Dprotein&amp;doptcmdl=3Dgenpept&amp;tool=3Dmascot&amp;term=3D289756014"=
 target=3D_blank>gi|289756014</A> from <A =
href=3D"http://www.ncbi.nlm.nih.gov/Taxonomy/Browser/wwwtax.cgi?lvl=3D0&a=
mp;id=3D520140" target=3D_blank>Mycobacterium tuberculosis EAS054</A>
<A =
href=3D"http://www.ncbi.nlm.nih.gov/entrez/query.fcgi?cmd=3Dsearch&amp;db=
=3Dprotein&amp;doptcmdl=3Dgenpept&amp;tool=3Dmascot&amp;term=3D289760050"=
 target=3D_blank>gi|289760050</A> from <A =
href=3D"http://www.ncbi.nlm.nih.gov/Taxonomy/Browser/wwwtax.cgi?lvl=3D0&a=
mp;id=3D520141" target=3D_blank>Mycobacterium tuberculosis T85</A>
<A =
href=3D"http://www.ncbi.nlm.nih.gov/entrez/query.fcgi?cmd=3Dsearch&amp;db=
=3Dprotein&amp;doptcmdl=3Dgenpept&amp;tool=3Dmascot&amp;term=3D289764072"=
 target=3D_blank>gi|289764072</A> from <A =
href=3D"http://www.ncbi.nlm.nih.gov/Taxonomy/Browser/wwwtax.cgi?lvl=3D0&a=
mp;id=3D537209" target=3D_blank>Mycobacterium tuberculosis GM 1503</A>
<A =
href=3D"http://www.ncbi.nlm.nih.gov/entrez/query.fcgi?cmd=3Dsearch&amp;db=
=3Dprotein&amp;doptcmdl=3Dgenpept&amp;tool=3Dmascot&amp;term=3D294995566"=
 target=3D_blank>gi|294995566</A> from <A =
href=3D"http://www.ncbi.nlm.nih.gov/Taxonomy/Browser/wwwtax.cgi?lvl=3D0&a=
mp;id=3D164513" target=3D_blank>Mycobacterium tuberculosis 210</A>
<A =
href=3D"http://www.ncbi.nlm.nih.gov/entrez/query.fcgi?cmd=3Dsearch&amp;db=
=3Dprotein&amp;doptcmdl=3Dgenpept&amp;tool=3Dmascot&amp;term=3D297636566"=
 target=3D_blank>gi|297636566</A> from <A =
href=3D"http://www.ncbi.nlm.nih.gov/Taxonomy/Browser/wwwtax.cgi?lvl=3D0&a=
mp;id=3D478433" target=3D_blank>Mycobacterium tuberculosis KZN 4207</A>
<A =
href=3D"http://www.ncbi.nlm.nih.gov/entrez/query.fcgi?cmd=3Dsearch&amp;db=
=3Dprotein&amp;doptcmdl=3Dgenpept&amp;tool=3Dmascot&amp;term=3D297733561"=
 target=3D_blank>gi|297733561</A> from <A =
href=3D"http://www.ncbi.nlm.nih.gov/Taxonomy/Browser/wwwtax.cgi?lvl=3D0&a=
mp;id=3D663886" target=3D_blank>Mycobacterium tuberculosis KZN R506</A>
<A =
href=3D"http://www.ncbi.nlm.nih.gov/entrez/query.fcgi?cmd=3Dsearch&amp;db=
=3Dprotein&amp;doptcmdl=3Dgenpept&amp;tool=3Dmascot&amp;term=3D298527353"=
 target=3D_blank>gi|298527353</A> from <A =
href=3D"http://www.ncbi.nlm.nih.gov/Taxonomy/Browser/wwwtax.cgi?lvl=3D0&a=
mp;id=3D515615" target=3D_blank>Mycobacterium tuberculosis 94_M4241A</A>
<A =
href=3D"http://www.ncbi.nlm.nih.gov/entrez/query.fcgi?cmd=3Dsearch&amp;db=
=3Dprotein&amp;doptcmdl=3Dgenpept&amp;tool=3Dmascot&amp;term=3D306778246"=
 target=3D_blank>gi|306778246</A> from <A =
href=3D"http://www.ncbi.nlm.nih.gov/Taxonomy/Browser/wwwtax.cgi?lvl=3D0&a=
mp;id=3D675512" target=3D_blank>Mycobacterium tuberculosis SUMu001</A>
<A =
href=3D"http://www.ncbi.nlm.nih.gov/entrez/query.fcgi?cmd=3Dsearch&amp;db=
=3Dprotein&amp;doptcmdl=3Dgenpept&amp;tool=3Dmascot&amp;term=3D306778774"=
 target=3D_blank>gi|306778774</A> from <A =
href=3D"http://www.ncbi.nlm.nih.gov/Taxonomy/Browser/wwwtax.cgi?lvl=3D0&a=
mp;id=3D675513" target=3D_blank>Mycobacterium tuberculosis SUMu002</A>
<A =
href=3D"http://www.ncbi.nlm.nih.gov/entrez/query.fcgi?cmd=3Dsearch&amp;db=
=3Dprotein&amp;doptcmdl=3Dgenpept&amp;tool=3Dmascot&amp;term=3D306786802"=
 target=3D_blank>gi|306786802</A> from <A =
href=3D"http://www.ncbi.nlm.nih.gov/Taxonomy/Browser/wwwtax.cgi?lvl=3D0&a=
mp;id=3D675514" target=3D_blank>Mycobacterium tuberculosis SUMu003</A>
<A =
href=3D"http://www.ncbi.nlm.nih.gov/entrez/query.fcgi?cmd=3Dsearch&amp;db=
=3Dprotein&amp;doptcmdl=3Dgenpept&amp;tool=3Dmascot&amp;term=3D306786930"=
 target=3D_blank>gi|306786930</A> from <A =
href=3D"http://www.ncbi.nlm.nih.gov/Taxonomy/Browser/wwwtax.cgi?lvl=3D0&a=
mp;id=3D675515" target=3D_blank>Mycobacterium tuberculosis SUMu004</A>
<A =
href=3D"http://www.ncbi.nlm.nih.gov/entrez/query.fcgi?cmd=3Dsearch&amp;db=
=3Dprotein&amp;doptcmdl=3Dgenpept&amp;tool=3Dmascot&amp;term=3D306791485"=
 target=3D_blank>gi|306791485</A> from <A =
href=3D"http://www.ncbi.nlm.nih.gov/Taxonomy/Browser/wwwtax.cgi?lvl=3D0&a=
mp;id=3D675516" target=3D_blank>Mycobacterium tuberculosis SUMu005</A>
<A =
href=3D"http://www.ncbi.nlm.nih.gov/entrez/query.fcgi?cmd=3Dsearch&amp;db=
=3Dprotein&amp;doptcmdl=3Dgenpept&amp;tool=3Dmascot&amp;term=3D306795550"=
 target=3D_blank>gi|306795550</A> from <A =
href=3D"http://www.ncbi.nlm.nih.gov/Taxonomy/Browser/wwwtax.cgi?lvl=3D0&a=
mp;id=3D675517" target=3D_blank>Mycobacterium tuberculosis SUMu006</A>
<A =
href=3D"http://www.ncbi.nlm.nih.gov/entrez/query.fcgi?cmd=3Dsearch&amp;db=
=3Dprotein&amp;doptcmdl=3Dgenpept&amp;tool=3Dmascot&amp;term=3D306801526"=
 target=3D_blank>gi|306801526</A> from <A =
href=3D"http://www.ncbi.nlm.nih.gov/Taxonomy/Browser/wwwtax.cgi?lvl=3D0&a=
mp;id=3D675519" target=3D_blank>Mycobacterium tuberculosis SUMu008</A>
<A =
href=3D"http://www.ncbi.nlm.nih.gov/entrez/query.fcgi?cmd=3Dsearch&amp;db=
=3Dprotein&amp;doptcmdl=3Dgenpept&amp;tool=3Dmascot&amp;term=3D306974363"=
 target=3D_blank>gi|306974363</A> from <A =
href=3D"http://www.ncbi.nlm.nih.gov/Taxonomy/Browser/wwwtax.cgi?lvl=3D0&a=
mp;id=3D675521" target=3D_blank>Mycobacterium tuberculosis SUMu010</A>
<A =
href=3D"http://www.ncbi.nlm.nih.gov/entrez/query.fcgi?cmd=3Dsearch&amp;db=
=3Dprotein&amp;doptcmdl=3Dgenpept&amp;tool=3Dmascot&amp;term=3D307082070"=
 target=3D_blank>gi|307082070</A> from <A =
href=3D"http://www.ncbi.nlm.nih.gov/Taxonomy/Browser/wwwtax.cgi?lvl=3D0&a=
mp;id=3D675522" target=3D_blank>Mycobacterium tuberculosis SUMu011</A>
<A =
href=3D"http://www.ncbi.nlm.nih.gov/entrez/query.fcgi?cmd=3Dsearch&amp;db=
=3Dprotein&amp;doptcmdl=3Dgenpept&amp;tool=3Dmascot&amp;term=3D307086679"=
 target=3D_blank>gi|307086679</A> from <A =
href=3D"http://www.ncbi.nlm.nih.gov/Taxonomy/Browser/wwwtax.cgi?lvl=3D0&a=
mp;id=3D675523" target=3D_blank>Mycobacterium tuberculosis SUMu012</A>
<A =
href=3D"http://www.ncbi.nlm.nih.gov/entrez/query.fcgi?cmd=3Dsearch&amp;db=
=3Dprotein&amp;doptcmdl=3Dgenpept&amp;tool=3Dmascot&amp;term=3D313660892"=
 target=3D_blank>gi|313660892</A> from <A =
href=3D"http://www.ncbi.nlm.nih.gov/Taxonomy/Browser/wwwtax.cgi?lvl=3D0&a=
mp;id=3D663887" target=3D_blank>Mycobacterium tuberculosis KZN V2475</A>
<A =
href=3D"http://www.ncbi.nlm.nih.gov/entrez/query.fcgi?cmd=3Dsearch&amp;db=
=3Dprotein&amp;doptcmdl=3Dgenpept&amp;tool=3Dmascot&amp;term=3D81556468" =
target=3D_blank>gi|81556468</A> from <A =
href=3D"http://www.ncbi.nlm.nih.gov/Taxonomy/Browser/wwwtax.cgi?lvl=3D0&a=
mp;id=3D1773" target=3D_blank>Mycobacterium tuberculosis</A>
<A =
href=3D"http://www.ncbi.nlm.nih.gov/entrez/query.fcgi?cmd=3Dsearch&amp;db=
=3Dprotein&amp;doptcmdl=3Dgenpept&amp;tool=3Dmascot&amp;term=3D2960232" =
target=3D_blank>gi|2960232</A> from <A =
href=3D"http://www.ncbi.nlm.nih.gov/Taxonomy/Browser/wwwtax.cgi?lvl=3D0&a=
mp;id=3D83332" target=3D_blank>Mycobacterium tuberculosis H37Rv</A>
<A =
href=3D"http://www.ncbi.nlm.nih.gov/entrez/query.fcgi?cmd=3Dsearch&amp;db=
=3Dprotein&amp;doptcmdl=3Dgenpept&amp;tool=3Dmascot&amp;term=3D31620652" =
target=3D_blank>gi|31620652</A> from <A =
href=3D"http://www.ncbi.nlm.nih.gov/Taxonomy/Browser/wwwtax.cgi?lvl=3D0&a=
mp;id=3D233413" target=3D_blank>Mycobacterium bovis AF2122/97</A>
<A =
href=3D"http://www.ncbi.nlm.nih.gov/entrez/query.fcgi?cmd=3Dsearch&amp;db=
=3Dprotein&amp;doptcmdl=3Dgenpept&amp;tool=3Dmascot&amp;term=3D121495438"=
 target=3D_blank>gi|121495438</A> from <A =
href=3D"http://www.ncbi.nlm.nih.gov/Taxonomy/Browser/wwwtax.cgi?lvl=3D0&a=
mp;id=3D410289" target=3D_blank>Mycobacterium bovis BCG str. Pasteur =
1173P2</A>
<A =
href=3D"http://www.ncbi.nlm.nih.gov/entrez/query.fcgi?cmd=3Dsearch&amp;db=
=3Dprotein&amp;doptcmdl=3Dgenpept&amp;tool=3Dmascot&amp;term=3D134151935"=
 target=3D_blank>gi|134151935</A> from <A =
href=3D"http://www.ncbi.nlm.nih.gov/Taxonomy/Browser/wwwtax.cgi?lvl=3D0&a=
mp;id=3D395095" target=3D_blank>Mycobacterium tuberculosis str. =
Haarlem</A>
<A =
href=3D"http://www.ncbi.nlm.nih.gov/entrez/query.fcgi?cmd=3Dsearch&amp;db=
=3Dprotein&amp;doptcmdl=3Dgenpept&amp;tool=3Dmascot&amp;term=3D148507899"=
 target=3D_blank>gi|148507899</A> from <A =
href=3D"http://www.ncbi.nlm.nih.gov/Taxonomy/Browser/wwwtax.cgi?lvl=3D0&a=
mp;id=3D419947" target=3D_blank>Mycobacterium tuberculosis H37Ra</A>
<A =
href=3D"http://www.ncbi.nlm.nih.gov/entrez/query.fcgi?cmd=3Dsearch&amp;db=
=3Dprotein&amp;doptcmdl=3Dgenpept&amp;tool=3Dmascot&amp;term=3D148723615"=
 target=3D_blank>gi|148723615</A> from <A =
href=3D"http://www.ncbi.nlm.nih.gov/Taxonomy/Browser/wwwtax.cgi?lvl=3D0&a=
mp;id=3D336982" target=3D_blank>Mycobacterium tuberculosis F11</A>
<A =
href=3D"http://www.ncbi.nlm.nih.gov/entrez/query.fcgi?cmd=3Dsearch&amp;db=
=3Dprotein&amp;doptcmdl=3Dgenpept&amp;tool=3Dmascot&amp;term=3D224775401"=
 target=3D_blank>gi|224775401</A> from <A =
href=3D"http://www.ncbi.nlm.nih.gov/Taxonomy/Browser/wwwtax.cgi?lvl=3D0&a=
mp;id=3D561275" target=3D_blank>Mycobacterium bovis BCG str. Tokyo =
172</A>
<A =
href=3D"http://www.ncbi.nlm.nih.gov/entrez/query.fcgi?cmd=3Dsearch&amp;db=
=3Dprotein&amp;doptcmdl=3Dgenpept&amp;tool=3Dmascot&amp;term=3D253322434"=
 target=3D_blank>gi|253322434</A> from <A =
href=3D"http://www.ncbi.nlm.nih.gov/Taxonomy/Browser/wwwtax.cgi?lvl=3D0&a=
mp;id=3D478434" target=3D_blank>Mycobacterium tuberculosis KZN 1435</A>
<A =
href=3D"http://www.ncbi.nlm.nih.gov/entrez/query.fcgi?cmd=3Dsearch&amp;db=
=3Dprotein&amp;doptcmdl=3Dgenpept&amp;tool=3Dmascot&amp;term=3D289414241"=
 target=3D_blank>gi|289414241</A> from <A =
href=3D"http://www.ncbi.nlm.nih.gov/Taxonomy/Browser/wwwtax.cgi?lvl=3D0&a=
mp;id=3D611302" target=3D_blank>Mycobacterium tuberculosis T46</A>
<A =
href=3D"http://www.ncbi.nlm.nih.gov/entrez/query.fcgi?cmd=3Dsearch&amp;db=
=3Dprotein&amp;doptcmdl=3Dgenpept&amp;tool=3Dmascot&amp;term=3D289536964"=
 target=3D_blank>gi|289536964</A> from <A =
href=3D"http://www.ncbi.nlm.nih.gov/Taxonomy/Browser/wwwtax.cgi?lvl=3D0&a=
mp;id=3D611304" target=3D_blank>Mycobacterium tuberculosis K85</A>
<A =
href=3D"http://www.ncbi.nlm.nih.gov/entrez/query.fcgi?cmd=3Dsearch&amp;db=
=3Dprotein&amp;doptcmdl=3Dgenpept&amp;tool=3Dmascot&amp;term=3D289545894"=
 target=3D_blank>gi|289545894</A> from <A =
href=3D"http://www.ncbi.nlm.nih.gov/Taxonomy/Browser/wwwtax.cgi?lvl=3D0&a=
mp;id=3D537210" target=3D_blank>Mycobacterium tuberculosis T17</A>
<A =
href=3D"http://www.ncbi.nlm.nih.gov/entrez/query.fcgi?cmd=3Dsearch&amp;db=
=3Dprotein&amp;doptcmdl=3Dgenpept&amp;tool=3Dmascot&amp;term=3D289688251"=
 target=3D_blank>gi|289688251</A> from <A =
href=3D"http://www.ncbi.nlm.nih.gov/Taxonomy/Browser/wwwtax.cgi?lvl=3D0&a=
mp;id=3D515616" target=3D_blank>Mycobacterium tuberculosis 02_1987</A>
<A =
href=3D"http://www.ncbi.nlm.nih.gov/entrez/query.fcgi?cmd=3Dsearch&amp;db=
=3Dprotein&amp;doptcmdl=3Dgenpept&amp;tool=3Dmascot&amp;term=3D289689002"=
 target=3D_blank>gi|289689002</A> from <A =
href=3D"http://www.ncbi.nlm.nih.gov/Taxonomy/Browser/wwwtax.cgi?lvl=3D0&a=
mp;id=3D515617" target=3D_blank>Mycobacterium tuberculosis T92</A>
<A =
href=3D"http://www.ncbi.nlm.nih.gov/entrez/query.fcgi?cmd=3Dsearch&amp;db=
=3Dprotein&amp;doptcmdl=3Dgenpept&amp;tool=3Dmascot&amp;term=3D289696601"=
 target=3D_blank>gi|289696601</A> from <A =
href=3D"http://www.ncbi.nlm.nih.gov/Taxonomy/Browser/wwwtax.cgi?lvl=3D0&a=
mp;id=3D520140" target=3D_blank>Mycobacterium tuberculosis EAS054</A>
<A =
href=3D"http://www.ncbi.nlm.nih.gov/entrez/query.fcgi?cmd=3Dsearch&amp;db=
=3Dprotein&amp;doptcmdl=3Dgenpept&amp;tool=3Dmascot&amp;term=3D289711578"=
 target=3D_blank>gi|289711578</A> from <A =
href=3D"http://www.ncbi.nlm.nih.gov/Taxonomy/Browser/wwwtax.cgi?lvl=3D0&a=
mp;id=3D537209" target=3D_blank>Mycobacterium tuberculosis GM 1503</A>
<A =
href=3D"http://www.ncbi.nlm.nih.gov/entrez/query.fcgi?cmd=3Dsearch&amp;db=
=3Dprotein&amp;doptcmdl=3Dgenpept&amp;tool=3Dmascot&amp;term=3D289715614"=
 target=3D_blank>gi|289715614</A> from <A =
href=3D"http://www.ncbi.nlm.nih.gov/Taxonomy/Browser/wwwtax.cgi?lvl=3D0&a=
mp;id=3D520141" target=3D_blank>Mycobacterium tuberculosis T85</A>
<A =
href=3D"http://www.ncbi.nlm.nih.gov/entrez/query.fcgi?cmd=3Dsearch&amp;db=
=3Dprotein&amp;doptcmdl=3Dgenpept&amp;tool=3Dmascot&amp;term=3D298497147"=
 target=3D_blank>gi|298497147</A> from <A =
href=3D"http://www.ncbi.nlm.nih.gov/Taxonomy/Browser/wwwtax.cgi?lvl=3D0&a=
mp;id=3D515615" target=3D_blank>Mycobacterium tuberculosis 94_M4241A</A>
<A =
href=3D"http://www.ncbi.nlm.nih.gov/entrez/query.fcgi?cmd=3Dsearch&amp;db=
=3Dprotein&amp;doptcmdl=3Dgenpept&amp;tool=3Dmascot&amp;term=3D308213399"=
 target=3D_blank>gi|308213399</A> from <A =
href=3D"http://www.ncbi.nlm.nih.gov/Taxonomy/Browser/wwwtax.cgi?lvl=3D0&a=
mp;id=3D675512" target=3D_blank>Mycobacterium tuberculosis SUMu001</A>
<A =
href=3D"http://www.ncbi.nlm.nih.gov/entrez/query.fcgi?cmd=3Dsearch&amp;db=
=3Dprotein&amp;doptcmdl=3Dgenpept&amp;tool=3Dmascot&amp;term=3D308328114"=
 target=3D_blank>gi|308328114</A> from <A =
href=3D"http://www.ncbi.nlm.nih.gov/Taxonomy/Browser/wwwtax.cgi?lvl=3D0&a=
mp;id=3D675513" target=3D_blank>Mycobacterium tuberculosis SUMu002</A>
<A =
href=3D"http://www.ncbi.nlm.nih.gov/entrez/query.fcgi?cmd=3Dsearch&amp;db=
=3Dprotein&amp;doptcmdl=3Dgenpept&amp;tool=3Dmascot&amp;term=3D308328576"=
 target=3D_blank>gi|308328576</A> from <A =
href=3D"http://www.ncbi.nlm.nih.gov/Taxonomy/Browser/wwwtax.cgi?lvl=3D0&a=
mp;id=3D675514" target=3D_blank>Mycobacterium tuberculosis SUMu003</A>
<A =
href=3D"http://www.ncbi.nlm.nih.gov/entrez/query.fcgi?cmd=3Dsearch&amp;db=
=3Dprotein&amp;doptcmdl=3Dgenpept&amp;tool=3Dmascot&amp;term=3D308336357"=
 target=3D_blank>gi|308336357</A> from <A =
href=3D"http://www.ncbi.nlm.nih.gov/Taxonomy/Browser/wwwtax.cgi?lvl=3D0&a=
mp;id=3D675515" target=3D_blank>Mycobacterium tuberculosis SUMu004</A>
<A =
href=3D"http://www.ncbi.nlm.nih.gov/entrez/query.fcgi?cmd=3Dsearch&amp;db=
=3Dprotein&amp;doptcmdl=3Dgenpept&amp;tool=3Dmascot&amp;term=3D308339946"=
 target=3D_blank>gi|308339946</A> from <A =
href=3D"http://www.ncbi.nlm.nih.gov/Taxonomy/Browser/wwwtax.cgi?lvl=3D0&a=
mp;id=3D675516" target=3D_blank>Mycobacterium tuberculosis SUMu005</A>
<A =
href=3D"http://www.ncbi.nlm.nih.gov/entrez/query.fcgi?cmd=3Dsearch&amp;db=
=3Dprotein&amp;doptcmdl=3Dgenpept&amp;tool=3Dmascot&amp;term=3D308343847"=
 target=3D_blank>gi|308343847</A> from <A =
href=3D"http://www.ncbi.nlm.nih.gov/Taxonomy/Browser/wwwtax.cgi?lvl=3D0&a=
mp;id=3D675517" target=3D_blank>Mycobacterium tuberculosis SUMu006</A>
<A =
href=3D"http://www.ncbi.nlm.nih.gov/entrez/query.fcgi?cmd=3Dsearch&amp;db=
=3Dprotein&amp;doptcmdl=3Dgenpept&amp;tool=3Dmascot&amp;term=3D308351660"=
 target=3D_blank>gi|308351660</A> from <A =
href=3D"http://www.ncbi.nlm.nih.gov/Taxonomy/Browser/wwwtax.cgi?lvl=3D0&a=
mp;id=3D675519" target=3D_blank>Mycobacterium tuberculosis SUMu008</A>
<A =
href=3D"http://www.ncbi.nlm.nih.gov/entrez/query.fcgi?cmd=3Dsearch&amp;db=
=3Dprotein&amp;doptcmdl=3Dgenpept&amp;tool=3Dmascot&amp;term=3D308356261"=
 target=3D_blank>gi|308356261</A> from <A =
href=3D"http://www.ncbi.nlm.nih.gov/Taxonomy/Browser/wwwtax.cgi?lvl=3D0&a=
mp;id=3D675521" target=3D_blank>Mycobacterium tuberculosis SUMu010</A>
<A =
href=3D"http://www.ncbi.nlm.nih.gov/entrez/query.fcgi?cmd=3Dsearch&amp;db=
=3Dprotein&amp;doptcmdl=3Dgenpept&amp;tool=3Dmascot&amp;term=3D308360253"=
 target=3D_blank>gi|308360253</A> from <A =
href=3D"http://www.ncbi.nlm.nih.gov/Taxonomy/Browser/wwwtax.cgi?lvl=3D0&a=
mp;id=3D675522" target=3D_blank>Mycobacterium tuberculosis SUMu011</A>
<A =
href=3D"http://www.ncbi.nlm.nih.gov/entrez/query.fcgi?cmd=3Dsearch&amp;db=
=3Dprotein&amp;doptcmdl=3Dgenpept&amp;tool=3Dmascot&amp;term=3D308363897"=
 target=3D_blank>gi|308363897</A> from <A =
href=3D"http://www.ncbi.nlm.nih.gov/Taxonomy/Browser/wwwtax.cgi?lvl=3D0&a=
mp;id=3D675523" target=3D_blank>Mycobacterium tuberculosis SUMu012</A>
<A =
href=3D"http://www.ncbi.nlm.nih.gov/entrez/query.fcgi?cmd=3Dsearch&amp;db=
=3Dprotein&amp;doptcmdl=3Dgenpept&amp;tool=3Dmascot&amp;term=3D323717297"=
 target=3D_blank>gi|323717297</A> (no taxonomy information for this =
entry)

Fixed modifications: Carbamidomethyl (C)
Variable modifications: Oxidation (M)
Cleavage by Trypsin: cuts C-term side of KR unless next residue is P
Number of mass values searched: <B>39</B>
Number of mass values matched: <B>5</B>
Sequence Coverage: <B>51%</B>

Matched peptides shown in <B><FONT color=3D#ff0000>Bold Red</FONT></B>

     <B>1</B> <B><FONT color=3D#ff0000>MSMDELDPHV ARALTLAARF QSALDGTLNQ =
MNNGSFRATD EAETVEVTIN </FONT></B>
<B>    51<FONT color=3D#ff0000> GHQWLTGLR</FONT></B>I EDGLLKKLGA =
EAVAQRVNEA LHNAQAAASA YNDAAGEQLT=20
<B>   101</B> AALSAMSRAM NEGMA
</PRE></FONT>
<P><INPUT onclick=3D"this.form.showall.value=3D'true'; return true" =
type=3Dsubmit value=3D"Show predicted peptides also">=20

<P><INPUT type=3Dsubmit value=3D"Sort Peptides By">&nbsp; <INPUT =
type=3Dradio CHECKED=20
value=3Dstartup name=3Dsort>Residue Number&nbsp; <INPUT type=3Dradio =
value=3Dmassup=20
name=3Dsort>Increasing Mass&nbsp; <INPUT type=3Dradio value=3Dmassdown=20
name=3Dsort>Decreasing Mass&nbsp; <FONT face=3D"Courier =
New,Courier,monospace"><PRE><B> Start - End     Observed    Mr(expt)   =
Mr(calc)     Delta   Miss Sequence</B>
<B><FONT color=3D#ff0000>     1 - 12     1432.8092  1431.8019  1431.6122 =
    0.1897     0  -.MSMDELDPHVAR.A </FONT></B> 2 Oxidation (M)=20
<B><FONT color=3D#ff0000>     1 - 19     2097.1054  2096.0981  2096.0506 =
    0.0475     1  -.MSMDELDPHVARALTLAAR.F </FONT></B>=20
<B><FONT color=3D#ff0000>     2 - 19     1966.0467  1965.0394  1965.0102 =
    0.0292     1  M.SMDELDPHVARALTLAAR.F </FONT></B>=20
<B><FONT color=3D#ff0000>    13 - 37     2712.4214  2711.4142  2711.3449 =
    0.0692     1  R.ALTLAARFQSALDGTLNQMNNGSFR.A </FONT></B> Oxidation =
(M)=20
<B><FONT color=3D#ff0000>    38 - 59     2440.1820  2439.1747  2439.2030 =
   -0.0283     0  R.ATDEAETVEVTINGHQWLTGLR.I </FONT></B>=20

<B>No match to: </B>1066.0693, 1066.5475, 1072.1039, 1087.5563, =
1088.5336, 1252.6804, 1274.6532, 1277.1058, 1390.6880, 1410.7968, =
1412.6807, 1574.8169, 1886.5707, 1920.9058, 1928.9905, 1944.0596, =
1950.1022, 1958.9144, 2075.1378, 2119.0940, 2141.0546, 2211.1040, =
2233.0783, 2462.1718, 2474.3398, 2478.2809, 2484.1789, 2496.2841, =
2500.2667, 2506.1677, 2518.2619, 2522.2692, 2690.4518, 2734.4182
<P><IMG height=3D150 alt=3D"Error Distribution" =
src=3D"http://www.matrixscience.com/cgi/mass_error.pl?mass_error_27339679=
47413603" width=3D450><IMG height=3D150 alt=3D"Error Distribution (ppm)" =
src=3D"http://www.matrixscience.com/cgi/mass_error.pl?mass_error_ppm_1283=
320690026254" width=3D450>
</FORM><HR>
LOCUS       NP_218397                115 aa            linear   BCT =
13-FEB-2011
DEFINITION  hypothetical protein Rv3880c [Mycobacterium tuberculosis =
H37Rv].
ACCESSION   NP_218397
VERSION     NP_218397.1  GI:15611016
DBLINK      Project: <A =
href=3D"http://eutils.ncbi.nlm.nih.gov/entrez/eutils/%22http://eutils.ncb=
i.nlm.nih.gov:80/genomeprj/57777%22">57777</A>
DBSOURCE    REFSEQ: accession <A =
href=3D"http://eutils.ncbi.nlm.nih.gov/entrez/eutils/%22http://eutils.ncb=
i.nlm.nih.gov:80/nuccore/57116681%22">NC_000962.2</A>
KEYWORDS    complete genome.
SOURCE      Mycobacterium tuberculosis H37Rv
  ORGANISM  <A =
href=3D'http://eutils.ncbi.nlm.nih.gov/entrez/eutils/%22http://eutils.ncb=
i.nlm.nih.gov:80/Taxonomy/Browser/wwwtax.cgi?id=3D83332"'>Mycobacterium =
tuberculosis H37Rv</A>
            Bacteria; Actinobacteria; Actinobacteridae; Actinomycetales;
            Corynebacterineae; Mycobacteriaceae; Mycobacterium; =
Mycobacterium
            tuberculosis complex.
REFERENCE   1  (residues 1 to 115)
  AUTHORS   Wolfe,L.M., Mahaffey,S.B., Kruh,N.A. and Dobos,K.M.
  TITLE     Proteomic definition of the cell wall of Mycobacterium =
tuberculosis
  JOURNAL   J. Proteome Res. 9 (11), 5816-5826 (2010)
   PUBMED   <A =
href=3D"http://eutils.ncbi.nlm.nih.gov/entrez/eutils/%22http://eutils.ncb=
i.nlm.nih.gov:80/pubmed/20825248%22">20825248</A>
REFERENCE   2  (residues 1 to 115)
  AUTHORS   Krawczyk,J., Kohl,T.A., Goesmann,A., Kalinowski,J. and =
Baumbach,J.
  TITLE     From Corynebacterium glutamicum to Mycobacterium
            tuberculosis--towards transfers of gene regulatory networks =
and
            integrated data analyses with MycoRegNet
  JOURNAL   Nucleic Acids Res. 37 (14), E97 (2009)
   PUBMED   <A =
href=3D"http://eutils.ncbi.nlm.nih.gov/entrez/eutils/%22http://eutils.ncb=
i.nlm.nih.gov:80/pubmed/19494184%22">19494184</A>
REFERENCE   3  (residues 1 to 115)
  AUTHORS   Song,H., Sandie,R., Wang,Y., Andrade-Navarro,M.A. and =
Niederweis,M.
  TITLE     Identification of outer membrane proteins of Mycobacterium
            tuberculosis
  JOURNAL   Tuberculosis (Edinb) 88 (6), 526-544 (2008)
   PUBMED   <A =
href=3D"http://eutils.ncbi.nlm.nih.gov/entrez/eutils/%22http://eutils.ncb=
i.nlm.nih.gov:80/pubmed/18439872%22">18439872</A>
REFERENCE   4  (residues 1 to 115)
  AUTHORS   Raman,K., Yeturu,K. and Chandra,N.
  TITLE     targetTB: a target identification pipeline for Mycobacterium
            tuberculosis through an interactome, reactome and =
genome-scale
            structural analysis
  JOURNAL   BMC Syst Biol 2, 109 (2008)
   PUBMED   <A =
href=3D"http://eutils.ncbi.nlm.nih.gov/entrez/eutils/%22http://eutils.ncb=
i.nlm.nih.gov:80/pubmed/19099550%22">19099550</A>
  REMARK    Publication Status: Online-Only
REFERENCE   5  (residues 1 to 115)
  AUTHORS   Rehren,G., Walters,S., Fontan,P., Smith,I. and Zarraga,A.M.
  TITLE     Differential gene expression between Mycobacterium bovis and
            Mycobacterium tuberculosis
  JOURNAL   Tuberculosis (Edinb) 87 (4), 347-359 (2007)
   PUBMED   <A =
href=3D"http://eutils.ncbi.nlm.nih.gov/entrez/eutils/%22http://eutils.ncb=
i.nlm.nih.gov:80/pubmed/17433778%22">17433778</A>
REFERENCE   6  (residues 1 to 115)
  AUTHORS   Sidders,B., Withers,M., Kendall,S.L., Bacon,J., =
Waddell,S.J.,
            Hinds,J., Golby,P., Movahedzadeh,F., Cox,R.A., Frita,R., Ten
            Bokum,A.M., Wernisch,L. and Stoker,N.G.
  TITLE     Quantification of global transcription patterns in =
prokaryotes
            using spotted microarrays
  JOURNAL   Genome Biol. 8 (12), R265 (2007)
   PUBMED   <A =
href=3D"http://eutils.ncbi.nlm.nih.gov/entrez/eutils/%22http://eutils.ncb=
i.nlm.nih.gov:80/pubmed/18078514%22">18078514</A>
  REMARK    Publication Status: Online-Only
REFERENCE   7  (residues 1 to 115)
  AUTHORS   Fu,L.M. and Fu-Liu,C.S.
  TITLE     The gene expression data of Mycobacterium tuberculosis based =
on
            Affymetrix gene chips provide insight into regulatory and
            hypothetical genes
  JOURNAL   BMC Microbiol. 7, 37 (2007)
   PUBMED   <A =
href=3D"http://eutils.ncbi.nlm.nih.gov/entrez/eutils/%22http://eutils.ncb=
i.nlm.nih.gov:80/pubmed/17501996%22">17501996</A>
  REMARK    Publication Status: Online-Only
REFERENCE   8  (residues 1 to 115)
  AUTHORS   Danelishvili,L., Wu,M., Young,L.S. and Bermudez,L.E.
  TITLE     Genomic approach to identifying the putative target of and
            mechanisms of resistance to mefloquine in mycobacteria
  JOURNAL   Antimicrob. Agents Chemother. 49 (9), 3707-3714 (2005)
   PUBMED   <A =
href=3D"http://eutils.ncbi.nlm.nih.gov/entrez/eutils/%22http://eutils.ncb=
i.nlm.nih.gov:80/pubmed/16127044%22">16127044</A>
REFERENCE   9
  AUTHORS   Camus,J.C., Pryor,M.J., Medigue,C. and Cole,S.T.
  TITLE     Re-annotation of the genome sequence of Mycobacterium =
tuberculosis
            H37Rv
  JOURNAL   Microbiology (Reading, Engl.) 148 (PT 10), 2967-2973 (2002)
   PUBMED   <A =
href=3D"http://eutils.ncbi.nlm.nih.gov/entrez/eutils/%22http://eutils.ncb=
i.nlm.nih.gov:80/pubmed/12368430%22">12368430</A>
REFERENCE   10 (residues 1 to 115)
  AUTHORS   Cole,S.T., Brosch,R., Parkhill,J., Garnier,T., Churcher,C.,
            Harris,D., Gordon,S.V., Eiglmeier,K., Gas,S., Barry,C.E. =
III,
            Tekaia,F., Badcock,K., Basham,D., Brown,D., =
Chillingworth,T.,
            Connor,R., Davies,R., Devlin,K., Feltwell,T., Gentles,S.,
            Hamlin,N., Holroyd,S., Hornsby,T., Jagels,K., Krogh,A., =
McLean,J.,
            Moule,S., Murphy,L., Oliver,K., Osborne,J., Quail,M.A.,
            Rajandream,M.A., Rogers,J., Rutter,S., Seeger,K., =
Skelton,J.,
            Squares,R., Squares,S., Sulston,J.E., Taylor,K., =
Whitehead,S. and
            Barrell,B.G.
  TITLE     Deciphering the biology of Mycobacterium tuberculosis from =
the
            complete genome sequence
  JOURNAL   Nature 393 (6685), 537-544 (1998)
   PUBMED   <A =
href=3D"http://eutils.ncbi.nlm.nih.gov/entrez/eutils/%22http://eutils.ncb=
i.nlm.nih.gov:80/pubmed/9634230%22">9634230</A>
  REMARK    Erratum:[Nature 1998 Nov 12;396(6707):190]
REFERENCE   11 (residues 1 to 115)
  CONSRTM   NCBI Genome Project
  TITLE     Direct Submission
  JOURNAL   Submitted (13-SEP-2001) National Center for Biotechnology
            Information, NIH, Bethesda, MD 20894, USA
<A name=3Dcomment_15611016></A>COMMENT     PROVISIONAL <A =
href=3D"http://eutils.ncbi.nlm.nih.gov/entrez/eutils/%22http://eutils.ncb=
i.nlm.nih.gov:80/RefSeq/%22">REFSEQ</A>: This record has not yet been =
subject to final
            NCBI review. The reference sequence was derived from <A =
href=3D"http://eutils.ncbi.nlm.nih.gov/entrez/eutils/%22http://eutils.ncb=
i.nlm.nih.gov:80/protein/CAA17972%22">CAA17972</A>.
            Method: conceptual translation.
<A name=3Dfeature_15611016></A>FEATURES             Location/Qualifiers
     source          1..115
                     /organism=3D"Mycobacterium tuberculosis H37Rv"
                     /strain=3D"H37Rv"
                     /db_xref=3D"taxon:<A =
href=3D'http://eutils.ncbi.nlm.nih.gov/entrez/eutils/%22http://eutils.ncb=
i.nlm.nih.gov:80/Taxonomy/Browser/wwwtax.cgi?id=3D83332"'>83332</A>"
     <A =
href=3D'http://eutils.ncbi.nlm.nih.gov/entrez/eutils/%22http://eutils.ncb=
i.nlm.nih.gov:80/protein/15611016?from=3D1&amp;to=3D115&amp;report=3Dgpwi=
thparts"'>Protein</A>         1..115
                     /product=3D"hypothetical protein"
                     /function=3D"UNKNOWN"
                     /calculated_mol_wt=3D12068
     <A =
href=3D'http://eutils.ncbi.nlm.nih.gov/entrez/eutils/%22http://eutils.ncb=
i.nlm.nih.gov:80/protein/15611016?from=3D17&amp;to=3D66&amp;report=3Dgpwi=
thparts"'>Region</A>          17..&gt;66
                     /region_name=3D"DUF149"
                     /note=3D"Uncharacterized BCR, YbaB family COG0718; =
cl00494"
                     /db_xref=3D"CDD:<A =
href=3D'http://eutils.ncbi.nlm.nih.gov/entrez/eutils/%22http://eutils.ncb=
i.nlm.nih.gov:80/Structure/cdd/cddsrv.cgi?uid=3D186034"'>186034</A>"
     <A =
href=3D'http://eutils.ncbi.nlm.nih.gov/entrez/eutils/%22http://eutils.ncb=
i.nlm.nih.gov:80/nuccore/57116681?from=3D4360199&amp;to=3D4360546&amp;rep=
ort=3Dgbwithparts"'>CDS</A>             1..115
                     =
/coded_by=3D"complement(NC_000962.2:4360199..4360546)"
                     /note=3D"Rv3880c, (MTV027.15c), len: 115 aa. =
Conserved
                     hypothetical protein, equivalent to
                     O33080|ML0044|MLCB628.09 HYPOTHETICAL 12.2 KDA =
PROTEIN
                     from Mycobacterium leprae (113 aa), FASTA scores: =
opt:
                     397, E(): 2e-19, (56.35% identity in 110 aa =
overlap)."
                     /transl_table=3D<A =
href=3D'http://eutils.ncbi.nlm.nih.gov/entrez/eutils/%22http://eutils.ncb=
i.nlm.nih.gov:80/Taxonomy/Utils/wprintgc.cgi?mode=3Dc#SG11"'>11</A>

</PRE></FONT>
<P>
<TABLE cellSpacing=3D2 cellPadding=3D1 width=3D"100%" border=3D2>
  <TBODY>
  <TR>
    <TD noWrap align=3Dmiddle><B>Mascot:</B>&nbsp; <A=20
      =
href=3D"http://www.matrixscience.com/">http://www.matrixscience.com/</A> =

  </TD></TR></TBODY></TABLE></P></BODY></HTML>

------=_NextPart_000_0000_01CBDA5C.7B912FB0
Content-Type: image/gif
Content-Transfer-Encoding: base64
Content-Location: http://www.matrixscience.com/images/88x31_logo_white.gif

R0lGODlhWAAfANX/AMDAwP/v7//f3//Pz/+/v/+vr/+fn/+Pj/9/f/9wcP9gYP9QUP9AQP8wMP8g
IP8QEP8AAO/v/+/v79/f/9/f38/P/8/Pz7+//7+/v6+v/6+vr5+f/5+fn4+P/4+Pj39//39/f3Bw
/3BwcGBg/2BgYFBQ/1BQUEBA/0BAQDAw/zAwMCAg/yAgIBAQ/xAQEAAA/wAAAAAAAAAAAAAAAAAA
AAAAAAAAAAAAAAAAAAAAAAAAAAAAAAAAAAAAAAAAAAAAACH5BAEAAAAALAAAAABYAB8AQAb/QIBw
SCwaj8ikcslsEl0wTDHz+bxOgMrp8mpFiJFThfsyjl4j82tVLaVGk+Hq1TF2ut8jCkYRSkgcToKD
hIQUKiBCHnxEAghDBA8QQg4QBEQBQwyWQ5ICAAsBAZcACKQJEAsMQgQQk5hCAhAPlAACn0MkUYMS
HCIaABMfJychRSPEH0YbWEMXJyUhxCPSJQAb0icjH8gfeRvIxRnXxCfeGcQlFwAWIn1HLC7vQhtl
AFZ1ES0v6/QrRGSIWPlXpF6LISWuVNgA4EyaIRta9Jvw4kUcInsCDZEARcqQBQ6I0AJQAEIDIgQU
xJo1pOQqIQFUCmFQyYAQAzZBQXikqYAQ/wQQZAIgkFPIHmCFkipdyrSp06eDSLiQUDBhM3JrjFSY
Y++aMgAnXnwdUUFIwodgX1gTso/hkAgVK0w4Ma4IBxZHQMDACzCNlRJiKFokEu5EiopFrFwdYiWF
EC5rhYQ1BqbEhsN1inCE4YGIBBAo5kEdrRS0EQkwEhEp0AABAgYGeA6liUBBAgOXFDDYvUDA7t+/
LxHYzTPAb1wHHCxAsMBAgtnAf2cawsGFhSIUYOwiAtSVgwFCDphM4mmlpQQhiSgQMMBVAAEyNx1A
UtJBgQVCh2DQjoRE5yEOODDdAA+AV0oqMClgoAIQzDcTJwAE8Fp4zwEIwXQANABBTillEv9AeREu
px8LGpFm4okopqjiiiyOxoEKHg2xz2Jn8KPVPkSYA0AGeDT0EI8v5HEYWiG84BhEiAEQARueoXDd
EYv8R0QKij2GzAtuvVUCkIwJUUFFF30l2EVf2nhNVkWEBVhZRnDASBH7wUBVjhEoFkYEZ3w1BFkA
BESEYGy+1dYFH6wQaJ89HgMmlDC4cIQIMJBQRAlxWNHCOEWi5ZUzSQqhzwt1ETGHW1UKMSYRFaRQ
1h1HErEIX3ZZl2NFjo2QRglcpZBBBIehIcQIuQpzwj4tnHDRXMSKseMaHzxT0QppZNArFh/0ukI/
RqlQhAkmiNbitwBIoMKTG71ZxC1JEIDsYYqjJEUBCSB4q5dqQrSHS3s5GRDUEAmMpFNRlZBigL/i
PTCggBFqCLBMAcwyHQInDWFBpEfooi0RmzBAyiMfQhieTwdW+C8ABxCA7lAIoLKAEKGQBEF6H1n4
SSjqDpHddkS4KakRBWzCEgDyIaHvyj8FVcADRdkiU00JgNcwBLgYsQkC+pJChF4oHDFxEQnIBnTE
AauXSXswDy2ETwl8YtwQ7TVY78uNyMQgT5e0LMTEUua1swAF9MybgT8FiN8n8Emi8QALuLJAAgxI
ou4mD8h2QH4BLPBAA8tlMpwrtvmcCQgieDAnuKQXEgQAOw==

------=_NextPart_000_0000_01CBDA5C.7B912FB0
Content-Type: application/octet-stream
Content-Transfer-Encoding: base64
Content-Location: http://www.matrixscience.com/cgi/mass_error.pl?mass_error_2733967947413603

R0lGODlhwgGWAMIAAP///wAAAP8AAADMAAAA/wAAAAAAAAAAACH5BAEAAAAALAAAAADCAZYAAAP+
CLrc/jDKSau9OOvNu/9gKI5kaZ5oqq5s675wLM90bd94ru987//AoHBILBqPyKRyyWw6n9CodEqt
Wq/YrHbL7Xq/4LB4TC6bz+i0es1uu9/wuHxOr9vv+Lx+z+/7/2ABEgGEgIaHUIKCD4sAjYiQkUKN
j4ySl5g8lIOZnZ40mxCVDASlpqcEpKaqpaypC6eusrCrtK22rwqxuLO6tb63wLkAu8K9xL/IwcrD
xczHztHJ0svUzdPY1dnX2t3c39Db4cszoQ6jEsOf6+wZigyFjhnq7fX2og3xhPsV9AL/9wIK/OAP
4MCDCPs5+CcgocOHDehBnDhRIsWLAp1h3Dj+Zh86GBY5itTy6KOLkCNTUhllkgVKlTAhvYxJ88/M
mjiReGy54mbOn5Pk8ewJtOiSd/JiaDTKNOiioSl8Np2KIx4NqVSzjsGqtauKnVCjeh1bg2UNrmTT
gjB7Va3bFmxnoH1L9wJYqy+W1t1LZS7fv0P8Ah6cFN5Zwog1lLQhOPFfjzcaO54sQzLlyy0sY95c
Qi/nz4dBi448unRb06gn8AxLLLVrSybxTtD8uihrwwrQIVVYe/Bt3IXPXaDdG+fvBeaEQ0DFfBw4
XtCNRX823Zrz69XFZfeGXbp36t+tb38eXnt57uO7g18vPsTxwrGHFwcMFsNuR4stEJ9Pt5L+PsgU
7McfTACeNmB/wFV2YF35ybUggsiF9qBbBYKUzIQYLpehWu+ZIOCGE3XoIYiSMHSDiJ2RGImJJ+bw
oYpmsFjWThLCuOGLNh6EIgie5ZjTjiPg6OM9QIog5JD2FMkjkkzVZ6BbMjKZIl1RphaXglQa9NpT
ET4pJU1c5lbZhV8SKOaZDpZZ011KbnCkmm69CWdacuJR5ZxA1HnHnXj6oKcdfPbJw5+CGtVjoZ8R
iqihi6amaKM/PQopO21KOqkn93lg6aWYJNfBppxK4ql+zLXHnnmnonceeamyauqrqMKqaqvqyepq
rLjOamutubJaTpcEhTrVqG4KO2xwmhr+e6yRym4GarMXPQttRdMmdmi1dUmLbULabntQtzAGmhO4
KoqLE7kkmlsTut7aw2677bwLbyel1mvvvfjmq+++/Pbr778AByzwwAQXbPDBCAs8hWa0NRyCww8z
u2TEFAdbscUTR8GwxBkne7HHHX/KMcYgk1zyyU5s/LHIIbPcMgcqv1yszBpATLMSMZvsMsowj8xz
zT7vLPTQPa/cRM4/A30zBjbrPPPS8kGtX9BFz2v11Vhn/QclBfqnBz/Aoil2HWDTOHab9Vhl1iZo
cxHKbnAjKwfbwtENJnxlR0gsHXHbLTff+Omjd9hmotk34WQbDt/ieIQp1OBjq6Tb4nv+x2HO4ZHP
DRvkf480ud9tb9Eg5p2/8RHpoX9yuZh+J54P5ZwDDhyXrUsOINhn52E2sl7fYTbuvGst/PDEF2/8
8cgnr3wVAzQ/gALPQw998zY4v0D0y5NQ+QZPAf/6B9g/T/3419OA/fTZl1CIbB6sjo8H4QMgvvz0
T2A9/dTjH37+4p/PgP/zg0D/pMe/AKbvcd3jmgIjMLrcyAZF8Ztf9PL3gAhOUH4XtKD0HOC88/nv
fxnMIP4OiMDXge59iksQBO8Xv/JVsIP1c6EMDSjAGUYgguWTIAnfVraStKSBgWvQBgzYQhn+rwEA
RGIO7WfDGhJwiTRc3gkJFx9gxQ1RcRi4YAyJWEElHvGLI5RAET94vRA+MYrKs9v6OFdF2OEHi1lc
4gbv90ItGnF6drxhAel4RP5hcIMxzB4Pk4I77ymna0hJ3ROSSMKaMLKRWUgAADs=

------=_NextPart_000_0000_01CBDA5C.7B912FB0
Content-Type: application/octet-stream
Content-Transfer-Encoding: base64
Content-Location: http://www.matrixscience.com/cgi/mass_error.pl?mass_error_ppm_1283320690026254

R0lGODlhwgGWAMIAAP///wAAAP8AAADMAAAA/wAAAAAAAAAAACH5BAEAAAAALAAAAADCAZYAAAP+
CLrc/jDKSau9OOvNu/9gKI5kaZ5oqq5s675wLM90bd94ru987//AoHBILBqPyKRyyWw6n9CodEqt
Wq/YrHbL7Xq/4LB4TC6bz+i0es1uu9/wuHxOr9vv+Lx+z+/7/4CBgoOEhYaHiImKi4yNjhAEkQSP
lJUxk5aZmieYm555AaEBN50LAqefqW2jC6w0pQqnAqq0aK6tNbAAsrW9npK6vsKpwcPGYaKhucfM
Y7c2xc3SWMnQ09dbz8vY3FbJypeS3eOG0eTnR9Xb6OxJt9ov5u3zPe/r9PhBrPDx+f4/30TBAPav
oBt5BhO2UIfhmcMLCBVKPGHvAjgFo1xltBD+caJHERUrbMSIS2OFjh9TetinwSRJlxNQqpzZMCC/
BzBHAoAHrGckBgQXBFUwFEDRo+KEJiW61GhTpD+VRmU61WlVqKWwAn3K9WrXrF+3eh0LlqzYsmjP
qpWalu1aqm3hvrUal26OnDtxUZBJs68KeyZvNuDrtzADbYIbfNPLeK/hxy0PW4NM2QLDV5UzDymq
ubMPwp5DswAtujQn06gnp149kLXrFZxfyy5Beja+xC5q226HO/duv71b6P6NLjhs4jQDyoiNvDlH
5yovL4f+MeR06hOtX8KeXTJm7hKl524KvjxR8wmNqxiOfpj6wwzfA23/Tz5JxXk3sKfvy77+OpgY
7McfLcpZVlJjEfjU01xaueWgXA/aFWGDEFYooYUUXqhhhhyGNaGHGIK4oYgdmvWhiSGiOGJVN+hk
n4ADqmKfZABCFCM9M7qkUwYw3rjJjDtdlJ9+Ps4DJAk9FmlJgQORp+RuST7ZCGL3SDkNS/fNEKWV
imA55HVcXpnlkR9sGeYhNpGpn5NnrmZmmwq9CacUvKQh55xQ1InGnb3oiY2fZvBZC6B47sVmQoQW
epKibvaJCqM7CHpHopB+RwullYKZaWbMbUqZpJ5yA2qoXY4wKqlofunBqagSUiMHrLYqyKsnKUji
rSqWWJeuDOK6q6+95grsib8Ka2yxyAb+myyxyraIIKyykkOrBrFGC8iOq1orranaPlZtt78cCq4D
mI7z7Y3ldnNujOmKOq5f676bSbzyVkJvvYzYqu++/Pbr778AByzwwAQXbPDBCCes8MIMNzzFfgJG
HILEE4sAscUYg0CxxhlHcXHFIJfZscghZ1uyySRzfHIH965MpMsvpywzyjNDCzO1N/M4Ms1PfKzy
zzyzvLPQQAdtc81HIx0zFD4rjXPRREOddNRO6yz10kZjje/WXHfttS2txIcfKEI+5N0dAgWZtqpq
ZnIRlYHhoeOQLqoqR9z44Y2Ni2nr3bYYdfutR0Z9H5jl3owF/iwdXip+eB2N0y15N/D+OG73HHgJ
jjZOkk/LTOWdLx5HSJb/3QU/pY+DV156Q+5A6qZzYXZ+ll+zmNpnP8642LlfPvp/ZY/99fDEF2/8
8cgnr/zyKwzg/AAKQB999M7b8PwC0jMPgucb7LP26yBkD3315GNPQ/bUax+CMkJ+sDrnHogPwPjz
1z/B9fVXn7/4+o+PPgP/ox8E/De9/glweRvxnkbe1r7c6ah9R5If/aSnvwdIkILzw+AFp+eA56Hv
fwDUoAbzx7wE5s1wviOd8HxnAQ9y0H4vbIAHDxhDGNLQguarIQDNJ0ESIlAvwIOPBFSoNu1k4IDy
22EHZchEJfowAkmE4RILyMMnJk9Tc4+7iQoBFEEO9lCHUgxjAKsogSiCEHsipOINj4c39qFQi4mj
Hfcq8EX74c+C/WtiCDF4PwPecYd5zCMYi/dAOS4wMQpcIO3cMEb1YaORjrxCAgAAOw==

------=_NextPart_000_0000_01CBDA5C.7B912FB0--
