# Supplementary material for: Regulation of GacA in Pseudomonas chlororaphis Strains Shows a Niche Specificity
Source: PLoS One. 2015 Sep 17;10(9):e0137553. doi: 10.1371/journal.pone.0137553 (PMC4574860; doi:10.1371/journal.pone.0137553)
Supplement: S3 File — (ZIP) [file pone.0137553.s003.zip › MALDI-TOFMS-data/C39.mht]

From: <Saved by Windows Internet Explorer 7>
Subject: Mascot Search Results: Protein View
Date: Fri, 4 Mar 2011 11:10:08 +0800
MIME-Version: 1.0
Content-Type: multipart/related;
	type="text/html";
	boundary="----=_NextPart_000_0000_01CBDA5C.B9041510"
X-MimeOLE: Produced By Microsoft MimeOLE V6.00.2900.2180

This is a multi-part message in MIME format.

------=_NextPart_000_0000_01CBDA5C.B9041510
Content-Type: text/html;
	charset="utf-8"
Content-Transfer-Encoding: quoted-printable
Content-Location: http://www.matrixscience.com/cgi/protein_view.pl?file=../data/20110304/FttmrzEet.dat&hit=1

=EF=BB=BF<!DOCTYPE HTML PUBLIC "-//W3C//DTD HTML 4.0 Transitional//EN">
<!-- 0 seconds --><!-- 0 seconds --><!-- 0 seconds =
--><HTML><HEAD><TITLE>Mascot Search Results: Protein View</TITLE>
<META http-equiv=3DContent-Type content=3D"text/html; charset=3Dutf-8">
<META content=3D"MSHTML 6.00.5730.13" name=3DGENERATOR></HEAD>
<BODY vLink=3D#0000ff aLink=3D#0000ff bgColor=3D#ffffff>
<H1><IMG height=3D31=20
src=3D"http://www.matrixscience.com/images/88x31_logo_white.gif" =
width=3D88=20
align=3Dtop border=3D0 NATURALSIZEFLAG=3D"3"> Mascot Search Results</H1>
<H3>Protein View</H3>
<FORM method=3Dpost><INPUT type=3Dhidden =
value=3D../data/20110304/FttmrzEet.dat=20
name=3Dfile> <INPUT type=3Dhidden value=3D1 name=3Dhit> <INPUT =
type=3Dhidden value=3Dfalse=20
name=3Dshowall> <INPUT type=3Dhidden value=3D0 name=3Dave_thresh> <INPUT =
type=3Dhidden=20
value=3D0 name=3D_ignoreionsscorebelow> <INPUT type=3Dhidden =
value=3D0.05=20
name=3D_sigthreshold> <INPUT type=3Dhidden name=3Dreport> <INPUT =
type=3Dhidden value=3D1=20
name=3Ddb_idx> <INPUT type=3Dhidden value=3D32 name=3D_msresflags> =
<INPUT type=3Dhidden=20
value=3D2 name=3D_msresflags2> <INPUT type=3Dhidden value=3D0 =
name=3Dpercolate> <INPUT=20
type=3Dhidden value=3D0 name=3Dpercolate_rt> <FONT=20
face=3D"Courier New,Courier,monospace"><PRE>Match to: <B>gi|70728829</B> =
Score: <B>105</B> Expect: <B>0.00024</B>
<B>sigma factor algU regulatory protein MucB [Pseudomonas fluorescens =
Pf-5]</B>

Nominal mass (M<SUB>r</SUB>): <B>35156</B>; Calculated pI value: =
<B>5.92</B>
NCBI BLAST search of <A =
href=3D"http://www.ncbi.nlm.nih.gov/blast/Blast.cgi?ALIGNMENTS=3D50&amp;A=
LIGNMENT_VIEW=3DPairwise&amp;AUTO_FORMAT=3DSemiauto&amp;CDD_SEARCH=3Don&a=
mp;CLIENT=3Dweb&amp;COMPOSITION_BASED_STATISTICS=3Don&amp;DATABASE=3Dnr&a=
mp;DESCRIPTIONS=3D100&amp;ENTREZ_QUERY=3D(none)&amp;EXPECT=3D10&amp;FILTE=
R=3DL&amp;FORMAT_BLOCK_ON_RESPAGE=3DNone&amp;FORMAT_OBJECT=3DAlignment&am=
p;FORMAT_TYPE=3DHTML&amp;GAPCOSTS=3D11+1&amp;I_THRESH=3D0.001&amp;LAYOUT=3D=
TwoWindows&amp;MATRIX_NAME=3DBLOSUM62&amp;NCBI_GI=3Don&amp;PAGE=3DProtein=
s&amp;PROGRAM=3Dblastp&amp;QUERY=3DMRAIPLLTLLLSGWFVVPAHADEAQDWLQRLGQAEQQQ=
SFQGTFVYERNGSFSTHNIWHRVQDGKVRERLIQLDGSAQEVVRVDGRTQCVSGELVAGLGDSPDGAARALDP=
QKLKNWYNLAVIGKSRVAGRQAVIVSVTPKDQHRYGFELHLDRETGLPLKSLLLNDKGQLLERFQFTRLDTAD=
VPDDVELRPSAGCKPVSLDSDKASAVKTVQTWHSDWLPPGFELTSSSARKDPETKSMVNSLLYDDGLARFSVF=
LEPLNGATVTDTRTQLGPTVAVSRRLTTPDGEMMVTVVGEIPIGTAERIALSMRSDTTAKQ&amp;SERVICE=
=3Dplain&amp;SET_DEFAULTS.x=3D9&amp;SET_DEFAULTS.y=3D5&amp;SHOW_OVERVIEW=3D=
on&amp;WORD_SIZE=3D3&amp;END_OF_HTTPGET=3DYes" =
target=3D_blank>gi|70728829</A> against nr
Unformatted <A =
href=3D"http://www.matrixscience.com/cgi/getseq.pl?NCBInr+gi%7c70728829+s=
eq" target=3D_blank>sequence string</A> for pasting into other =
applications

Taxonomy: <A =
href=3D"http://www.ncbi.nlm.nih.gov/Taxonomy/Browser/wwwtax.cgi?lvl=3D0&a=
mp;id=3D220664" target=3D_blank>Pseudomonas fluorescens Pf-5</A>
Links to retrieve other entries containing this sequence from NCBI =
Entrez:
<A =
href=3D"http://www.ncbi.nlm.nih.gov/entrez/query.fcgi?cmd=3Dsearch&amp;db=
=3Dprotein&amp;doptcmdl=3Dgenpept&amp;tool=3Dmascot&amp;term=3D68343128" =
target=3D_blank>gi|68343128</A> from <A =
href=3D"http://www.ncbi.nlm.nih.gov/Taxonomy/Browser/wwwtax.cgi?lvl=3D0&a=
mp;id=3D220664" target=3D_blank>Pseudomonas fluorescens Pf-5</A>

Fixed modifications: Carbamidomethyl (C)
Variable modifications: Oxidation (M)
Cleavage by Trypsin: cuts C-term side of KR unless next residue is P
Number of mass values searched: <B>48</B>
Number of mass values matched: <B>8</B>
Sequence Coverage: <B>31%</B>

Matched peptides shown in <B><FONT color=3D#ff0000>Bold Red</FONT></B>

     <B>1</B> MRAIPLLTLL LSGWFVVPAH ADEAQDWLQR <B><FONT =
color=3D#ff0000>LGQAEQQQSF QGTFVYERNG </FONT></B>
<B>    51<FONT color=3D#ff0000> SFSTHNIWHR </FONT></B>VQDGKVRER<B><FONT =
color=3D#ff0000>L IQLDGSAQEV VR</FONT></B>VDGRTQCV SGELVAGLGD=20
<B>   101</B> SPDGAARALD PQKLKNWYNL AVIGKSRVAG RQAVIVSVTP KDQHR<B><FONT =
color=3D#ff0000>YGFEL </FONT></B>
<B>   151<FONT color=3D#ff0000> HLDRETGLPL KSLLLNDKGQ =
LLER</FONT></B>FQFTRL DTADVPDDVE LRPSAGCKPV=20
<B>   201</B> SLDSDKASAV KTVQTWHSDW LPPGFELTSS SARKDPETKS MVNSLLYDDG=20
<B>   251</B> LAR<B><FONT color=3D#ff0000>FSVFLEP LNGATVTDTR TQLGPTVAVS =
R</FONT></B>RLTTPDGEM MVTVVGEIPI=20
<B>   301</B> GTAERIALSM RSDTTAKQ
</PRE></FONT>
<P><INPUT onclick=3D"this.form.showall.value=3D'true'; return true" =
type=3Dsubmit value=3D"Show predicted peptides also">=20

<P><INPUT type=3Dsubmit value=3D"Sort Peptides By">&nbsp; <INPUT =
type=3Dradio CHECKED=20
value=3Dstartup name=3Dsort>Residue Number&nbsp; <INPUT type=3Dradio =
value=3Dmassup=20
name=3Dsort>Increasing Mass&nbsp; <INPUT type=3Dradio value=3Dmassdown=20
name=3Dsort>Decreasing Mass&nbsp; <FONT face=3D"Courier =
New,Courier,monospace"><PRE><B> Start - End     Observed    Mr(expt)   =
Mr(calc)     Delta   Miss Sequence</B>
<B><FONT color=3D#ff0000>    31 - 48     2115.9480  2114.9407  2115.0021 =
   -0.0614     0  R.LGQAEQQQSFQGTFVYER.N </FONT></B>=20
<B><FONT color=3D#ff0000>    49 - 60     1455.6167  1454.6095  1454.6803 =
   -0.0709     0  R.NGSFSTHNIWHR.V </FONT></B>=20
<B><FONT color=3D#ff0000>    70 - 82     1427.7045  1426.6972  1426.7780 =
   -0.0808     0  R.LIQLDGSAQEVVR.V </FONT></B>=20
<B><FONT color=3D#ff0000>   146 - 154    1149.4849  1148.4776  1148.5614 =
   -0.0839     0  R.YGFELHLDR.E </FONT></B>=20
<B><FONT color=3D#ff0000>   146 - 161    1887.9366  1886.9293  1886.9890 =
   -0.0597     1  R.YGFELHLDRETGLPLK.S </FONT></B>=20
<B><FONT color=3D#ff0000>   162 - 174    1498.7842  1497.7769  1497.8515 =
   -0.0745     1  K.SLLLNDKGQLLER.F </FONT></B>=20
<B><FONT color=3D#ff0000>   254 - 270    1866.8797  1865.8724  1865.9523 =
   -0.0799     0  R.FSVFLEPLNGATVTDTR.T </FONT></B>=20
<B><FONT color=3D#ff0000>   271 - 281    1128.5498  1127.5425  1127.6299 =
   -0.0874     0  R.TQLGPTVAVSR.R </FONT></B>=20

<B>No match to: </B>1026.5465, 1045.4658, 1160.4857, 1171.4543, =
1176.4888, 1179.5211, 1192.4810, 1226.6143, 1276.5944, 1449.6765, =
1456.6029, 1460.5961, 1464.6031, 1471.6230, 1472.5986, 1487.5756, =
1488.5920, 1529.7680, 1531.4968, 1571.6480, 1587.6447, 1603.6475, =
1823.8537, 1868.9134, 1875.7857, 1943.9870, 2075.0054, 2137.9258, =
2211.0375, 2225.0442, 2233.0108, 2272.1594, 2442.1125, 2458.1088, =
2462.1372, 2474.1280, 2478.1291, 2490.1095, 2506.1091, 2618.2588
<P><IMG height=3D150 alt=3D"Error Distribution" =
src=3D"http://www.matrixscience.com/cgi/mass_error.pl?mass_error_28068856=
44821865" width=3D450><IMG height=3D150 alt=3D"Error Distribution (ppm)" =
src=3D"http://www.matrixscience.com/cgi/mass_error.pl?mass_error_ppm_1317=
548154119834" width=3D450>
</FORM><HR>
LOCUS       YP_258578                318 aa            linear   BCT =
24-FEB-2011
DEFINITION  sigma factor algU regulatory protein MucB [Pseudomonas =
fluorescens
            Pf-5].
ACCESSION   YP_258578
VERSION     YP_258578.1  GI:70728829
DBLINK      Project: <A =
href=3D"http://eutils.ncbi.nlm.nih.gov/entrez/eutils/%22http://eutils.ncb=
i.nlm.nih.gov:80/genomeprj/57937%22">57937</A>
DBSOURCE    REFSEQ: accession <A =
href=3D"http://eutils.ncbi.nlm.nih.gov/entrez/eutils/%22http://eutils.ncb=
i.nlm.nih.gov:80/nuccore/70728250%22">NC_004129.6</A>
KEYWORDS    .
SOURCE      Pseudomonas fluorescens Pf-5
  ORGANISM  <A =
href=3D'http://eutils.ncbi.nlm.nih.gov/entrez/eutils/%22http://eutils.ncb=
i.nlm.nih.gov:80/Taxonomy/Browser/wwwtax.cgi?id=3D220664"'>Pseudomonas =
fluorescens Pf-5</A>
            Bacteria; Proteobacteria; Gammaproteobacteria; =
Pseudomonadales;
            Pseudomonadaceae; Pseudomonas.
REFERENCE   1  (residues 1 to 318)
  AUTHORS   Gross,H., Stockwell,V.O., Henkels,M.D., Nowak-Thompson,B.,
            Loper,J.E. and Gerwick,W.H.
  TITLE     The genomisotopic approach: a systematic method to isolate =
products
            of orphan biosynthetic gene clusters
  JOURNAL   Chem. Biol. 14 (1), 53-63 (2007)
   PUBMED   <A =
href=3D"http://eutils.ncbi.nlm.nih.gov/entrez/eutils/%22http://eutils.ncb=
i.nlm.nih.gov:80/pubmed/17254952%22">17254952</A>
REFERENCE   2  (residues 1 to 318)
  AUTHORS   Paulsen,I.T., Press,C.M., Ravel,J., Kobayashi,D.Y., =
Myers,G.S.,
            Mavrodi,D.V., DeBoy,R.T., Seshadri,R., Ren,Q., Madupu,R.,
            Dodson,R.J., Durkin,A.S., Brinkac,L.M., Daugherty,S.C.,
            Sullivan,S.A., Rosovitz,M.J., Gwinn,M.L., Zhou,L., =
Schneider,D.J.,
            Cartinhour,S.W., Nelson,W.C., Weidman,J., Watkins,K., =
Tran,K.,
            Khouri,H., Pierson,E.A., Pierson,L.S., Thomashow,L.S. and
            Loper,J.E.
  TITLE     Complete genome sequence of the plant commensal Pseudomonas
            fluorescens Pf-5
  JOURNAL   Nature Biotech 23 (7), 873-878 (2005)
   PUBMED   <A =
href=3D"http://eutils.ncbi.nlm.nih.gov/entrez/eutils/%22http://eutils.ncb=
i.nlm.nih.gov:80/pubmed/15980861%22">15980861</A>
  REMARK    Erratum:[Nat Biotechnol. 2006 Apr;24(4):466]
REFERENCE   3  (residues 1 to 318)
  AUTHORS   Anderson,W.J., Hall,B.M., Roessler,C.G., Roberts,S.A., =
Ingram,W.M.,
            Weichel,A., Heroux,A., Montfort,W.R. and Cordes,M.H.
  TITLE     Discovery of similar natural protein sequences with =
different folds
            using transitive homology relationships
  JOURNAL   Unpublished
REFERENCE   4  (residues 1 to 318)
  AUTHORS   Paulsen,I.T., Press,C., Ravel,J., Kobayashi,D., Myers,G.S.,
            Mavrodi,D., DeBoy,R.T., Seshadri,R., Ren,Q., Madupu,R.,
            Dodson,R.J., Durkin,S., Brinkac,L.M., Daugherty,S.C.,
            Sullivan,S.A., Rosovitz,M., Gwinn,M.L., Zhou,L., =
Nelson,W.C.,
            Weidman,J., Watkins,K., Tran,K., Khouri,H.M., Pierson,E.,
            Pierson,L. III, Thomashow,L. and Loper,J.
  TITLE     Direct Submission
  JOURNAL   Submitted (13-MAY-2005) The Institute for Genomic Research, =
9712
            Medical Center Dr, Rockville, MD 20850, USA
REFERENCE   5  (residues 1 to 318)
  CONSRTM   NCBI Genome Project
  TITLE     Direct Submission
  JOURNAL   Submitted (30-AUG-2002) National Center for Biotechnology
            Information, NIH, Bethesda, MD 20894, USA
<A name=3Dcomment_70728829></A>COMMENT     PROVISIONAL <A =
href=3D"http://eutils.ncbi.nlm.nih.gov/entrez/eutils/%22http://eutils.ncb=
i.nlm.nih.gov:80/RefSeq/%22">REFSEQ</A>: This record has not yet been =
subject to final
            NCBI review. The reference sequence was derived from <A =
href=3D"http://eutils.ncbi.nlm.nih.gov/entrez/eutils/%22http://eutils.ncb=
i.nlm.nih.gov:80/protein/AAY90734%22">AAY90734</A>.
            Method: conceptual translation.
<A name=3Dfeature_70728829></A>FEATURES             Location/Qualifiers
     source          1..318
                     /organism=3D"Pseudomonas fluorescens Pf-5"
                     /strain=3D"Pf-5"
                     /db_xref=3D"taxon:<A =
href=3D'http://eutils.ncbi.nlm.nih.gov/entrez/eutils/%22http://eutils.ncb=
i.nlm.nih.gov:80/Taxonomy/Browser/wwwtax.cgi?id=3D220664"'>220664</A>"
     <A =
href=3D'http://eutils.ncbi.nlm.nih.gov/entrez/eutils/%22http://eutils.ncb=
i.nlm.nih.gov:80/protein/70728829?from=3D1&amp;to=3D318&amp;report=3Dgpwi=
thparts"'>Protein</A>         1..318
                     /product=3D"sigma factor algU regulatory protein =
MucB"
                     /calculated_mol_wt=3D34933
     <A =
href=3D'http://eutils.ncbi.nlm.nih.gov/entrez/eutils/%22http://eutils.ncb=
i.nlm.nih.gov:80/protein/70728829?from=3D1&amp;to=3D311&amp;report=3Dgpwi=
thparts"'>Region</A>          1..311
                     /region_name=3D"LolA"
                     /note=3D"Outer membrane lipoprotein carrier protein =
LolA;
                     cl01065"
                     /db_xref=3D"CDD:<A =
href=3D'http://eutils.ncbi.nlm.nih.gov/entrez/eutils/%22http://eutils.ncb=
i.nlm.nih.gov:80/Structure/cdd/cddsrv.cgi?uid=3D186316"'>186316</A>"
     <A =
href=3D'http://eutils.ncbi.nlm.nih.gov/entrez/eutils/%22http://eutils.ncb=
i.nlm.nih.gov:80/nuccore/70728250?from=3D1629352&amp;to=3D1630308&amp;rep=
ort=3Dgbwithparts"'>CDS</A>             1..318
                     /gene=3D"mucB"
                     /locus_tag=3D"PFL_1450"
                     /coded_by=3D"NC_004129.6:1629352..1630308"
                     /note=3D"identified by similarity to SP:P38108; =
match to
                     protein family HMM PF03888"
                     /transl_table=3D<A =
href=3D'http://eutils.ncbi.nlm.nih.gov/entrez/eutils/%22http://eutils.ncb=
i.nlm.nih.gov:80/Taxonomy/Utils/wprintgc.cgi?mode=3Dc#SG11"'>11</A>
                     /db_xref=3D"GeneID:<A =
href=3D'http://eutils.ncbi.nlm.nih.gov/entrez/eutils/%22http://eutils.ncb=
i.nlm.nih.gov:80/sites/entrez?db=3Dgene&amp;cmd=3DRetrieve&amp;dopt=3Dful=
l_report&amp;list_uids=3D3475798"'>3475798</A>"

</PRE></FONT>
<P>
<TABLE cellSpacing=3D2 cellPadding=3D1 width=3D"100%" border=3D2>
  <TBODY>
  <TR>
    <TD noWrap align=3Dmiddle><B>Mascot:</B>&nbsp; <A=20
      =
href=3D"http://www.matrixscience.com/">http://www.matrixscience.com/</A> =

  </TD></TR></TBODY></TABLE></P></BODY></HTML>

------=_NextPart_000_0000_01CBDA5C.B9041510
Content-Type: image/gif
Content-Transfer-Encoding: base64
Content-Location: http://www.matrixscience.com/images/88x31_logo_white.gif

R0lGODlhWAAfANX/AMDAwP/v7//f3//Pz/+/v/+vr/+fn/+Pj/9/f/9wcP9gYP9QUP9AQP8wMP8g
IP8QEP8AAO/v/+/v79/f/9/f38/P/8/Pz7+//7+/v6+v/6+vr5+f/5+fn4+P/4+Pj39//39/f3Bw
/3BwcGBg/2BgYFBQ/1BQUEBA/0BAQDAw/zAwMCAg/yAgIBAQ/xAQEAAA/wAAAAAAAAAAAAAAAAAA
AAAAAAAAAAAAAAAAAAAAAAAAAAAAAAAAAAAAAAAAAAAAACH5BAEAAAAALAAAAABYAB8AQAb/QIBw
SCwaj8ikcslsEl0wTDHz+bxOgMrp8mpFiJFThfsyjl4j82tVLaVGk+Hq1TF2ut8jCkYRSkgcToKD
hIQUKiBCHnxEAghDBA8QQg4QBEQBQwyWQ5ICAAsBAZcACKQJEAsMQgQQk5hCAhAPlAACn0MkUYMS
HCIaABMfJychRSPEH0YbWEMXJyUhxCPSJQAb0icjH8gfeRvIxRnXxCfeGcQlFwAWIn1HLC7vQhtl
AFZ1ES0v6/QrRGSIWPlXpF6LISWuVNgA4EyaIRta9Jvw4kUcInsCDZEARcqQBQ6I0AJQAEIDIgQU
xJo1pOQqIQFUCmFQyYAQAzZBQXikqYAQ/wQQZAIgkFPIHmCFkipdyrSp06eDSLiQUDBhM3JrjFSY
Y++aMgAnXnwdUUFIwodgX1gTso/hkAgVK0w4Ma4IBxZHQMDACzCNlRJiKFokEu5EiopFrFwdYiWF
EC5rhYQ1BqbEhsN1inCE4YGIBBAo5kEdrRS0EQkwEhEp0AABAgYGeA6liUBBAgOXFDDYvUDA7t+/
LxHYzTPAb1wHHCxAsMBAgtnAf2cawsGFhSIUYOwiAtSVgwFCDphM4mmlpQQhiSgQMMBVAAEyNx1A
UtJBgQVCh2DQjoRE5yEOODDdAA+AV0oqMClgoAIQzDcTJwAE8Fp4zwEIwXQANABBTillEv9AeREu
px8LGpFm4okopqjiiiyOxoEKHg2xz2Jn8KPVPkSYA0AGeDT0EI8v5HEYWiG84BhEiAEQARueoXDd
EYv8R0QKij2GzAtuvVUCkIwJUUFFF30l2EVf2nhNVkWEBVhZRnDASBH7wUBVjhEoFkYEZ3w1BFkA
BESEYGy+1dYFH6wQaJ89HgMmlDC4cIQIMJBQRAlxWNHCOEWi5ZUzSQqhzwt1ETGHW1UKMSYRFaRQ
1h1HErEIX3ZZl2NFjo2QRglcpZBBBIehIcQIuQpzwj4tnHDRXMSKseMaHzxT0QppZNArFh/0ukI/
RqlQhAkmiNbitwBIoMKTG71ZxC1JEIDsYYqjJEUBCSB4q5dqQrSHS3s5GRDUEAmMpFNRlZBigL/i
PTCggBFqCLBMAcwyHQInDWFBpEfooi0RmzBAyiMfQhieTwdW+C8ABxCA7lAIoLKAEKGQBEF6H1n4
SSjqDpHddkS4KakRBWzCEgDyIaHvyj8FVcADRdkiU00JgNcwBLgYsQkC+pJChF4oHDFxEQnIBnTE
AauXSXswDy2ETwl8YtwQ7TVY78uNyMQgT5e0LMTEUua1swAF9MybgT8FiN8n8Emi8QALuLJAAgxI
ou4mD8h2QH4BLPBAA8tlMpwrtvmcCQgieDAnuKQXEgQAOw==

------=_NextPart_000_0000_01CBDA5C.B9041510
Content-Type: application/octet-stream
Content-Transfer-Encoding: base64
Content-Location: http://www.matrixscience.com/cgi/mass_error.pl?mass_error_2806885644821865

R0lGODlhwgGWAMIAAP///wAAAP8AAADMAAAA/wAAAAAAAAAAACH5BAEAAAAALAAAAADCAZYAAAP+
CLrc/jDKSau9OOvNu/9gKI5kaZ5oqq5s675wLM90bd94ru987//AoHBILBqPyKRyyWw6n9CodEqt
Wq/YrHbL7Xq/4LB4TC6bz+i0es1uu9/wuHxOr9vv+Lx+z+/7/2ABE4IKAYaGgImKSYKED42Fi5KT
Q46ODJYAh5eUnZ4zmQ6ZoZ+lpiWbkJGiC5yCBLCxsgQMsrWxt7C5tAu2vbi/usG8Cr7FwMfCycQA
xs3Iz8rRzM7V0NbS2NTX3Nnd297h4OO75cPmy+jT6trs3zekmK0NnMWn9/gdqoWjq5oPzPIJHBjB
1aWDiAASXMgQRcCGECNqeCixokUIFC9qvJj+caNHiB0/ivSy6UbIkSixHLRxMqVLKfXqvWj5sqYi
mjZz9sGps6eRVDV4+hwKBJLMmUSTLlF1tIVQpVDh/Zs642nUqzUS0rCKtSsYrl7DnkjVtOAgelpr
iV2bldWFfaziOQDLtq4+txXk+oOr0K4aAYD3xHw7D2+jQxj9/g2sh2xatIj1Ut33atYsd+IwkzvH
OV3ndZ/bhX43OnPpzZ5Tg1YtmjVp18IAC3i9unZr27RvOwNVmN48yXQVC2cBVyvT3mqHi5WtYjAG
g/JaPe6lfDnjFCuDVg/LfEVJltvDUwkuvrwO8ubTa1fP/gj69vBZvI9P/8T8+vhF3M/Pv8P+/v5R
lYUUgO0JOCCB6hnown8IEqWgfA0mCNRWEVaoAoMW5vQdhRmGlx1hEliyYXIdVvdhXlTFhReJJQ53
4ln+RJfiURi2mNKIFEgWDyGWXXaaZkD+KCRsqOFmGpFBIjmkkUXqltuTRzKZpJRLOilNC0Dp2FtT
NZLRnY1FbaDlXhF0OcaXYPbw4CMz9hPjXJKgmeYOa7KJyYllmTmnRnWmoOeeFZG1HqCEJlYoW306
dOhaiSq6aFiN2reQnI+SEGkJf75BaaUhCMrhQJtyKkWmop7iXFWlQkWIZAumqtSqyMVAqquewPom
DLPSSoljl4KQq65s/QqsWMIOGyiM/ND+aKyJKfpma7P2LCvcmP8AJ20KoRJE7aoJ9Whlk1CCG+W3
U5JbZbjlonvuuKTJpq6S8FIZ721YlrTtZH3hka1E+wp0r7V59HutD8W5CbC+1w38E1oyajJdtApH
WGzERE1MsU8WX6xTxhrbxJPAHYf1ccIhKzayACUrx3HKKK3Mskguv+xRzDJrRHPNFlEEMs5e6Uwy
z375jDLQw91MdB4CIqTs0T3xJc+zMhnNNB3/xgrx1C9VfWszWI+UpdX4OoyIt2SXbfbZaKet9tps
t+3223DHLffcdNdt993QxHBvw9Rd8NTfGQDud+CEYyC4BYcjXvjgjDeuuOGLP05Dwb/++ZZvBYlj
HrnmjnPeOQWZTxC66JuDDvnpn5OOuuSTM7zlw1ebvrrnrNMue+oSjJ777LfX3rvtquNeZunB+96E
ULoPz3vxvzfPvPO7C2+o9JcDHz31cC5/vfFMIE/89taD//z44pOvPPfnoz+9+tlj30Dy64ff9fz0
12//sdJxi9jWR4i4f7O9woH/EDEhaPUvLa6wnE6MUzlnMYGBDoxEALMiE6c5rQihoAy+JjiQCx4m
IawSAmX25yYDVgJa+oOaEzRYQg520C0tfOCWNgg2DMKwgSa0IQ0lWEOUJFBF/CNCBXeYwxPyjYdB
NCIRNbjAIyKxiCJkUwyXosCn9TD+ijOcooZilUEoYjFsLGwCngpzQSECsVo4rEmWvvM/LxaFjQis
IhImZJAXHfB/P7zi/fbIxz768Y+ADKQgB6mDARhyAApAZCITaUgaHLKRADgkIU0QQjElqykTVGQk
I4nIRmpSkzAA5SYXOckRENCFYcthAD+5yU6OUgKSbKUiO/lJSNISAo90gCgXaUtOMvKVpUSj/vJH
TAh8aJhOvAArXTnLXS5gmbP0ZSufKU1nsvKXD+ilNqcZTGFGEI38O2YVe5XLV4LSmZyUpCjXSU10
ZrMB1mynPF3ZzQySECEhklEKk2kBepoTnu9kADsFKs9+AlSXBZ2mP0upRQCaJYtNyCEnKZdJTYQS
9KIV5WYEKEpKeEZzmwudpMHCGERSMKWSFeDoKGOZzV5i9JkuhSUk04nLatq0owwl40n9B6MNETCJ
ZBhoN3Ui1KFmIQEAOw==

------=_NextPart_000_0000_01CBDA5C.B9041510
Content-Type: application/octet-stream
Content-Transfer-Encoding: base64
Content-Location: http://www.matrixscience.com/cgi/mass_error.pl?mass_error_ppm_1317548154119834

R0lGODlhwgGWAMIAAP///wAAAP8AAADMAAAA/wAAAAAAAAAAACH5BAEAAAAALAAAAADCAZYAAAP+
CLrc/jDKSau9OOvNu/9gKI5kaZ5oqq5s675wLM90bd94ru987//AoHBILBqPyKRyyWw6n9CodEqt
Wq/YrHbL7Xq/4LB4TC6bz+i0es1uu9/wuHxOr9vv+Lx+z+/7/4CBgoOEhYaHiImKi4yNjhAEkQSP
lGACl1+TlZtblwKZnKFYniwBpgE0kpqirHioC6+prbN1sbA1q7S6u5C8iqS+F6rBiMB8p6a4xIfG
erY2ucvSYsjQ09dhzzLD2N1cyMmy3uOL0eTnUdXK6OxQttos3O3zS+/r9PhIr/Av5vn/P8CdmuEP
oEEp9jLIO8hwhzoM4QCg4kehYMOLMRJamKj+IBZFCRYxiizF4GODfR1vaQg5siUKlBHASUw5k+YE
VTgjMVjIU9JOnwt66gwKVIHQXEd/DjVaFEBSokudNn3KNCpVqVanas3KFelWr12Vgh0rtixUsmfN
VkW7Vi1WlhcERpQg0+MGuC7z5rBrMgJevYBpaFwZuPAIbX1NLDQ8CtOgwdsYd3L8eKA1yVmaHfyL
uXOPxZ5DF+EsuvQN0qZT92uqurUO1K5jp4AtuzYJ2rZFJp7NOjfm3fEIafZdBPgK3HCGEydifLZw
yhGUL5chcFvvRtKnj0HuJ7v2Fw8JfpcMGQb38fPKx7uOvqV6F+fbswsfWb79u/cBNy8BOv/+xf0o
xOcfNgCeIOCA1xTIH4IjVRdDf3N4x2AbB1oC3YRAKHibHhJieIOGG3rIkIaW1YQBhCLSU+AzHOGX
okEOVsCiSgq9GJo6dhFmIz6IxVQNXzSClNNVRH7lVpFhpaVkW0u+daSRTSLJlpNRQsnklVRiKeWT
SWppZZZgbtkkBzCZSAGQNp24I482AZdjizqu2U6ZxpVopgUoykmgXPfoKV+FfmIGaKCB5UloboMe
Wqii6CXK6EiGPuqao5JCWul0lF66GXuatpZpp5uBiqiosUVKamefnopPqqrOw2qr5JgKa2GcdTjr
qhfYequruV646z+y/urSq8JiQ2yx0xz+i6wvwS57kbLOMvuArtG24w+11Y4zpCqebOvtt+CGK+64
5JZr7rnopqvuuuy26+678I47BWmo1VujmsLcmy++++Kpr7/8AizwwBXYG3DB8x5c0b8IKwwSwws7
/HC/BEdMccMV3wSxxhL7lfDFFmc8Mcgji+xxx72QXDLGJqfc8gMGq3yyzErQu/HKIbOc884c0wwz
yj8D7UDMOvOMc88vD/1x0g0QXTTSRs/M9E43uzx1UFVbHbXWWwfts9LZhi322GSz8k44MqWphEcP
zdgE2wOlfac+c7kd5DgRoVnS3Ebk7QCccCYx1y09giiYSoCbGHg3i6eE493FKW6Z3ob+Uzf3PpND
ro/inOdITo+dax55m6GrfQTolL9Neurn2L2354I/kDjsm+/9N+f10Di76NO8l3jut7O+9kmy4x67
7qXzneDdbyo/Ou67MzFY85VbTnzq1T9SF451S889ZNln9HhJ3dfTNvG2l63++uy37/778McvvwsD
1D+AAvfjj3/9NNjPPwD2mx8JaPcBzA0ufR3IHwABeD/+KVCBMIDgAvUnwBAk44Ad8BxFQPTABTZw
ghIIoAfz18AH/q+EEPCfAySovxMycH8gFCBHDAiLvGEwTW8anIY6+EESsnABPCThCz0IxCH+sIMw
fIALl0jECs7weoQTnUZct0MRIpGLgitUoQS3WMQfprABR+yiGD/oRMRN7mx0SZ8B32MBMoKQiysE
oxwZwMMLwHGOTSSiG+cnvDttUI3Gc14FhPjGQsaRjnjE4h6VKEYs0lGITFxk/NB0wSiaDnmO6wgB
M1BHCopQiS5EJBhDGcL/MdCLKByhIisIvRaVyE7Fk8grXemGO7JyHLa85RUSAAA7

------=_NextPart_000_0000_01CBDA5C.B9041510--
