# Supplementary material for: Regulation of GacA in Pseudomonas chlororaphis Strains Shows a Niche Specificity
Source: PLoS One. 2015 Sep 17;10(9):e0137553. doi: 10.1371/journal.pone.0137553 (PMC4574860; doi:10.1371/journal.pone.0137553)
Supplement: S3 File — (ZIP) [file pone.0137553.s003.zip › MALDI-TOFMS-data/C4.mht]

From: <Saved by Windows Internet Explorer 7>
Subject: Mascot Search Results: Protein View
Date: Fri, 4 Mar 2011 15:08:34 +0800
MIME-Version: 1.0
Content-Type: multipart/related;
	type="text/html";
	boundary="----=_NextPart_000_0000_01CBDA7E.0804D520"
X-MimeOLE: Produced By Microsoft MimeOLE V6.00.2900.2180

This is a multi-part message in MIME format.

------=_NextPart_000_0000_01CBDA7E.0804D520
Content-Type: text/html;
	charset="utf-8"
Content-Transfer-Encoding: quoted-printable
Content-Location: http://www.matrixscience.com/cgi/protein_view.pl?file=../data/20110304/FttmrbYeh.dat&hit=1

=EF=BB=BF<!DOCTYPE HTML PUBLIC "-//W3C//DTD HTML 4.0 Transitional//EN">
<!-- 0 seconds --><!-- 0 seconds --><!-- 0 seconds =
--><HTML><HEAD><TITLE>Mascot Search Results: Protein View</TITLE>
<META http-equiv=3DContent-Type content=3D"text/html; charset=3Dutf-8">
<META content=3D"MSHTML 6.00.5730.13" name=3DGENERATOR></HEAD>
<BODY vLink=3D#0000ff aLink=3D#0000ff bgColor=3D#ffffff>
<H1><IMG height=3D31=20
src=3D"http://www.matrixscience.com/images/88x31_logo_white.gif" =
width=3D88=20
align=3Dtop border=3D0 NATURALSIZEFLAG=3D"3"> Mascot Search Results</H1>
<H3>Protein View</H3>
<FORM method=3Dpost><INPUT type=3Dhidden =
value=3D../data/20110304/FttmrbYeh.dat=20
name=3Dfile> <INPUT type=3Dhidden value=3D1 name=3Dhit> <INPUT =
type=3Dhidden value=3Dfalse=20
name=3Dshowall> <INPUT type=3Dhidden value=3D0 name=3Dave_thresh> <INPUT =
type=3Dhidden=20
value=3D0 name=3D_ignoreionsscorebelow> <INPUT type=3Dhidden =
value=3D0.05=20
name=3D_sigthreshold> <INPUT type=3Dhidden name=3Dreport> <INPUT =
type=3Dhidden value=3D1=20
name=3Ddb_idx> <INPUT type=3Dhidden value=3D32 name=3D_msresflags> =
<INPUT type=3Dhidden=20
value=3D2 name=3D_msresflags2> <INPUT type=3Dhidden value=3D0 =
name=3Dpercolate> <INPUT=20
type=3Dhidden value=3D0 name=3Dpercolate_rt> <FONT=20
face=3D"Courier New,Courier,monospace"><PRE>Match to: =
<B>gi|154148079</B> Score: <B>82</B> Expect: <B>0.045</B>
<B>2,3,4,5-tetrahydropyridine-2-carboxylate N-succinyltransferase DapD =
[Campylobacter hominis ATCC BAA-381]</B>

Nominal mass (M<SUB>r</SUB>): <B>44266</B>; Calculated pI value: =
<B>8.71</B>
NCBI BLAST search of <A =
href=3D"http://www.ncbi.nlm.nih.gov/blast/Blast.cgi?ALIGNMENTS=3D50&amp;A=
LIGNMENT_VIEW=3DPairwise&amp;AUTO_FORMAT=3DSemiauto&amp;CDD_SEARCH=3Don&a=
mp;CLIENT=3Dweb&amp;COMPOSITION_BASED_STATISTICS=3Don&amp;DATABASE=3Dnr&a=
mp;DESCRIPTIONS=3D100&amp;ENTREZ_QUERY=3D(none)&amp;EXPECT=3D10&amp;FILTE=
R=3DL&amp;FORMAT_BLOCK_ON_RESPAGE=3DNone&amp;FORMAT_OBJECT=3DAlignment&am=
p;FORMAT_TYPE=3DHTML&amp;GAPCOSTS=3D11+1&amp;I_THRESH=3D0.001&amp;LAYOUT=3D=
TwoWindows&amp;MATRIX_NAME=3DBLOSUM62&amp;NCBI_GI=3Don&amp;PAGE=3DProtein=
s&amp;PROGRAM=3Dblastp&amp;QUERY=3DMKIQNLDELKNFTDEIRSKNGYKDPFIWAIGRQSVGSF=
GKKTIKMDYAEINLKSNYASAAILINAAIKNGTKIDFSDSELIVPLNKDIIGYALKKMNFLIGEANGEKHKNL=
QILMQIDKTLKENEKFTKYISHKFCVVFIFDDVAPKSVESVYLKLYALSKNLTAPRSLNLNGAFGVLPNLAWD=
IYGEPVELEMLRKDEISNKFGCSKNCAKIAYVDKFPRFLAHIIPENNIRILDDSKVRLGAAIAPGTTIMPGAA=
YVNFNAGTLGSAMVEGRISSSVIVGEGSDIGGGASILGVLSGTNGNPISIGNHCLLGANSVTGIPLGDDCIVD=
AGIAVLEGTKILMDEKNRAELAKLNPNFDFSKEIYKGLELANLNGLHFRQNSQNGQMTVSLSKRAIKLNKDLH=
&amp;SERVICE=3Dplain&amp;SET_DEFAULTS.x=3D9&amp;SET_DEFAULTS.y=3D5&amp;SH=
OW_OVERVIEW=3Don&amp;WORD_SIZE=3D3&amp;END_OF_HTTPGET=3DYes" =
target=3D_blank>gi|154148079</A> against nr
Unformatted <A =
href=3D"http://www.matrixscience.com/cgi/getseq.pl?NCBInr+gi%7c154148079+=
seq" target=3D_blank>sequence string</A> for pasting into other =
applications

Taxonomy: <A =
href=3D"http://www.ncbi.nlm.nih.gov/Taxonomy/Browser/wwwtax.cgi?lvl=3D0&a=
mp;id=3D360107" target=3D_blank>Campylobacter hominis ATCC BAA-381</A>
Links to retrieve other entries containing this sequence from NCBI =
Entrez:
<A =
href=3D"http://www.ncbi.nlm.nih.gov/entrez/query.fcgi?cmd=3Dsearch&amp;db=
=3Dprotein&amp;doptcmdl=3Dgenpept&amp;tool=3Dmascot&amp;term=3D153804088"=
 target=3D_blank>gi|153804088</A> from <A =
href=3D"http://www.ncbi.nlm.nih.gov/Taxonomy/Browser/wwwtax.cgi?lvl=3D0&a=
mp;id=3D360107" target=3D_blank>Campylobacter hominis ATCC BAA-381</A>

Fixed modifications: Carbamidomethyl (C)
Variable modifications: Gln-&gt;pyro-Glu (N-term Q)
Cleavage by Trypsin: cuts C-term side of KR unless next residue is P
Number of mass values searched: <B>52</B>
Number of mass values matched: <B>9</B>
Sequence Coverage: <B>28%</B>

Matched peptides shown in <B><FONT color=3D#ff0000>Bold Red</FONT></B>

     <B>1</B> M<B><FONT color=3D#ff0000>KIQNLDELK </FONT></B>NFTDEIRSKN =
GYKDPFIWAI GRQSVGSFGK K<B><FONT color=3D#ff0000>TIKMDYAEI </FONT></B>
<B>    51<FONT color=3D#ff0000> NLK</FONT></B>SNYASAA ILINAAIKNG =
TK<B><FONT color=3D#ff0000>IDFSDSEL IVPLNKDIIG YALK</FONT></B>KMNFLI=20
<B>   101</B> GEANGEKHKN LQILMQIDKT LKENEKFTK<B><FONT color=3D#ff0000>Y =
ISHKFCVVFI FDDVAPKSVE </FONT></B>
<B>   151<FONT color=3D#ff0000> SVYLKLYALS K</FONT></B>NLTAPRSLN =
LNGAFGVLPN LAWDIYGEPV ELEMLRKDEI=20
<B>   201</B> SNKFGCSKNC AKIAYVDKFP R<B><FONT color=3D#ff0000>FLAHIIPEN =
NIR</FONT></B>ILDDSKV RLGAAIAPGT=20
<B>   251</B> TIMPGAAYVN FNAGTLGSAM VEGRISSSVI VGEGSDIGGG ASILGVLSGT=20
<B>   301</B> NGNPISIGNH CLLGANSVTG IPLGDDCIVD AGIAVLEGTK =
ILMDEKNR<B><FONT color=3D#ff0000>AE </FONT></B>
<B>   351<FONT color=3D#ff0000> LAKLNPNFDF SK</FONT></B>EIYK<B><FONT =
color=3D#ff0000>GLEL ANLNGLHFR</FONT></B>Q NSQNGQMTVS LSKRAIKLNK=20
<B>   401</B> DLH
</PRE></FONT>
<P><INPUT onclick=3D"this.form.showall.value=3D'true'; return true" =
type=3Dsubmit value=3D"Show predicted peptides also">=20

<P><INPUT type=3Dsubmit value=3D"Sort Peptides By">&nbsp; <INPUT =
type=3Dradio CHECKED=20
value=3Dstartup name=3Dsort>Residue Number&nbsp; <INPUT type=3Dradio =
value=3Dmassup=20
name=3Dsort>Increasing Mass&nbsp; <INPUT type=3Dradio value=3Dmassdown=20
name=3Dsort>Decreasing Mass&nbsp; <FONT face=3D"Courier =
New,Courier,monospace"><PRE><B> Start - End     Observed    Mr(expt)   =
Mr(calc)     Delta   Miss Sequence</B>
<B><FONT color=3D#ff0000>     2 - 10     1100.4888  1099.4816  1099.6237 =
   -0.1421     1  M.KIQNLDELK.N </FONT></B>=20
<B><FONT color=3D#ff0000>    42 - 53     1438.7355  1437.7282  1437.7537 =
   -0.0255     1  K.TIKMDYAEINLK.S </FONT></B>=20
<B><FONT color=3D#ff0000>    73 - 94     2463.5730  2462.5657  2462.3308 =
    0.2349     1  K.IDFSDSELIVPLNKDIIGYALK.K </FONT></B>=20
<B><FONT color=3D#ff0000>   130 - 147    2185.2078  2184.2005  2184.1078 =
    0.0927     1  K.YISHKFCVVFIFDDVAPK.S </FONT></B>=20
<B><FONT color=3D#ff0000>   148 - 161    1599.7881  1598.7808  1598.8919 =
   -0.1111     1  K.SVESVYLKLYALSK.N </FONT></B>=20
<B><FONT color=3D#ff0000>   222 - 233    1436.6697  1435.6624  1435.7935 =
   -0.1312     0  R.FLAHIIPENNIR.I </FONT></B>=20
<B><FONT color=3D#ff0000>   349 - 362    1593.7825  1592.7752  1592.8198 =
   -0.0446     1  R.AELAKLNPNFDFSK.E </FONT></B>=20
<B><FONT color=3D#ff0000>   354 - 362    1081.4842  1080.4769  1080.5240 =
   -0.0471     0  K.LNPNFDFSK.E </FONT></B>=20
<B><FONT color=3D#ff0000>   367 - 379    1453.7299  1452.7226  1452.7837 =
   -0.0611     0  K.GLELANLNGLHFR.Q </FONT></B>=20

<B>No match to: </B>1000.3749, 1006.3848, 1103.4528, 1320.7043, =
1342.6622, 1354.6769, 1364.6401, 1376.6465, 1421.6237, 1443.5665, =
1458.7257, 1465.7415, 1475.7303, 1497.7109, 1540.7288, 1555.8148, =
1562.7147, 1567.7223, 1577.8065, 1615.7448, 1621.7753, 1637.7131, =
1643.7375, 2026.7917, 2110.0928, 2125.2575, 2132.0558, 2147.5509, =
2153.6288, 2163.1925, 2176.3618, 2207.1720, 2380.4934, 2402.8062, =
2419.5287, 2431.6555, 2441.5945, 2446.5733, 2619.4417, 2635.5246, =
2640.5131, 2657.5563, 2679.5570
<P><IMG height=3D150 alt=3D"Error Distribution" =
src=3D"http://www.matrixscience.com/cgi/mass_error.pl?mass_error_27588865=
53423605" width=3D450><IMG height=3D150 alt=3D"Error Distribution (ppm)" =
src=3D"http://www.matrixscience.com/cgi/mass_error.pl?mass_error_ppm_1295=
017448464663" width=3D450>
</FORM><HR>
LOCUS       YP_001406736             403 aa            linear   BCT =
12-APR-2010
DEFINITION  2,3,4,5-tetrahydropyridine-2-carboxylate =
N-succinyltransferase DapD
            [Campylobacter hominis ATCC BAA-381].
ACCESSION   YP_001406736
VERSION     YP_001406736.1  GI:154148079
DBLINK      Project: <A =
href=3D"http://eutils.ncbi.nlm.nih.gov/entrez/eutils/%22http://eutils.ncb=
i.nlm.nih.gov:80/genomeprj/58981%22">58981</A>
DBSOURCE    REFSEQ: accession <A =
href=3D"http://eutils.ncbi.nlm.nih.gov/entrez/eutils/%22http://eutils.ncb=
i.nlm.nih.gov:80/nuccore/154147866%22">NC_009714.1</A>
KEYWORDS    .
SOURCE      Campylobacter hominis ATCC BAA-381
  ORGANISM  <A =
href=3D'http://eutils.ncbi.nlm.nih.gov/entrez/eutils/%22http://eutils.ncb=
i.nlm.nih.gov:80/Taxonomy/Browser/wwwtax.cgi?id=3D360107"'>Campylobacter =
hominis ATCC BAA-381</A>
            Bacteria; Proteobacteria; Epsilonproteobacteria; =
Campylobacterales;
            Campylobacteraceae; Campylobacter.
REFERENCE   1  (residues 1 to 403)
  AUTHORS   Fouts,D.E., Mongodin,E.F., Puiu,D., Sebastian,Y., =
Miller,W.G.,
            Mandrell,R.E. and Nelson,K.E.
  TITLE     Complete Genome Sequence of Campylobacter hominis ATCC =
BAA-381, a
            commensal isolated from the human gastrointestinal tract
  JOURNAL   Unpublished
REFERENCE   2  (residues 1 to 403)
  CONSRTM   NCBI Genome Project
  TITLE     Direct Submission
  JOURNAL   Submitted (30-JUL-2007) National Center for Biotechnology
            Information, NIH, Bethesda, MD 20894, USA
REFERENCE   3  (residues 1 to 403)
  AUTHORS   Fouts,D.E., Mongodin,E.F., Puiu,D., Sebastian,Y., =
Miller,W.G.,
            Mandrell,R.E. and Nelson,K.E.
  TITLE     Direct Submission
  JOURNAL   Submitted (19-JUL-2007) J. Craig Venter Institute, 9712 =
Medical
            Center Drive, Rockville, MD 20850, USA
<A name=3Dcomment_154148079></A>COMMENT     PROVISIONAL <A =
href=3D"http://eutils.ncbi.nlm.nih.gov/entrez/eutils/%22http://eutils.ncb=
i.nlm.nih.gov:80/RefSeq/%22">REFSEQ</A>: This record has not yet been =
subject to final
            NCBI review. The reference sequence was derived from <A =
href=3D"http://eutils.ncbi.nlm.nih.gov/entrez/eutils/%22http://eutils.ncb=
i.nlm.nih.gov:80/protein/ABS51095%22">ABS51095</A>.
            Method: conceptual translation.
<A name=3Dfeature_154148079></A>FEATURES             Location/Qualifiers
     source          1..403
                     /organism=3D"Campylobacter hominis ATCC BAA-381"
                     /strain=3D"ATCC BAA-381"
                     /db_xref=3D"ATCC:<A =
href=3D'http://eutils.ncbi.nlm.nih.gov/entrez/eutils/%22http://www.atcc.o=
rg/SearchCatalogs/linkin?id=3DBAA-381"'>BAA-381</A>"
                     /db_xref=3D"taxon:<A =
href=3D'http://eutils.ncbi.nlm.nih.gov/entrez/eutils/%22http://eutils.ncb=
i.nlm.nih.gov:80/Taxonomy/Browser/wwwtax.cgi?id=3D360107"'>360107</A>"
     <A =
href=3D'http://eutils.ncbi.nlm.nih.gov/entrez/eutils/%22http://eutils.ncb=
i.nlm.nih.gov:80/protein/154148079?from=3D1&amp;to=3D403&amp;report=3Dgpw=
ithparts"'>Protein</A>         1..403
                     =
/product=3D"2,3,4,5-tetrahydropyridine-2-carboxylate
                     N-succinyltransferase DapD"
                     /calculated_mol_wt=3D43878
     <A =
href=3D'http://eutils.ncbi.nlm.nih.gov/entrez/eutils/%22http://eutils.ncb=
i.nlm.nih.gov:80/protein/154148079?from=3D137&amp;to=3D403&amp;report=3Dg=
pwithparts"'>Region</A>          137..403
                     /region_name=3D"DapD"
                     /note=3D"Tetrahydrodipicolinate =
N-succinyltransferase [Amino
                     acid transport and metabolism]; COG2171"
                     /db_xref=3D"CDD:<A =
href=3D'http://eutils.ncbi.nlm.nih.gov/entrez/eutils/%22http://eutils.ncb=
i.nlm.nih.gov:80/Structure/cdd/cddsrv.cgi?uid=3D32354"'>32354</A>"
     <A =
href=3D'http://eutils.ncbi.nlm.nih.gov/entrez/eutils/%22http://eutils.ncb=
i.nlm.nih.gov:80/protein/154148079?from=3D231&amp;to=3D389&amp;report=3Dg=
pwithparts"'>Region</A>          231..389
                     /region_name=3D"LbH_THP_succinylT_putative"
                     /note=3D"Putative
                     2,3,4,5-tetrahydropyridine-2,6-dicarboxylate (THDP)
                     N-succinyltransferase (THP succinyltransferase),
                     C-terminal left-handed parallel alpha-helix (LbH) =
domain:
                     This group is composed of mostly uncharacterized =
proteins
                     containing an N-terminal...; cd04649"
                     /db_xref=3D"CDD:<A =
href=3D'http://eutils.ncbi.nlm.nih.gov/entrez/eutils/%22http://eutils.ncb=
i.nlm.nih.gov:80/Structure/cdd/cddsrv.cgi?uid=3D100054"'>100054</A>"
     <A =
href=3D'http://eutils.ncbi.nlm.nih.gov/entrez/eutils/%22http://eutils.ncb=
i.nlm.nih.gov:80/protein/154148079?itemid=3D7&amp;report=3Dgpwithparts"'>=
Site</A>            =
order(270,272,274,276,286,292,294,312,317..318,320,328,
                     332,334,336)
                     /site_type=3D"other"
                     /note=3D"putative trimer interface"
                     /db_xref=3D"CDD:<A =
href=3D'http://eutils.ncbi.nlm.nih.gov/entrez/eutils/%22http://eutils.ncb=
i.nlm.nih.gov:80/Structure/cdd/cddsrv.cgi?uid=3D100054"'>100054</A>"
     <A =
href=3D'http://eutils.ncbi.nlm.nih.gov/entrez/eutils/%22http://eutils.ncb=
i.nlm.nih.gov:80/protein/154148079?itemid=3D8&amp;report=3Dgpwithparts"'>=
Site</A>            order(312,314..315,320,330,336)
                     /site_type=3D"other"
                     /note=3D"putative CoA binding site"
                     /db_xref=3D"CDD:<A =
href=3D'http://eutils.ncbi.nlm.nih.gov/entrez/eutils/%22http://eutils.ncb=
i.nlm.nih.gov:80/Structure/cdd/cddsrv.cgi?uid=3D100054"'>100054</A>"
     <A =
href=3D'http://eutils.ncbi.nlm.nih.gov/entrez/eutils/%22http://eutils.ncb=
i.nlm.nih.gov:80/nuccore/154147866?from=3D1115709&amp;to=3D1116920&amp;re=
port=3Dgbwithparts"'>CDS</A>             1..403
                     /locus_tag=3D"CHAB381_1181"
                     =
/coded_by=3D"complement(NC_009714.1:1115709..1116920)"
                     /transl_table=3D<A =
href=3D'http://eutils.ncbi.nlm.nih.gov/entrez/eutils/%22http://eutils.ncb=
i.nlm.nih.gov:80/Taxonomy/Utils/wprintgc.cgi?mode=3Dc#SG11"'>11</A>
                     /db_xref=3D"GeneID:<A =
href=3D'http://eutils.ncbi.nlm.nih.gov/entrez/eutils/%22http://eutils.ncb=
i.nlm.nih.gov:80/sites/entrez?db=3Dgene&amp;cmd=3DRetrieve&amp;dopt=3Dful=
l_report&amp;list_uids=3D5408274"'>5408274</A>"

</PRE></FONT>
<P>
<TABLE cellSpacing=3D2 cellPadding=3D1 width=3D"100%" border=3D2>
  <TBODY>
  <TR>
    <TD noWrap align=3Dmiddle><B>Mascot:</B>&nbsp; <A=20
      =
href=3D"http://www.matrixscience.com/">http://www.matrixscience.com/</A> =

  </TD></TR></TBODY></TABLE></P></BODY></HTML>

------=_NextPart_000_0000_01CBDA7E.0804D520
Content-Type: image/gif
Content-Transfer-Encoding: base64
Content-Location: http://www.matrixscience.com/images/88x31_logo_white.gif

R0lGODlhWAAfANX/AMDAwP/v7//f3//Pz/+/v/+vr/+fn/+Pj/9/f/9wcP9gYP9QUP9AQP8wMP8g
IP8QEP8AAO/v/+/v79/f/9/f38/P/8/Pz7+//7+/v6+v/6+vr5+f/5+fn4+P/4+Pj39//39/f3Bw
/3BwcGBg/2BgYFBQ/1BQUEBA/0BAQDAw/zAwMCAg/yAgIBAQ/xAQEAAA/wAAAAAAAAAAAAAAAAAA
AAAAAAAAAAAAAAAAAAAAAAAAAAAAAAAAAAAAAAAAAAAAACH5BAEAAAAALAAAAABYAB8AQAb/QIBw
SCwaj8ikcslsEl0wTDHz+bxOgMrp8mpFiJFThfsyjl4j82tVLaVGk+Hq1TF2ut8jCkYRSkgcToKD
hIQUKiBCHnxEAghDBA8QQg4QBEQBQwyWQ5ICAAsBAZcACKQJEAsMQgQQk5hCAhAPlAACn0MkUYMS
HCIaABMfJychRSPEH0YbWEMXJyUhxCPSJQAb0icjH8gfeRvIxRnXxCfeGcQlFwAWIn1HLC7vQhtl
AFZ1ES0v6/QrRGSIWPlXpF6LISWuVNgA4EyaIRta9Jvw4kUcInsCDZEARcqQBQ6I0AJQAEIDIgQU
xJo1pOQqIQFUCmFQyYAQAzZBQXikqYAQ/wQQZAIgkFPIHmCFkipdyrSp06eDSLiQUDBhM3JrjFSY
Y++aMgAnXnwdUUFIwodgX1gTso/hkAgVK0w4Ma4IBxZHQMDACzCNlRJiKFokEu5EiopFrFwdYiWF
EC5rhYQ1BqbEhsN1inCE4YGIBBAo5kEdrRS0EQkwEhEp0AABAgYGeA6liUBBAgOXFDDYvUDA7t+/
LxHYzTPAb1wHHCxAsMBAgtnAf2cawsGFhSIUYOwiAtSVgwFCDphM4mmlpQQhiSgQMMBVAAEyNx1A
UtJBgQVCh2DQjoRE5yEOODDdAA+AV0oqMClgoAIQzDcTJwAE8Fp4zwEIwXQANABBTillEv9AeREu
px8LGpFm4okopqjiiiyOxoEKHg2xz2Jn8KPVPkSYA0AGeDT0EI8v5HEYWiG84BhEiAEQARueoXDd
EYv8R0QKij2GzAtuvVUCkIwJUUFFF30l2EVf2nhNVkWEBVhZRnDASBH7wUBVjhEoFkYEZ3w1BFkA
BESEYGy+1dYFH6wQaJ89HgMmlDC4cIQIMJBQRAlxWNHCOEWi5ZUzSQqhzwt1ETGHW1UKMSYRFaRQ
1h1HErEIX3ZZl2NFjo2QRglcpZBBBIehIcQIuQpzwj4tnHDRXMSKseMaHzxT0QppZNArFh/0ukI/
RqlQhAkmiNbitwBIoMKTG71ZxC1JEIDsYYqjJEUBCSB4q5dqQrSHS3s5GRDUEAmMpFNRlZBigL/i
PTCggBFqCLBMAcwyHQInDWFBpEfooi0RmzBAyiMfQhieTwdW+C8ABxCA7lAIoLKAEKGQBEF6H1n4
SSjqDpHddkS4KakRBWzCEgDyIaHvyj8FVcADRdkiU00JgNcwBLgYsQkC+pJChF4oHDFxEQnIBnTE
AauXSXswDy2ETwl8YtwQ7TVY78uNyMQgT5e0LMTEUua1swAF9MybgT8FiN8n8Emi8QALuLJAAgxI
ou4mD8h2QH4BLPBAA8tlMpwrtvmcCQgieDAnuKQXEgQAOw==

------=_NextPart_000_0000_01CBDA7E.0804D520
Content-Type: application/octet-stream
Content-Transfer-Encoding: base64
Content-Location: http://www.matrixscience.com/cgi/mass_error.pl?mass_error_2758886553423605

R0lGODlhwgGWAMIAAP///wAAAP8AAADMAAAA/wAAAAAAAAAAACH5BAEAAAAALAAAAADCAZYAAAP+
CLrc/jDKSau9OOvNu/9gKI5kaZ5oqq5s675wLM90bd94ru987//AoHBILBqPyKRyyWw6n9CodEqt
Wq/YrHbL7Xq/4LB4TC6bz+i0es1uu9/wuHxOr9vv+Lx+z+/7/4CBgoOEhYaHiImKi4yNjhAEkQSP
lGMCl1yTlZtelwKZnKFbnqCipqcbkpqorK0Uq66xgwESAbYWsLK6fbS0D74AwBK5u8V3wMK/FcTG
zV22txjItZCq1rCqDNkL2wrdAN/hktrj3OXe5+Dp4pHk7ebv6PHq8+zY6/j1+ff6/fz/7gDCEyiP
ID2D9gIqHLiwYMODIYQlmzANwsQIzJxptDL+8aLFBR49QtpIMk4vBtFEjizJsk2ylNBUcmtJk0pM
mSe+1dy55CROFRl5Ch1yMliNoEOT+ij6EwVSpVB5RKPxNKpVMjqvaq1xs6nTrWC5OvBqomrYsyU6
HkXLtoVaqm3jpug69UVWuXipmM3LN8nevoCVNSBb4m/gwyBR2jCMGHFMqukaS0Yh0yvjyZgtFP1l
ObNnERUHG8X1ubSH0GMxXkvIsLVD1xBhs35NO3bt2bZz49697yFvf757yxZ+m7hu478RGp+BWjRp
02RICWqu+Dl0MdKnj1ZQt/N17JgIvfR1c9n3zIQLRz4fOP1X9o3d54QvWX5h+o7Lw8XPn8T+3f5x
PbYWgHxJNCCBeBm4H4JyKTjDZQwOJWAM/0Vo4TAXBpgDhBm2ZN99HZ71oX8hojXiBxWWmFRXGZw4
k4qebYYijGC5R10qNGol340acJijMTsm1uNqyBUJ3HBHFpfkcUsmF1yTRioH5ZRSVvmklUhiqaSW
uX1go5Az/hgVixfI6IGPYl7lojdprpjagm3uRB6Ydq3XRnZx9jAndwfCgWeeO+y5nQxodvEnoDnQ
tSaOiBKYYqPsXXaoH5NCOoSk4QlSqaVBYPrJIJty+kOhoub16BqhlvoFqZ1kqmoZrBrq6qtjxEpr
W7beCtapuvJU2QW59uqKmSh5J+yYdCb+ZuyxSvE46ATBMktJec6KRGSUV2abpbZbcsskl05uK263
437rbbjkpmtuubgxl2x15kkLlYzdAetKqvJSUyx3E2LYCr75shBtHwAHnJOdBgc2cMI7LSxFwQw/
4XAUEEfcBJoVJ5GxxUfwGsHGHMeC8awhszRxyc6cjLIxKq8s8rUwxyzzzDTXbPPNOOes88489+zz
z0AHLfRqUxRK6tEgIB3mmUk3vXQHSjP9NActu2C001JnDTXWW0/NqNZUcx221z0WTXYGUXcN9tdq
tz322mWfjUHab0Nxtdz24m2d22zX7XffgMcNN9piO3H34HMXLjjfi//deOCE6x0v4nn+u2z55Zhn
DsZLzr27BjITcg4HNPDyWbpLMJFuuueJGjjN629MpRbsblS02e3PqkG7YrsHut3uuLNxu+rAy4F7
8SYFQ7yyrN8Q2vHNm/H879SPvjr0q9d+PfXO2jA98i4pA374248vvPjMZ+97+ennnsZF2LuPhoPx
L2rTR+br4Hr7xOoO5py9+1xqime/KYhuNPELVOg6pz7dCUh16iugARd4OglKQT8QfJYFNcfBDnrw
gyAMoQhHCKgBmHAACkBhClNoQhqcsIUrJGFaoqcB8mSQgRxQIQBQ2MIeLkCHLmShDNPSi0VN7yMe
0CEPd8hEIELghCuEIQ+VKMUdOtHFASpc4hOtGMUsanGIRmGK7MYoEvrx64AbUGITmcjFLXbxjWuE
4xUZAMQ5CrGJWVyjHUHoE9HkL3vNcVAaocjGQhqSji88pBPVuEc6NmCPjPyhHsFYvQdKRCVmVF69
OvBFNToSi48M5SfjOIFFRiCSUSSlDMeHRgayMokxROUhYyjJUdLyi6cE5RPzWMUlNtKDtLvFH7fH
JxvSkAKy9CIkq2hLFuaxlIgkZCh7+cxZitB2YgTdrzQJOgS6wZSUbAk4w5mFBAAAOw==

------=_NextPart_000_0000_01CBDA7E.0804D520
Content-Type: application/octet-stream
Content-Transfer-Encoding: base64
Content-Location: http://www.matrixscience.com/cgi/mass_error.pl?mass_error_ppm_1295017448464663

R0lGODlhwgGWAMIAAP///wAAAP8AAADMAAAA/wAAAAAAAAAAACH5BAEAAAAALAAAAADCAZYAAAP+
CLrc/jDKSau9OOvNu/9gKI5kaZ5oqq5s675wLM90bd94ru987//AoHBILBqPyKRyyWw6n9CodEqt
Wq/YrHbL7Xq/4LB4TC6bz+i0es1uu9/wuHxOr9vv+Lx+z+/7/2ABDYIMhICHiE8BhgCCho6JkZJG
kAqPjQuMk5ucOpeWmKCdo6Q0n5inDASrrK0Eqqywq7KvC620uLaxurO8tQq3vrnAu8S9xr8AwcjD
ysXOx9DJy9LN1NfP2NHa09ne29/d4OPi5dbhsALqwjinlaETyaXzZeoCQIzv7/H0/fXrKBYtyiBw
oKhMF+T5W/gnnw2FDCPm0QRPBkSJGDNuuKj+saPHCBw/ikxTkCILaiNTktQRUqXLQAIfvpxZxuSM
ljRzWilpswVOnUAj/QxKtElBmUWTUnFIY6jSp0OYwkAJtWoSQj19Wt16lWfWFE65ik0TdqxZGUdr
lD3LloVUi23j5ngbY63cNfbeYEV6V0/eNl6/lqDat85fl3YLK36SeLHjChQFg31M2QTdupUzj0ir
VrNnKY0/i84RerTpus9OqxZSerXrFa1fyzYRe/ZryRZq21a9z4Pu3WZxD0II4jdwrsKHH/R9fHXy
QsQzuJp+jlx1c+yYZa+2ndv1793Rhbc+Hrv289zRey8PXr149+Thm08P4vlB+w+MN6/KE0P+7w76
7ZcZfhAEKKBSnN104GiXvWDggkE16MKDUhwG4VLQNTWHhRdOkaCDqbnBYYeJUEjiTAQO5tGIJ56Q
ooodsdhiCS+SYKIdMs5IQo0i3KjjR/1p+OOQFfhIpEY8+hYiHDkeiQ9LGjR5hZRO9pBkCGtRWYWW
Ve5w5QdZAtTlS0EqOOaYRp45T2SdqSnWXsth5iZy91m05JxJwVmRnHjy51Wbff6YJh1cBurDoBuK
aSgSiMpR6KI7NAopW5JOyhVhlgpYaaaXctrhpp5WBSoRj4b6ZIbRUTDqEKWaaqVDl+C2qhCtuuoJ
PLGmCpKtfbmDa37TrSdfe/QJW+x7x8b+l+x8xjaLrLPKQsvss9RGW+201maLaEnR5Rpngbze5Wsq
u4YbF6wIyWouW9zGKdys684Eb7yI0WvbvPZ6hGm+ouHLr77/uhZarQHX2wHBBac0sKIJQ+VvwxE9
DPFCEk9cSrAYZ6zxxhx37PHHIIcs8sgkl2zyySinrPLKJU9RWmswFyczmDMzR/PNNucMYM07g4Zz
zzpzEPPPQvNcNNEbGZ000hpUvDTQUB8d9NNRUy111U0rnTXT0mnNxMteYzD01FuT3TXXYoedkNq5
sc0o2mvD3bbcRbqtqt380H233nmbbfHfgAcu+EqouhvHI5xp8uVOBhleOGAGtbvn4jv+oguKt5Dr
ikq6ehGnz6+US4E555f78HnpqO+Jhj4xga45G59jHjqGacn+w7ikq06466nPLnqdtsOhZ+yvt9Mt
77qv/gDx36qBe+/CL4+87x88v3nzyjvAfPJnSLU99U7Y9P3t0NkOfvjHX68+7NpPz70ZinuOvJeJ
K1d897U3Prnw9T9+vlH5o8v/BkfAAhrwgAhMoAIXGLABOHAACoBgBCPoQBo8sIITZGBA7rcBrLRO
eh+QIAAgWMESLkCEFqSgBgPiiC/5CgI1EiEJR0hDFELggRPEIAllqMMR2tABEpzhDX2YwyAKcYXl
C8UHl6g/+/2qEU18kQxrSEMiDrGsiFikYhZ/yAAUclGFNQwiFb+4QEjEL3jtS1+qpIjDKrrxjV28
IBxtOEUydrEBZKzjCceIRFR5MHL5yIr3LPHB91HgiFO8IxDxyEhFanECdIyAHnP4yD6icX8w9OMT
sWcBMboRkQ+IpCMzWMkrjhKPYuzhDO2YQG8N5JL2cyW5NDDJKrYxlD08pQ89KQEvynGRquQlKxH4
iVcSEnFf+SPilOgGUfbxKc585hYSAAA7

------=_NextPart_000_0000_01CBDA7E.0804D520--
