# Supplementary material for: Regulation of GacA in Pseudomonas chlororaphis Strains Shows a Niche Specificity
Source: PLoS One. 2015 Sep 17;10(9):e0137553. doi: 10.1371/journal.pone.0137553 (PMC4574860; doi:10.1371/journal.pone.0137553)
Supplement: S3 File — (ZIP) [file pone.0137553.s003.zip › MALDI-TOFMS-data/C41.mht]

From: <Saved by Windows Internet Explorer 7>
Subject: Mascot Search Results: Protein View
Date: Fri, 4 Mar 2011 11:11:22 +0800
MIME-Version: 1.0
Content-Type: multipart/related;
	type="text/html";
	boundary="----=_NextPart_000_0000_01CBDA5C.E4EFD380"
X-MimeOLE: Produced By Microsoft MimeOLE V6.00.2900.2180

This is a multi-part message in MIME format.

------=_NextPart_000_0000_01CBDA5C.E4EFD380
Content-Type: text/html;
	charset="utf-8"
Content-Transfer-Encoding: quoted-printable
Content-Location: http://www.matrixscience.com/cgi/protein_view.pl?file=../data/20110304/FttmrzEmt.dat&hit=1

=EF=BB=BF<!DOCTYPE HTML PUBLIC "-//W3C//DTD HTML 4.0 Transitional//EN">
<!-- 0 seconds --><!-- 0 seconds --><!-- 0 seconds =
--><HTML><HEAD><TITLE>Mascot Search Results: Protein View</TITLE>
<META http-equiv=3DContent-Type content=3D"text/html; charset=3Dutf-8">
<META content=3D"MSHTML 6.00.5730.13" name=3DGENERATOR></HEAD>
<BODY vLink=3D#0000ff aLink=3D#0000ff bgColor=3D#ffffff>
<H1><IMG height=3D31=20
src=3D"http://www.matrixscience.com/images/88x31_logo_white.gif" =
width=3D88=20
align=3Dtop border=3D0 NATURALSIZEFLAG=3D"3"> Mascot Search Results</H1>
<H3>Protein View</H3>
<FORM method=3Dpost><INPUT type=3Dhidden =
value=3D../data/20110304/FttmrzEmt.dat=20
name=3Dfile> <INPUT type=3Dhidden value=3D1 name=3Dhit> <INPUT =
type=3Dhidden value=3Dfalse=20
name=3Dshowall> <INPUT type=3Dhidden value=3D0 name=3Dave_thresh> <INPUT =
type=3Dhidden=20
value=3D0 name=3D_ignoreionsscorebelow> <INPUT type=3Dhidden =
value=3D0.05=20
name=3D_sigthreshold> <INPUT type=3Dhidden name=3Dreport> <INPUT =
type=3Dhidden value=3D1=20
name=3Ddb_idx> <INPUT type=3Dhidden value=3D32 name=3D_msresflags> =
<INPUT type=3Dhidden=20
value=3D2 name=3D_msresflags2> <INPUT type=3Dhidden value=3D0 =
name=3Dpercolate> <INPUT=20
type=3Dhidden value=3D0 name=3Dpercolate_rt> <FONT=20
face=3D"Courier New,Courier,monospace"><PRE>Match to: =
<B>gi|187933683</B> Score: <B>81</B> Expect: <B>0.055</B>
<B>pyruvate kinase [Clostridium botulinum B str. Eklund 17B]</B>

Nominal mass (M<SUB>r</SUB>): <B>50830</B>; Calculated pI value: =
<B>5.44</B>
NCBI BLAST search of <A =
href=3D"http://www.ncbi.nlm.nih.gov/blast/Blast.cgi?ALIGNMENTS=3D50&amp;A=
LIGNMENT_VIEW=3DPairwise&amp;AUTO_FORMAT=3DSemiauto&amp;CDD_SEARCH=3Don&a=
mp;CLIENT=3Dweb&amp;COMPOSITION_BASED_STATISTICS=3Don&amp;DATABASE=3Dnr&a=
mp;DESCRIPTIONS=3D100&amp;ENTREZ_QUERY=3D(none)&amp;EXPECT=3D10&amp;FILTE=
R=3DL&amp;FORMAT_BLOCK_ON_RESPAGE=3DNone&amp;FORMAT_OBJECT=3DAlignment&am=
p;FORMAT_TYPE=3DHTML&amp;GAPCOSTS=3D11+1&amp;I_THRESH=3D0.001&amp;LAYOUT=3D=
TwoWindows&amp;MATRIX_NAME=3DBLOSUM62&amp;NCBI_GI=3Don&amp;PAGE=3DProtein=
s&amp;PROGRAM=3Dblastp&amp;QUERY=3DMRKTKMICTIGPASEDREILEQVMLAGMNASRHNFSHG=
DHEEHRGRIEKVKELSKKLDKEIAIILDTKGPEIRTGKFEPNKVELVKGTEFTVYAGDMSVVGDTTKCSVTYE=
GLANDVKAGNTILIDDGLVGLTVKSVKGNAVICEVQNTGLVGTHKGVNVPGVSIQLPALTDKDKSDLIFGCEM=
GVTMIAASFVRKAADVVAIRKVLDENGGKNILICPKIENQEGVDNIDSILEISDAIMVARGDLGVEIPIEQVP=
AVQKMIIQKCNAAGKPVVTATQMLDSMIRNPRPTRAEVSDVANAILDGTDAIMLSGESANGTYPVEAVRTMAK=
IAEETEKQLAHKVAYSNDKSSISEVISRAACNAANELEATAIISSTQTGATAKRISKSRPDCTIIAVTPDEVV=
AKQLAFSWGVYPIVADKMCSTDEMMIKSVEIAKEHNYVKNGDTVVLAAGVPVDKTGTTNLLKVSVVGE&amp;=
SERVICE=3Dplain&amp;SET_DEFAULTS.x=3D9&amp;SET_DEFAULTS.y=3D5&amp;SHOW_OV=
ERVIEW=3Don&amp;WORD_SIZE=3D3&amp;END_OF_HTTPGET=3DYes" =
target=3D_blank>gi|187933683</A> against nr
Unformatted <A =
href=3D"http://www.matrixscience.com/cgi/getseq.pl?NCBInr+gi%7c187933683+=
seq" target=3D_blank>sequence string</A> for pasting into other =
applications

Taxonomy: <A =
href=3D"http://www.ncbi.nlm.nih.gov/Taxonomy/Browser/wwwtax.cgi?lvl=3D0&a=
mp;id=3D508765" target=3D_blank>Clostridium botulinum B str. Eklund =
17B</A>
Links to retrieve other entries containing this sequence from NCBI =
Entrez:
<A =
href=3D"http://www.ncbi.nlm.nih.gov/entrez/query.fcgi?cmd=3Dsearch&amp;db=
=3Dprotein&amp;doptcmdl=3Dgenpept&amp;tool=3Dmascot&amp;term=3D187721836"=
 target=3D_blank>gi|187721836</A> from <A =
href=3D"http://www.ncbi.nlm.nih.gov/Taxonomy/Browser/wwwtax.cgi?lvl=3D0&a=
mp;id=3D508765" target=3D_blank>Clostridium botulinum B str. Eklund =
17B</A>

Fixed modifications: Carbamidomethyl (C)
Variable modifications: Oxidation (M)
Cleavage by Trypsin: cuts C-term side of KR unless next residue is P
Number of mass values searched: <B>19</B>
Number of mass values matched: <B>6</B>
Sequence Coverage: <B>22%</B>

Matched peptides shown in <B><FONT color=3D#ff0000>Bold Red</FONT></B>

     <B>1</B> MRKTKMICTI GPASEDREIL EQVMLAGMNA SRHNFSHGDH EEHRGRIEKV=20
<B>    51</B> KELSKKLDKE IAIILDTKGP EIRTGKFEPN KVELVK<B><FONT =
color=3D#ff0000>GTEF TVYAGDMSVV </FONT></B>
<B>   101<FONT color=3D#ff0000> GDTTK</FONT></B>CSVTY EGLANDVKAG =
NTILIDDGLV GLTVK<B><FONT color=3D#ff0000>SVKGN AVICEVQNTG </FONT></B>
<B>   151<FONT color=3D#ff0000> LVGTHKGVNV PGVSIQLPAL =
TDK</FONT></B>DKSDLIF GCEMGVTMIA ASFVRKAADV=20
<B>   201</B> VAIRKVLDEN GGKNILICPK IENQEGVDNI DSILEISDAI MVARGDLGVE=20
<B>   251</B> IPIEQVPAVQ KMIIQKCNAA GKPVVTATQM LDSMIRNPRP TRAEVSDVAN=20
<B>   301</B> AILDGTDAIM LSGESANGTY PVEAVRTMAK IAEETEKQLA HKVAYSNDKS=20
<B>   351</B> SISEVISRAA CNAANELEAT AIISSTQTGA TAKR<B><FONT =
color=3D#ff0000>ISKSRP DCTIIAVTPD </FONT></B>
<B>   401<FONT color=3D#ff0000> EVVAK</FONT></B>QLAFS WGVYPIVADK =
MCSTDEMMIK SVEIAK<B><FONT color=3D#ff0000>EHNY VKNGDTVVLA </FONT></B>
<B>   451<FONT color=3D#ff0000> AGVPVDKTGT TNLLK</FONT></B>VSVVG E
</PRE></FONT>
<P><INPUT onclick=3D"this.form.showall.value=3D'true'; return true" =
type=3Dsubmit value=3D"Show predicted peptides also">=20

<P><INPUT type=3Dsubmit value=3D"Sort Peptides By">&nbsp; <INPUT =
type=3Dradio CHECKED=20
value=3Dstartup name=3Dsort>Residue Number&nbsp; <INPUT type=3Dradio =
value=3Dmassup=20
name=3Dsort>Increasing Mass&nbsp; <INPUT type=3Dradio value=3Dmassdown=20
name=3Dsort>Decreasing Mass&nbsp; <FONT face=3D"Courier =
New,Courier,monospace"><PRE><B> Start - End     Observed    Mr(expt)   =
Mr(calc)     Delta   Miss Sequence</B>
<B><FONT color=3D#ff0000>    87 - 105    1994.0467  1993.0394  1992.8987 =
    0.1407     0  K.GTEFTVYAGDMSVVGDTTK.C </FONT></B> Oxidation (M)=20
<B><FONT color=3D#ff0000>   136 - 156    2211.1871  2210.1799  2210.1478 =
    0.0321     1  K.SVKGNAVICEVQNTGLVGTHK.G </FONT></B>=20
<B><FONT color=3D#ff0000>   157 - 173    1707.8208  1706.8135  1706.9567 =
   -0.1432     0  K.GVNVPGVSIQLPALTDK.D </FONT></B>=20
<B><FONT color=3D#ff0000>   385 - 405    2299.2522  2298.2449  2298.2253 =
    0.0196     1  R.ISKSRPDCTIIAVTPDEVVAK.Q </FONT></B>=20
<B><FONT color=3D#ff0000>   437 - 457    2225.2014  2224.1941  2224.1488 =
    0.0453     1  K.EHNYVKNGDTVVLAAGVPVDK.T </FONT></B>=20
<B><FONT color=3D#ff0000>   443 - 465    2283.2451  2282.2378  2282.2482 =
   -0.0104     1  K.NGDTVVLAAGVPVDKTGTTNLLK.V </FONT></B>=20

<B>No match to: </B>1066.0957, 1288.7327, 1475.8041, 1668.9039, =
1838.9764, 1909.1043, 2233.1617, 2257.2339, 2313.2607, 2384.0256, =
2652.5179, 2807.4044, 2839.4045
<P><IMG height=3D150 alt=3D"Error Distribution" =
src=3D"http://www.matrixscience.com/cgi/mass_error.pl?mass_error_28352668=
52105980" width=3D450><IMG height=3D150 alt=3D"Error Distribution (ppm)" =
src=3D"http://www.matrixscience.com/cgi/mass_error.pl?mass_error_ppm_1330=
870252701891" width=3D450>
</FORM><HR>
LOCUS       YP_001887522             471 aa            linear   BCT =
15-APR-2010
DEFINITION  pyruvate kinase [Clostridium botulinum B str. Eklund 17B].
ACCESSION   YP_001887522
VERSION     YP_001887522.1  GI:187933683
DBLINK      Project: <A =
href=3D"http://eutils.ncbi.nlm.nih.gov/entrez/eutils/%22http://eutils.ncb=
i.nlm.nih.gov:80/genomeprj/59159%22">59159</A>
DBSOURCE    REFSEQ: accession <A =
href=3D"http://eutils.ncbi.nlm.nih.gov/entrez/eutils/%22http://eutils.ncb=
i.nlm.nih.gov:80/nuccore/187932320%22">NC_010674.1</A>
KEYWORDS    .
SOURCE      Clostridium botulinum B str. Eklund 17B
  ORGANISM  <A =
href=3D'http://eutils.ncbi.nlm.nih.gov/entrez/eutils/%22http://eutils.ncb=
i.nlm.nih.gov:80/Taxonomy/Browser/wwwtax.cgi?id=3D508765"'>Clostridium =
botulinum B str. Eklund 17B</A>
            Bacteria; Firmicutes; Clostridia; Clostridiales; =
Clostridiaceae;
            Clostridium.
REFERENCE   1  (residues 1 to 471)
  CONSRTM   NCBI Genome Project
  TITLE     Direct Submission
  JOURNAL   Submitted (09-MAY-2008) National Center for Biotechnology
            Information, NIH, Bethesda, MD 20894, USA
REFERENCE   2  (residues 1 to 471)
  AUTHORS   Brinkac,L.M., Brown,J.L., Bruce,D., Detter,C., Munk,C., =
Smith,L.A.,
            Smith,T.J., Sutton,G. and Brettin,T.S.
  TITLE     Direct Submission
  JOURNAL   Submitted (29-APR-2008) Los Alamos National Laboratory, Los =
Alamos,
            NM, USA
<A name=3Dcomment_187933683></A>COMMENT     PROVISIONAL <A =
href=3D"http://eutils.ncbi.nlm.nih.gov/entrez/eutils/%22http://eutils.ncb=
i.nlm.nih.gov:80/RefSeq/%22">REFSEQ</A>: This record has not yet been =
subject to final
            NCBI review. The reference sequence was derived from <A =
href=3D"http://eutils.ncbi.nlm.nih.gov/entrez/eutils/%22http://eutils.ncb=
i.nlm.nih.gov:80/protein/ACD23057%22">ACD23057</A>.
            Method: conceptual translation.
<A name=3Dfeature_187933683></A>FEATURES             Location/Qualifiers
     source          1..471
                     /organism=3D"Clostridium botulinum B str. Eklund =
17B"
                     /strain=3D"Eklund 17B"
                     /db_xref=3D"taxon:<A =
href=3D'http://eutils.ncbi.nlm.nih.gov/entrez/eutils/%22http://eutils.ncb=
i.nlm.nih.gov:80/Taxonomy/Browser/wwwtax.cgi?id=3D508765"'>508765</A>"
     <A =
href=3D'http://eutils.ncbi.nlm.nih.gov/entrez/eutils/%22http://eutils.ncb=
i.nlm.nih.gov:80/protein/187933683?from=3D1&amp;to=3D471&amp;report=3Dgpw=
ithparts"'>Protein</A>         1..471
                     /product=3D"pyruvate kinase"
                     /EC_number=3D"<A =
href=3D"http://eutils.ncbi.nlm.nih.gov/entrez/eutils/%22http://www.expasy=
.org/enzyme/2.7.1.40%22">2.7.1.40</A>"
                     /calculated_mol_wt=3D50218
     <A =
href=3D'http://eutils.ncbi.nlm.nih.gov/entrez/eutils/%22http://eutils.ncb=
i.nlm.nih.gov:80/protein/187933683?from=3D1&amp;to=3D469&amp;report=3Dgpw=
ithparts"'>Region</A>          1..469
                     /region_name=3D"Pyruvate_Kinase"
                     /note=3D"Pyruvate kinase (PK):  Large allosteric =
enzyme that
                     regulates glycolysis through binding of the =
substrate,
                     phosphoenolpyruvate, and one or more allosteric =
effectors.
                     Like other allosteric enzymes, PK has a high =
substrate
                     affinity R state and a low...; cl10032"
                     /db_xref=3D"CDD:<A =
href=3D'http://eutils.ncbi.nlm.nih.gov/entrez/eutils/%22http://eutils.ncb=
i.nlm.nih.gov:80/Structure/cdd/cddsrv.cgi?uid=3D186892"'>186892</A>"
     <A =
href=3D'http://eutils.ncbi.nlm.nih.gov/entrez/eutils/%22http://eutils.ncb=
i.nlm.nih.gov:80/protein/187933683?from=3D1&amp;to=3D459&amp;report=3Dgpw=
ithparts"'>Region</A>          1..459
                     /region_name=3D"PRK05826"
                     /note=3D"pyruvate kinase; Provisional"
                     /db_xref=3D"CDD:<A =
href=3D'http://eutils.ncbi.nlm.nih.gov/entrez/eutils/%22http://eutils.ncb=
i.nlm.nih.gov:80/Structure/cdd/cddsrv.cgi?uid=3D180277"'>180277</A>"
     <A =
href=3D'http://eutils.ncbi.nlm.nih.gov/entrez/eutils/%22http://eutils.ncb=
i.nlm.nih.gov:80/protein/187933683?itemid=3D6&amp;report=3Dgpwithparts"'>=
Site</A>            =
order(3..4,60,62,70..73,158..159,165,168..172,187,195,202,
                     =
214,250,268..269,273,305,307,336,338..339,387,389,391,402,
                     405..406,408,410..412)
                     /site_type=3D"other"
                     /note=3D"domain interfaces"
                     /db_xref=3D"CDD:<A =
href=3D'http://eutils.ncbi.nlm.nih.gov/entrez/eutils/%22http://eutils.ncb=
i.nlm.nih.gov:80/Structure/cdd/cddsrv.cgi?uid=3D29370"'>29370</A>"
     <A =
href=3D'http://eutils.ncbi.nlm.nih.gov/entrez/eutils/%22http://eutils.ncb=
i.nlm.nih.gov:80/protein/187933683?itemid=3D5&amp;report=3Dgpwithparts"'>=
Site</A>            order(32,34,66,193,220,222,246,278)
                     /site_type=3D"active"
                     /db_xref=3D"CDD:<A =
href=3D'http://eutils.ncbi.nlm.nih.gov/entrez/eutils/%22http://eutils.ncb=
i.nlm.nih.gov:80/Structure/cdd/cddsrv.cgi?uid=3D29370"'>29370</A>"
     <A =
href=3D'http://eutils.ncbi.nlm.nih.gov/entrez/eutils/%22http://eutils.ncb=
i.nlm.nih.gov:80/nuccore/187932320?from=3D3509864&amp;to=3D3511279&amp;re=
port=3Dgbwithparts"'>CDS</A>             1..471
                     /gene=3D"pyk"
                     /locus_tag=3D"CLL_A3336"
                     =
/coded_by=3D"complement(NC_010674.1:3509864..3511279)"
                     /note=3D"identified by match to protein family HMM =
PF00224;
                     match to protein family HMM PF02887; match to =
protein
                     family HMM TIGR01064"
                     /transl_table=3D<A =
href=3D'http://eutils.ncbi.nlm.nih.gov/entrez/eutils/%22http://eutils.ncb=
i.nlm.nih.gov:80/Taxonomy/Utils/wprintgc.cgi?mode=3Dc#SG11"'>11</A>
                     /db_xref=3D"GeneID:<A =
href=3D'http://eutils.ncbi.nlm.nih.gov/entrez/eutils/%22http://eutils.ncb=
i.nlm.nih.gov:80/sites/entrez?db=3Dgene&amp;cmd=3DRetrieve&amp;dopt=3Dful=
l_report&amp;list_uids=3D6291825"'>6291825</A>"

</PRE></FONT>
<P>
<TABLE cellSpacing=3D2 cellPadding=3D1 width=3D"100%" border=3D2>
  <TBODY>
  <TR>
    <TD noWrap align=3Dmiddle><B>Mascot:</B>&nbsp; <A=20
      =
href=3D"http://www.matrixscience.com/">http://www.matrixscience.com/</A> =

  </TD></TR></TBODY></TABLE></P></BODY></HTML>

------=_NextPart_000_0000_01CBDA5C.E4EFD380
Content-Type: image/gif
Content-Transfer-Encoding: base64
Content-Location: http://www.matrixscience.com/images/88x31_logo_white.gif

R0lGODlhWAAfANX/AMDAwP/v7//f3//Pz/+/v/+vr/+fn/+Pj/9/f/9wcP9gYP9QUP9AQP8wMP8g
IP8QEP8AAO/v/+/v79/f/9/f38/P/8/Pz7+//7+/v6+v/6+vr5+f/5+fn4+P/4+Pj39//39/f3Bw
/3BwcGBg/2BgYFBQ/1BQUEBA/0BAQDAw/zAwMCAg/yAgIBAQ/xAQEAAA/wAAAAAAAAAAAAAAAAAA
AAAAAAAAAAAAAAAAAAAAAAAAAAAAAAAAAAAAAAAAAAAAACH5BAEAAAAALAAAAABYAB8AQAb/QIBw
SCwaj8ikcslsEl0wTDHz+bxOgMrp8mpFiJFThfsyjl4j82tVLaVGk+Hq1TF2ut8jCkYRSkgcToKD
hIQUKiBCHnxEAghDBA8QQg4QBEQBQwyWQ5ICAAsBAZcACKQJEAsMQgQQk5hCAhAPlAACn0MkUYMS
HCIaABMfJychRSPEH0YbWEMXJyUhxCPSJQAb0icjH8gfeRvIxRnXxCfeGcQlFwAWIn1HLC7vQhtl
AFZ1ES0v6/QrRGSIWPlXpF6LISWuVNgA4EyaIRta9Jvw4kUcInsCDZEARcqQBQ6I0AJQAEIDIgQU
xJo1pOQqIQFUCmFQyYAQAzZBQXikqYAQ/wQQZAIgkFPIHmCFkipdyrSp06eDSLiQUDBhM3JrjFSY
Y++aMgAnXnwdUUFIwodgX1gTso/hkAgVK0w4Ma4IBxZHQMDACzCNlRJiKFokEu5EiopFrFwdYiWF
EC5rhYQ1BqbEhsN1inCE4YGIBBAo5kEdrRS0EQkwEhEp0AABAgYGeA6liUBBAgOXFDDYvUDA7t+/
LxHYzTPAb1wHHCxAsMBAgtnAf2cawsGFhSIUYOwiAtSVgwFCDphM4mmlpQQhiSgQMMBVAAEyNx1A
UtJBgQVCh2DQjoRE5yEOODDdAA+AV0oqMClgoAIQzDcTJwAE8Fp4zwEIwXQANABBTillEv9AeREu
px8LGpFm4okopqjiiiyOxoEKHg2xz2Jn8KPVPkSYA0AGeDT0EI8v5HEYWiG84BhEiAEQARueoXDd
EYv8R0QKij2GzAtuvVUCkIwJUUFFF30l2EVf2nhNVkWEBVhZRnDASBH7wUBVjhEoFkYEZ3w1BFkA
BESEYGy+1dYFH6wQaJ89HgMmlDC4cIQIMJBQRAlxWNHCOEWi5ZUzSQqhzwt1ETGHW1UKMSYRFaRQ
1h1HErEIX3ZZl2NFjo2QRglcpZBBBIehIcQIuQpzwj4tnHDRXMSKseMaHzxT0QppZNArFh/0ukI/
RqlQhAkmiNbitwBIoMKTG71ZxC1JEIDsYYqjJEUBCSB4q5dqQrSHS3s5GRDUEAmMpFNRlZBigL/i
PTCggBFqCLBMAcwyHQInDWFBpEfooi0RmzBAyiMfQhieTwdW+C8ABxCA7lAIoLKAEKGQBEF6H1n4
SSjqDpHddkS4KakRBWzCEgDyIaHvyj8FVcADRdkiU00JgNcwBLgYsQkC+pJChF4oHDFxEQnIBnTE
AauXSXswDy2ETwl8YtwQ7TVY78uNyMQgT5e0LMTEUua1swAF9MybgT8FiN8n8Emi8QALuLJAAgxI
ou4mD8h2QH4BLPBAA8tlMpwrtvmcCQgieDAnuKQXEgQAOw==

------=_NextPart_000_0000_01CBDA5C.E4EFD380
Content-Type: application/octet-stream
Content-Transfer-Encoding: base64
Content-Location: http://www.matrixscience.com/cgi/mass_error.pl?mass_error_2835266852105980

R0lGODlhwgGWAMIAAP///wAAAP8AAADMAAAA/wAAAAAAAAAAACH5BAEAAAAALAAAAADCAZYAAAP+
CLrc/jDKSau9OOvNu/9gKI5kaZ5oqq5s675wLM90bd94ru987//AoHBILBqPyKRyyWw6n9CodEqt
Wq/YrHbL7Xq/4LB4TC6bz+i0es1uu9/wuHxOr9vv+Lx+z+/7/4CBgoOEhYaHiImKi4yNjhAEkQSP
lJUxk5aZmieYm56fHZ2go6QToqUlAqqofqesIqoCr3mSrrMfsbd6trq9j7y+wVcBxAE3wMLJUcYL
zDTIytFLzs010NLYeLXZ3ILX3eBAxcQZ1A/mEt/h6zrG7uUA6M3ykOz2Q+/xF87y+RXq9wLGyEfv
XDUIBR0AFMjwBbl9Bw1CqkVR1LYFFxVkBLD+saMkBh4jgfyIkaRGkxxRhrSosqXIki9Pxkw5c+XI
mi5Z4typs+dNnzCByhRKk6jNoD+TIl069Aa/CAkbLGxI1cS4hxCpYdVnYWrVryDQRXVg7uHVf2DT
thBrTa3bFGyfvZ1b4moxGRvp6pXida9fIH3/+o07I7DgvVptGD6sd9wxxpCL5I1M+cfiyphVXM7M
ucTmzmxyBfoMWo1oQKRLoznNZ7Lq1yxSw+bCmsrYFrJna6kt5TZu3XV4L9ORGzg23yuKG18kXINd
vCiXB2vORLl0RNTL3W17nW5iDMgpWO+u67sFfx/Gk59lnsJTEOrXv3IMUUH4oBWN5lTalGn+Uf7/
+XdUfwQGWOCABiaI4IL7CdjggQ8qGCGDPAFIoX4V2vBeevK9dZ99EXkQX4d0ZBfCh9Wg+MCIJMph
YlgeqLhii5u8CCMOLNK4yXOXRKfjjxwBSZWMJOQoJCVEFnmkQEmOYOSSjjQZwpNQLsIjDK5VSR6V
WhpCGF5dgsPMhmCGyc2YIV5i5pkgtlnYmtnYtZULWcKpG5d2BoRnnvbsyec6fv4JTqCCSlNnoZ0R
iqihi4IVFXKKNpoIeg3MmY6kDZGZ4gWRYlqIpgwUlN+FFk5oaoYQoiqhqqQ6yOqpGMZa6qu0yuqq
raniuiqVZ4Ga5qWeBuSrm+IFyyRX9rX+Z4qxx4Y6Jn3LMstZp9KScmi1flGLrbXbVqZtt598C+4m
4o5LyUU2mssQJumqq6cC7brbp7x/lUtvI/beu0i++hoy6r8AByzwwAQXbPDBCCes8MIMN+zwwxBH
LPEUxVVsgsWecXLxxhl3rCTHUWD88chOgkyyCCKX7LHKKz+RMsomw9yyzCdPGbPNM+Mc8s3w8cxh
zj0DLaLPQwtd9M5Gc/CyzizXHLTTP0N9tNT9Vm311VjbNs92yBLrkLPKSukc2KFWOgPXXactNnhb
lWX2QFih7bYMXMv9tg+WcuUPpSzEfdDeafe9IZpPrX3e38gCbrh7fydWOAyPt6n4QJv+Sp544Djw
jSaIw54AOOeVY47C5/pELnrfl5u++OGkkw652arT4HbseJPlputrkZ36rysMvrvXLmxeeuirMx4R
7a+X/fvpKmglPO7t3I188McvX7wEzpMzPfW3W0+58t4nXz3owKNu+/bRg49+79Wv37xB7sOlfvjc
z08+81bdTX/9sBP/Q9jL+1r3hnc/Ac7PdPy73+QMCD4COjB3DVQg/vJnvwXy4CyBm5tD6GO3CAru
LmhTG92gpcHyNc8xGBQh5FBIQv0Fj4Ntc2HWZkjDGtrwhjjMoQ6ZNYAeDkABPwQiEHt4gyAO0Yg7
vNEEwZOsvJkQA0b8IRGnuAAkxoDkiEJMIgm0tzbfIeQDUQSAFMVIxgn4UIhYlGIU0yhGKzJgjGWM
gBrRGEQqanF4z+JH3JzYtfeEkEhhHGMd3VjFQrLxkIas4wMU2UYsOuCQihTkHd8xO/9JZIAhAuQZ
44hEQjbSjoV8oyHNmMUwPnKUaCSjJ23ox+20LSHmyaOyMgBHTjaAkFbM5S1RKUcf1hKXvJTkKms4
vRLqr5geYGQgQ7lLUTqTmbUkpS0fGclIqnKSldOeJS8ZOb8lM5hH7CUjmVlFNlZgjZ6coyrHOUwa
tlJve3xUE/WoNzfo8o7SuCc+s5AAADs=

------=_NextPart_000_0000_01CBDA5C.E4EFD380
Content-Type: application/octet-stream
Content-Transfer-Encoding: base64
Content-Location: http://www.matrixscience.com/cgi/mass_error.pl?mass_error_ppm_1330870252701891

R0lGODlhwgGWAMIAAP///wAAAP8AAADMAAAA/wAAAAAAAAAAACH5BAEAAAAALAAAAADCAZYAAAP+
CLrc/jDKSau9OOvNu/9gKI5kaZ5oqq5s675wLM90bd94ru987//AoHBILBqPyKRyyWw6n9CodEqt
Wq/YrHbL7Xq/4LB4TC6bz+i0es1uu9/wuHxOr9vv+Lx+z+/7/4CBgoOEhYaHiImKi4yNjhAEkQSP
lJUxk5aZmieYm555AaEBN52fpnOjC6k0pacnArCuS6uqMpKtsiSwArl+uL0hu8B8v8PGYaKhNcXH
zVu0NszO01fJ0dTYz6SS2d3VydAw0t7kXuC1HOPl60XWF+Gj4Rbq7PU/tPIQ7qv5E/T2AHXge1eL
34Z/ARPaSNVvQjx0/m5JLHWLQcUFFxVkBLD+sSM3jB81huQ40mMkiyVTngS5UmRLki9NUlQ5MyZN
lDZz1tyJkydLny6BwhQqs6fRn0eDJv0ATlSGhwoaRkCosGo7dFA1ULXKlYW7d8ogau1K9sZAVmXT
zjgrbqTat16jXoNLV0XTsJfq6tWyda/fIn3/ChYrF+3gw08ZSEWxEbFjh07nPp5MJDDlyy8sY96s
QjPnzyU8g24jzJfb0X1KAxKNWo3qP6xbg3ltKLZsL7SnLG5h+zaX3FF2dz7tmxpwDcJZ9C7+6Djy
HMuZN3KOoWliEdGlw836Ibt2bF8rGATh/bszthTGZ5gocWlRpPCVxh/q/ub89/Lz079vXz/+/v3+
9QfggP8VKKCBOtWXIH8L6ucBeg4Rlo55e0EogXoelEehHtSJEJ54ACTnz4andGjWCBqSeIeJIIiY
QooqyuKiCY3F2NWMjNn4Fo406piWdYb5KKRFQ5LFY2hFcnUkdsQlWc+SJMDopCVQYjelQkDOIOWV
e23JpSLw2NLkl+AVFuIyZLLDkISZpbnOmmba4mY5d1XZgZdzloVnnlXVyKdve/7pyTlxrifodg5w
h0Ggh2ayD5sUMNpoJQZheIGkkyZCaEGQNsAegkQdKGqDBI4aKqmgKnjqqqq2yiCrr7oaIKqmyjrg
iZbOk2lZ4yl66a684nXmhMC2hmmx1Pj+iexlxy6brLOgNQttM9JOa0y11sqibLaDYcuttt9S5m24
poxLrifmnlvJturShQmL7fapALzxJvRuLPW6m+9f6e6ryKcAByzwwAQXbPDBCCes8MIMN+zwwxBH
LPHEU2RncY9IZqwxihhH2THHHz9x8cZWkhyCdyN7bDJ5IZccRcogqyxzzDO7TLPNOJ/MScUts7xy
dz37XLPOP2cYNNBSwJyz0DcTXfSdR0P9NLFT+2v11VhnLQU/X0Fj53OqCOv1WoqJ3cDXT5mt2Nky
RFbo2DG47fawndqF19xw+yAsVnT7usLdfFcat3prCg5Dr30njjaIhZltuAuPF87p4ZP+D5uV37gm
aublL3AuV+SdJ/555YtXpzjpZHt+Zq4tjA062Wu/3kOYpxcaV9hwrl73CYTXTjflvqseOkSyD8/3
6La3Xvbmos/ONvOs20V88HGXrUzxkE+P/e3TI/+78mtDvzvvD3Ae/YnhUw889eejII/545fAFvzJ
p0C7+tmnj3/+mm+fA4T0Wx/iHmc87VWOf6gjIPf0F0DwSaiBDmSe7ry3A0Ldr37224fa4keCc8zt
e6UTT9eex8EReHCE+mudNTaVt85pEIBai6EMZ0jDGtrwhjj81gB2OAAF9NCHPtzhDX4YRCLmsEUl
ZNyHUrgBIvZQiFBcgBFjIEQgHrHjg/FAW+/08QEnAuCJXwzjBHgIxCo+0Ylm/OIUGQBGMUbgjGX8
YRSvqDuG3O2O/ZhfVPa2JC+CUY5rlKIg00jIQcrxAYdUYxUdQMhD/pGOD3Ed6sqXvhb2kYxuNGIg
FTlHQbJxkGO0ohcZCcoyhnGTNOxVZMTWED2GCG8eaGMmGxDIKdqSlqV8Iw9lWctcPhKVMyxeC0m4
vz6K0peIxOUnl3lKCyTSjWx0pCObeUXDXW+SlBTfK5OYTFOKcpGMTCMzpShOCqBxk3A85TOBKUNV
Wg6PEXrlHS3nhlvS0Rv2vGcWEgAAOw==

------=_NextPart_000_0000_01CBDA5C.E4EFD380--
