# Supplementary material for: Regulation of GacA in Pseudomonas chlororaphis Strains Shows a Niche Specificity
Source: PLoS One. 2015 Sep 17;10(9):e0137553. doi: 10.1371/journal.pone.0137553 (PMC4574860; doi:10.1371/journal.pone.0137553)
Supplement: S3 File — (ZIP) [file pone.0137553.s003.zip › MALDI-TOFMS-data/C44.mht]

From: <Saved by Windows Internet Explorer 7>
Subject: Mascot Search Results: Protein View
Date: Fri, 4 Mar 2011 11:12:38 +0800
MIME-Version: 1.0
Content-Type: multipart/related;
	type="text/html";
	boundary="----=_NextPart_000_0000_01CBDA5D.128FF8B0"
X-MimeOLE: Produced By Microsoft MimeOLE V6.00.2900.2180

This is a multi-part message in MIME format.

------=_NextPart_000_0000_01CBDA5D.128FF8B0
Content-Type: text/html;
	charset="utf-8"
Content-Transfer-Encoding: quoted-printable
Content-Location: http://www.matrixscience.com/cgi/protein_view.pl?file=../data/20110304/FttmrzETO.dat&hit=1

=EF=BB=BF<!DOCTYPE HTML PUBLIC "-//W3C//DTD HTML 4.0 Transitional//EN">
<!-- 0 seconds --><!-- 0 seconds --><!-- 0 seconds =
--><HTML><HEAD><TITLE>Mascot Search Results: Protein View</TITLE>
<META http-equiv=3DContent-Type content=3D"text/html; charset=3Dutf-8">
<META content=3D"MSHTML 6.00.5730.13" name=3DGENERATOR></HEAD>
<BODY vLink=3D#0000ff aLink=3D#0000ff bgColor=3D#ffffff>
<H1><IMG height=3D31=20
src=3D"http://www.matrixscience.com/images/88x31_logo_white.gif" =
width=3D88=20
align=3Dtop border=3D0 NATURALSIZEFLAG=3D"3"> Mascot Search Results</H1>
<H3>Protein View</H3>
<FORM method=3Dpost><INPUT type=3Dhidden =
value=3D../data/20110304/FttmrzETO.dat=20
name=3Dfile> <INPUT type=3Dhidden value=3D1 name=3Dhit> <INPUT =
type=3Dhidden value=3Dfalse=20
name=3Dshowall> <INPUT type=3Dhidden value=3D0 name=3Dave_thresh> <INPUT =
type=3Dhidden=20
value=3D0 name=3D_ignoreionsscorebelow> <INPUT type=3Dhidden =
value=3D0.05=20
name=3D_sigthreshold> <INPUT type=3Dhidden name=3Dreport> <INPUT =
type=3Dhidden value=3D1=20
name=3Ddb_idx> <INPUT type=3Dhidden value=3D32 name=3D_msresflags> =
<INPUT type=3Dhidden=20
value=3D2 name=3D_msresflags2> <INPUT type=3Dhidden value=3D0 =
name=3Dpercolate> <INPUT=20
type=3Dhidden value=3D0 name=3Dpercolate_rt> <FONT=20
face=3D"Courier New,Courier,monospace"><PRE>Match to: =
<B>gi|288574504</B> Score: <B>83</B> Expect: <B>0.035</B>
<B>transcriptional regulator, GntR family [Dethiosulfovibrio =
peptidovorans DSM 11002]</B>

Nominal mass (M<SUB>r</SUB>): <B>25729</B>; Calculated pI value: =
<B>7.85</B>
NCBI BLAST search of <A =
href=3D"http://www.ncbi.nlm.nih.gov/blast/Blast.cgi?ALIGNMENTS=3D50&amp;A=
LIGNMENT_VIEW=3DPairwise&amp;AUTO_FORMAT=3DSemiauto&amp;CDD_SEARCH=3Don&a=
mp;CLIENT=3Dweb&amp;COMPOSITION_BASED_STATISTICS=3Don&amp;DATABASE=3Dnr&a=
mp;DESCRIPTIONS=3D100&amp;ENTREZ_QUERY=3D(none)&amp;EXPECT=3D10&amp;FILTE=
R=3DL&amp;FORMAT_BLOCK_ON_RESPAGE=3DNone&amp;FORMAT_OBJECT=3DAlignment&am=
p;FORMAT_TYPE=3DHTML&amp;GAPCOSTS=3D11+1&amp;I_THRESH=3D0.001&amp;LAYOUT=3D=
TwoWindows&amp;MATRIX_NAME=3DBLOSUM62&amp;NCBI_GI=3Don&amp;PAGE=3DProtein=
s&amp;PROGRAM=3Dblastp&amp;QUERY=3DMTRENPLFPAKNVDLRQIVYEKIKEAIVEGIIKPGEKL=
SEVELANKMAVSRTPVREAIRQLAKTGLVSLTPRKGAFVTVPTLEDASALYELRANLEMFAVTLIAQSPPKKD=
LEKFRDIFFNMNNDTDPKEYLVQDRKFHNFLYEASGNRFLKGVLLDILDMINLYRPYSLAERNYLKALSEGHI=
AIIDAILVKDGVKAREEMKEHINLTRSGVEEYLQNHPGAIRS&amp;SERVICE=3Dplain&amp;SET_DE=
FAULTS.x=3D9&amp;SET_DEFAULTS.y=3D5&amp;SHOW_OVERVIEW=3Don&amp;WORD_SIZE=3D=
3&amp;END_OF_HTTPGET=3DYes" target=3D_blank>gi|288574504</A> against nr
Unformatted <A =
href=3D"http://www.matrixscience.com/cgi/getseq.pl?NCBInr+gi%7c288574504+=
seq" target=3D_blank>sequence string</A> for pasting into other =
applications

Taxonomy: <A =
href=3D"http://www.ncbi.nlm.nih.gov/Taxonomy/Browser/wwwtax.cgi?lvl=3D0&a=
mp;id=3D469381" target=3D_blank>Dethiosulfovibrio peptidovorans DSM =
11002</A>
Links to retrieve other entries containing this sequence from NCBI =
Entrez:
<A =
href=3D"http://www.ncbi.nlm.nih.gov/entrez/query.fcgi?cmd=3Dsearch&amp;db=
=3Dprotein&amp;doptcmdl=3Dgenpept&amp;tool=3Dmascot&amp;term=3D288570245"=
 target=3D_blank>gi|288570245</A> from <A =
href=3D"http://www.ncbi.nlm.nih.gov/Taxonomy/Browser/wwwtax.cgi?lvl=3D0&a=
mp;id=3D469381" target=3D_blank>Dethiosulfovibrio peptidovorans DSM =
11002</A>

Fixed modifications: Carbamidomethyl (C)
Variable modifications: Oxidation (M)
Cleavage by Trypsin: cuts C-term side of KR unless next residue is P
Number of mass values searched: <B>46</B>
Number of mass values matched: <B>8</B>
Sequence Coverage: <B>48%</B>

Matched peptides shown in <B><FONT color=3D#ff0000>Bold Red</FONT></B>

     <B>1</B> MTR<B><FONT color=3D#ff0000>ENPLFPA KNVDLRQIVY EKIKEAIVEG =
IIKPGEK</FONT></B>LSE VELANKMAVS=20
<B>    51</B> R<B><FONT color=3D#ff0000>TPVREAIR</FONT></B>Q LAKTGLVSLT =
PR<B><FONT color=3D#ff0000>KGAFVTVP TLEDASALYE LR</FONT></B>ANLEMFAV=20
<B>   101</B> TLIAQSPPKK DLEKFRDIFF NMNNDTDPKE YLVQDRKFHN FLYEASGNRF=20
<B>   151</B> LK<B><FONT color=3D#ff0000>GVLLDILD MINLYRPYSL =
AERNYLK</FONT></B>ALS EGHIAIIDAI LVKDGVKARE=20
<B>   201</B> EMK<B><FONT color=3D#ff0000>EHINLTR SGVEEYLQNH =
PGAIR</FONT></B>S
</PRE></FONT>
<P><INPUT onclick=3D"this.form.showall.value=3D'true'; return true" =
type=3Dsubmit value=3D"Show predicted peptides also">=20

<P><INPUT type=3Dsubmit value=3D"Sort Peptides By">&nbsp; <INPUT =
type=3Dradio CHECKED=20
value=3Dstartup name=3Dsort>Residue Number&nbsp; <INPUT type=3Dradio =
value=3Dmassup=20
name=3Dsort>Increasing Mass&nbsp; <INPUT type=3Dradio value=3Dmassdown=20
name=3Dsort>Decreasing Mass&nbsp; <FONT face=3D"Courier =
New,Courier,monospace"><PRE><B> Start - End     Observed    Mr(expt)   =
Mr(calc)     Delta   Miss Sequence</B>
<B><FONT color=3D#ff0000>     4 - 16     1512.8110  1511.8037  1511.8096 =
   -0.0059     1  R.ENPLFPAKNVDLR.Q </FONT></B>=20
<B><FONT color=3D#ff0000>    17 - 24     1020.6044  1019.5971  1019.6015 =
   -0.0044     1  R.QIVYEKIK.E </FONT></B>=20
<B><FONT color=3D#ff0000>    23 - 37     1624.0028  1622.9955  1622.9607 =
    0.0349     1  K.IKEAIVEGIIKPGEK.L </FONT></B>=20
<B><FONT color=3D#ff0000>    52 - 59      941.5500   940.5427   940.5454 =
   -0.0027     1  R.TPVREAIR.Q </FONT></B>=20
<B><FONT color=3D#ff0000>    73 - 92     2180.2516  2179.2443  2179.1525 =
    0.0919     1  R.KGAFVTVPTLEDASALYELR.A </FONT></B>=20
<B><FONT color=3D#ff0000>   153 - 173    2464.3229  2463.3156  2463.3195 =
   -0.0039     0  K.GVLLDILDMINLYRPYSLAER.N </FONT></B>=20
<B><FONT color=3D#ff0000>   153 - 177    2998.5992  2997.5920  2997.5997 =
   -0.0077     1  K.GVLLDILDMINLYRPYSLAERNYLK.A </FONT></B> Oxidation =
(M)=20
<B><FONT color=3D#ff0000>   204 - 225    2533.3888  2532.3815  2532.2833 =
    0.0982     1  K.EHINLTRSGVEEYLQNHPGAIR.S </FONT></B>=20

<B>No match to: </B>903.0413, 963.5292, 985.5022, 998.6150, 1038.5494, =
1045.5717, 1054.5501, 1060.5253, 1066.0748, 1076.5327, 1092.5413, =
1098.5101, 1114.5595, 1115.6356, 1120.4874, 1277.0814, 1988.9530, =
2004.9620, 2010.9198, 2020.9461, 2026.9194, 2032.9030, 2042.9214, =
2048.9008, 2054.8670, 2145.0655, 2148.2098, 2161.0639, 2169.1821, =
2177.0794, 2183.0620, 2186.2057, 2201.1894, 2211.2315, 2233.1932, =
2442.3459, 2555.3351, 2907.5918
<P><IMG height=3D150 alt=3D"Error Distribution" =
src=3D"http://www.matrixscience.com/cgi/mass_error.pl?mass_error_28680143=
93595905" width=3D450><IMG height=3D150 alt=3D"Error Distribution (ppm)" =
src=3D"http://www.matrixscience.com/cgi/mass_error.pl?mass_error_ppm_1346=
241902388301" width=3D450>
</FORM><HR>
LOCUS       ZP_06392861              226 aa            linear   BCT =
10-NOV-2010
DEFINITION  transcriptional regulator, GntR family [Dethiosulfovibrio
            peptidovorans DSM 11002].
ACCESSION   ZP_06392861
VERSION     ZP_06392861.1  GI:288574504
DBSOURCE    REFSEQ: accession <A =
href=3D"http://eutils.ncbi.nlm.nih.gov/entrez/eutils/%22http://eutils.ncb=
i.nlm.nih.gov:80/nuccore/288572734%22">NZ_ABTR02000001.1</A>
KEYWORDS    .
SOURCE      Dethiosulfovibrio peptidovorans DSM 11002
  ORGANISM  <A =
href=3D'http://eutils.ncbi.nlm.nih.gov/entrez/eutils/%22http://eutils.ncb=
i.nlm.nih.gov:80/Taxonomy/Browser/wwwtax.cgi?id=3D469381"'>Dethiosulfovib=
rio peptidovorans DSM 11002</A>
            Bacteria; Synergistetes; Synergistia; Synergistales;
            Synergistaceae; Dethiosulfovibrio.
<A name=3Dcomment_288574504></A>COMMENT     PREDICTED <A =
href=3D"http://eutils.ncbi.nlm.nih.gov/entrez/eutils/%22http://eutils.ncb=
i.nlm.nih.gov:80/RefSeq/%22">REFSEQ</A>: This record has not been =
reviewed and the
            function is unknown. The reference sequence was derived from
            <A =
href=3D"http://eutils.ncbi.nlm.nih.gov/entrez/eutils/%22http://eutils.ncb=
i.nlm.nih.gov:80/protein/EFC91802%22">EFC91802</A>.
            Method: conceptual translation.
<A name=3Dfeature_288574504></A>FEATURES             Location/Qualifiers
     source          1..226
                     /organism=3D"Dethiosulfovibrio peptidovorans DSM =
11002"
                     /strain=3D"DSM 11002"
                     /isolation_source=3D"corroding offshore oil well"
                     /db_xref=3D"taxon:<A =
href=3D'http://eutils.ncbi.nlm.nih.gov/entrez/eutils/%22http://eutils.ncb=
i.nlm.nih.gov:80/Taxonomy/Browser/wwwtax.cgi?id=3D469381"'>469381</A>"
                     /country=3D"Democratic Republic of the Congo"
     <A =
href=3D'http://eutils.ncbi.nlm.nih.gov/entrez/eutils/%22http://eutils.ncb=
i.nlm.nih.gov:80/protein/288574504?from=3D1&amp;to=3D226&amp;report=3Dgpw=
ithparts"'>Protein</A>         1..226
                     /product=3D"transcriptional regulator, GntR family"
                     /calculated_mol_wt=3D25614
     <A =
href=3D'http://eutils.ncbi.nlm.nih.gov/entrez/eutils/%22http://eutils.ncb=
i.nlm.nih.gov:80/protein/288574504?from=3D9&amp;to=3D225&amp;report=3Dgpw=
ithparts"'>Region</A>          9..225
                     /region_name=3D"GntR"
                     /note=3D"Transcriptional regulators =
[Transcription];
                     COG1802"
                     /db_xref=3D"CDD:<A =
href=3D'http://eutils.ncbi.nlm.nih.gov/entrez/eutils/%22http://eutils.ncb=
i.nlm.nih.gov:80/Structure/cdd/cddsrv.cgi?uid=3D31987"'>31987</A>"
     <A =
href=3D'http://eutils.ncbi.nlm.nih.gov/entrez/eutils/%22http://eutils.ncb=
i.nlm.nih.gov:80/protein/288574504?from=3D15&amp;to=3D78&amp;report=3Dgpw=
ithparts"'>Region</A>          15..78
                     /region_name=3D"WHTH_GntR"
                     /note=3D"Winged helix-turn-helix (WHTH) DNA-binding =
domain
                     of the GntR family of transcriptional regulators; =
cd07377"
                     /db_xref=3D"CDD:<A =
href=3D'http://eutils.ncbi.nlm.nih.gov/entrez/eutils/%22http://eutils.ncb=
i.nlm.nih.gov:80/Structure/cdd/cddsrv.cgi?uid=3D153418"'>153418</A>"
     <A =
href=3D'http://eutils.ncbi.nlm.nih.gov/entrez/eutils/%22http://eutils.ncb=
i.nlm.nih.gov:80/protein/288574504?itemid=3D7&amp;report=3Dgpwithparts"'>=
Site</A>            order(16,40..41,49..53,55..56,59,69..70,72..75)
                     /site_type=3D"DNA binding"
                     /db_xref=3D"CDD:<A =
href=3D'http://eutils.ncbi.nlm.nih.gov/entrez/eutils/%22http://eutils.ncb=
i.nlm.nih.gov:80/Structure/cdd/cddsrv.cgi?uid=3D153418"'>153418</A>"
     <A =
href=3D'http://eutils.ncbi.nlm.nih.gov/entrez/eutils/%22http://eutils.ncb=
i.nlm.nih.gov:80/protein/288574504?from=3D88&amp;to=3D207&amp;report=3Dgp=
withparts"'>Region</A>          88..207
                     /region_name=3D"FCD"
                     /note=3D"FCD domain; cl11656"
                     /db_xref=3D"CDD:<A =
href=3D'http://eutils.ncbi.nlm.nih.gov/entrez/eutils/%22http://eutils.ncb=
i.nlm.nih.gov:80/Structure/cdd/cddsrv.cgi?uid=3D159608"'>159608</A>"
     <A =
href=3D'http://eutils.ncbi.nlm.nih.gov/entrez/eutils/%22http://eutils.ncb=
i.nlm.nih.gov:80/nuccore/288572734?from=3D1857925&amp;to=3D1858605&amp;re=
port=3Dgbwithparts"'>CDS</A>             1..226
                     =
/coded_by=3D"complement(NZ_ABTR02000001.1:1857925..1858605)"
                     /inference=3D"protein motif:PFAM:PF07729"
                     /note=3D"PFAM: GntR domain protein; regulatory =
protein GntR
                     HTH;
                     SMART: regulatory protein GntR HTH;
                     KEGG: matR; transcriptional regulator (activator) =
protein"
                     /transl_table=3D<A =
href=3D'http://eutils.ncbi.nlm.nih.gov/entrez/eutils/%22http://eutils.ncb=
i.nlm.nih.gov:80/Taxonomy/Utils/wprintgc.cgi?mode=3Dc#SG11"'>11</A>
                     /db_xref=3D"InterPro:<A =
href=3D'http://eutils.ncbi.nlm.nih.gov/entrez/eutils/%22http://www.ebi.ac=
.uk/interpro/ISearch?mode=3Dipr&amp;query=3DIPR000524"'>IPR000524</A>"
                     /db_xref=3D"InterPro:<A =
href=3D'http://eutils.ncbi.nlm.nih.gov/entrez/eutils/%22http://www.ebi.ac=
.uk/interpro/ISearch?mode=3Dipr&amp;query=3DIPR011711"'>IPR011711</A>"

</PRE></FONT>
<P>
<TABLE cellSpacing=3D2 cellPadding=3D1 width=3D"100%" border=3D2>
  <TBODY>
  <TR>
    <TD noWrap align=3Dmiddle><B>Mascot:</B>&nbsp; <A=20
      =
href=3D"http://www.matrixscience.com/">http://www.matrixscience.com/</A> =

  </TD></TR></TBODY></TABLE></P></BODY></HTML>

------=_NextPart_000_0000_01CBDA5D.128FF8B0
Content-Type: image/gif
Content-Transfer-Encoding: base64
Content-Location: http://www.matrixscience.com/images/88x31_logo_white.gif

R0lGODlhWAAfANX/AMDAwP/v7//f3//Pz/+/v/+vr/+fn/+Pj/9/f/9wcP9gYP9QUP9AQP8wMP8g
IP8QEP8AAO/v/+/v79/f/9/f38/P/8/Pz7+//7+/v6+v/6+vr5+f/5+fn4+P/4+Pj39//39/f3Bw
/3BwcGBg/2BgYFBQ/1BQUEBA/0BAQDAw/zAwMCAg/yAgIBAQ/xAQEAAA/wAAAAAAAAAAAAAAAAAA
AAAAAAAAAAAAAAAAAAAAAAAAAAAAAAAAAAAAAAAAAAAAACH5BAEAAAAALAAAAABYAB8AQAb/QIBw
SCwaj8ikcslsEl0wTDHz+bxOgMrp8mpFiJFThfsyjl4j82tVLaVGk+Hq1TF2ut8jCkYRSkgcToKD
hIQUKiBCHnxEAghDBA8QQg4QBEQBQwyWQ5ICAAsBAZcACKQJEAsMQgQQk5hCAhAPlAACn0MkUYMS
HCIaABMfJychRSPEH0YbWEMXJyUhxCPSJQAb0icjH8gfeRvIxRnXxCfeGcQlFwAWIn1HLC7vQhtl
AFZ1ES0v6/QrRGSIWPlXpF6LISWuVNgA4EyaIRta9Jvw4kUcInsCDZEARcqQBQ6I0AJQAEIDIgQU
xJo1pOQqIQFUCmFQyYAQAzZBQXikqYAQ/wQQZAIgkFPIHmCFkipdyrSp06eDSLiQUDBhM3JrjFSY
Y++aMgAnXnwdUUFIwodgX1gTso/hkAgVK0w4Ma4IBxZHQMDACzCNlRJiKFokEu5EiopFrFwdYiWF
EC5rhYQ1BqbEhsN1inCE4YGIBBAo5kEdrRS0EQkwEhEp0AABAgYGeA6liUBBAgOXFDDYvUDA7t+/
LxHYzTPAb1wHHCxAsMBAgtnAf2cawsGFhSIUYOwiAtSVgwFCDphM4mmlpQQhiSgQMMBVAAEyNx1A
UtJBgQVCh2DQjoRE5yEOODDdAA+AV0oqMClgoAIQzDcTJwAE8Fp4zwEIwXQANABBTillEv9AeREu
px8LGpFm4okopqjiiiyOxoEKHg2xz2Jn8KPVPkSYA0AGeDT0EI8v5HEYWiG84BhEiAEQARueoXDd
EYv8R0QKij2GzAtuvVUCkIwJUUFFF30l2EVf2nhNVkWEBVhZRnDASBH7wUBVjhEoFkYEZ3w1BFkA
BESEYGy+1dYFH6wQaJ89HgMmlDC4cIQIMJBQRAlxWNHCOEWi5ZUzSQqhzwt1ETGHW1UKMSYRFaRQ
1h1HErEIX3ZZl2NFjo2QRglcpZBBBIehIcQIuQpzwj4tnHDRXMSKseMaHzxT0QppZNArFh/0ukI/
RqlQhAkmiNbitwBIoMKTG71ZxC1JEIDsYYqjJEUBCSB4q5dqQrSHS3s5GRDUEAmMpFNRlZBigL/i
PTCggBFqCLBMAcwyHQInDWFBpEfooi0RmzBAyiMfQhieTwdW+C8ABxCA7lAIoLKAEKGQBEF6H1n4
SSjqDpHddkS4KakRBWzCEgDyIaHvyj8FVcADRdkiU00JgNcwBLgYsQkC+pJChF4oHDFxEQnIBnTE
AauXSXswDy2ETwl8YtwQ7TVY78uNyMQgT5e0LMTEUua1swAF9MybgT8FiN8n8Emi8QALuLJAAgxI
ou4mD8h2QH4BLPBAA8tlMpwrtvmcCQgieDAnuKQXEgQAOw==

------=_NextPart_000_0000_01CBDA5D.128FF8B0
Content-Type: application/octet-stream
Content-Transfer-Encoding: base64
Content-Location: http://www.matrixscience.com/cgi/mass_error.pl?mass_error_2868014393595905

R0lGODlhwgGWAMIAAP///wAAAP8AAADMAAAA/wAAAAAAAAAAACH5BAEAAAAALAAAAADCAZYAAAP+
CLrc/jDKSau9OOvNu/9gKI5kaZ5oqq5s675wLM90bd94ru987//AoHBILBqPyKRyyWw6n9CodEqt
Wq/YrHbL7Xq/4LB4TC6bz+i0es1uu9/wuHxOr9vv+Lx+z+/7/2ABE4KAhYZQgoQPAYqHjo9Eio0L
iZCWlz6SEZOYnZ4wmhCcCwSlpqcEDKeqpqylrqmkrbKvtLEKq7awu7q9uLO/tcG3ALnDvMe+xcDL
ws3Exs/I0srR1szXztkEAt3UyeDf4tvT5DahixfEn+wf3QKPlZSNoxDr7fga75CTjAqMACvcy0ew
IIqBBhMq9IBwocOHFBpCtLJv4hKJFqdUzFj+JBrHKxs/SgBY7wVGkSi30LNxMqXLKpxKsmj5suYj
mjZzAsKps2cSkjJX8PRJdEiloEKLKn0iD2mKoUuj6mgqw6PUq0X81YCKtSsZrl7DrgDq9KnYszli
bkXLtoZaGmDbyu3wdkbcuXgxkNVqN69fL3f/Cg5idbDhDXWrHl7sYeVaxpA1kLwROLLlvpczd9TM
WUjlzqBNfA5NOsTo0qgzFE7NOmnr1y1Ow15a1vXsxbVt3zac20FQSZMdyN7tszclACWpShhOPCfZ
C+gYaAouvDns6Mf/Ic/egLn1mtQrYNdO/jiq8+Wwqde2Hlr79Ozju5cPf779+virvddPn//+ff/5
hWOOgPsR2J+BozkmHnfSMbhddd/9peCC9ExX3ijeRYjShAtKN2FAD2SooUjhKTbiiQKhiJdxJ4io
IkQstvhiWzGOsNqMWNVIgos4KvQcXD0GyWOQBuloI0EhEUmCkUfmk6SSIjApwpBtPAllCFKCQOWV
n/yIGZff3QgmeL49NiZRhIxn0plFpekgDFuy6Yib5Zkop057ZblBnHeexWefYf0JaFeCDrqUmIaG
VmiihzIK26KOEgVppD1NSmlOll5aU6aausRppxwhCipjn44aqqmglYrqRKquyoeerbqahzxayqqU
mhrEamsduKq2K5pvCnTegOMUWOyBx/7+h2CAyTJL7LPGQoustMo2C+C1y2JrbbZuBZtrB1b+6gmt
H8QVbqfnYgIruN5IkO6Y777EY7xN0AuRvSjN2y5I+4qbhK5I4MumwEMA7O8PBHt2sB0J+zDswxBH
LPHEFFds8cUYZ6zxxhx37PHHIIcsMsdTiGiyWQehLGPKLK/ssmglqwxzyzO/XMLJNN8ss85S4Gzz
jjsDnbPQPzdZ9JQxD210zUzzfLRpQS/tdNNO+Ey11ERfjbTSWz9dK9cLhy322GSHAWKdD07lIYd6
NtbA2f3gcHbaaLfNwdx0x30D3HzR7fcXodBK7jnouGkh4Q02eDgNgact+N+gcMfX43b+Z7C44cdV
nlXmnKM9w+DaXd4tdqLL7fjpvUa+HZ2rexsD5Z1DzgWIpZv+9oWnnzOPVrV3i3rsmltOHuuP7707
7qljIXryL+j9u+evS/687M1L3/vn2RGfu+/TFx8I8Nsbz+D1MhTeve7Wg889cpORrzry6n8//PS2
/w27+Lnfz3iZy6NfZuixw17iHqQ/s/XNeXtrH3UQ+LngzI2B5Vvg7QbIuPCwLYG0O+AEy8bBDnrw
gyAMoQhHSEISDOCEA1BAClWowhPWAIUMWGEJl+Q6xPwDbxTkgAxT6MIeLkCGMNhhC2dYAn/07QPm
E8UHhMhDADRxAjB0ohNXyMMdulDMileUQBOB2IAqsvCKPiQiANM0uTImZ4BkhCAGmIjFIUKAiVSc
4hd/KEcpRgCIXIxhHMHYxjyO8Ci3c1/eHMShDKAwjiyk4wMO+URFOrKRWuziHenIRkiWMHAZ9NBI
0HhDDXagkUKM4SIlKcpSthGKDvBjIk/ZRzsSsXdqrBMsPYBINq7SlLd05SotmcpRvnGPe2TlDA9n
xPj973mTWyIlFRnFRfIRly1E5B0POcVmipKPz9TlJbPXFDMOopPAIaAbuKhKMb6EnObkQgIAADs=

------=_NextPart_000_0000_01CBDA5D.128FF8B0
Content-Type: application/octet-stream
Content-Transfer-Encoding: base64
Content-Location: http://www.matrixscience.com/cgi/mass_error.pl?mass_error_ppm_1346241902388301

R0lGODlhwgGWAMIAAP///wAAAP8AAADMAAAA/wAAAAAAAAAAACH5BAEAAAAALAAAAADCAZYAAAP+
CLrc/jDKSau9OOvNu/9gKI5kaZ5oqq5s675wLM90bd94ru987//AoHBILBqPyKRyyWw6n9CodEqt
Wq/YrHbL7Xq/4LB4TC6bz+i0es1uu9/wuHxOr9vv+Lx+z+/7/4CBgoOEhYaHiImKi4yNjhAEkQSP
lJUxk5aZmieYm2ECoJ4dAaQBNJKdol6gAqoapguwGbIAtBmprlusuRe2tbOypr4WuLzGgMIKwRvF
x856sNGxFajVkQyo2JLa1wvZ3tvg3Qrf5OHm4wDl6ufs6evw7fHv8vX096nz+fb7+Nz9AP8JFBeQ
4EB0BREedJeQ4cJ1H0qR6qWsosVbzzKeGVb+QWKyixiaaWS0643EDcs4UhA5UlHJNiot0IoJqV3L
Ri/ZeKSpguXNn4d8Ah0K5WQNoUSTKpkpA6LSp0yYnoJK1Ym0o1WzJtk5sanWr3Wcgh3Lw+hUsmjL
MuCZAmnaty2kznALt26Kq5ds2t3LgitbE3T5CpYSeLDhJoUPK57g6y8JsYsjz1prI7Hky2tL3bCM
ubMOzp5DN9UrurQP0KZTs0CtuvVj0q5jX5JN+2zt2y5Y4x7rmBPs3YZ79wSOWXhb4sVz6EZOdefo
dDhDMY/aFSRGSjmnzzDbcdov4+QqZdcOQy6Gj780LCdP1LzMi2ytVXvIj74/g/gV5ne4X5/+/Yb+
9VefgPfpZyB/BwaY4IALFojggwpCyKCE0I1C2XnepXcde4Nx112G4K3HoV2NabjhiHuB51GGF0CG
IlngcfJiip/NSCMOItr4jHN5VaijjTn+eEyMJQQpZC5EFnkkWkmG4OKSUDUpgpFQesLjXFUCmWVW
JfZI5ZaU4CVlB1+C6YiYWJn5FJpeqrkmV2m6qV2Zcg5GZ511PYmnbHfumaefyPUJ6Fh6DpqaoIYS
mihuiC5KVaGOetZopI9SyqelTIIAKaZAoffBpJwqsoymoWo16qelcslii/JNGOGrrsbqIKyzygqg
rf/lSuCttfbK66+6Ngjsrjec6gGoqR7+4umxyYowHiNjhtcsCM/etOkD1Vqa7RXbJoFat9NiAe4R
30pXxrh1oltEn+oq0W64O1zLwbtI0AtvvCvYe28jyO5rTL/+itLqwAQXbPDBCCes8MIMN+zwwxBH
LPHEFFds8RR0ZnwcChpzvLGMHocMchQdjwzYxyeLnLLJSqrcMskov7zyzDLX/FjMN7ucM8w6j1Ay
zTsD7TPOQ/c8JcZEH220k0kzvTSpT6MadcBUV2311V5otmq0IsxUnYlg02CL1mBzPcrXYzdgNgdk
g5R2sdW1/bYYo6K3bA1xe2d32DGgrbaGd5enN+CErz0ZfClNYziGFdVd+BiJN77qdnz+721s34Rf
+N3klEe+uXViS/446J0rbjrpXGjt+eIoOYDm5TIEo/rpfGM++ue1C57e65zbXktXq9NN+945zB28
Dada3vsLyd/OOkUW8Y468yA6L7zouD9/uNvDF1v98aF/3z3emWkGPuXiY689EI57jgPsynsPn/q5
x+W69eszBkHw+UtgPP39+4Hc/la8k6zIOgGMwAEHqDmxmWVu03PBAbnXwO0YhYHLw5oGN8jBDnrw
gyAMoQg7MIASDkABJ0QhCktYAxMyIIUjJAHsPBCNthHQAzA8IQt3uAAYwiCHK4xhCSbytYhUb38f
AKIOAbDECbiQiUxMoQ5zyEIoVlHKAkv0YQOmqMIq8lCIkquh7MaoQM2J8YYbUKIVgwgBJUoxil3s
IRyhGAEfavGFb/TiGu8YwmSk7XwNvJx7MmDCN6pQjg8oZBMRychFYnGLdZSjGh05wrqpzmv+M6My
MJhGOnpSi3wEJSRfKEkK3JGPh1xjHCkpwvNBEI2uxOEh1ZhKUtqSkalk5Sh36QA9+lKVQowcEcf3
gObVMIMVoCUdn5hIPd6yh86sYyGjyExS+tKQnoyhJXcXtyLe73fd3J0bRAlGpZCznFpIAAA7

------=_NextPart_000_0000_01CBDA5D.128FF8B0--
