# Supplementary material for: Regulation of GacA in Pseudomonas chlororaphis Strains Shows a Niche Specificity
Source: PLoS One. 2015 Sep 17;10(9):e0137553. doi: 10.1371/journal.pone.0137553 (PMC4574860; doi:10.1371/journal.pone.0137553)
Supplement: S3 File — (ZIP) [file pone.0137553.s003.zip › MALDI-TOFMS-data/C45.mht]

From: <Saved by Windows Internet Explorer 7>
Subject: Mascot Search Results: Protein View
Date: Fri, 4 Mar 2011 11:14:29 +0800
MIME-Version: 1.0
Content-Type: multipart/related;
	type="text/html";
	boundary="----=_NextPart_000_0000_01CBDA5D.54A3DD70"
X-MimeOLE: Produced By Microsoft MimeOLE V6.00.2900.2180

This is a multi-part message in MIME format.

------=_NextPart_000_0000_01CBDA5D.54A3DD70
Content-Type: text/html;
	charset="utf-8"
Content-Transfer-Encoding: quoted-printable
Content-Location: http://www.matrixscience.com/cgi/protein_view.pl?file=../data/20110304/FttmrzETR.dat&hit=1

=EF=BB=BF<!DOCTYPE HTML PUBLIC "-//W3C//DTD HTML 4.0 Transitional//EN">
<!-- 0 seconds --><!-- 0 seconds --><!-- 0 seconds =
--><HTML><HEAD><TITLE>Mascot Search Results: Protein View</TITLE>
<META http-equiv=3DContent-Type content=3D"text/html; charset=3Dutf-8">
<META content=3D"MSHTML 6.00.5730.13" name=3DGENERATOR></HEAD>
<BODY vLink=3D#0000ff aLink=3D#0000ff bgColor=3D#ffffff>
<H1><IMG height=3D31=20
src=3D"http://www.matrixscience.com/images/88x31_logo_white.gif" =
width=3D88=20
align=3Dtop border=3D0 NATURALSIZEFLAG=3D"3"> Mascot Search Results</H1>
<H3>Protein View</H3>
<FORM method=3Dpost><INPUT type=3Dhidden =
value=3D../data/20110304/FttmrzETR.dat=20
name=3Dfile> <INPUT type=3Dhidden value=3D1 name=3Dhit> <INPUT =
type=3Dhidden value=3Dfalse=20
name=3Dshowall> <INPUT type=3Dhidden value=3D0 name=3Dave_thresh> <INPUT =
type=3Dhidden=20
value=3D0 name=3D_ignoreionsscorebelow> <INPUT type=3Dhidden =
value=3D0.05=20
name=3D_sigthreshold> <INPUT type=3Dhidden name=3Dreport> <INPUT =
type=3Dhidden value=3D1=20
name=3Ddb_idx> <INPUT type=3Dhidden value=3D32 name=3D_msresflags> =
<INPUT type=3Dhidden=20
value=3D2 name=3D_msresflags2> <INPUT type=3Dhidden value=3D0 =
name=3Dpercolate> <INPUT=20
type=3Dhidden value=3D0 name=3Dpercolate_rt> <FONT=20
face=3D"Courier New,Courier,monospace"><PRE>Match to: <B>gi|89893615</B> =
Score: <B>92</B> Expect: <B>0.005</B>
<B>hypothetical protein DSY0869 [Desulfitobacterium hafniense Y51]</B>

Nominal mass (M<SUB>r</SUB>): <B>28583</B>; Calculated pI value: =
<B>6.77</B>
NCBI BLAST search of <A =
href=3D"http://www.ncbi.nlm.nih.gov/blast/Blast.cgi?ALIGNMENTS=3D50&amp;A=
LIGNMENT_VIEW=3DPairwise&amp;AUTO_FORMAT=3DSemiauto&amp;CDD_SEARCH=3Don&a=
mp;CLIENT=3Dweb&amp;COMPOSITION_BASED_STATISTICS=3Don&amp;DATABASE=3Dnr&a=
mp;DESCRIPTIONS=3D100&amp;ENTREZ_QUERY=3D(none)&amp;EXPECT=3D10&amp;FILTE=
R=3DL&amp;FORMAT_BLOCK_ON_RESPAGE=3DNone&amp;FORMAT_OBJECT=3DAlignment&am=
p;FORMAT_TYPE=3DHTML&amp;GAPCOSTS=3D11+1&amp;I_THRESH=3D0.001&amp;LAYOUT=3D=
TwoWindows&amp;MATRIX_NAME=3DBLOSUM62&amp;NCBI_GI=3Don&amp;PAGE=3DProtein=
s&amp;PROGRAM=3Dblastp&amp;QUERY=3DMFENTLVVIKGAGDIATGVGRRLFRCGFPLVMTEQLQP=
TPVRRTVAFAEAVYKGETTVEGVTARLIEDPAHVYSTLREGHIPIIPDPEAHIIRVLNPKVVVDAILAKKNLG=
TAKSNAPIVIGLGPGFTAGKDVHAVIETNRGHNLGRVILNGSAEPNTGVPGVVNGYGSERVLRSPADGAIVPI=
REIGDFLLKGDVIAVVEGEPVVAPFDGTLRGLVHEKVTVFKGMKIGDVDPRASREHCYTISDKALAISGGVLE=
AILSHRHVITE&amp;SERVICE=3Dplain&amp;SET_DEFAULTS.x=3D9&amp;SET_DEFAULTS.y=
=3D5&amp;SHOW_OVERVIEW=3Don&amp;WORD_SIZE=3D3&amp;END_OF_HTTPGET=3DYes" =
target=3D_blank>gi|89893615</A> against nr
Unformatted <A =
href=3D"http://www.matrixscience.com/cgi/getseq.pl?NCBInr+gi%7c89893615+s=
eq" target=3D_blank>sequence string</A> for pasting into other =
applications

Taxonomy: <A =
href=3D"http://www.ncbi.nlm.nih.gov/Taxonomy/Browser/wwwtax.cgi?lvl=3D0&a=
mp;id=3D138119" target=3D_blank>Desulfitobacterium hafniense Y51</A>
Links to retrieve other entries containing this sequence from NCBI =
Entrez:
<A =
href=3D"http://www.ncbi.nlm.nih.gov/entrez/query.fcgi?cmd=3Dsearch&amp;db=
=3Dprotein&amp;doptcmdl=3Dgenpept&amp;tool=3Dmascot&amp;term=3D89333063" =
target=3D_blank>gi|89333063</A> from <A =
href=3D"http://www.ncbi.nlm.nih.gov/Taxonomy/Browser/wwwtax.cgi?lvl=3D0&a=
mp;id=3D138119" target=3D_blank>Desulfitobacterium hafniense Y51</A>

Fixed modifications: Carbamidomethyl (C)
Variable modifications: Oxidation (M)
Cleavage by Trypsin: cuts C-term side of KR unless next residue is P
Number of mass values searched: <B>46</B>
Number of mass values matched: <B>9</B>
Sequence Coverage: <B>49%</B>

Matched peptides shown in <B><FONT color=3D#ff0000>Bold Red</FONT></B>

     <B>1</B> <B><FONT color=3D#ff0000>MFENTLVVIK GAGDIATGVG =
R</FONT></B>RLFR<B><FONT color=3D#ff0000>CGFPL VMTEQLQPTP VRRTVAFAEA =
</FONT></B>
<B>    51<FONT color=3D#ff0000> VYKGETTVEG VTAR</FONT></B>LIEDPA =
HVYSTLREGH IPIIPDPEAH IIRVLNPK<B><FONT color=3D#ff0000>VV </FONT></B>
<B>   101<FONT color=3D#ff0000> VDAILAKKNL GTAKSNAPIV IGLGPGFTAG =
K</FONT></B>DVHAVIETN RGHNLGRVIL=20
<B>   151</B> NGSAEPNTGV PGVVNGYGSE RVLR<B><FONT color=3D#ff0000>SPADGA =
IVPIREIGDF LLK</FONT></B>GDVIAVV=20
<B>   201</B> EGEPVVAPFD GTLRGLVHEK VTVFKGMKIG DVDPRASREH =
CYTISDK<B><FONT color=3D#ff0000>ALA </FONT></B>
<B>   251<FONT color=3D#ff0000> ISGGVLEAIL SHRHVITE</FONT></B>
</PRE></FONT>
<P><INPUT onclick=3D"this.form.showall.value=3D'true'; return true" =
type=3Dsubmit value=3D"Show predicted peptides also">=20

<P><INPUT type=3Dsubmit value=3D"Sort Peptides By">&nbsp; <INPUT =
type=3Dradio CHECKED=20
value=3Dstartup name=3Dsort>Residue Number&nbsp; <INPUT type=3Dradio =
value=3Dmassup=20
name=3Dsort>Increasing Mass&nbsp; <INPUT type=3Dradio value=3Dmassdown=20
name=3Dsort>Decreasing Mass&nbsp; <FONT face=3D"Courier =
New,Courier,monospace"><PRE><B> Start - End     Observed    Mr(expt)   =
Mr(calc)     Delta   Miss Sequence</B>
<B><FONT color=3D#ff0000>     1 - 21     2148.2157  2147.2085  2147.1409 =
    0.0676     1  -.MFENTLVVIKGAGDIATGVGR.R </FONT></B>=20
<B><FONT color=3D#ff0000>    26 - 42     1988.9413  1987.9341  1987.9860 =
   -0.0519     0  R.CGFPLVMTEQLQPTPVR.R </FONT></B> Oxidation (M)=20
<B><FONT color=3D#ff0000>    26 - 43     2145.0471  2144.0398  2144.0871 =
   -0.0473     1  R.CGFPLVMTEQLQPTPVRR.T </FONT></B> Oxidation (M)=20
<B><FONT color=3D#ff0000>    44 - 53     1098.5184  1097.5111  1097.5757 =
   -0.0646     0  R.TVAFAEAVYK.G </FONT></B>=20
<B><FONT color=3D#ff0000>    44 - 64     2199.0794  2198.0721  2198.1219 =
   -0.0498     1  R.TVAFAEAVYKGETTVEGVTAR.L </FONT></B>=20
<B><FONT color=3D#ff0000>    99 - 108    1055.5443  1054.5371  1054.6750 =
   -0.1380     1  K.VVVDAILAKK.N </FONT></B>=20
<B><FONT color=3D#ff0000>   109 - 131    2183.0594  2182.0521  2182.2110 =
   -0.1589     1  K.NLGTAKSNAPIVIGLGPGFTAGK.D </FONT></B>=20
<B><FONT color=3D#ff0000>   175 - 193    2010.9273  2009.9201  2010.1150 =
   -0.1949     1  R.SPADGAIVPIREIGDFLLK.G </FONT></B>=20
<B><FONT color=3D#ff0000>   248 - 268    2186.1922  2185.1849  2185.2219 =
   -0.0370     1  K.ALAISGGVLEAILSHRHVITE.- </FONT></B>=20

<B>No match to: </B>903.0849, 941.5464, 963.5377, 985.5235, 1038.5449, =
1045.5732, 1050.1177, 1054.5445, 1060.5352, 1066.0982, 1072.1210, =
1076.5326, 1277.1392, 1450.7742, 1994.0078, 2004.9404, 2020.9299, =
2026.9211, 2032.9196, 2042.9218, 2054.9039, 2161.0480, 2169.1767, =
2177.0597, 2180.2372, 2202.2020, 2211.2087, 2224.1898, 2233.1824, =
2312.2601, 2442.3300, 2464.3193, 2533.3577, 2555.3375, 2568.2979, =
2907.5493, 2998.5657
<P><IMG height=3D150 alt=3D"Error Distribution" =
src=3D"http://www.matrixscience.com/cgi/mass_error.pl?mass_error_28915927=
47041579" width=3D450><IMG height=3D150 alt=3D"Error Distribution (ppm)" =
src=3D"http://www.matrixscience.com/cgi/mass_error.pl?mass_error_ppm_1357=
309548167473" width=3D450>
</FORM><HR>
LOCUS       YP_517102                268 aa            linear   BCT =
30-MAR-2010
DEFINITION  hypothetical protein DSY0869 [Desulfitobacterium hafniense =
Y51].
ACCESSION   YP_517102
VERSION     YP_517102.1  GI:89893615
DBLINK      Project: <A =
href=3D"http://eutils.ncbi.nlm.nih.gov/entrez/eutils/%22http://eutils.ncb=
i.nlm.nih.gov:80/genomeprj/58605%22">58605</A>
DBSOURCE    REFSEQ: accession <A =
href=3D"http://eutils.ncbi.nlm.nih.gov/entrez/eutils/%22http://eutils.ncb=
i.nlm.nih.gov:80/nuccore/89892746%22">NC_007907.1</A>
KEYWORDS    .
SOURCE      Desulfitobacterium hafniense Y51
  ORGANISM  <A =
href=3D'http://eutils.ncbi.nlm.nih.gov/entrez/eutils/%22http://eutils.ncb=
i.nlm.nih.gov:80/Taxonomy/Browser/wwwtax.cgi?id=3D138119"'>Desulfitobacte=
rium hafniense Y51</A>
            Bacteria; Firmicutes; Clostridia; Clostridiales; =
Peptococcaceae;
            Desulfitobacterium.
REFERENCE   1
  AUTHORS   Nonaka,H., Keresztes,G., Shinoda,Y., Ikenaga,Y., Abe,M., =
Naito,K.,
            Inatomi,K., Furukawa,K., Inui,M. and Yukawa,H.
  TITLE     Complete Genome Sequence of the Dehalorespiring Bacterium
            Desulfitobacterium hafniense Y51 and Comparison with
            Dehalococcoides ethenogenes 195
  JOURNAL   J. Bacteriol. 188 (6), 2262-2274 (2006)
   PUBMED   <A =
href=3D"http://eutils.ncbi.nlm.nih.gov/entrez/eutils/%22http://eutils.ncb=
i.nlm.nih.gov:80/pubmed/16513756%22">16513756</A>
REFERENCE   2  (residues 1 to 268)
  CONSRTM   NCBI Genome Project
  TITLE     Direct Submission
  JOURNAL   Submitted (16-MAR-2006) National Center for Biotechnology
            Information, NIH, Bethesda, MD 20894, USA
REFERENCE   3  (residues 1 to 268)
  AUTHORS   Nonaka,H., Shinoda,Y., Keresztes,G., Ikenaga,Y., Abe,M., =
Naito,K.,
            Inatomi,K., Furukawa,K., Inui,M. and Yukawa,H.
  TITLE     Direct Submission
  JOURNAL   Submitted (10-DEC-2004) Hiroshi Nonaka, Research Institute =
of
            Innovative Technology for the Earth (RITE), Microbiology =
research
            group; 9-2 Kizugawadai Kizu-cho, Soraku-gun, Kyoto 619-0292, =
Japan
            (E-mail:nonaka@rite.or.jp, Tel:81-774-75-2308, =
Fax:81-774-75-2321)
<A name=3Dcomment_89893615></A>COMMENT     PROVISIONAL <A =
href=3D"http://eutils.ncbi.nlm.nih.gov/entrez/eutils/%22http://eutils.ncb=
i.nlm.nih.gov:80/RefSeq/%22">REFSEQ</A>: This record has not yet been =
subject to final
            NCBI review. The reference sequence was derived from <A =
href=3D"http://eutils.ncbi.nlm.nih.gov/entrez/eutils/%22http://eutils.ncb=
i.nlm.nih.gov:80/protein/BAE82658%22">BAE82658</A>.
            Method: conceptual translation.
<A name=3Dfeature_89893615></A>FEATURES             Location/Qualifiers
     source          1..268
                     /organism=3D"Desulfitobacterium hafniense Y51"
                     /strain=3D"Y51"
                     /db_xref=3D"taxon:<A =
href=3D'http://eutils.ncbi.nlm.nih.gov/entrez/eutils/%22http://eutils.ncb=
i.nlm.nih.gov:80/Taxonomy/Browser/wwwtax.cgi?id=3D138119"'>138119</A>"
     <A =
href=3D'http://eutils.ncbi.nlm.nih.gov/entrez/eutils/%22http://eutils.ncb=
i.nlm.nih.gov:80/protein/89893615?from=3D1&amp;to=3D268&amp;report=3Dgpwi=
thparts"'>Protein</A>         1..268
                     /product=3D"hypothetical protein"
                     /calculated_mol_wt=3D28356
     <A =
href=3D'http://eutils.ncbi.nlm.nih.gov/entrez/eutils/%22http://eutils.ncb=
i.nlm.nih.gov:80/protein/89893615?from=3D7&amp;to=3D262&amp;report=3Dgpwi=
thparts"'>Region</A>          7..262
                     /region_name=3D"matur_yqeB"
                     /note=3D"selenium-dependent molybdenum hydroxylase =
system
                     protein, YqeB family; TIGR03309"
                     /db_xref=3D"CDD:<A =
href=3D'http://eutils.ncbi.nlm.nih.gov/entrez/eutils/%22http://eutils.ncb=
i.nlm.nih.gov:80/Structure/cdd/cddsrv.cgi?uid=3D132352"'>132352</A>"
     <A =
href=3D'http://eutils.ncbi.nlm.nih.gov/entrez/eutils/%22http://eutils.ncb=
i.nlm.nih.gov:80/nuccore/89892746?from=3D1050540&amp;to=3D1051346&amp;rep=
ort=3Dgbwithparts"'>CDS</A>             1..268
                     /locus_tag=3D"DSY0869"
                     /coded_by=3D"NC_007907.1:1050540..1051346"
                     /note=3D"similarity to COG1975 Xanthine and CO
                     dehydrogenases maturation factor, XdhC/CoxF =
family(Evalue:
                     4E-70)"
                     /transl_table=3D<A =
href=3D'http://eutils.ncbi.nlm.nih.gov/entrez/eutils/%22http://eutils.ncb=
i.nlm.nih.gov:80/Taxonomy/Utils/wprintgc.cgi?mode=3Dc#SG11"'>11</A>
                     /db_xref=3D"GeneID:<A =
href=3D'http://eutils.ncbi.nlm.nih.gov/entrez/eutils/%22http://eutils.ncb=
i.nlm.nih.gov:80/sites/entrez?db=3Dgene&amp;cmd=3DRetrieve&amp;dopt=3Dful=
l_report&amp;list_uids=3D3955613"'>3955613</A>"

</PRE></FONT>
<P>
<TABLE cellSpacing=3D2 cellPadding=3D1 width=3D"100%" border=3D2>
  <TBODY>
  <TR>
    <TD noWrap align=3Dmiddle><B>Mascot:</B>&nbsp; <A=20
      =
href=3D"http://www.matrixscience.com/">http://www.matrixscience.com/</A> =

  </TD></TR></TBODY></TABLE></P></BODY></HTML>

------=_NextPart_000_0000_01CBDA5D.54A3DD70
Content-Type: image/gif
Content-Transfer-Encoding: base64
Content-Location: http://www.matrixscience.com/images/88x31_logo_white.gif

R0lGODlhWAAfANX/AMDAwP/v7//f3//Pz/+/v/+vr/+fn/+Pj/9/f/9wcP9gYP9QUP9AQP8wMP8g
IP8QEP8AAO/v/+/v79/f/9/f38/P/8/Pz7+//7+/v6+v/6+vr5+f/5+fn4+P/4+Pj39//39/f3Bw
/3BwcGBg/2BgYFBQ/1BQUEBA/0BAQDAw/zAwMCAg/yAgIBAQ/xAQEAAA/wAAAAAAAAAAAAAAAAAA
AAAAAAAAAAAAAAAAAAAAAAAAAAAAAAAAAAAAAAAAAAAAACH5BAEAAAAALAAAAABYAB8AQAb/QIBw
SCwaj8ikcslsEl0wTDHz+bxOgMrp8mpFiJFThfsyjl4j82tVLaVGk+Hq1TF2ut8jCkYRSkgcToKD
hIQUKiBCHnxEAghDBA8QQg4QBEQBQwyWQ5ICAAsBAZcACKQJEAsMQgQQk5hCAhAPlAACn0MkUYMS
HCIaABMfJychRSPEH0YbWEMXJyUhxCPSJQAb0icjH8gfeRvIxRnXxCfeGcQlFwAWIn1HLC7vQhtl
AFZ1ES0v6/QrRGSIWPlXpF6LISWuVNgA4EyaIRta9Jvw4kUcInsCDZEARcqQBQ6I0AJQAEIDIgQU
xJo1pOQqIQFUCmFQyYAQAzZBQXikqYAQ/wQQZAIgkFPIHmCFkipdyrSp06eDSLiQUDBhM3JrjFSY
Y++aMgAnXnwdUUFIwodgX1gTso/hkAgVK0w4Ma4IBxZHQMDACzCNlRJiKFokEu5EiopFrFwdYiWF
EC5rhYQ1BqbEhsN1inCE4YGIBBAo5kEdrRS0EQkwEhEp0AABAgYGeA6liUBBAgOXFDDYvUDA7t+/
LxHYzTPAb1wHHCxAsMBAgtnAf2cawsGFhSIUYOwiAtSVgwFCDphM4mmlpQQhiSgQMMBVAAEyNx1A
UtJBgQVCh2DQjoRE5yEOODDdAA+AV0oqMClgoAIQzDcTJwAE8Fp4zwEIwXQANABBTillEv9AeREu
px8LGpFm4okopqjiiiyOxoEKHg2xz2Jn8KPVPkSYA0AGeDT0EI8v5HEYWiG84BhEiAEQARueoXDd
EYv8R0QKij2GzAtuvVUCkIwJUUFFF30l2EVf2nhNVkWEBVhZRnDASBH7wUBVjhEoFkYEZ3w1BFkA
BESEYGy+1dYFH6wQaJ89HgMmlDC4cIQIMJBQRAlxWNHCOEWi5ZUzSQqhzwt1ETGHW1UKMSYRFaRQ
1h1HErEIX3ZZl2NFjo2QRglcpZBBBIehIcQIuQpzwj4tnHDRXMSKseMaHzxT0QppZNArFh/0ukI/
RqlQhAkmiNbitwBIoMKTG71ZxC1JEIDsYYqjJEUBCSB4q5dqQrSHS3s5GRDUEAmMpFNRlZBigL/i
PTCggBFqCLBMAcwyHQInDWFBpEfooi0RmzBAyiMfQhieTwdW+C8ABxCA7lAIoLKAEKGQBEF6H1n4
SSjqDpHddkS4KakRBWzCEgDyIaHvyj8FVcADRdkiU00JgNcwBLgYsQkC+pJChF4oHDFxEQnIBnTE
AauXSXswDy2ETwl8YtwQ7TVY78uNyMQgT5e0LMTEUua1swAF9MybgT8FiN8n8Emi8QALuLJAAgxI
ou4mD8h2QH4BLPBAA8tlMpwrtvmcCQgieDAnuKQXEgQAOw==

------=_NextPart_000_0000_01CBDA5D.54A3DD70
Content-Type: application/octet-stream
Content-Transfer-Encoding: base64
Content-Location: http://www.matrixscience.com/cgi/mass_error.pl?mass_error_2891592747041579

R0lGODlhwgGWAMIAAP///wAAAP8AAADMAAAA/wAAAAAAAAAAACH5BAEAAAAALAAAAADCAZYAAAP+
CLrc/jDKSau9OOvNu/9gKI5kaZ5oqq5s675wLM90bd94ru987//AoHBILBqPyKRyyWw6n9CodEqt
Wq/YrHbL7Xq/4LB4TC6bz+i0es1uu9/wuHxOr9vv+Lx+z+/7/4CBgoOEhYaHiImKi4yNjhAEkQSP
lJUxk5aZmieYm56fHZ2go0cCpmOipKpCpgKoq7Csp1+SqbG3n7a4u5a6vL9aAcIBN77Ax1TEC8o0
xsjPTszLNc7Q1n7V19p2tdve0cPSl9/kScTnNtnl6znoAOIw6uzzNO7wL/L0+jLC6fv/bPIBHFgi
XD8Z3QgqdAHvnguBCyNuaEhNosUTFJtd3Dj+wuCwDA43QORI0oQ7ECNLqgTBLCSGlCtJZqzQUmSt
m6ISKtAJgKdPSQx+RgoKdIHQnEV3Ju259CjRoUabSoWqlCpTq06jYp2KdKvXrmCfhtU6tmrZq2ez
mhXLlmzbD9JcOqiJMqbdC+FATqt7ty+Kkx9g+h0sQe5Lwoh9CE7MuMTixpBDLY1M+WHly5Yxa07x
eDM5wy06e94GOvRoYK1IlGYh+rSi1KrTTXYNC7YIjxVp6xa525LtCb875M3d20vwGMchJNe7d0br
4kWWu5DegLqFuMShb7F+BbtG7QSHX5oNvvxzANzLO1qt4nx69YvYtyfxHn4i+Zzt78PPST/+Pdzf
+dcbTwJ+lsN5BW7CX38JGijcBKsh2GAmCwLWwEEVSDghJQDS1BwDFkqg4Ya/0PVAhCReM9NceZk4
VwQ43fQWWjOqRaNbOK6V44069sjjjzYGyVWNQ+4o5FdEImlkkT4emRaTQEJJ4EQKuAjhhxdeMGKK
91WJ5ZVxeZchl9AoYyUF4hxk0JhkIuMRhgi1OdqWcg5EZ530TIknZHfumaefl/UJ6DqCDkqOPPUZ
Og+isyi6kJ4PJOpoOYVOek2llkKDaabIbMopMJ5++oSkR4QqahOkDgHpqW+kWoSprMICa6yqzErr
KLbemouuKuXKayWr/kqQr8ICW+wxLn3+xOaxu4To5bMTEPurq1ycmSUF0vJK7RbWfgkJszZsm0yL
3kLrQIzopqvuuuy26+678MYr77z01mvvvfjmq++++NbQLXsSBmyCwI4xSALBBw+s8ML1vAOimRkg
PILEIlBcMcMTY3xxwRrzc6GZ4onYMV8Jc1yyyRmjvPHJKavshMUktyzzyizTbHMIMAdmMBQ5e9Bz
KCPHfLPQOAft887gJq300kwrkea15a4QppjmvrDi0zOkiSHWMUwNItRWw8l11QxtLTbYPJxd09pd
mwgx2zDA+Q7cDi/owdlf0112c29PYzeVz54kuMNx+73X4H//RfjiiEdt0uJ5G052CoD+2SM55CwM
/rWX3WLE+OWad/053Yk/GDnnjvvL9+ipP34t6aIHDm3oVi+jLOyF2w4x6pNLPTvrvfu+Oe49uA08
5plDTTxDh//eOeWrL9+C8dIn7zzoHm9+fOmeX8878sKbW334a45PPvbPd7/957VHj33uH5p/A3aw
c88c8o3Hrn3++tPFf/vs+5/1Tle3yzFPe+jzwZqqNrbptUg8DcxcyKgGPqkNR1kMbNvt8Na6gkAQ
bfbDQPk+iMCmmfCEKEyhClfIwhaqZwAwHIACZDjDGcLQBjEEQAxv6EK4dBAvVcLgiz5AQx3qUIY3
LGIRY7DEJfYQLucIofEgkDglGhHZiUacQA6vSEMkKpGHXoSAE3coxiPWEIxYdCE6QNYSs4VETGxE
WwasiMUuOpEBdOyiGa+4gDBmsQFk/OMd9+jHOv5xhWvMkvngCLa/BdKKfRQjGccIyEgOEo+RxKQD
6GhJPrbQfxt8WGH2F0QObiCNgqzkJlWZyVaisow11CQrUWnIS5pweRGM3/uCVwE9phKSrIxlK4X5
ygdwUph41CMY+WjLpsGtH/KjXhB/GIFjZnGLxlymLPuoTQlgE5uVXGY3m8k0UBIOg0I8USnbeE43
UPKJz3gnPK+QAAA7

------=_NextPart_000_0000_01CBDA5D.54A3DD70
Content-Type: application/octet-stream
Content-Transfer-Encoding: base64
Content-Location: http://www.matrixscience.com/cgi/mass_error.pl?mass_error_ppm_1357309548167473

R0lGODlhwgGWAMIAAP///wAAAP8AAADMAAAA/wAAAAAAAAAAACH5BAEAAAAALAAAAADCAZYAAAP+
CLrc/jDKSau9OOvNu/9gKI5kaZ5oqq5s675wLM90bd94ru987//AoHBILBqPyKRyyWw6n9CodEqt
Wq/YrHbL7Xq/4LB4TC6bz+i0es1uu9/wuHxOr9vv+Lx+z+/7/4CBgoOEhYaHiImKi4yNjhAEkQSP
lJUxk5aZmieYm555AaEBN52fpkkCqS+jC6w0paexRKkCLq6tMpKwsrw/tGO7vcKmwcPGYaKhNcXH
zVu3NszO01fJM7rU2c860treTcnKr9/kht3l6EXWy+ntS7fQMOfu9DvwuZL1+kSs8fL7AH+EE3XB
H4d5ARPyA2BQA0KFEFWss+CqIYaHETOSuEf+EZdDXSBLYVswUkFJACdT5iO50mRLlC9VRmIgU2TM
mzNZ5nS5E2bPmjRx2vwpNCjRo0OTGlWqkylPpz6hAm26tCrVqyA4VqgYAqPGr1kVWHTAFYRXsGg1
DBRHYdTYC2fTymXxFu7cu1NO4t2bIV5dFHH58tV6TbDhvgSjHVb4y0rgxc0aV3kM2ZjkKHorR1ZV
4fITypopeY4wugno0F1Kv1DtgLWS06i3uF4EO3aW2Ycy2178d0Xt3ft6+wauWbiK38TrGQecHPJA
ds2jH38pfe/EwtUHM+gdzuMG5Nm/EZ7gl+HB8Na3F0xcNgN49Nqut8XVXkJIkFaf5o+6f6r+fqz8
AehfgP8VSOCBAyZYlIALGqggUv01iKCED0pFoYQtdKdefXbBd9dyDbjl3UUezgWieWKleOJ7JTZz
IkNsofgdCbi1uMmLXVH3QY02WvLcOCPw2CNeLA4pDI4jFGmkLEgmuWRGTYqg5JOnRNmBblRWIiRF
GmKX5SZbIjHll3SEKUF5QJKpXIpseqmmO/2M6AKWb4rXppUz1gnnWtDpOeSYfsoFaKBoDUpoRHQe
qhE0jHaoqFwxiqiiBYY+uhpnbkgqo6Z1VWppC2aC0R6nFXj66QqhVjPRqJs+cF+FEULIoKwOXkjr
hLfCOquFudrK66+xArtrsMQOa6yBNbD+yiEkp6Z1D1d/mdpsJl02Sum02UmLbTmJbhuatt5yG25z
4I7rTbnmZoNuusd0y65g677brryxxUuvMPbee4q7CqSqrzYI+fsvNQFjOnBC+R78ScIKb8Jww5S8
KvHEFFds8cUYZ6zxxhx37PHHIIcs8sgkl5yXCe+ljPLKLJOgcgkvu8zJyTC37GTNOOd8s8w6S2nz
zlDEDLTPPXc1c9Fm/Ww00klLITTRPEc9NNRTNy011VhnbZrSVlf9wdNaf8212Ex7wOLDEKet9tps
B2GtnHhiAE+kIc6AZpt4w8AoW2/rvR3d6sWQWN59r8I34HLa8yx9jOvNqnnQCr5345D+y4D4pJgb
7l2cka/iEamde54555Tb0+rop2co44aUx03e6pKG7vrrHMruubKt292q7bqzjroPuP8ueuC8Dx/n
7onT1Qp7ufu9/PGV56068sI7/3nzPQQf/erTb469LddTz333ti+7gvakWl9+8ufXfWfqPKAPf/ew
f0++NcUbn7v5Enmfv/L+sx8AR/Q/HSwOdbObj/RAZzmy7K93p2Og4Ly3PU3RD4Glu2B5Qqe4wRUu
gWfC36rcZ7jB1S9wjmPP5cZ3vnWYsHB0GSEKpRdDglSLhG3LoQ53yMMe+vCHQAziBwZAxAEowIhH
PCIRbVBEABRxiUI0Af840A8T4pD1A0h0ohONuMQsZjEGX/xiFKXoFjw97gFI8qIWuajFCTRxjUjk
ohehKEcIiPGJdtxiEunIxjHWLXaHq0iMcFgWK+JIjWyMoxgZgMg46nGNC6hjGxuAx0ku8pGSTOQk
/Vi5RhUQb7WboQYqqcZI2hGPd6SkKS/JSFO20gGIXCUkOfk+GIkjUhbRShVXmIE+WlKVsASmK4fp
yzwm8ZXC9KUmWRnE/MGQgN875DFjeUxhVvOav2RmNZX5ADpiEpLa/GHnlPHJWkaPb0OU5TSh2E1v
IjOS7pTAG7fIykx+E5tjLCQgBTmWXQoSRSB0QippWY6BEnQLCQAAOw==

------=_NextPart_000_0000_01CBDA5D.54A3DD70--
