# Supplementary material for: Regulation of GacA in Pseudomonas chlororaphis Strains Shows a Niche Specificity
Source: PLoS One. 2015 Sep 17;10(9):e0137553. doi: 10.1371/journal.pone.0137553 (PMC4574860; doi:10.1371/journal.pone.0137553)
Supplement: S3 File — (ZIP) [file pone.0137553.s003.zip › MALDI-TOFMS-data/C46.mht]

From: <Saved by Windows Internet Explorer 7>
Subject: Mascot Search Results: Protein View
Date: Fri, 4 Mar 2011 11:20:32 +0800
MIME-Version: 1.0
Content-Type: multipart/related;
	type="text/html";
	boundary="----=_NextPart_000_0000_01CBDA5E.2CF55E10"
X-MimeOLE: Produced By Microsoft MimeOLE V6.00.2900.2180

This is a multi-part message in MIME format.

------=_NextPart_000_0000_01CBDA5E.2CF55E10
Content-Type: text/html;
	charset="utf-8"
Content-Transfer-Encoding: quoted-printable
Content-Location: http://www.matrixscience.com/cgi/protein_view.pl?file=../data/20110304/FttmrzEah.dat&hit=1

=EF=BB=BF<!DOCTYPE HTML PUBLIC "-//W3C//DTD HTML 4.0 Transitional//EN">
<!-- 0 seconds --><!-- 0 seconds --><!-- 0 seconds =
--><HTML><HEAD><TITLE>Mascot Search Results: Protein View</TITLE>
<META http-equiv=3DContent-Type content=3D"text/html; charset=3Dutf-8">
<META content=3D"MSHTML 6.00.5730.13" name=3DGENERATOR></HEAD>
<BODY vLink=3D#0000ff aLink=3D#0000ff bgColor=3D#ffffff>
<H1><IMG height=3D31=20
src=3D"http://www.matrixscience.com/images/88x31_logo_white.gif" =
width=3D88=20
align=3Dtop border=3D0 NATURALSIZEFLAG=3D"3"> Mascot Search Results</H1>
<H3>Protein View</H3>
<FORM method=3Dpost><INPUT type=3Dhidden =
value=3D../data/20110304/FttmrzEah.dat=20
name=3Dfile> <INPUT type=3Dhidden value=3D1 name=3Dhit> <INPUT =
type=3Dhidden value=3Dfalse=20
name=3Dshowall> <INPUT type=3Dhidden value=3D0 name=3Dave_thresh> <INPUT =
type=3Dhidden=20
value=3D0 name=3D_ignoreionsscorebelow> <INPUT type=3Dhidden =
value=3D0.05=20
name=3D_sigthreshold> <INPUT type=3Dhidden name=3Dreport> <INPUT =
type=3Dhidden value=3D1=20
name=3Ddb_idx> <INPUT type=3Dhidden value=3D32 name=3D_msresflags> =
<INPUT type=3Dhidden=20
value=3D2 name=3D_msresflags2> <INPUT type=3Dhidden value=3D0 =
name=3Dpercolate> <INPUT=20
type=3Dhidden value=3D0 name=3Dpercolate_rt> <FONT=20
face=3D"Courier New,Courier,monospace"><PRE>Match to: =
<B>gi|116074681</B> Score: <B>82</B> Expect: <B>0.046</B>
<B>possible ABC transporter component [Synechococcus sp. RS9916]</B>

Nominal mass (M<SUB>r</SUB>): <B>32153</B>; Calculated pI value: =
<B>10.10</B>
NCBI BLAST search of <A =
href=3D"http://www.ncbi.nlm.nih.gov/blast/Blast.cgi?ALIGNMENTS=3D50&amp;A=
LIGNMENT_VIEW=3DPairwise&amp;AUTO_FORMAT=3DSemiauto&amp;CDD_SEARCH=3Don&a=
mp;CLIENT=3Dweb&amp;COMPOSITION_BASED_STATISTICS=3Don&amp;DATABASE=3Dnr&a=
mp;DESCRIPTIONS=3D100&amp;ENTREZ_QUERY=3D(none)&amp;EXPECT=3D10&amp;FILTE=
R=3DL&amp;FORMAT_BLOCK_ON_RESPAGE=3DNone&amp;FORMAT_OBJECT=3DAlignment&am=
p;FORMAT_TYPE=3DHTML&amp;GAPCOSTS=3D11+1&amp;I_THRESH=3D0.001&amp;LAYOUT=3D=
TwoWindows&amp;MATRIX_NAME=3DBLOSUM62&amp;NCBI_GI=3Don&amp;PAGE=3DProtein=
s&amp;PROGRAM=3Dblastp&amp;QUERY=3DMRRPALLLLTGGLGLAVVFGLLQLTRRQAEVQPQVPSP=
VVRAPEAVAALGRLAPAGDVRRLAAPISGFGGTPRVAELLVSEGESLRKGQVLARFDNRPQIQADLAGVQARL=
RTRAAEIKLQVREVQRYAKAAEVGAASLVLLDEKRDELLRLQGEQQQAEAEQRKLMADLANSELRSPLDGLAL=
RIHTREGERPGSDGVIEVGASQAMGALLEVYESDINRVRVGQPVALTSENGGFKGTLSGSVTAISPQVRQRQV=
LSTDPTGDADARIVEVRVKLDPQSAQRVRSLAGMKVIARFSAQ&amp;SERVICE=3Dplain&amp;SET_D=
EFAULTS.x=3D9&amp;SET_DEFAULTS.y=3D5&amp;SHOW_OVERVIEW=3Don&amp;WORD_SIZE=
=3D3&amp;END_OF_HTTPGET=3DYes" target=3D_blank>gi|116074681</A> against =
nr
Unformatted <A =
href=3D"http://www.matrixscience.com/cgi/getseq.pl?NCBInr+gi%7c116074681+=
seq" target=3D_blank>sequence string</A> for pasting into other =
applications

Taxonomy: <A =
href=3D"http://www.ncbi.nlm.nih.gov/Taxonomy/Browser/wwwtax.cgi?lvl=3D0&a=
mp;id=3D221359" target=3D_blank>Synechococcus sp. RS9916</A>
Links to retrieve other entries containing this sequence from NCBI =
Entrez:
<A =
href=3D"http://www.ncbi.nlm.nih.gov/entrez/query.fcgi?cmd=3Dsearch&amp;db=
=3Dprotein&amp;doptcmdl=3Dgenpept&amp;tool=3Dmascot&amp;term=3D116067903"=
 target=3D_blank>gi|116067903</A> from <A =
href=3D"http://www.ncbi.nlm.nih.gov/Taxonomy/Browser/wwwtax.cgi?lvl=3D0&a=
mp;id=3D221359" target=3D_blank>Synechococcus sp. RS9916</A>

Fixed modifications: Carbamidomethyl (C)
Variable modifications: Oxidation (M)
Cleavage by Trypsin: cuts C-term side of KR unless next residue is P
Number of mass values searched: <B>46</B>
Number of mass values matched: <B>7</B>
Sequence Coverage: <B>43%</B>

Matched peptides shown in <B><FONT color=3D#ff0000>Bold Red</FONT></B>

     <B>1</B> MR<B><FONT color=3D#ff0000>RPALLLLT GGLGLAVVFG =
LLQLTRR</FONT></B>QAE VQPQVPSPVV R<B><FONT color=3D#ff0000>APEAVAALG =
</FONT></B>
<B>    51<FONT color=3D#ff0000> RLAPAGDVRR LAAPISGFGG TPRVAELLVS =
EGESLR</FONT></B>KGQV LARFDNRPQI=20
<B>   101</B> QADLAGVQAR LRTRAAEIK<B><FONT color=3D#ff0000>L =
QVREVQR</FONT></B>YAK AAEVGAASLV LLDEKRDELL=20
<B>   151</B> RLQGEQQQAE AEQRKLMADL ANSELRSPLD GLALRIHTR<B><FONT =
color=3D#ff0000>E GERPGSDGVI </FONT></B>
<B>   201<FONT color=3D#ff0000> EVGASQAMGA LLEVYESDIN =
RVR</FONT></B>VGQPVAL TSENGGFK<B><FONT color=3D#ff0000>GT LSGSVTAISP =
</FONT></B>
<B>   251<FONT color=3D#ff0000> QVRQR</FONT></B>QVLST DPTGDADARI =
VEVRVKLDPQ SAQRVRSLAG MKVIARFSAQ=20
<B>   301</B>=20
</PRE></FONT>
<P><INPUT onclick=3D"this.form.showall.value=3D'true'; return true" =
type=3Dsubmit value=3D"Show predicted peptides also">=20

<P><INPUT type=3Dsubmit value=3D"Sort Peptides By">&nbsp; <INPUT =
type=3Dradio CHECKED=20
value=3Dstartup name=3Dsort>Residue Number&nbsp; <INPUT type=3Dradio =
value=3Dmassup=20
name=3Dsort>Increasing Mass&nbsp; <INPUT type=3Dradio value=3Dmassdown=20
name=3Dsort>Decreasing Mass&nbsp; <FONT face=3D"Courier =
New,Courier,monospace"><PRE><B> Start - End     Observed    Mr(expt)   =
Mr(calc)     Delta   Miss Sequence</B>
<B><FONT color=3D#ff0000>     3 - 27     2647.3869  2646.3797  2646.6425 =
   -0.2628     1  R.RPALLLLTGGLGLAVVFGLLQLTRR.Q </FONT></B>=20
<B><FONT color=3D#ff0000>    42 - 59     1733.9038  1732.8965  1732.9584 =
   -0.0619     1  R.APEAVAALGRLAPAGDVR.R </FONT></B>=20
<B><FONT color=3D#ff0000>    60 - 73     1399.7234  1398.7161  1398.7732 =
   -0.0570     1  R.RLAAPISGFGGTPR.V </FONT></B>=20
<B><FONT color=3D#ff0000>    74 - 86     1401.7794  1400.7721  1400.7511 =
    0.0210     0  R.VAELLVSEGESLR.K </FONT></B>=20
<B><FONT color=3D#ff0000>   120 - 127    1027.4995  1026.4922  1026.5934 =
   -0.1012     1  K.LQVREVQR.Y </FONT></B>=20
<B><FONT color=3D#ff0000>   190 - 223    3619.7539  3618.7466  3618.7584 =
   -0.0118     1  R.EGERPGSDGVIEVGASQAMGALLEVYESDINRVR.V </FONT></B> =
Oxidation (M)=20
<B><FONT color=3D#ff0000>   239 - 255    1756.8755  1755.8682  1755.9592 =
   -0.0909     1  K.GTLSGSVTAISPQVRQR.Q </FONT></B>=20

<B>No match to: </B>951.5041, 995.5137, 1007.4982, 1009.5001, 1011.5009, =
1039.4974, 1176.6035, 1222.5860, 1240.6585, 1245.9513, 1267.6374, =
1284.6853, 1306.6705, 1323.7058, 1351.7607, 1352.6852, 1367.7201, =
1383.7128, 1460.7877, 1482.7301, 1492.7759, 1500.7566, 1591.7676, =
1688.8581, 1690.8622, 1716.8517, 1718.8672, 1734.8986, 1760.9025, =
1990.0552, 2118.1779, 2131.2120, 2209.2112, 2225.2236, 2231.1464, =
2663.4733, 2685.4184, 3632.1470, 3650.6869
<P><IMG height=3D150 alt=3D"Error Distribution" =
src=3D"http://www.matrixscience.com/cgi/mass_error.pl?mass_error_29803389=
28775752" width=3D450><IMG height=3D150 alt=3D"Error Distribution (ppm)" =
src=3D"http://www.matrixscience.com/cgi/mass_error.pl?mass_error_ppm_1398=
966880429922" width=3D450>
</FORM><HR>
LOCUS       ZP_01471942              300 aa            linear   BCT =
09-NOV-2010
DEFINITION  possible ABC transporter component [Synechococcus sp. =
RS9916].
ACCESSION   ZP_01471942
VERSION     ZP_01471942.1  GI:116074681
DBLINK      Project: <A =
href=3D"http://eutils.ncbi.nlm.nih.gov/entrez/eutils/%22http://eutils.ncb=
i.nlm.nih.gov:80/genomeprj/54223%22">54223</A>
DBSOURCE    REFSEQ: accession <A =
href=3D"http://eutils.ncbi.nlm.nih.gov/entrez/eutils/%22http://eutils.ncb=
i.nlm.nih.gov:80/nuccore/116074511%22">NZ_AAUA01000002.1</A>
KEYWORDS    .
SOURCE      Synechococcus sp. RS9916
  ORGANISM  <A =
href=3D'http://eutils.ncbi.nlm.nih.gov/entrez/eutils/%22http://eutils.ncb=
i.nlm.nih.gov:80/Taxonomy/Browser/wwwtax.cgi?id=3D221359"'>Synechococcus =
sp. RS9916</A>
            Bacteria; Cyanobacteria; Chroococcales; Synechococcus.
REFERENCE   1  (residues 1 to 300)
  AUTHORS   Scanlan,D., Ferriera,S., Johnson,J., Kravitz,S., Halpern,A.,
            Remington,K., Beeson,K., Tran,B., Rogers,Y.-H., Friedman,R. =
and
            Venter,J.C.
  TITLE     Direct Submission
  JOURNAL   Submitted (11-OCT-2006) J Craig Venter Institute, 9704 =
Medical
            Center Drive, Rockville, MD 20850, USA
<A name=3Dcomment_116074681></A>COMMENT     PREDICTED <A =
href=3D"http://eutils.ncbi.nlm.nih.gov/entrez/eutils/%22http://eutils.ncb=
i.nlm.nih.gov:80/RefSeq/%22">REFSEQ</A>: This record has not been =
reviewed and the
            function is unknown. The reference sequence was derived from
            <A =
href=3D"http://eutils.ncbi.nlm.nih.gov/entrez/eutils/%22http://eutils.ncb=
i.nlm.nih.gov:80/protein/EAU73656%22">EAU73656</A>.
            Annotation was added by the NCBI Prokaryotic Genomes =
Automatic
            Annotation Pipeline Group.  Information about the Pipeline =
can be
            found here:
            <A =
href=3D"http://eutils.ncbi.nlm.nih.gov/entrez/eutils/%22http://www.ncbi.n=
lm.nih.gov/genomes/static/Pipeline.html%22">http://eutils.ncbi.nlm.nih.go=
v/entrez/eutils/%22http://www.ncbi.nlm.nih.gov/genomes/static/Pipeline.ht=
ml%22</A>. Please be
            aware that the annotation is done automatically with little =
or no
            manual curation.
            Method: conceptual translation.
<A name=3Dfeature_116074681></A>FEATURES             Location/Qualifiers
     source          1..300
                     /organism=3D"Synechococcus sp. RS9916"
                     /strain=3D"RS9916"
                     /db_xref=3D"taxon:<A =
href=3D'http://eutils.ncbi.nlm.nih.gov/entrez/eutils/%22http://eutils.ncb=
i.nlm.nih.gov:80/Taxonomy/Browser/wwwtax.cgi?id=3D221359"'>221359</A>"
     <A =
href=3D'http://eutils.ncbi.nlm.nih.gov/entrez/eutils/%22http://eutils.ncb=
i.nlm.nih.gov:80/protein/116074681?from=3D1&amp;to=3D300&amp;report=3Dgpw=
ithparts"'>Protein</A>         1..300
                     /product=3D"possible ABC transporter component"
                     /calculated_mol_wt=3D32042
     <A =
href=3D'http://eutils.ncbi.nlm.nih.gov/entrez/eutils/%22http://eutils.ncb=
i.nlm.nih.gov:80/protein/116074681?from=3D46&amp;to=3D138&amp;report=3Dgp=
withparts"'>Region</A>          46..&gt;138
                     /region_name=3D"heterocyst_DevB"
                     /note=3D"ABC exporter membrane fusion protein, DevB =
family;
                     TIGR02971"
                     /db_xref=3D"CDD:<A =
href=3D'http://eutils.ncbi.nlm.nih.gov/entrez/eutils/%22http://eutils.ncb=
i.nlm.nih.gov:80/Structure/cdd/cddsrv.cgi?uid=3D132016"'>132016</A>"
     <A =
href=3D'http://eutils.ncbi.nlm.nih.gov/entrez/eutils/%22http://eutils.ncb=
i.nlm.nih.gov:80/protein/116074681?from=3D168&amp;to=3D297&amp;report=3Dg=
pwithparts"'>Region</A>          &lt;168..297
                     /region_name=3D"heterocyst_DevB"
                     /note=3D"ABC exporter membrane fusion protein, DevB =
family;
                     TIGR02971"
                     /db_xref=3D"CDD:<A =
href=3D'http://eutils.ncbi.nlm.nih.gov/entrez/eutils/%22http://eutils.ncb=
i.nlm.nih.gov:80/Structure/cdd/cddsrv.cgi?uid=3D132016"'>132016</A>"
     <A =
href=3D'http://eutils.ncbi.nlm.nih.gov/entrez/eutils/%22http://eutils.ncb=
i.nlm.nih.gov:80/nuccore/116074511?from=3D157747&amp;to=3D158649&amp;repo=
rt=3Dgbwithparts"'>CDS</A>             1..300
                     /locus_tag=3D"RS9916_29144"
                     /coded_by=3D"NZ_AAUA01000002.1:157747..158649"
                     /note=3D"COG0845 Membrane-fusion protein"
                     /transl_table=3D<A =
href=3D'http://eutils.ncbi.nlm.nih.gov/entrez/eutils/%22http://eutils.ncb=
i.nlm.nih.gov:80/Taxonomy/Utils/wprintgc.cgi?mode=3Dc#SG11"'>11</A>

</PRE></FONT>
<P>
<TABLE cellSpacing=3D2 cellPadding=3D1 width=3D"100%" border=3D2>
  <TBODY>
  <TR>
    <TD noWrap align=3Dmiddle><B>Mascot:</B>&nbsp; <A=20
      =
href=3D"http://www.matrixscience.com/">http://www.matrixscience.com/</A> =

  </TD></TR></TBODY></TABLE></P></BODY></HTML>

------=_NextPart_000_0000_01CBDA5E.2CF55E10
Content-Type: image/gif
Content-Transfer-Encoding: base64
Content-Location: http://www.matrixscience.com/images/88x31_logo_white.gif

R0lGODlhWAAfANX/AMDAwP/v7//f3//Pz/+/v/+vr/+fn/+Pj/9/f/9wcP9gYP9QUP9AQP8wMP8g
IP8QEP8AAO/v/+/v79/f/9/f38/P/8/Pz7+//7+/v6+v/6+vr5+f/5+fn4+P/4+Pj39//39/f3Bw
/3BwcGBg/2BgYFBQ/1BQUEBA/0BAQDAw/zAwMCAg/yAgIBAQ/xAQEAAA/wAAAAAAAAAAAAAAAAAA
AAAAAAAAAAAAAAAAAAAAAAAAAAAAAAAAAAAAAAAAAAAAACH5BAEAAAAALAAAAABYAB8AQAb/QIBw
SCwaj8ikcslsEl0wTDHz+bxOgMrp8mpFiJFThfsyjl4j82tVLaVGk+Hq1TF2ut8jCkYRSkgcToKD
hIQUKiBCHnxEAghDBA8QQg4QBEQBQwyWQ5ICAAsBAZcACKQJEAsMQgQQk5hCAhAPlAACn0MkUYMS
HCIaABMfJychRSPEH0YbWEMXJyUhxCPSJQAb0icjH8gfeRvIxRnXxCfeGcQlFwAWIn1HLC7vQhtl
AFZ1ES0v6/QrRGSIWPlXpF6LISWuVNgA4EyaIRta9Jvw4kUcInsCDZEARcqQBQ6I0AJQAEIDIgQU
xJo1pOQqIQFUCmFQyYAQAzZBQXikqYAQ/wQQZAIgkFPIHmCFkipdyrSp06eDSLiQUDBhM3JrjFSY
Y++aMgAnXnwdUUFIwodgX1gTso/hkAgVK0w4Ma4IBxZHQMDACzCNlRJiKFokEu5EiopFrFwdYiWF
EC5rhYQ1BqbEhsN1inCE4YGIBBAo5kEdrRS0EQkwEhEp0AABAgYGeA6liUBBAgOXFDDYvUDA7t+/
LxHYzTPAb1wHHCxAsMBAgtnAf2cawsGFhSIUYOwiAtSVgwFCDphM4mmlpQQhiSgQMMBVAAEyNx1A
UtJBgQVCh2DQjoRE5yEOODDdAA+AV0oqMClgoAIQzDcTJwAE8Fp4zwEIwXQANABBTillEv9AeREu
px8LGpFm4okopqjiiiyOxoEKHg2xz2Jn8KPVPkSYA0AGeDT0EI8v5HEYWiG84BhEiAEQARueoXDd
EYv8R0QKij2GzAtuvVUCkIwJUUFFF30l2EVf2nhNVkWEBVhZRnDASBH7wUBVjhEoFkYEZ3w1BFkA
BESEYGy+1dYFH6wQaJ89HgMmlDC4cIQIMJBQRAlxWNHCOEWi5ZUzSQqhzwt1ETGHW1UKMSYRFaRQ
1h1HErEIX3ZZl2NFjo2QRglcpZBBBIehIcQIuQpzwj4tnHDRXMSKseMaHzxT0QppZNArFh/0ukI/
RqlQhAkmiNbitwBIoMKTG71ZxC1JEIDsYYqjJEUBCSB4q5dqQrSHS3s5GRDUEAmMpFNRlZBigL/i
PTCggBFqCLBMAcwyHQInDWFBpEfooi0RmzBAyiMfQhieTwdW+C8ABxCA7lAIoLKAEKGQBEF6H1n4
SSjqDpHddkS4KakRBWzCEgDyIaHvyj8FVcADRdkiU00JgNcwBLgYsQkC+pJChF4oHDFxEQnIBnTE
AauXSXswDy2ETwl8YtwQ7TVY78uNyMQgT5e0LMTEUua1swAF9MybgT8FiN8n8Emi8QALuLJAAgxI
ou4mD8h2QH4BLPBAA8tlMpwrtvmcCQgieDAnuKQXEgQAOw==

------=_NextPart_000_0000_01CBDA5E.2CF55E10
Content-Type: application/octet-stream
Content-Transfer-Encoding: base64
Content-Location: http://www.matrixscience.com/cgi/mass_error.pl?mass_error_2980338928775752

R0lGODlhwgGWAMIAAP///wAAAP8AAADMAAAA/wAAAAAAAAAAACH5BAEAAAAALAAAAADCAZYAAAP+
CLrc/jDKSau9OOvNu/9gKI5kaZ5oqq5s675wLM90bd94ru987//AoHBILBqPyKRyyWw6n9CodEqt
Wq/YrHbL7Xq/4LB4TC6bz+i0es1uu9/wuHxOr9vv+Lx+z+/7/4CBgoOEhYaHiImKi4yNjhAEkQSP
lJUxk5aZmieYm56fHZ2go6QTojcCqaWrbKc2qQKssmWSrjWws7lktrq9cwEjvL7DVwHGwBnAyCDC
xM5RywDRFMvTHM3P2UvW1hHVIdja4sXHygvdFLXqkQy17ZLv7Avu8/D18gr0+fb7+AD6//gF9Aew
oECDBA8qTMhQFEKHCyE2jCexIsWL9yxmxNj+T2NHjgM9hgQJcMY3ZuNSQimHDoI5cCpjYsB1w1xL
b8Fk6qRA08bLmyvC7YzZs8bPGkKHKq0JFEXJpVDXJI1KVQXLpiqmVt1KghtSrmBfeKWhNazZDWNn
lD3L1sJVYzKetp0rZS3du0Ls4t2bNu7evxqiYU2h90RRwKzK3Shs4jALx4hlyaUBWUXlyJLPXMa8
ijHnzyw8gx7NibRpHaJPq94webXrrK8xD34AdHbqKJtjZ5nt4CVt22py6y7G4WQD3+mCqxoehve5
5y4vTBLOHOpVb4qN946wLlLRhyQjhp+4sfxH8yPRg1cvnj358/DTx18/v3399/Lz09dvnz/+/v0m
QUebdABQV91SimGAHFwCJncgXYIlcxwyLFVw24PZREgWhnNpqBaHHR6jlkAglmjBhSb64pxTKYa1
IostcvViaTHKmAOKNSZW4SUk5pgjjj6WMmMJQAYJypBEGmkdakouiUORTWpyHY/+RGkilFY+0tcl
WcZEYYNcdpnSlwog+QGWYi5CpjRfpSnOW2ay1qObzKFJZ1h23inLTSJaqCdbyDGgHXd/mjXodg4W
amOZEqDT3X6Q9hfpf5JWSumlIk2aqaWbYjpep6B+Kqp7oZIaQ4WHgilBnop+kiqbBLZqo2Brnigr
WNMwuKMpt8bGaq8qtQYsZ78OG6yxqhX+i6w4yi6bTbPO+iJstHhBS620135mbba5bMttZt/uNW1s
BoLo7VLlcniuUuliuG64o7wL7yfyzrtJvfZS8ui+/Pbr778AByzwwAQXbPDBCCes8MIMN+zwFKnd
JjFMFKNUsQcTXxyKCBlbHEXEHIfs8Zkij7yxxieTjPI1JUMB8sqswaxBxyrXbDPGMmdAM8515YzB
ziz7HKvJQRNdNM9Gxyz0ES8nPfPSfkKdKNI3p0z11VZjne/WXHfttRm5Hic2Hn0yKujYZDNoNphx
ZqI2m9/EfcdJvtUNqx10321325TYzajca8+t9+Cv/kL4c4XrYtzeqhp++N+Ny6Er4pT+B+7M4o/f
XQfmgGsueOd+Zygg45ZLfjbkqHuOd+ahPxMh6KrH4RXsfHuRN+3a7Br26Xgn6PnuaXtoee1fF2/8
8cgnr/zyzDfvxQDQD6CA9NNPD70N0S9AvfMlJB5YmWUj6sH20l9vvvY0bF+9+tyHANfbH2Ae3fjo
lw+A/RNkf//91JdP/vX7A6AD2Ee+B/hvff3DX/sgRyG1lS18aBucNOCHpALaL4ERsGD/+Le++m1w
gPorIAgR2EEFts8mYoPdgEYXwQqGEH0wBGH2CNgAC+avfjFkgA1LuL8FSjBBb4NfC6Hju9hdQIEi
zKESaahDHEpghz2soRMDSEUfqnBXeDhhoXYqWL0oItGAUmyiGKuYQRiaUIcbBOAFo3jCyr2vckaU
INzAF7kjTjGB7EPjB5XIvz1mUIBslKIaOehFH/7wJw4U4th898Y4loGJhswGJCOJhQQAADs=

------=_NextPart_000_0000_01CBDA5E.2CF55E10
Content-Type: application/octet-stream
Content-Transfer-Encoding: base64
Content-Location: http://www.matrixscience.com/cgi/mass_error.pl?mass_error_ppm_1398966880429922

R0lGODlhwgGWAMIAAP///wAAAP8AAADMAAAA/wAAAAAAAAAAACH5BAEAAAAALAAAAADCAZYAAAP+
CLrc/jDKSau9OOvNu/9gKI5kaZ5oqq5s675wLM90bd94ru987//AoHBILBqPyKRyyWw6n9CodEqt
Wq/YrHbL7Xq/4LB4TC6bz+i0es1uu9/wuHxOr9vv+Lx+z+/7/4CBgoOEhYaHiImKi4yNjhAEkQSP
lJUxk5aZmieYm555AaEBN504AqefqUCjC6w0pTenAqq0O66tNbA2srW9bLq+wanAwsVhoqEyksTG
zVu3NszO01fI0dTYzzrS2d1NyMkY0B7c3uZeo+Mc5eftRNYXruoa7O72PrfzD/Ih9ff/OfLFw0Vv
mcFSyxgkXLBQQUMADyNKUjiRYUWHFyFmlBj+iWJHix8xhtQ4kiPCjShLpjypsiXLlx5hgpQpkiZJ
myZj6py5s2bPmyNY6dtH8IM/gOd43QAnykI6EUeRelP6bURUqdmo2oD3CqvXHgK7fh2LI+yMq2TT
khB6Ta1bGEzDuXj4ti4XtHbzJsGrty/RBkNX8PVLuCiAwIILK+7AVezix0oGQ56sjLLlIHQva94h
ebPnEp0/iwYRerTpDaVPq7aQerU9xC1auz4HO/bsxbVTZL6tN7cK2byzMc0VvDhU434bVzajFbkW
s8vLNHeOBfqlM9OpW7EOA7j2YsrnZoyF6jtZ7xyym//jW/cO9ev5tHcfn+x8FOjrq7oPznD+hvz6
eTKcUw48hVqAlsHDDz0IfsUfLgtOcJBBP+XE04U+YQiUhhZm6OGGH3YI4ogilrhShSdymGKIK5LY
ookuoRijiiN5UFt/DBh42IFpwNegEfcBtqMC9wGIhI8/FvEgkUwGaeQRSCYpxIBOyTUkj1J+92SW
iowTZD9cusMWk46F6c2YV76wm5nToPklaWyaE9ebRsWJ3JZ2npdncXju6VWffkoFaKD2rEnoZ4Me
WqiiqyXK6DmOPupNpJJmQ2ml1FyKaTGGbvqYpp5yGupmoI7qS6mm1oJqqqqsyuonrr5qSaey2hVr
rbPiutituj7Ca69xQCPsBb8C64aVOur+KCEAURqrSbIQ+gcJs+UF12xhEUJLwSTXetatWjheyU+E
MU1o7rnopqvuuuy26+678MYr77zoykLvvfjmq+++Ey5VlLbLwgnmwHUSXLDABydMjsELM9yBpgKN
y5rD6xyHsMIPW4xxxRQz2LHHF8cQ7rATh5zxxxiUprLGDZvM8cZYwgwyFKGtjDKxLLcsc8o5n7wz
zzfjLEXNPb+s89E+/1yyyzEnjbTRTzsr9dRUV72dkDlifUdT/pGMB9dkdk1bxNE2uTVB0Ep8Nplp
ly2cuG4DfLbaO5I7d9xwn/kv3HbT4Sbf0s4RDt1yY5Mt4GHXcTjhe7RtduKG7824HWb+OZ7m3Y/X
HbgzZGeurOAFIq752kNa/nmbXHkNueCpa72638i6frnVtNdu++2456777rxbMcDvAygQvPDC/24D
8AsM37sIfdtIJNihf6B88MZXnzwNyhOf/fI2pkNn1mHrQ+f0AFBf/vkTIH++8etPzz7121/PAPkO
wK/98NZz/5RQcoENvesL+t+byGc+/MVPfu27n/au974HAA9/CJwfBBtYQP2NDm/NS5PduIOBBxLv
gyBswAPNNz8RMjB9JwwhAkm4vhYuL4BcQ9ZQKve82HWAhfSLoA63x8MURoCAOgQhDlt4QNxNDnLi
A98FOXgBCKLPhU8soRR36EMI0I8+hSKc4AShyDu1JeOI0UNc/6TnQwMWsXwNnGLy0igB9amwhBR0
YhR3B8PS9c9Kf0mdgb7nOxNyzxs9/KMWEgAAOw==

------=_NextPart_000_0000_01CBDA5E.2CF55E10--
