# Supplementary material for: Regulation of GacA in Pseudomonas chlororaphis Strains Shows a Niche Specificity
Source: PLoS One. 2015 Sep 17;10(9):e0137553. doi: 10.1371/journal.pone.0137553 (PMC4574860; doi:10.1371/journal.pone.0137553)
Supplement: S3 File — (ZIP) [file pone.0137553.s003.zip › MALDI-TOFMS-data/C47.mht]

From: <Saved by Windows Internet Explorer 7>
Subject: Mascot Search Results: Protein View
Date: Fri, 4 Mar 2011 11:21:35 +0800
MIME-Version: 1.0
Content-Type: multipart/related;
	type="text/html";
	boundary="----=_NextPart_000_0000_01CBDA5E.52386640"
X-MimeOLE: Produced By Microsoft MimeOLE V6.00.2900.2180

This is a multi-part message in MIME format.

------=_NextPart_000_0000_01CBDA5E.52386640
Content-Type: text/html;
	charset="utf-8"
Content-Transfer-Encoding: quoted-printable
Content-Location: http://www.matrixscience.com/cgi/protein_view.pl?file=../data/20110304/FttmrzEnO.dat&hit=1

=EF=BB=BF<!DOCTYPE HTML PUBLIC "-//W3C//DTD HTML 4.0 Transitional//EN">
<!-- 0 seconds --><!-- 0 seconds --><!-- 0 seconds =
--><HTML><HEAD><TITLE>Mascot Search Results: Protein View</TITLE>
<META http-equiv=3DContent-Type content=3D"text/html; charset=3Dutf-8">
<META content=3D"MSHTML 6.00.5730.13" name=3DGENERATOR></HEAD>
<BODY vLink=3D#0000ff aLink=3D#0000ff bgColor=3D#ffffff>
<H1><IMG height=3D31=20
src=3D"http://www.matrixscience.com/images/88x31_logo_white.gif" =
width=3D88=20
align=3Dtop border=3D0 NATURALSIZEFLAG=3D"3"> Mascot Search Results</H1>
<H3>Protein View</H3>
<FORM method=3Dpost><INPUT type=3Dhidden =
value=3D../data/20110304/FttmrzEnO.dat=20
name=3Dfile> <INPUT type=3Dhidden value=3D1 name=3Dhit> <INPUT =
type=3Dhidden value=3Dfalse=20
name=3Dshowall> <INPUT type=3Dhidden value=3D0 name=3Dave_thresh> <INPUT =
type=3Dhidden=20
value=3D0 name=3D_ignoreionsscorebelow> <INPUT type=3Dhidden =
value=3D0.05=20
name=3D_sigthreshold> <INPUT type=3Dhidden name=3Dreport> <INPUT =
type=3Dhidden value=3D1=20
name=3Ddb_idx> <INPUT type=3Dhidden value=3D32 name=3D_msresflags> =
<INPUT type=3Dhidden=20
value=3D2 name=3D_msresflags2> <INPUT type=3Dhidden value=3D0 =
name=3Dpercolate> <INPUT=20
type=3Dhidden value=3D0 name=3Dpercolate_rt> <FONT=20
face=3D"Courier New,Courier,monospace"><PRE>Match to: <B>gi|70732100</B> =
Score: <B>109</B> Expect: <B>9.4e-05</B>
<B>putative nucleotide-binding protein [Pseudomonas fluorescens =
Pf-5]</B>

Nominal mass (M<SUB>r</SUB>): <B>18236</B>; Calculated pI value: =
<B>6.77</B>
NCBI BLAST search of <A =
href=3D"http://www.ncbi.nlm.nih.gov/blast/Blast.cgi?ALIGNMENTS=3D50&amp;A=
LIGNMENT_VIEW=3DPairwise&amp;AUTO_FORMAT=3DSemiauto&amp;CDD_SEARCH=3Don&a=
mp;CLIENT=3Dweb&amp;COMPOSITION_BASED_STATISTICS=3Don&amp;DATABASE=3Dnr&a=
mp;DESCRIPTIONS=3D100&amp;ENTREZ_QUERY=3D(none)&amp;EXPECT=3D10&amp;FILTE=
R=3DL&amp;FORMAT_BLOCK_ON_RESPAGE=3DNone&amp;FORMAT_OBJECT=3DAlignment&am=
p;FORMAT_TYPE=3DHTML&amp;GAPCOSTS=3D11+1&amp;I_THRESH=3D0.001&amp;LAYOUT=3D=
TwoWindows&amp;MATRIX_NAME=3DBLOSUM62&amp;NCBI_GI=3Don&amp;PAGE=3DProtein=
s&amp;PROGRAM=3Dblastp&amp;QUERY=3DMPSFDVVSELDKHEVTNAVENAVKELDRRYDLKGKGSF=
EFKDKELTVNLTAEAEFQLEAMIEILKLALVKRKIDVQCLEVKDAYASGKVMKQEAVLKEGIDKELAKKIVAH=
IKDAKLKVQAAIQGEQVRVTGKKRDDLQEAIAALRAKEFGMPLQFNNFRD&amp;SERVICE=3Dplain&am=
p;SET_DEFAULTS.x=3D9&amp;SET_DEFAULTS.y=3D5&amp;SHOW_OVERVIEW=3Don&amp;WO=
RD_SIZE=3D3&amp;END_OF_HTTPGET=3DYes" target=3D_blank>gi|70732100</A> =
against nr
Unformatted <A =
href=3D"http://www.matrixscience.com/cgi/getseq.pl?NCBInr+gi%7c70732100+s=
eq" target=3D_blank>sequence string</A> for pasting into other =
applications

Taxonomy: <A =
href=3D"http://www.ncbi.nlm.nih.gov/Taxonomy/Browser/wwwtax.cgi?lvl=3D0&a=
mp;id=3D220664" target=3D_blank>Pseudomonas fluorescens Pf-5</A>
Links to retrieve other entries containing this sequence from NCBI =
Entrez:
<A =
href=3D"http://www.ncbi.nlm.nih.gov/entrez/query.fcgi?cmd=3Dsearch&amp;db=
=3Dprotein&amp;doptcmdl=3Dgenpept&amp;tool=3Dmascot&amp;term=3D118574681"=
 target=3D_blank>gi|118574681</A> from <A =
href=3D"http://www.ncbi.nlm.nih.gov/Taxonomy/Browser/wwwtax.cgi?lvl=3D0&a=
mp;id=3D220664" target=3D_blank>Pseudomonas fluorescens Pf-5</A>
<A =
href=3D"http://www.ncbi.nlm.nih.gov/entrez/query.fcgi?cmd=3Dsearch&amp;db=
=3Dprotein&amp;doptcmdl=3Dgenpept&amp;tool=3Dmascot&amp;term=3D68346399" =
target=3D_blank>gi|68346399</A> from <A =
href=3D"http://www.ncbi.nlm.nih.gov/Taxonomy/Browser/wwwtax.cgi?lvl=3D0&a=
mp;id=3D220664" target=3D_blank>Pseudomonas fluorescens Pf-5</A>

Fixed modifications: Carbamidomethyl (C)
Variable modifications: Oxidation (M)
Cleavage by Trypsin: cuts C-term side of KR unless next residue is P
Number of mass values searched: <B>43</B>
Number of mass values matched: <B>11</B>
Sequence Coverage: <B>45%</B>

Matched peptides shown in <B><FONT color=3D#ff0000>Bold Red</FONT></B>

     <B>1</B> M<B><FONT color=3D#ff0000>PSFDVVSEL DKHEVTNAVE =
NAVK</FONT></B>ELDRRY DLKGKGSFEF KDKELTVNLT=20
<B>    51</B> AEAEFQLEAM IEILKLALVK R<B><FONT color=3D#ff0000>KIDVQCLEV =
K</FONT></B>DAYASGKVM KQEAVLKEGI=20
<B>   101</B> DKELAKKIVA HIKDAK<B><FONT color=3D#ff0000>LKVQ =
AAIQGEQVR</FONT></B>V TGKK<B><FONT color=3D#ff0000>RDDLQE AIAALRAKEF =
</FONT></B>
<B>   151<FONT color=3D#ff0000> GMPLQFNNFR D</FONT></B>
</PRE></FONT>
<P><INPUT onclick=3D"this.form.showall.value=3D'true'; return true" =
type=3Dsubmit value=3D"Show predicted peptides also">=20

<P><INPUT type=3Dsubmit value=3D"Sort Peptides By">&nbsp; <INPUT =
type=3Dradio CHECKED=20
value=3Dstartup name=3Dsort>Residue Number&nbsp; <INPUT type=3Dradio =
value=3Dmassup=20
name=3Dsort>Increasing Mass&nbsp; <INPUT type=3Dradio value=3Dmassdown=20
name=3Dsort>Decreasing Mass&nbsp; <FONT face=3D"Courier =
New,Courier,monospace"><PRE><B> Start - End     Observed    Mr(expt)   =
Mr(calc)     Delta   Miss Sequence</B>
<B><FONT color=3D#ff0000>     2 - 12     1235.6609  1234.6536  1234.6081 =
    0.0455     0  M.PSFDVVSELDK.H </FONT></B>=20
<B><FONT color=3D#ff0000>     2 - 24     2527.4045  2526.3973  2526.2602 =
    0.1371     1  M.PSFDVVSELDKHEVTNAVENAVK.E </FONT></B>=20
<B><FONT color=3D#ff0000>    72 - 81     1231.7021  1230.6948  1230.6642 =
    0.0306     1  R.KIDVQCLEVK.D </FONT></B>=20
<B><FONT color=3D#ff0000>   117 - 129    1439.8895  1438.8822  1438.8256 =
    0.0567     1  K.LKVQAAIQGEQVR.V </FONT></B>=20
<B><FONT color=3D#ff0000>   119 - 129    1198.6931  1197.6858  1197.6466 =
    0.0392     0  K.VQAAIQGEQVR.V </FONT></B>=20
<B><FONT color=3D#ff0000>   135 - 146    1370.7820  1369.7747  1369.7313 =
    0.0434     1  K.RDDLQEAIAALR.A </FONT></B>=20
<B><FONT color=3D#ff0000>   136 - 146    1214.6741  1213.6668  1213.6302 =
    0.0366     0  R.DDLQEAIAALR.A </FONT></B>=20
<B><FONT color=3D#ff0000>   147 - 160    1714.9229  1713.9157  1713.8297 =
    0.0860     1  R.AKEFGMPLQFNNFR.D </FONT></B> Oxidation (M)=20
<B><FONT color=3D#ff0000>   149 - 160    1515.7750  1514.7677  1514.6976 =
    0.0701     0  K.EFGMPLQFNNFR.D </FONT></B> Oxidation (M)=20
<B><FONT color=3D#ff0000>   149 - 161    1614.7952  1613.7879  1613.7297 =
    0.0582     1  K.EFGMPLQFNNFRD.- </FONT></B>=20
<B><FONT color=3D#ff0000>   149 - 161    1630.8206  1629.8134  1629.7246 =
    0.0888     1  K.EFGMPLQFNNFRD.- </FONT></B> Oxidation (M)=20

<B>No match to: </B>842.5169, 855.0467, 861.0724, 1066.0873, 1150.6408, =
1451.7885, 1459.5788, 1461.8878, 1481.9076, 1483.8527, 1498.9027, =
1566.7981, 1574.5685, 1646.7938, 1765.9093, 1773.6349, 1793.9546, =
1813.9195, 1816.5890, 1829.9712, 1845.9486, 1939.0331, 1969.1478, =
2211.2102, 2225.2056, 2284.2891, 2299.2842, 2453.3711, 2539.3977, =
2547.3857, 2549.3404, 2913.5919
<P><IMG height=3D150 alt=3D"Error Distribution" =
src=3D"http://www.matrixscience.com/cgi/mass_error.pl?mass_error_29988959=
38241306" width=3D450><IMG height=3D150 alt=3D"Error Distribution (ppm)" =
src=3D"http://www.matrixscience.com/cgi/mass_error.pl?mass_error_ppm_1407=
677514442543" width=3D450>
</FORM><HR>
LOCUS       YP_261856                161 aa            linear   BCT =
24-FEB-2011
DEFINITION  putative nucleotide-binding protein [Pseudomonas fluorescens =
Pf-5].
ACCESSION   YP_261856
VERSION     YP_261856.1  GI:70732100
DBLINK      Project: <A =
href=3D"http://eutils.ncbi.nlm.nih.gov/entrez/eutils/%22http://eutils.ncb=
i.nlm.nih.gov:80/genomeprj/57937%22">57937</A>
DBSOURCE    REFSEQ: accession <A =
href=3D"http://eutils.ncbi.nlm.nih.gov/entrez/eutils/%22http://eutils.ncb=
i.nlm.nih.gov:80/nuccore/70728250%22">NC_004129.6</A>
KEYWORDS    .
SOURCE      Pseudomonas fluorescens Pf-5
  ORGANISM  <A =
href=3D'http://eutils.ncbi.nlm.nih.gov/entrez/eutils/%22http://eutils.ncb=
i.nlm.nih.gov:80/Taxonomy/Browser/wwwtax.cgi?id=3D220664"'>Pseudomonas =
fluorescens Pf-5</A>
            Bacteria; Proteobacteria; Gammaproteobacteria; =
Pseudomonadales;
            Pseudomonadaceae; Pseudomonas.
REFERENCE   1  (residues 1 to 161)
  AUTHORS   Gross,H., Stockwell,V.O., Henkels,M.D., Nowak-Thompson,B.,
            Loper,J.E. and Gerwick,W.H.
  TITLE     The genomisotopic approach: a systematic method to isolate =
products
            of orphan biosynthetic gene clusters
  JOURNAL   Chem. Biol. 14 (1), 53-63 (2007)
   PUBMED   <A =
href=3D"http://eutils.ncbi.nlm.nih.gov/entrez/eutils/%22http://eutils.ncb=
i.nlm.nih.gov:80/pubmed/17254952%22">17254952</A>
REFERENCE   2  (residues 1 to 161)
  AUTHORS   Paulsen,I.T., Press,C.M., Ravel,J., Kobayashi,D.Y., =
Myers,G.S.,
            Mavrodi,D.V., DeBoy,R.T., Seshadri,R., Ren,Q., Madupu,R.,
            Dodson,R.J., Durkin,A.S., Brinkac,L.M., Daugherty,S.C.,
            Sullivan,S.A., Rosovitz,M.J., Gwinn,M.L., Zhou,L., =
Schneider,D.J.,
            Cartinhour,S.W., Nelson,W.C., Weidman,J., Watkins,K., =
Tran,K.,
            Khouri,H., Pierson,E.A., Pierson,L.S., Thomashow,L.S. and
            Loper,J.E.
  TITLE     Complete genome sequence of the plant commensal Pseudomonas
            fluorescens Pf-5
  JOURNAL   Nature Biotech 23 (7), 873-878 (2005)
   PUBMED   <A =
href=3D"http://eutils.ncbi.nlm.nih.gov/entrez/eutils/%22http://eutils.ncb=
i.nlm.nih.gov:80/pubmed/15980861%22">15980861</A>
  REMARK    Erratum:[Nat Biotechnol. 2006 Apr;24(4):466]
REFERENCE   3  (residues 1 to 161)
  AUTHORS   Anderson,W.J., Hall,B.M., Roessler,C.G., Roberts,S.A., =
Ingram,W.M.,
            Weichel,A., Heroux,A., Montfort,W.R. and Cordes,M.H.
  TITLE     Discovery of similar natural protein sequences with =
different folds
            using transitive homology relationships
  JOURNAL   Unpublished
REFERENCE   4  (residues 1 to 161)
  AUTHORS   Paulsen,I.T., Press,C., Ravel,J., Kobayashi,D., Myers,G.S.,
            Mavrodi,D., DeBoy,R.T., Seshadri,R., Ren,Q., Madupu,R.,
            Dodson,R.J., Durkin,S., Brinkac,L.M., Daugherty,S.C.,
            Sullivan,S.A., Rosovitz,M., Gwinn,M.L., Zhou,L., =
Nelson,W.C.,
            Weidman,J., Watkins,K., Tran,K., Khouri,H.M., Pierson,E.,
            Pierson,L. III, Thomashow,L. and Loper,J.
  TITLE     Direct Submission
  JOURNAL   Submitted (13-MAY-2005) The Institute for Genomic Research, =
9712
            Medical Center Dr, Rockville, MD 20850, USA
REFERENCE   5  (residues 1 to 161)
  CONSRTM   NCBI Genome Project
  TITLE     Direct Submission
  JOURNAL   Submitted (30-AUG-2002) National Center for Biotechnology
            Information, NIH, Bethesda, MD 20894, USA
<A name=3Dcomment_70732100></A>COMMENT     REVIEWED <A =
href=3D"http://eutils.ncbi.nlm.nih.gov/entrez/eutils/%22http://eutils.ncb=
i.nlm.nih.gov:80/RefSeq/%22">REFSEQ</A>: This record has been curated by =
NCBI staff. The
            reference sequence was derived from <A =
href=3D"http://eutils.ncbi.nlm.nih.gov/entrez/eutils/%22http://eutils.ncb=
i.nlm.nih.gov:80/protein/AAY94005%22">AAY94005</A>.
            Method: conceptual translation.
<A name=3Dfeature_70732100></A>FEATURES             Location/Qualifiers
     source          1..161
                     /organism=3D"Pseudomonas fluorescens Pf-5"
                     /strain=3D"Pf-5"
                     /db_xref=3D"taxon:<A =
href=3D'http://eutils.ncbi.nlm.nih.gov/entrez/eutils/%22http://eutils.ncb=
i.nlm.nih.gov:80/Taxonomy/Browser/wwwtax.cgi?id=3D220664"'>220664</A>"
     <A =
href=3D'http://eutils.ncbi.nlm.nih.gov/entrez/eutils/%22http://eutils.ncb=
i.nlm.nih.gov:80/protein/70732100?from=3D1&amp;to=3D161&amp;report=3Dgpwi=
thparts"'>Protein</A>         1..161
                     /product=3D"putative nucleotide-binding protein"
                     /calculated_mol_wt=3D18059
     <A =
href=3D'http://eutils.ncbi.nlm.nih.gov/entrez/eutils/%22http://eutils.ncb=
i.nlm.nih.gov:80/protein/70732100?from=3D1&amp;to=3D161&amp;report=3Dgpwi=
thparts"'>Region</A>          1..161
                     /region_name=3D"DUF520"
                     /note=3D"Protein of unknown function (DUF520); =
cl00723"
                     /db_xref=3D"CDD:<A =
href=3D'http://eutils.ncbi.nlm.nih.gov/entrez/eutils/%22http://eutils.ncb=
i.nlm.nih.gov:80/Structure/cdd/cddsrv.cgi?uid=3D186162"'>186162</A>"
     <A =
href=3D'http://eutils.ncbi.nlm.nih.gov/entrez/eutils/%22http://eutils.ncb=
i.nlm.nih.gov:80/nuccore/70728250?from=3D5512054&amp;to=3D5512539&amp;rep=
ort=3Dgbwithparts"'>CDS</A>             1..161
                     /locus_tag=3D"PFL_4775"
                     =
/coded_by=3D"complement(NC_004129.6:5512054..5512539)"
                     /note=3D"putative nucleotide binding property based =
on
                     structural studies of Haemophilus influenzae =
crystallized
                     protein in PDB Accession Number 1IN0 and NMR =
studies of
                     Escherichia coli YajQ; the YajQ protein from =
Pseudomonas
                     synringae appears to play a role in activation of
                     bateriophage phi6 segment L transcription"
                     /transl_table=3D<A =
href=3D'http://eutils.ncbi.nlm.nih.gov/entrez/eutils/%22http://eutils.ncb=
i.nlm.nih.gov:80/Taxonomy/Utils/wprintgc.cgi?mode=3Dc#SG11"'>11</A>
                     /db_xref=3D"GeneID:<A =
href=3D'http://eutils.ncbi.nlm.nih.gov/entrez/eutils/%22http://eutils.ncb=
i.nlm.nih.gov:80/sites/entrez?db=3Dgene&amp;cmd=3DRetrieve&amp;dopt=3Dful=
l_report&amp;list_uids=3D3479186"'>3479186</A>"

</PRE></FONT>
<P>
<TABLE cellSpacing=3D2 cellPadding=3D1 width=3D"100%" border=3D2>
  <TBODY>
  <TR>
    <TD noWrap align=3Dmiddle><B>Mascot:</B>&nbsp; <A=20
      =
href=3D"http://www.matrixscience.com/">http://www.matrixscience.com/</A> =

  </TD></TR></TBODY></TABLE></P></BODY></HTML>

------=_NextPart_000_0000_01CBDA5E.52386640
Content-Type: image/gif
Content-Transfer-Encoding: base64
Content-Location: http://www.matrixscience.com/images/88x31_logo_white.gif

R0lGODlhWAAfANX/AMDAwP/v7//f3//Pz/+/v/+vr/+fn/+Pj/9/f/9wcP9gYP9QUP9AQP8wMP8g
IP8QEP8AAO/v/+/v79/f/9/f38/P/8/Pz7+//7+/v6+v/6+vr5+f/5+fn4+P/4+Pj39//39/f3Bw
/3BwcGBg/2BgYFBQ/1BQUEBA/0BAQDAw/zAwMCAg/yAgIBAQ/xAQEAAA/wAAAAAAAAAAAAAAAAAA
AAAAAAAAAAAAAAAAAAAAAAAAAAAAAAAAAAAAAAAAAAAAACH5BAEAAAAALAAAAABYAB8AQAb/QIBw
SCwaj8ikcslsEl0wTDHz+bxOgMrp8mpFiJFThfsyjl4j82tVLaVGk+Hq1TF2ut8jCkYRSkgcToKD
hIQUKiBCHnxEAghDBA8QQg4QBEQBQwyWQ5ICAAsBAZcACKQJEAsMQgQQk5hCAhAPlAACn0MkUYMS
HCIaABMfJychRSPEH0YbWEMXJyUhxCPSJQAb0icjH8gfeRvIxRnXxCfeGcQlFwAWIn1HLC7vQhtl
AFZ1ES0v6/QrRGSIWPlXpF6LISWuVNgA4EyaIRta9Jvw4kUcInsCDZEARcqQBQ6I0AJQAEIDIgQU
xJo1pOQqIQFUCmFQyYAQAzZBQXikqYAQ/wQQZAIgkFPIHmCFkipdyrSp06eDSLiQUDBhM3JrjFSY
Y++aMgAnXnwdUUFIwodgX1gTso/hkAgVK0w4Ma4IBxZHQMDACzCNlRJiKFokEu5EiopFrFwdYiWF
EC5rhYQ1BqbEhsN1inCE4YGIBBAo5kEdrRS0EQkwEhEp0AABAgYGeA6liUBBAgOXFDDYvUDA7t+/
LxHYzTPAb1wHHCxAsMBAgtnAf2cawsGFhSIUYOwiAtSVgwFCDphM4mmlpQQhiSgQMMBVAAEyNx1A
UtJBgQVCh2DQjoRE5yEOODDdAA+AV0oqMClgoAIQzDcTJwAE8Fp4zwEIwXQANABBTillEv9AeREu
px8LGpFm4okopqjiiiyOxoEKHg2xz2Jn8KPVPkSYA0AGeDT0EI8v5HEYWiG84BhEiAEQARueoXDd
EYv8R0QKij2GzAtuvVUCkIwJUUFFF30l2EVf2nhNVkWEBVhZRnDASBH7wUBVjhEoFkYEZ3w1BFkA
BESEYGy+1dYFH6wQaJ89HgMmlDC4cIQIMJBQRAlxWNHCOEWi5ZUzSQqhzwt1ETGHW1UKMSYRFaRQ
1h1HErEIX3ZZl2NFjo2QRglcpZBBBIehIcQIuQpzwj4tnHDRXMSKseMaHzxT0QppZNArFh/0ukI/
RqlQhAkmiNbitwBIoMKTG71ZxC1JEIDsYYqjJEUBCSB4q5dqQrSHS3s5GRDUEAmMpFNRlZBigL/i
PTCggBFqCLBMAcwyHQInDWFBpEfooi0RmzBAyiMfQhieTwdW+C8ABxCA7lAIoLKAEKGQBEF6H1n4
SSjqDpHddkS4KakRBWzCEgDyIaHvyj8FVcADRdkiU00JgNcwBLgYsQkC+pJChF4oHDFxEQnIBnTE
AauXSXswDy2ETwl8YtwQ7TVY78uNyMQgT5e0LMTEUua1swAF9MybgT8FiN8n8Emi8QALuLJAAgxI
ou4mD8h2QH4BLPBAA8tlMpwrtvmcCQgieDAnuKQXEgQAOw==

------=_NextPart_000_0000_01CBDA5E.52386640
Content-Type: application/octet-stream
Content-Transfer-Encoding: base64
Content-Location: http://www.matrixscience.com/cgi/mass_error.pl?mass_error_2998895938241306

R0lGODlhwgGWAMIAAP///wAAAP8AAADMAAAA/wAAAAAAAAAAACH5BAEAAAAALAAAAADCAZYAAAP+
CLrc/jDKSau9OOvNu/9gKI5kaZ5oqq5s675wLM90bd94ru987//AoHBILBqPyKRyyWw6n9CodEqt
Wq/YrHbL7Xq/4LB4TC6bz+i0es1uu9/wuHxOr9vv+Lx+z+/7/4CBgoOEhYaHiImKi4yNjhAEkQSP
lJUxk5aZUwKcZZiaoE6cAp6hpkyjpaerrBWfrbCxCq+ytae0trmUkri6vlsBwQE3vb/GVcMLyTTF
x85Py8o1zc/Vf9TW2XrY2t1DwsHT3uNJw+Y23OTqOecA0Zfr8UHt7y288vhA4eL5/Wvp/gKeALeP
mcCDL+rVewEQocMOCvk9nFgiokGKGEUQFCb+MaPHKA0/ivRxb6RJCxZnhDwpMtpChixjTgBHTKZN
IStv6ozwUpqFnDuDSutZkAJQoTuXLWznCqlTlD4f9HRw9KlMpTwj8NoaiUHJWZK8hl3wFUDZs2PB
diWb1mxbtGvVvoI7963duG7x0hWr927dvoD/CuY7mG1gwogNF5abmLHixnkXR4Y8AyuEqQ2qWo3J
1J3LC5o3x8Ms4d0+gk1FjyTtIrTqcaztvV6dw/VsbRs73t7twTbvajRllDWU6reOzxcRFTeOA7lK
RcsvRGcOwrnwWtOpfwieHFZ27U98g9cVe4X48bXKm0cfUP2J4ezluUdxPn6r3N3to6+vf9X+/Pf9
yacDfwGC8h+ABa5zYAkEJmgJfs+x8Z2DccB3xoQU9pDSdRJ2kuE3ClgW4YfAhRgVhyQ+k4yIKKZ4
zEZFwePibg3OiFCNNgqEY474WMgjUjuOgeGPTgRpw5AnIEnkEkbWoGQJTy6JRJM0RCmlFZgpxZ1X
V/bTWQP0TEBll46wGJU5HD0wJpmMmGmiiW6axeZoJ54JZmRcSbbXY3w65udkfQL6556D+gUZoYIm
iuiihgbK6GGONloopJPqKamil1ZW55vu3EnVnHS6hNWKm8oJqoJgWpfmpyZYeWosBLr6aiuxegil
rbMWsiYIsuZqx64f9OorHZoJOywrPlr+YOyxtHqwLLOr+PYstJlIiyu1v1hLCrbHAMvtLd9mxN+0
4SYy7rXlmpLnuuy2O0q78MYr77z01mvvvfjmq+++/Pbr778ArztFaK4VDILBHyDc28EMJ9zwwg5H
DJLEHShc8cMXU8yBxRtj3LHGG3BcJMgaiFyyxyGjfDLJGZjcssovs8ykzKDBjIHLN9tcM80/6dwz
z6lBPLHQGRP9sdEpA22Uz0EX7fTRTyed7tRUV221gCFyZ1ocq3bKwNZwpIkap2T7U1BEo75hGVNs
e91G2nfCbbbbwcm9YBdt2y0HmqcNVSrWdAcepxqkwul32WwU3qneAi0l+N9oiJg35Gf+OM54e1I9
jngazk2+eeSXae723JySKnfiDni+uNqeeq26l3UXBbYbY49u+91ajN317Ff37vvvwAcv/PDEMzvA
8QMokLzyyh9/w/LMF68R5Rqs2HXrHUCfvPPcLwC9DM4z/730EKE5guRZeaA9ANuz7/4EyIu//Pba
h09/BO2/rz8D97tvf/7FO4f1tETA9JUua7zTwPraN7/x8c977JtfBMUHQfs9QIL6c+AE/SdBBkpP
gHE7nO1OZCbrKDB+GXzgBZEHwOhBkIISwOD6HLDACvrvgz6J3dem0jkEmjADAJzhCxswviIS0YYx
ZGEKaYjEG7ZQeJe7nQFF90MMyLBGiRo0ogqH+ET8NZGIHezgDQN4uHBEsXVwO9sHahg9FK4Qg0P0
ngUr8D0Nyu+OSyTe2uhxthilzofKCFMbtEg+ZxCykFdIAAA7

------=_NextPart_000_0000_01CBDA5E.52386640
Content-Type: application/octet-stream
Content-Transfer-Encoding: base64
Content-Location: http://www.matrixscience.com/cgi/mass_error.pl?mass_error_ppm_1407677514442543

R0lGODlhwgGWAMIAAP///wAAAP8AAADMAAAA/wAAAAAAAAAAACH5BAEAAAAALAAAAADCAZYAAAP+
CLrc/jDKSau9OOvNu/9gKI5kaZ5oqq5s675wLM90bd94ru987//AoHBILBqPyKRyyWw6n9CodEqt
Wq/YrHbL7Xq/4LB4TC6bz+i0es1uu9/wuHxOr9vv+Lx+z+/7/4CBgoOEhYaHiImKi4yNjhAEkQSP
lJUxk5aZmieYm555AaEBN52HAqefgaMLqzSlhqcCqVSxMK2sNa+FtbNSvGCSur3DPr9iwsTJZ6Kh
ucrPabc2yNDVXszT1tph0s7b31zMzZeS4OaM1OfqTdgX4rgc6evzR7fdEd2j9xXy9P5C9tyJUtBq
34R+mYz9m7LK4IOCACBqQGhJ4UIo4gZi0Af+72Cwj6WCMRC5gKQCkwBQqixXkuVJlylhrow0UqZN
mi1xvtQZU2csnjND3hQKdGjNokiJKj26NGfTnU97Rg3KtKpTq1B3cCS4geLFrzjaWZC4dSLYs0EC
ClTbFa3bHmxleH1Ld0XDbHXz0sg4zgVKvYCBBR4smLBhE/m8HV4sIq7cNhYZuxHrCjIqydb+oomM
WdnczqB9fA5NOsfo0qgrp14d5DTr1yg0w56tmvZqhy9c266LO/fu1L39/gZuenjpjHJhGl8em3lo
yo+dY3ZcgfoF3dIXWpfQt2wG7Nn9bYewVeL38JKhT7gbsaMEkB+xSpVP9ar9rPfn56+Pv7/+fv/8
/SdggAQatZ+BACI4oIIFJkUfgxDyNAN75mEA3hCcoVdGcA68U+F1WmSooRgc4oNLiQ1cKISII4KB
4kMMvDhSi4bJyAmNgyFHjoQ49viAij5aY6MJQAb5zJBEnsCikYsgWUKRDCzJpCJOjgDlAlJekeWU
J+gIg2x/bMklFlemIeaYISRWG5r/sNfemmzS42aVHpQZZyVzKnbnPHzROZFye6JnZ6CMDUroYdid
eahbiV62qGSNyvIoooBi6OikmxiKgqKYFqKpkpd2WodGXMUjKmBkvWnWqTmqaiOQnLLaZJ4UwNeg
UL/c+qCDB/KaoK8LAqtrr1NFWKywxu7+euyyyjZLrHw3lPWqCLHK2qSrbVn7VqpDfqqtJqSquuq3
tHlL7jxgnluaueqi2y5s7L57TrzygkNvvdWki2+h+6J2b7/QlFktwJYIHCrB+ZowMMKP/MtwKrZG
LPHEFFds8cUYZ6zxxhx37PHHIIcs8sgkTwHehSiDkPIHK9ep8sssw+xyzDRHcbLMHbScM86m1ryz
zz3PLPTPQz9xM9DZFp000UwH3fTSTkcN9dTjQnG00lVLnTXV5yG99dddYx3202AvcTXZY2udNtcW
8sw2iF6vXTbcYj9s99145/0cK2JJ4ycW4frdwN9XaPROqe7x9mF7EBFOBbcnRj6Z5DH+Yuu4MtIa
TvnlVUhreeJt6KM5V4u7ZZ7npauRZ+Ogr7H65qjCyDrioXeEeuvRyA67XvfcTrvrlZO+e+26C//7
trYbz/gbic2+/OTBv+m74ob3Je71rvc9+PbMtxM493qHL/745Jdv/vnop1/CAOwPoID777/P/g3w
x68+Yrhz0FC44HdQv/vzC+AC6ieD+cWPgPdLk+hGcDoTeeB/AABgBCc4gfYdEH4A/J8BMxgBCVLw
gwzg4AQ36MEECm9/BemO9fpHlhU6CYISxCACQzjACGLQhges4QYfcMMPzhCHI7xhDE14wu05bx9s
EVz+KtC+HoLwhza0IAKnqMMK2g98gg6AYRVLmMAWjsN6K2QhPCjzQh/WkIZZbAAV0TjCCjbRjGnM
YQ65eL8jRu947rHjEinQQy3aT42AZOMf6djBKvJQiEJsIxFn1ww9wghx5UndBfxIQQtCwJJrDOEO
mShIQO5wkyCs4xgjmULcoDCF0nNDJol4jlWyEgsJAAA7

------=_NextPart_000_0000_01CBDA5E.52386640--
