# Supplementary material for: Regulation of GacA in Pseudomonas chlororaphis Strains Shows a Niche Specificity
Source: PLoS One. 2015 Sep 17;10(9):e0137553. doi: 10.1371/journal.pone.0137553 (PMC4574860; doi:10.1371/journal.pone.0137553)
Supplement: S3 File — (ZIP) [file pone.0137553.s003.zip › MALDI-TOFMS-data/C48.mht]

From: <Saved by Windows Internet Explorer 7>
Subject: Mascot Search Results: Protein View
Date: Fri, 4 Mar 2011 11:22:53 +0800
MIME-Version: 1.0
Content-Type: multipart/related;
	type="text/html";
	boundary="----=_NextPart_000_0000_01CBDA5E.81266830"
X-MimeOLE: Produced By Microsoft MimeOLE V6.00.2900.2180

This is a multi-part message in MIME format.

------=_NextPart_000_0000_01CBDA5E.81266830
Content-Type: text/html;
	charset="utf-8"
Content-Transfer-Encoding: quoted-printable
Content-Location: http://www.matrixscience.com/cgi/protein_view.pl?file=../data/20110304/FttmrzEnR.dat&hit=1

=EF=BB=BF<!DOCTYPE HTML PUBLIC "-//W3C//DTD HTML 4.0 Transitional//EN">
<!-- 0 seconds --><!-- 0 seconds --><!-- 0 seconds =
--><HTML><HEAD><TITLE>Mascot Search Results: Protein View</TITLE>
<META http-equiv=3DContent-Type content=3D"text/html; charset=3Dutf-8">
<META content=3D"MSHTML 6.00.5730.13" name=3DGENERATOR></HEAD>
<BODY vLink=3D#0000ff aLink=3D#0000ff bgColor=3D#ffffff>
<H1><IMG height=3D31=20
src=3D"http://www.matrixscience.com/images/88x31_logo_white.gif" =
width=3D88=20
align=3Dtop border=3D0 NATURALSIZEFLAG=3D"3"> Mascot Search Results</H1>
<H3>Protein View</H3>
<FORM method=3Dpost><INPUT type=3Dhidden =
value=3D../data/20110304/FttmrzEnR.dat=20
name=3Dfile> <INPUT type=3Dhidden value=3D1 name=3Dhit> <INPUT =
type=3Dhidden value=3Dfalse=20
name=3Dshowall> <INPUT type=3Dhidden value=3D0 name=3Dave_thresh> <INPUT =
type=3Dhidden=20
value=3D0 name=3D_ignoreionsscorebelow> <INPUT type=3Dhidden =
value=3D0.05=20
name=3D_sigthreshold> <INPUT type=3Dhidden name=3Dreport> <INPUT =
type=3Dhidden value=3D1=20
name=3Ddb_idx> <INPUT type=3Dhidden value=3D32 name=3D_msresflags> =
<INPUT type=3Dhidden=20
value=3D2 name=3D_msresflags2> <INPUT type=3Dhidden value=3D0 =
name=3Dpercolate> <INPUT=20
type=3Dhidden value=3D0 name=3Dpercolate_rt> <FONT=20
face=3D"Courier New,Courier,monospace"><PRE>Match to: <B>gi|62822974</B> =
Score: <B>141</B> Expect: <B>5.9e-08</B>
<B>phenazine biosynthesis protein PhzB [Pseudomonas chlororaphis]</B>

Nominal mass (M<SUB>r</SUB>): <B>19029</B>; Calculated pI value: =
<B>6.52</B>
NCBI BLAST search of <A =
href=3D"http://www.ncbi.nlm.nih.gov/blast/Blast.cgi?ALIGNMENTS=3D50&amp;A=
LIGNMENT_VIEW=3DPairwise&amp;AUTO_FORMAT=3DSemiauto&amp;CDD_SEARCH=3Don&a=
mp;CLIENT=3Dweb&amp;COMPOSITION_BASED_STATISTICS=3Don&amp;DATABASE=3Dnr&a=
mp;DESCRIPTIONS=3D100&amp;ENTREZ_QUERY=3D(none)&amp;EXPECT=3D10&amp;FILTE=
R=3DL&amp;FORMAT_BLOCK_ON_RESPAGE=3DNone&amp;FORMAT_OBJECT=3DAlignment&am=
p;FORMAT_TYPE=3DHTML&amp;GAPCOSTS=3D11+1&amp;I_THRESH=3D0.001&amp;LAYOUT=3D=
TwoWindows&amp;MATRIX_NAME=3DBLOSUM62&amp;NCBI_GI=3Don&amp;PAGE=3DProtein=
s&amp;PROGRAM=3Dblastp&amp;QUERY=3DMPNSATQQLTANDTTELRRKNRATVEQYMRTKGQDRLR=
RHELFTEDGTGGLWTTDTGAPIVISGKAKLAEHAVWSLKCFPDWEWYNVKVFETDDPNHIWVECDGRGKILFP=
GYPEGYYENHFLHSFELEDGKVKRNREFMNVFQQLRALGIPVPQIKREGIPT&amp;SERVICE=3Dplain&=
amp;SET_DEFAULTS.x=3D9&amp;SET_DEFAULTS.y=3D5&amp;SHOW_OVERVIEW=3Don&amp;=
WORD_SIZE=3D3&amp;END_OF_HTTPGET=3DYes" target=3D_blank>gi|62822974</A> =
against nr
Unformatted <A =
href=3D"http://www.matrixscience.com/cgi/getseq.pl?NCBInr+gi%7c62822974+s=
eq" target=3D_blank>sequence string</A> for pasting into other =
applications

Taxonomy: <A =
href=3D"http://www.ncbi.nlm.nih.gov/Taxonomy/Browser/wwwtax.cgi?lvl=3D0&a=
mp;id=3D587753" target=3D_blank>Pseudomonas chlororaphis</A>
Links to retrieve other entries containing this sequence from NCBI =
Entrez:
<A =
href=3D"http://www.ncbi.nlm.nih.gov/entrez/query.fcgi?cmd=3Dsearch&amp;db=
=3Dprotein&amp;doptcmdl=3Dgenpept&amp;tool=3Dmascot&amp;term=3D310769030"=
 target=3D_blank>gi|310769030</A> from <A =
href=3D"http://www.ncbi.nlm.nih.gov/Taxonomy/Browser/wwwtax.cgi?lvl=3D0&a=
mp;id=3D587753" target=3D_blank>Pseudomonas chlororaphis</A>

Fixed modifications: Carbamidomethyl (C)
Variable modifications: Oxidation (M)
Cleavage by Trypsin: cuts C-term side of KR unless next residue is P
Number of mass values searched: <B>39</B>
Number of mass values matched: <B>12</B>
Sequence Coverage: <B>73%</B>

Matched peptides shown in <B><FONT color=3D#ff0000>Bold Red</FONT></B>

     <B>1</B> M<B><FONT color=3D#ff0000>PNSATQQLT ANDTTELRR</FONT></B>K =
NR<B><FONT color=3D#ff0000>ATVEQYMR </FONT></B>TKGQDRLR<B><FONT =
color=3D#ff0000>RH ELFTEDGTGG </FONT></B>
<B>    51<FONT color=3D#ff0000> LWTTDTGAPI VISGK</FONT></B>AKLAE =
HAVWSLK<B><FONT color=3D#ff0000>CFP DWEWYNVKVF ETDDPNHIWV </FONT></B>
<B>   101<FONT color=3D#ff0000> ECDGR</FONT></B>GK<B><FONT =
color=3D#ff0000>ILF PGYPEGYYEN HFLHSFELED GKVK</FONT></B>R<B><FONT =
color=3D#ff0000>NREFM NVFQQLR</FONT></B>ALG=20
<B>   151</B> IPVPQIKREG IPT
</PRE></FONT>
<P><INPUT onclick=3D"this.form.showall.value=3D'true'; return true" =
type=3Dsubmit value=3D"Show predicted peptides also">=20

<P><INPUT type=3Dsubmit value=3D"Sort Peptides By">&nbsp; <INPUT =
type=3Dradio CHECKED=20
value=3Dstartup name=3Dsort>Residue Number&nbsp; <INPUT type=3Dradio =
value=3Dmassup=20
name=3Dsort>Increasing Mass&nbsp; <INPUT type=3Dradio value=3Dmassdown=20
name=3Dsort>Decreasing Mass&nbsp; <FONT face=3D"Courier =
New,Courier,monospace"><PRE><B> Start - End     Observed    Mr(expt)   =
Mr(calc)     Delta   Miss Sequence</B>
<B><FONT color=3D#ff0000>     2 - 18     1860.0176  1859.0103  1858.9021 =
    0.1082     0  M.PNSATQQLTANDTTELR.R </FONT></B>=20
<B><FONT color=3D#ff0000>     2 - 19     2016.1067  2015.0995  2015.0032 =
    0.0963     1  M.PNSATQQLTANDTTELRR.K </FONT></B>=20
<B><FONT color=3D#ff0000>    23 - 30     1013.5106  1012.5033  1012.4648 =
    0.0386     0  R.ATVEQYMR.T </FONT></B> Oxidation (M)=20
<B><FONT color=3D#ff0000>    39 - 65     2858.5841  2857.5768  2857.4247 =
    0.1521     1  R.RHELFTEDGTGGLWTTDTGAPIVISGK.A </FONT></B>=20
<B><FONT color=3D#ff0000>    78 - 88     1543.7545  1542.7472  1542.6602 =
    0.0870     0  K.CFPDWEWYNVK.V </FONT></B>=20
<B><FONT color=3D#ff0000>    89 - 105    2089.0440  2088.0367  2087.9007 =
    0.1360     0  K.VFETDDPNHIWVECDGR.G </FONT></B>=20
<B><FONT color=3D#ff0000>   108 - 132    3001.6029  3000.5957  3000.3970 =
    0.1987     0  K.ILFPGYPEGYYENHFLHSFELEDGK.V </FONT></B>=20
<B><FONT color=3D#ff0000>   108 - 134    3228.7426  3227.7353  3227.5604 =
    0.1750     1  K.ILFPGYPEGYYENHFLHSFELEDGKVK.R </FONT></B>=20
<B><FONT color=3D#ff0000>   136 - 147    1581.8394  1580.8321  1580.7882 =
    0.0440     1  R.NREFMNVFQQLR.A </FONT></B>=20
<B><FONT color=3D#ff0000>   136 - 147    1597.9008  1596.8936  1596.7831 =
    0.1105     1  R.NREFMNVFQQLR.A </FONT></B> Oxidation (M)=20
<B><FONT color=3D#ff0000>   138 - 147    1311.7079  1310.7006  1310.6441 =
    0.0565     0  R.EFMNVFQQLR.A </FONT></B>=20
<B><FONT color=3D#ff0000>   138 - 147    1327.7305  1326.7232  1326.6391 =
    0.0842     0  R.EFMNVFQQLR.A </FONT></B> Oxidation (M)=20

<B>No match to: </B>1263.7289, 1271.5961, 1343.7081, 1497.0192, =
1526.7785, 1533.8591, 1541.6629, 1559.7579, 1582.8336, 1613.8908, =
1872.0104, 1998.0112, 2011.0831, 2029.9874, 2045.0196, 2072.9728, =
2105.0204, 2121.0268, 2209.1661, 2367.3709, 2683.3814, 2863.5319, =
2874.5565, 2890.5781, 2985.5209, 3023.5518, 3053.6517
<P><IMG height=3D150 alt=3D"Error Distribution" =
src=3D"http://www.matrixscience.com/cgi/mass_error.pl?mass_error_30208368=
55163069" width=3D450><IMG height=3D150 alt=3D"Error Distribution (ppm)" =
src=3D"http://www.matrixscience.com/cgi/mass_error.pl?mass_error_ppm_1417=
976549831924" width=3D450>
</FORM><HR>
LOCUS       AAY15209                 163 aa            linear   BCT =
01-MAR-2006
DEFINITION  phenazine biosynthesis protein PhzB [Pseudomonas =
chlororaphis].
ACCESSION   AAY15209
VERSION     AAY15209.1  GI:62822974
DBSOURCE    accession <A =
href=3D"http://eutils.ncbi.nlm.nih.gov/entrez/eutils/%22http://eutils.ncb=
i.nlm.nih.gov:80/nuccore/62822970%22">AY927995.1</A>
KEYWORDS    .
SOURCE      Pseudomonas chlororaphis
  ORGANISM  <A =
href=3D'http://eutils.ncbi.nlm.nih.gov/entrez/eutils/%22http://eutils.ncb=
i.nlm.nih.gov:80/Taxonomy/Browser/wwwtax.cgi?id=3D587753"'>Pseudomonas =
chlororaphis</A>
            Bacteria; Proteobacteria; Gammaproteobacteria; =
Pseudomonadales;
            Pseudomonadaceae; Pseudomonas.
REFERENCE   1  (residues 1 to 163)
  AUTHORS   Kang,B.R., Anderson,A.J. and Kim,Y.C.
  TITLE     Inhibition of seed germination by Pseudomonas chlororaphis =
strain
            O6 requires phenazine production regulated by expression of =
a
            global regulator gacS gene
  JOURNAL   Unpublished
REFERENCE   2  (residues 1 to 163)
  AUTHORS   Kang,B.R., Anderson,A.J. and Kim,Y.C.
  TITLE     Direct Submission
  JOURNAL   Submitted (11-FEB-2005) Agricultural Biology, Chonnam =
National
            University, Yongbongdong 300, Bug-gu, Gwangju, Kwangjut =
500-757,
            South Korea
<A name=3Dcomment_62822974></A>COMMENT     Method: conceptual =
translation supplied by author.
<A name=3Dfeature_62822974></A>FEATURES             Location/Qualifiers
     source          1..163
                     /organism=3D"Pseudomonas chlororaphis"
                     /strain=3D"O6"
                     /db_xref=3D"taxon:<A =
href=3D'http://eutils.ncbi.nlm.nih.gov/entrez/eutils/%22http://eutils.ncb=
i.nlm.nih.gov:80/Taxonomy/Browser/wwwtax.cgi?id=3D587753"'>587753</A>"
     <A =
href=3D'http://eutils.ncbi.nlm.nih.gov/entrez/eutils/%22http://eutils.ncb=
i.nlm.nih.gov:80/protein/62822974?from=3D1&amp;to=3D163&amp;report=3Dgpwi=
thparts"'>Protein</A>         1..163
                     /product=3D"phenazine biosynthesis protein PhzB"
     <A =
href=3D'http://eutils.ncbi.nlm.nih.gov/entrez/eutils/%22http://eutils.ncb=
i.nlm.nih.gov:80/protein/62822974?from=3D1&amp;to=3D163&amp;report=3Dgpwi=
thparts"'>Region</A>          1..163
                     /region_name=3D"NTF2_like"
                     /note=3D"Nuclear transport factor 2 (NTF2-like) =
superfamily.
                     This family includes members of the NTF2 family,
                     Delta-5-3-ketosteroid isomerases, Scytalone =
Dehydratases,
                     and the beta subunit of Ring hydroxylating =
dioxygenases.
                     This family is a classic example of...; cl09109"
                     /db_xref=3D"CDD:<A =
href=3D'http://eutils.ncbi.nlm.nih.gov/entrez/eutils/%22http://eutils.ncb=
i.nlm.nih.gov:80/Structure/cdd/cddsrv.cgi?uid=3D186824"'>186824</A>"
     <A =
href=3D'http://eutils.ncbi.nlm.nih.gov/entrez/eutils/%22http://eutils.ncb=
i.nlm.nih.gov:80/nuccore/62822970?from=3D4479&amp;to=3D4970&amp;report=3D=
gbwithparts"'>CDS</A>             1..163
                     /gene=3D"phzB"
                     /coded_by=3D"AY927995.1:4479..4970"
                     /note=3D"similar to PhzA"
                     /transl_table=3D<A =
href=3D'http://eutils.ncbi.nlm.nih.gov/entrez/eutils/%22http://eutils.ncb=
i.nlm.nih.gov:80/Taxonomy/Utils/wprintgc.cgi?mode=3Dc#SG11"'>11</A>

</PRE></FONT>
<P>
<TABLE cellSpacing=3D2 cellPadding=3D1 width=3D"100%" border=3D2>
  <TBODY>
  <TR>
    <TD noWrap align=3Dmiddle><B>Mascot:</B>&nbsp; <A=20
      =
href=3D"http://www.matrixscience.com/">http://www.matrixscience.com/</A> =

  </TD></TR></TBODY></TABLE></P></BODY></HTML>

------=_NextPart_000_0000_01CBDA5E.81266830
Content-Type: image/gif
Content-Transfer-Encoding: base64
Content-Location: http://www.matrixscience.com/images/88x31_logo_white.gif

R0lGODlhWAAfANX/AMDAwP/v7//f3//Pz/+/v/+vr/+fn/+Pj/9/f/9wcP9gYP9QUP9AQP8wMP8g
IP8QEP8AAO/v/+/v79/f/9/f38/P/8/Pz7+//7+/v6+v/6+vr5+f/5+fn4+P/4+Pj39//39/f3Bw
/3BwcGBg/2BgYFBQ/1BQUEBA/0BAQDAw/zAwMCAg/yAgIBAQ/xAQEAAA/wAAAAAAAAAAAAAAAAAA
AAAAAAAAAAAAAAAAAAAAAAAAAAAAAAAAAAAAAAAAAAAAACH5BAEAAAAALAAAAABYAB8AQAb/QIBw
SCwaj8ikcslsEl0wTDHz+bxOgMrp8mpFiJFThfsyjl4j82tVLaVGk+Hq1TF2ut8jCkYRSkgcToKD
hIQUKiBCHnxEAghDBA8QQg4QBEQBQwyWQ5ICAAsBAZcACKQJEAsMQgQQk5hCAhAPlAACn0MkUYMS
HCIaABMfJychRSPEH0YbWEMXJyUhxCPSJQAb0icjH8gfeRvIxRnXxCfeGcQlFwAWIn1HLC7vQhtl
AFZ1ES0v6/QrRGSIWPlXpF6LISWuVNgA4EyaIRta9Jvw4kUcInsCDZEARcqQBQ6I0AJQAEIDIgQU
xJo1pOQqIQFUCmFQyYAQAzZBQXikqYAQ/wQQZAIgkFPIHmCFkipdyrSp06eDSLiQUDBhM3JrjFSY
Y++aMgAnXnwdUUFIwodgX1gTso/hkAgVK0w4Ma4IBxZHQMDACzCNlRJiKFokEu5EiopFrFwdYiWF
EC5rhYQ1BqbEhsN1inCE4YGIBBAo5kEdrRS0EQkwEhEp0AABAgYGeA6liUBBAgOXFDDYvUDA7t+/
LxHYzTPAb1wHHCxAsMBAgtnAf2cawsGFhSIUYOwiAtSVgwFCDphM4mmlpQQhiSgQMMBVAAEyNx1A
UtJBgQVCh2DQjoRE5yEOODDdAA+AV0oqMClgoAIQzDcTJwAE8Fp4zwEIwXQANABBTillEv9AeREu
px8LGpFm4okopqjiiiyOxoEKHg2xz2Jn8KPVPkSYA0AGeDT0EI8v5HEYWiG84BhEiAEQARueoXDd
EYv8R0QKij2GzAtuvVUCkIwJUUFFF30l2EVf2nhNVkWEBVhZRnDASBH7wUBVjhEoFkYEZ3w1BFkA
BESEYGy+1dYFH6wQaJ89HgMmlDC4cIQIMJBQRAlxWNHCOEWi5ZUzSQqhzwt1ETGHW1UKMSYRFaRQ
1h1HErEIX3ZZl2NFjo2QRglcpZBBBIehIcQIuQpzwj4tnHDRXMSKseMaHzxT0QppZNArFh/0ukI/
RqlQhAkmiNbitwBIoMKTG71ZxC1JEIDsYYqjJEUBCSB4q5dqQrSHS3s5GRDUEAmMpFNRlZBigL/i
PTCggBFqCLBMAcwyHQInDWFBpEfooi0RmzBAyiMfQhieTwdW+C8ABxCA7lAIoLKAEKGQBEF6H1n4
SSjqDpHddkS4KakRBWzCEgDyIaHvyj8FVcADRdkiU00JgNcwBLgYsQkC+pJChF4oHDFxEQnIBnTE
AauXSXswDy2ETwl8YtwQ7TVY78uNyMQgT5e0LMTEUua1swAF9MybgT8FiN8n8Emi8QALuLJAAgxI
ou4mD8h2QH4BLPBAA8tlMpwrtvmcCQgieDAnuKQXEgQAOw==

------=_NextPart_000_0000_01CBDA5E.81266830
Content-Type: application/octet-stream
Content-Transfer-Encoding: base64
Content-Location: http://www.matrixscience.com/cgi/mass_error.pl?mass_error_3020836855163069

R0lGODlhwgGWAMIAAP///wAAAP8AAADMAAAA/wAAAAAAAAAAACH5BAEAAAAALAAAAADCAZYAAAP+
CLrc/jDKSau9OOvNu/9gKI5kaZ5oqq5s675wLM90bd94ru987//AoHBILBqPyKRyyWw6n9CodEqt
Wq/YrHbL7Xq/4LB4TC6bz+i0es1uu9/wuHxOr9vv+Lx+z+/7/4CBgoOEhYaHiImKi4yNDQKQjgsE
kpUukAKWlJacKZianaGiJZujpqcapairrA0Er6qtsq2xs7amtbe6nLm7vloBwQE3vb/GVMMLyTTF
x85Oy8oysM3P1n7V19p52dveDJ86wsE13d/f4TjD6zbm59vpN+wA0THu7/g28/Ut1Pn/RMiVA0gQ
zr2CCFGME8gsocMZ/Pi9OPiwooeI02BZ3Lj+AmNDjiBNLBQ2MKTJHRIZLFv4gOLJlyXmPWCYchLM
NfHceKywciY9ZSRb3lSTU6dKDD0hJP1JrekrBv4maZT6lKqqqAqwAtDKdWpWr1vBdq36lWxYs2Ov
il2Llq3atnDfyoXqlm5cu3Ot4l2A6a7ev2XzBt4L+KzgD+MyLHUgUaLLoZA3LG7QWGjkyypk0ou2
1DHmzwopJ2O5OeVj0KhZnE7NmoTW1rA/eisa+8lqVLRrN7l9KrduxTl4/8ZX08Xr4S+LwxCO/Jxy
482HjiwZvbpr6zATU8cOknNGs9w3epcdXvxR8uUtakefvv0E5u59Pe83xnd8ZMTAfrE/gv/+/RTz
0SeGfyEQ+N8JAfokQYLwwWHggSRMd4Fmol3QIITvTKYAhRJciOEqCZ73k1IWfkhQiCLWVJNTTRE2
WGFpuWiYjDHCWJeNfr2o44w4Hlbjjj/yCOSNQ+Yo5JFBJkkkkksexwGK0mwYAYO/PPghlFJyNl4F
HhpiJYQSTlhhaQx1WGUkJh7RZZqc7DSRfmxqM1qUM6ypw5dxJjGnlOxRgWeeR+w5Yp04/EmBoYAG
NBKWIth5AaKJouKoBZBGGoqTljY3aaYVbcqpQ55+ilCoohJEaqnvYIoqbKeumqqryLUKqzeyzvqM
qrZ+VitfaOZ6y64KVOqrUQsCFZQrNgj+O+waHEojKATALluIhoOucyyy0mZIZ4rVGsYijU2Ga6SS
44rro7nglqvuueumy+677sbbo7xFwqvPtnTW41m2zuHL56D/QsWvtlo6++++Xig7MA/6blkatGAo
vLAV0cog8cRRwHIxxtpszLE1Hn/sTMUi41LyTSSfrAmLLLfs8sswxyzzzDTXbPPNOOes88489+zz
zzhP4eHQJhBNyglGX3f00kozDUXSI0DdaNFIU+301FeH0GXKWDcdtdVedx221mB/nTUIWwtdtths
k3022mu7PTbcb3/Atdxmz2133HTX3YHUeLfdt94qF2744Yj7oaXDAL/Q8GSMXlSmvpT+QVQmwJTH
cOy1mcOw+eSVK95ZlgZ7zrhMzQIYJerdRv5kvj3F7nnpI7Luugay82l7H83uHnBH3XJLLQu+/zQ8
8aS37m8LxbMuA+W5N56HR9Hfjruxgjo/u/LJS8+87gcHv/3D3HufWebVKx56+dYDF37646d/vOrg
s695vvY/j3/37ZfhMPyOwx8AvydA2vVPTNhr3vjsNz/6bUl7e9BQ8QIYPuPRjoBHkd/9FGTB7mGw
ghNEngf5Z746sIQ0jTugBUjDufW5AIWd+x3z1oM5F84wKC0UkeMEAkMbJu6HQAyiEIdIxCIa8Ygf
GIASB6AAJjaxiUqkwRKjuAAnInH5BA10Hw19qAErMjGKYKziDKzIACpeUQTkuNxF9sdBDngRAF+E
oxwnsMQnUvGLXrwjHMlYxjraEQJ4tKMTw3hG0o2GJohUEbfIt7wLvDGOg+RjGcWox0pScpAPeOQT
M4lJS8axkOyAngFJxMaAuW6Km5xjKhswxU+KcZJ/tMAnJZlKV0JSlVdMinYmV5wHbiiHblTlG2HJ
ymISs5a4pOMe/WhMOWrSlbkcJb4UWUBTegCTwsymA/jIzWZCM5OvXGUfBfnHbx4xd2mUJgfRmUVl
xnKOzNymHo8JRWxKIJ7JvCQ5tXlGXe4jkRM4JCJr54ZuFvIaBj2oFhIAADs=

------=_NextPart_000_0000_01CBDA5E.81266830
Content-Type: application/octet-stream
Content-Transfer-Encoding: base64
Content-Location: http://www.matrixscience.com/cgi/mass_error.pl?mass_error_ppm_1417976549831924

R0lGODlhwgGWAMIAAP///wAAAP8AAADMAAAA/wAAAAAAAAAAACH5BAEAAAAALAAAAADCAZYAAAP+
CLrc/jDKSau9OOvNu/9gKI5kaZ5oqq5s675wLM90bd94ru987//AoHBILBqPyKRyyWw6n9CodEqt
Wq/YrHbL7Xq/4LB4TC6bz+i0es1uu9/wuHxOr9vv+Lx+z+/7/14BgoILAYCHiFqGAIaLiY+QTYuO
jpGWl0KThZicnTuUmxQEo6SlBAylqKSqo6ynC6mwq7KttK8KsbizugQCvry3ALnCu8S1wK7JtsrI
y87N0MbBw9TF1cfSzNnP29HX09bh2N/awzWgCpUXwV++Ap7wReqNHOxe7vH5K4PqFf396/QJfFQJ
IAtzAxPq+VfDnsKHEOtFnEgxg8OKGCPgC8T+TwbCjCAdbORi0GPIDCP1pdzSseFJDCtfPikZ46JM
kb9uRuFHiIZNnUAjfYwRM6jRES194ih6tGmHgi5vMHVKFQNUpVWzzkw3Y6jWr0N4DrowlqtEsGhJ
NqC34WfatzqS+lsbyiLcuz+u+iuLzi7ev3EZ0KTLta8EU4jLiQM3brHixpAZS348mRs5y44xR6bM
WXNlb5lBb/bcWfTnbqg/aCK7yXBAwLBtiO05AR1bDW4BTY3NpqzZtp12837kFZHw4VAYYkXOXIXe
rs2jp5ALPctx6VqLQ7mO/WtuJ9y7Z/0uvnwR8uYhhveCPr3C9Vq0u+8C30X9Le3nX7mvML/+/ir8
hTGYC/79192AK8hnoHsIPsBTXbgtKKEDDRImGCNnTTihWGTxBeFrGoaoASiuWVCgiMNRx1qJDyBm
SmmoXWYajDLGGJqNo81I2o469ojjaTUGeaOQOf5I440ePLfihyaiuKCSEtiGIXBO/gdllLRNSeVN
AVbZYZYvKBhRl14ecaJKOZWJQoUqnKnmW2y2+WZ6cZog5pyw1XmCm3h+xeFyfQb6AZ+CVqWnnYVK
d+gIdyaK1qIlEOoBmY7eASmjNlBaKR1/VkeDppve1GioTiln1YUZkorXalpaQNttfqm66m9sssWi
KLL+xWqFq906gaS5ZjQbr2b56oqLRxb+SSSQQzarrLPMPitttNQmWy2PRmK7rLUwzvCgsREAG+xd
JKY6rn5XWgDqufORsi67+r0Lr3vizqtfvfaWN2q+IuLLr77/OupvwNgNTDBy+x5soMEKI9xwnww/
/FfCEpea5aIRVzyRlIdmrHFFt+np8ccQ9QQuBCOTXLKWCLq4rbbQcgvztDL7+LLNMc98Lc4061xz
tjmEvKXKcHFsLtFp+dZqrPSliXQcFDMh79NZpKzD1FRfYXXWTW3NtVFefy2Ty2SXbfbZaKet9tps
t+3223DHLffcdNdt991T+Ks3opHy3fffJOwNOKZ+QyF44IWLcDjigyueeAiLEx5F5JD+Pw4C5ZU3
njnjnEve+ROYD2q56Jpv7rnjpZP+OeqTj+5B6K+7Hnvqs69+uewdhC327rz37jsmBV1sIQzzvDq8
C0rPczzyYCp56Qa+Jb88C9ELj2ofxhfL8tLUO7/986dqX25hMfRl/PjItxaK0OCzRr746vMBa/wY
nozU9tcLLQP79Lc/4vvo89+pAoi/8tGFgNijEK0KmL50eOh93KPeAhFowCntioENZITJ+lc+5X2P
SXjw4Ad/k0EC2o8E5hthBPexvgmC0Dl14R8JX5BCCApQDM+hYAk5eEIR6EWGK5yOYDqiQwnGUIU3
dBUJi5iHEgGRhkesH/1awBATVlD+gTYM4glEqAn0UXGKWUziF76VFBEyjy/We+F0yng8MdZGLt4j
Xkukdz0amoyNdfydHvfIxz768Y+ADKQg9TCAQg5AAYdEJCILSQNDMnIBiRykEbX4Pw2CKY8biOQh
GclJSM4gkgx4pCT30Qj/1dBBH9AkADa5ylZOwJCKfOQmNSnLVYIylLCMJQRmGctEdnKUtZGiJQvx
qktCyDbN84AqWenLW4bSk7WMJjR9+YBlKrKa1JQmK4EZAXooj4lL/FC6LODIa7rSnA1w5DY9+Uxd
ktOVzjTnOpl5Tm5i0YJoHGKU8ufANGbynKpsZzoHKlB51vOVtswlQVtpzXXa00JU+pthSX7IQEhR
E6AYdcAtN7pQh1aTnejEZS916dGHulCDSOzmESfRw11Ck50K1WgtC7rIi0ogpged5kgzalJ+opSl
lDAmqspoKzdwtKdfOSpSvZAAADs=

------=_NextPart_000_0000_01CBDA5E.81266830--
