# Supplementary material for: Regulation of GacA in Pseudomonas chlororaphis Strains Shows a Niche Specificity
Source: PLoS One. 2015 Sep 17;10(9):e0137553. doi: 10.1371/journal.pone.0137553 (PMC4574860; doi:10.1371/journal.pone.0137553)
Supplement: S3 File — (ZIP) [file pone.0137553.s003.zip › MALDI-TOFMS-data/C5.mht]

From: <Saved by Windows Internet Explorer 7>
Subject: Mascot Search Results: Protein View
Date: Fri, 4 Mar 2011 09:48:35 +0800
MIME-Version: 1.0
Content-Type: multipart/related;
	type="text/html";
	boundary="----=_NextPart_000_0000_01CBDA51.54C19510"
X-MimeOLE: Produced By Microsoft MimeOLE V6.00.2900.2180

This is a multi-part message in MIME format.

------=_NextPart_000_0000_01CBDA51.54C19510
Content-Type: text/html;
	charset="utf-8"
Content-Transfer-Encoding: quoted-printable
Content-Location: http://www.matrixscience.com/cgi/protein_view.pl?file=../data/20110304/Fttmrzsmm.dat&hit=1

=EF=BB=BF<!DOCTYPE HTML PUBLIC "-//W3C//DTD HTML 4.0 Transitional//EN">
<!-- 0 seconds --><!-- 0 seconds --><!-- 0 seconds =
--><HTML><HEAD><TITLE>Mascot Search Results: Protein View</TITLE>
<META http-equiv=3DContent-Type content=3D"text/html; charset=3Dutf-8">
<META content=3D"MSHTML 6.00.5730.13" name=3DGENERATOR></HEAD>
<BODY vLink=3D#0000ff aLink=3D#0000ff bgColor=3D#ffffff>
<H1><IMG height=3D31=20
src=3D"http://www.matrixscience.com/images/88x31_logo_white.gif" =
width=3D88=20
align=3Dtop border=3D0 NATURALSIZEFLAG=3D"3"> Mascot Search Results</H1>
<H3>Protein View</H3>
<FORM method=3Dpost><INPUT type=3Dhidden =
value=3D../data/20110304/Fttmrzsmm.dat=20
name=3Dfile> <INPUT type=3Dhidden value=3D1 name=3Dhit> <INPUT =
type=3Dhidden value=3Dfalse=20
name=3Dshowall> <INPUT type=3Dhidden value=3D0 name=3Dave_thresh> <INPUT =
type=3Dhidden=20
value=3D0 name=3D_ignoreionsscorebelow> <INPUT type=3Dhidden =
value=3D0.05=20
name=3D_sigthreshold> <INPUT type=3Dhidden name=3Dreport> <INPUT =
type=3Dhidden value=3D1=20
name=3Ddb_idx> <INPUT type=3Dhidden value=3D32 name=3D_msresflags> =
<INPUT type=3Dhidden=20
value=3D2 name=3D_msresflags2> <INPUT type=3Dhidden value=3D0 =
name=3Dpercolate> <INPUT=20
type=3Dhidden value=3D0 name=3Dpercolate_rt> <FONT=20
face=3D"Courier New,Courier,monospace"><PRE>Match to: =
<B>gi|222110249</B> Score: <B>88</B> Expect: <B>0.011</B>
<B>bifunctional ohcu decarboxylase/allantoate amidohydrolase [Acidovorax =
ebreus TPSY]</B>

Nominal mass (M<SUB>r</SUB>): <B>65261</B>; Calculated pI value: =
<B>5.76</B>
NCBI BLAST search of <A =
href=3D"http://www.ncbi.nlm.nih.gov/blast/Blast.cgi?ALIGNMENTS=3D50&amp;A=
LIGNMENT_VIEW=3DPairwise&amp;AUTO_FORMAT=3DSemiauto&amp;CDD_SEARCH=3Don&a=
mp;CLIENT=3Dweb&amp;COMPOSITION_BASED_STATISTICS=3Don&amp;DATABASE=3Dnr&a=
mp;DESCRIPTIONS=3D100&amp;ENTREZ_QUERY=3D(none)&amp;EXPECT=3D10&amp;FILTE=
R=3DL&amp;FORMAT_BLOCK_ON_RESPAGE=3DNone&amp;FORMAT_OBJECT=3DAlignment&am=
p;FORMAT_TYPE=3DHTML&amp;GAPCOSTS=3D11+1&amp;I_THRESH=3D0.001&amp;LAYOUT=3D=
TwoWindows&amp;MATRIX_NAME=3DBLOSUM62&amp;NCBI_GI=3Don&amp;PAGE=3DProtein=
s&amp;PROGRAM=3Dblastp&amp;QUERY=3DMAWTLEQLNAASPAEALQMLDGLYEHSPWIAEAALQQR=
PFRSLAQLKYAMVQVLNGAGLERLLELIRAHPELAGKAMVAQALTTESTNEQSQAGLTHCTPEEFARIQQLNA=
DYNARFGFPFILAVRGPRGTGLSRQEIIATFARRLSNHPDFERAEALRNIHRIAEIRLNDKFGAEPVLGNDVW=
DWHERLAQHSDPGYAEKGQLTVTYLTDAHRACAQRISHWMRDCGFDEVEIDAVGNVVGRYKPATPDGKYLMTG=
SHYDTVRNGGKYDGRLGIFVPMACVRELHRQARRLPFGIEVVAFAEEEGQRYKATFLGSGALIGDFRNEWLDQ=
KDADGITMREAMQHAGLCIGDIPKLRRDAARYLGFIEVHIEQGPVLNELDIPLGVVTSINGGVRYVCEMLGMA=
SHAGTTPMDRRRDAALGVAELALYMEQRAARDGDSVATIGMLQVPGGSINVVPGKCSFSLDMRAPTDAQRDAM=
VADVLAQLEEIAQRRGLQYRAELAMKVAAAPSAPAWQHRWEKAVDALGVPVYRMPSGAGHDAMKLHEIMAQAM=
LFVRGLHGGISHNPLESSTADDIQLAVDAFSHVLEQLAAE&amp;SERVICE=3Dplain&amp;SET_DEFA=
ULTS.x=3D9&amp;SET_DEFAULTS.y=3D5&amp;SHOW_OVERVIEW=3Don&amp;WORD_SIZE=3D=
3&amp;END_OF_HTTPGET=3DYes" target=3D_blank>gi|222110249</A> against nr
Unformatted <A =
href=3D"http://www.matrixscience.com/cgi/getseq.pl?NCBInr+gi%7c222110249+=
seq" target=3D_blank>sequence string</A> for pasting into other =
applications

Taxonomy: <A =
href=3D"http://www.ncbi.nlm.nih.gov/Taxonomy/Browser/wwwtax.cgi?lvl=3D0&a=
mp;id=3D535289" target=3D_blank>Acidovorax ebreus TPSY</A>
Links to retrieve other entries containing this sequence from NCBI =
Entrez:
<A =
href=3D"http://www.ncbi.nlm.nih.gov/entrez/query.fcgi?cmd=3Dsearch&amp;db=
=3Dprotein&amp;doptcmdl=3Dgenpept&amp;tool=3Dmascot&amp;term=3D221729693"=
 target=3D_blank>gi|221729693</A> from <A =
href=3D"http://www.ncbi.nlm.nih.gov/Taxonomy/Browser/wwwtax.cgi?lvl=3D0&a=
mp;id=3D535289" target=3D_blank>Acidovorax ebreus TPSY</A>

Fixed modifications: Carbamidomethyl (C)
Variable modifications: Oxidation (M)
Cleavage by Trypsin: cuts C-term side of KR unless next residue is P
Number of mass values searched: <B>30</B>
Number of mass values matched: <B>11</B>
Sequence Coverage: <B>29%</B>

Matched peptides shown in <B><FONT color=3D#ff0000>Bold Red</FONT></B>

     <B>1</B> MAWTLEQLNA ASPAEALQML DGLYEHSPWI AEAALQQRPF R<B><FONT =
color=3D#ff0000>SLAQLKYAM </FONT></B>
<B>    51<FONT color=3D#ff0000> VQVLNGAGLE R</FONT></B>LLELIRAHP =
ELAGKAMVAQ ALTTESTNEQ SQAGLTHCTP=20
<B>   101</B> EEFARIQQLN ADYNARFGFP FILAVRGPRG TGLSRQEIIA TFARRLSNHP=20
<B>   151</B> DFERAEALRN IHRIAEIRLN DKFGAEPVLG NDVWDWHERL AQHSDPGYAE=20
<B>   201</B> KGQLTVTYLT DAHRACAQR<B><FONT color=3D#ff0000>I SHWMRDCGFD =
EVEIDAVGNV VGRYKPATPD </FONT></B>
<B>   251<FONT color=3D#ff0000> GKYLMTGSHY DTVR</FONT></B>NGGKYD =
GRLGIFVPMA CVRELHRQAR RLPFGIEVVA=20
<B>   301</B> FAEEEGQR<B><FONT color=3D#ff0000>YK ATFLGSGALI GDFRNEWLDQ =
KDADGITMR</FONT></B>E AMQHAGLCIG=20
<B>   351</B> DIPKLRRDAA RYLGFIEVHI EQGPVLNELD IPLGVVTSIN GGVR<B><FONT =
color=3D#ff0000>YVCEML </FONT></B>
<B>   401<FONT color=3D#ff0000> GMASHAGTTP MDRR</FONT></B>RDAALG =
VAELALYMEQ RAAR<B><FONT color=3D#ff0000>DGDSVA TIGMLQVPGG </FONT></B>
<B>   451<FONT color=3D#ff0000> SINVVPGKCS FSLDMR</FONT></B>APTD =
AQRDAMVADV LAQLEEIAQR R<B><FONT color=3D#ff0000>GLQYRAELA </FONT></B>
<B>   501<FONT color=3D#ff0000> MK</FONT></B>VAAAPSAP AWQHRWEKAV =
DALGVPVYRM PSGAGHDAMK <B><FONT color=3D#ff0000>LHEIMAQAML </FONT></B>
<B>   551<FONT color=3D#ff0000> FVR</FONT></B>GLHGGIS HNPLESSTAD =
DIQLAVDAFS HVLEQLAAE
</PRE></FONT>
<P><INPUT onclick=3D"this.form.showall.value=3D'true'; return true" =
type=3Dsubmit value=3D"Show predicted peptides also">=20

<P><INPUT type=3Dsubmit value=3D"Sort Peptides By">&nbsp; <INPUT =
type=3Dradio CHECKED=20
value=3Dstartup name=3Dsort>Residue Number&nbsp; <INPUT type=3Dradio =
value=3Dmassup=20
name=3Dsort>Increasing Mass&nbsp; <INPUT type=3Dradio value=3Dmassdown=20
name=3Dsort>Decreasing Mass&nbsp; <FONT face=3D"Courier =
New,Courier,monospace"><PRE><B> Start - End     Observed    Mr(expt)   =
Mr(calc)     Delta   Miss Sequence</B>
<B><FONT color=3D#ff0000>    42 - 61     2177.1321  2176.1249  2176.1674 =
   -0.0425     1  R.SLAQLKYAMVQVLNGAGLER.L </FONT></B> Oxidation (M)=20
<B><FONT color=3D#ff0000>   220 - 243    2761.2995  2760.2922  2760.2748 =
    0.0174     1  R.ISHWMRDCGFDEVEIDAVGNVVGR.Y </FONT></B>=20
<B><FONT color=3D#ff0000>   220 - 243    2777.2911  2776.2838  2776.2698 =
    0.0140     1  R.ISHWMRDCGFDEVEIDAVGNVVGR.Y </FONT></B> Oxidation (M) =

<B><FONT color=3D#ff0000>   244 - 264    2400.1255  2399.1182  2399.1580 =
   -0.0398     1  R.YKPATPDGKYLMTGSHYDTVR.N </FONT></B>=20
<B><FONT color=3D#ff0000>   309 - 324    1715.8458  1714.8385  1714.9043 =
   -0.0658     1  R.YKATFLGSGALIGDFR.N </FONT></B>=20
<B><FONT color=3D#ff0000>   325 - 339    1808.0003  1806.9930  1806.8206 =
    0.1724     1  R.NEWLDQKDADGITMR.E </FONT></B> Oxidation (M)=20
<B><FONT color=3D#ff0000>   395 - 414    2283.1464  2282.1391  2282.0064 =
    0.1327     1  R.YVCEMLGMASHAGTTPMDRR.R </FONT></B>=20
<B><FONT color=3D#ff0000>   395 - 414    2299.1646  2298.1573  2298.0014 =
    0.1559     1  R.YVCEMLGMASHAGTTPMDRR.R </FONT></B> Oxidation (M)=20
<B><FONT color=3D#ff0000>   435 - 466    3339.7382  3338.7309  3338.5945 =
    0.1364     1  R.DGDSVATIGMLQVPGGSINVVPGKCSFSLDMR.A </FONT></B> 2 =
Oxidation (M)=20
<B><FONT color=3D#ff0000>   492 - 502    1279.6902  1278.6830  1278.6754 =
    0.0076     1  R.GLQYRAELAMK.V </FONT></B>=20
<B><FONT color=3D#ff0000>   541 - 553    1590.8621  1589.8548  1589.8058 =
    0.0491     0  K.LHEIMAQAMLFVR.G </FONT></B> 2 Oxidation (M)=20

<B>No match to: </B>944.5246, 1050.1151, 1066.0853, 1072.1069, =
1277.1065, 1301.6714, 1457.6848, 1552.0413, 1612.8372, 2211.1106, =
2233.0917, 2390.2570, 2419.2813, 2704.7150, 2745.2417, 3162.4328, =
3384.6781, 3406.6640, 3682.8391
<P><IMG height=3D150 alt=3D"Error Distribution" =
src=3D"http://www.matrixscience.com/cgi/mass_error.pl?mass_error_99049484=
1717306" width=3D450><IMG height=3D150 alt=3D"Error Distribution (ppm)" =
src=3D"http://www.matrixscience.com/cgi/mass_error.pl?mass_error_ppm_4649=
36878628226" width=3D450>
</FORM><HR>
LOCUS       YP_002552513             589 aa            linear   BCT =
10-FEB-2011
DEFINITION  bifunctional ohcu decarboxylase/allantoate amidohydrolase
            [Acidovorax ebreus TPSY].
ACCESSION   YP_002552513
VERSION     YP_002552513.1  GI:222110249
DBLINK      Project: <A =
href=3D"http://eutils.ncbi.nlm.nih.gov/entrez/eutils/%22http://eutils.ncb=
i.nlm.nih.gov:80/genomeprj/59233%22">59233</A>
DBSOURCE    REFSEQ: accession <A =
href=3D"http://eutils.ncbi.nlm.nih.gov/entrez/eutils/%22http://eutils.ncb=
i.nlm.nih.gov:80/nuccore/222109225%22">NC_011992.1</A>
KEYWORDS    .
SOURCE      Acidovorax ebreus TPSY
  ORGANISM  <A =
href=3D'http://eutils.ncbi.nlm.nih.gov/entrez/eutils/%22http://eutils.ncb=
i.nlm.nih.gov:80/Taxonomy/Browser/wwwtax.cgi?id=3D535289"'>Acidovorax =
ebreus TPSY</A>
            Bacteria; Proteobacteria; Betaproteobacteria; =
Burkholderiales;
            Comamonadaceae; Acidovorax.
REFERENCE   1  (residues 1 to 589)
  AUTHORS   Byrne-Bailey,K.G., Weber,K.A., Chair,A.H., Bose,S., Knox,T.,
            Spanbauer,T.L., Chertkov,O. and Coates,J.D.
  TITLE     Completed Genome Sequence of the Anaerobic Iron-Oxidizing =
Bacterium
            Acidovorax ebreus Strain TPSY
  JOURNAL   J. Bacteriol. 192 (5), 1475-1476 (2010)
   PUBMED   <A =
href=3D"http://eutils.ncbi.nlm.nih.gov/entrez/eutils/%22http://eutils.ncb=
i.nlm.nih.gov:80/pubmed/20023012%22">20023012</A>
REFERENCE   2  (residues 1 to 589)
  CONSRTM   NCBI Genome Project
  TITLE     Direct Submission
  JOURNAL   Submitted (28-JAN-2009) National Center for Biotechnology
            Information, NIH, Bethesda, MD 20894, USA
REFERENCE   3  (residues 1 to 589)
  AUTHORS   Lucas,S., Copeland,A., Lapidus,A., Glavina del Rio,T., =
Tice,H.,
            Bruce,D., Goodwin,L., Pitluck,S., Chertkov,O., Brettin,T.,
            Detter,J.C., Han,C., Larimer,F., Land,M., Hauser,L., =
Kyrpides,N.,
            Mikhailova,N. and Coates,J.D.
  CONSRTM   US DOE Joint Genome Institute
  TITLE     Direct Submission
  JOURNAL   Submitted (22-JAN-2009) US DOE Joint Genome Institute, 2800
            Mitchell Drive B310, Walnut Creek, CA 94598-1698, USA
<A name=3Dcomment_222110249></A>COMMENT     PROVISIONAL <A =
href=3D"http://eutils.ncbi.nlm.nih.gov/entrez/eutils/%22http://eutils.ncb=
i.nlm.nih.gov:80/RefSeq/%22">REFSEQ</A>: This record has not yet been =
subject to final
            NCBI review. The reference sequence was derived from <A =
href=3D"http://eutils.ncbi.nlm.nih.gov/entrez/eutils/%22http://eutils.ncb=
i.nlm.nih.gov:80/protein/ACM32513%22">ACM32513</A>.
            Method: conceptual translation.
<A name=3Dfeature_222110249></A>FEATURES             Location/Qualifiers
     source          1..589
                     /organism=3D"Acidovorax ebreus TPSY"
                     /strain=3D"TPSY"
                     /db_xref=3D"taxon:<A =
href=3D'http://eutils.ncbi.nlm.nih.gov/entrez/eutils/%22http://eutils.ncb=
i.nlm.nih.gov:80/Taxonomy/Browser/wwwtax.cgi?id=3D535289"'>535289</A>"
     <A =
href=3D'http://eutils.ncbi.nlm.nih.gov/entrez/eutils/%22http://eutils.ncb=
i.nlm.nih.gov:80/protein/222110249?from=3D1&amp;to=3D589&amp;report=3Dgpw=
ithparts"'>Protein</A>         1..589
                     /product=3D"bifunctional ohcu =
decarboxylase/allantoate
                     amidohydrolase"
                     /EC_number=3D"<A =
href=3D"http://eutils.ncbi.nlm.nih.gov/entrez/eutils/%22http://www.expasy=
.org/enzyme/3.5.1.87%22">3.5.1.87</A>"
                     /calculated_mol_wt=3D64772
     <A =
href=3D'http://eutils.ncbi.nlm.nih.gov/entrez/eutils/%22http://eutils.ncb=
i.nlm.nih.gov:80/protein/222110249?from=3D1&amp;to=3D589&amp;report=3Dgpw=
ithparts"'>Region</A>          1..589
                     /region_name=3D"PRK13590"
                     /note=3D"putative bifunctional OHCU =
decarboxylase/allantoate
                     amidohydrolase; Provisional"
                     /db_xref=3D"CDD:<A =
href=3D'http://eutils.ncbi.nlm.nih.gov/entrez/eutils/%22http://eutils.ncb=
i.nlm.nih.gov:80/Structure/cdd/cddsrv.cgi?uid=3D184168"'>184168</A>"
     <A =
href=3D'http://eutils.ncbi.nlm.nih.gov/entrez/eutils/%22http://eutils.ncb=
i.nlm.nih.gov:80/protein/222110249?from=3D8&amp;to=3D171&amp;report=3Dgpw=
ithparts"'>Region</A>          8..171
                     /region_name=3D"OHCU_decarbox"
                     /note=3D"OHCU decarboxylase; cl01251"
                     /db_xref=3D"CDD:<A =
href=3D'http://eutils.ncbi.nlm.nih.gov/entrez/eutils/%22http://eutils.ncb=
i.nlm.nih.gov:80/Structure/cdd/cddsrv.cgi?uid=3D186403"'>186403</A>"
     <A =
href=3D'http://eutils.ncbi.nlm.nih.gov/entrez/eutils/%22http://eutils.ncb=
i.nlm.nih.gov:80/protein/222110249?from=3D217&amp;to=3D263&amp;report=3Dg=
pwithparts"'>Region</A>          217..&gt;263
                     /region_name=3D"M20_dimer"
                     /note=3D"Peptidase dimerization domain; cl09126"
                     /db_xref=3D"CDD:<A =
href=3D'http://eutils.ncbi.nlm.nih.gov/entrez/eutils/%22http://eutils.ncb=
i.nlm.nih.gov:80/Structure/cdd/cddsrv.cgi?uid=3D187933"'>187933</A>"
     <A =
href=3D'http://eutils.ncbi.nlm.nih.gov/entrez/eutils/%22http://eutils.ncb=
i.nlm.nih.gov:80/protein/222110249?from=3D391&amp;to=3D496&amp;report=3Dg=
pwithparts"'>Region</A>          391..496
                     /region_name=3D"M20_dimer"
                     /note=3D"Peptidase dimerization domain; cl09126"
                     /db_xref=3D"CDD:<A =
href=3D'http://eutils.ncbi.nlm.nih.gov/entrez/eutils/%22http://eutils.ncb=
i.nlm.nih.gov:80/Structure/cdd/cddsrv.cgi?uid=3D187933"'>187933</A>"
     <A =
href=3D'http://eutils.ncbi.nlm.nih.gov/entrez/eutils/%22http://eutils.ncb=
i.nlm.nih.gov:80/nuccore/222109225?from=3D1076450&amp;to=3D1078219&amp;re=
port=3Dgbwithparts"'>CDS</A>             1..589
                     /locus_tag=3D"Dtpsy_1036"
                     =
/coded_by=3D"complement(NC_011992.1:1076450..1078219)"
                     /inference=3D"protein motif:TFAM:TIGR01879"
                     /note=3D"bifunctional enzyme; OHCU decarboxylase =
catalyzes
                     2-oxo-4-hydroxy-4-carboxy-5-ureidoimidazoline to =
allantoin
                     and allantoate amidohydrolase converts allantoate =
to
                     (S)-ureidoglycolate and ammonia"
                     /transl_table=3D<A =
href=3D'http://eutils.ncbi.nlm.nih.gov/entrez/eutils/%22http://eutils.ncb=
i.nlm.nih.gov:80/Taxonomy/Utils/wprintgc.cgi?mode=3Dc#SG11"'>11</A>
                     /db_xref=3D"InterPro:<A =
href=3D'http://eutils.ncbi.nlm.nih.gov/entrez/eutils/%22http://www.ebi.ac=
.uk/interpro/ISearch?mode=3Dipr&amp;query=3DIPR002933"'>IPR002933</A>"
                     /db_xref=3D"InterPro:<A =
href=3D'http://eutils.ncbi.nlm.nih.gov/entrez/eutils/%22http://www.ebi.ac=
.uk/interpro/ISearch?mode=3Dipr&amp;query=3DIPR010158"'>IPR010158</A>"
                     /db_xref=3D"InterPro:<A =
href=3D'http://eutils.ncbi.nlm.nih.gov/entrez/eutils/%22http://www.ebi.ac=
.uk/interpro/ISearch?mode=3Dipr&amp;query=3DIPR011650"'>IPR011650</A>"
                     /db_xref=3D"InterPro:<A =
href=3D'http://eutils.ncbi.nlm.nih.gov/entrez/eutils/%22http://www.ebi.ac=
.uk/interpro/ISearch?mode=3Dipr&amp;query=3DIPR017580"'>IPR017580</A>"
                     /db_xref=3D"GeneID:<A =
href=3D'http://eutils.ncbi.nlm.nih.gov/entrez/eutils/%22http://eutils.ncb=
i.nlm.nih.gov:80/sites/entrez?db=3Dgene&amp;cmd=3DRetrieve&amp;dopt=3Dful=
l_report&amp;list_uids=3D7382355"'>7382355</A>"

</PRE></FONT>
<P>
<TABLE cellSpacing=3D2 cellPadding=3D1 width=3D"100%" border=3D2>
  <TBODY>
  <TR>
    <TD noWrap align=3Dmiddle><B>Mascot:</B>&nbsp; <A=20
      =
href=3D"http://www.matrixscience.com/">http://www.matrixscience.com/</A> =

  </TD></TR></TBODY></TABLE></P></BODY></HTML>

------=_NextPart_000_0000_01CBDA51.54C19510
Content-Type: image/gif
Content-Transfer-Encoding: base64
Content-Location: http://www.matrixscience.com/images/88x31_logo_white.gif

R0lGODlhWAAfANX/AMDAwP/v7//f3//Pz/+/v/+vr/+fn/+Pj/9/f/9wcP9gYP9QUP9AQP8wMP8g
IP8QEP8AAO/v/+/v79/f/9/f38/P/8/Pz7+//7+/v6+v/6+vr5+f/5+fn4+P/4+Pj39//39/f3Bw
/3BwcGBg/2BgYFBQ/1BQUEBA/0BAQDAw/zAwMCAg/yAgIBAQ/xAQEAAA/wAAAAAAAAAAAAAAAAAA
AAAAAAAAAAAAAAAAAAAAAAAAAAAAAAAAAAAAAAAAAAAAACH5BAEAAAAALAAAAABYAB8AQAb/QIBw
SCwaj8ikcslsEl0wTDHz+bxOgMrp8mpFiJFThfsyjl4j82tVLaVGk+Hq1TF2ut8jCkYRSkgcToKD
hIQUKiBCHnxEAghDBA8QQg4QBEQBQwyWQ5ICAAsBAZcACKQJEAsMQgQQk5hCAhAPlAACn0MkUYMS
HCIaABMfJychRSPEH0YbWEMXJyUhxCPSJQAb0icjH8gfeRvIxRnXxCfeGcQlFwAWIn1HLC7vQhtl
AFZ1ES0v6/QrRGSIWPlXpF6LISWuVNgA4EyaIRta9Jvw4kUcInsCDZEARcqQBQ6I0AJQAEIDIgQU
xJo1pOQqIQFUCmFQyYAQAzZBQXikqYAQ/wQQZAIgkFPIHmCFkipdyrSp06eDSLiQUDBhM3JrjFSY
Y++aMgAnXnwdUUFIwodgX1gTso/hkAgVK0w4Ma4IBxZHQMDACzCNlRJiKFokEu5EiopFrFwdYiWF
EC5rhYQ1BqbEhsN1inCE4YGIBBAo5kEdrRS0EQkwEhEp0AABAgYGeA6liUBBAgOXFDDYvUDA7t+/
LxHYzTPAb1wHHCxAsMBAgtnAf2cawsGFhSIUYOwiAtSVgwFCDphM4mmlpQQhiSgQMMBVAAEyNx1A
UtJBgQVCh2DQjoRE5yEOODDdAA+AV0oqMClgoAIQzDcTJwAE8Fp4zwEIwXQANABBTillEv9AeREu
px8LGpFm4okopqjiiiyOxoEKHg2xz2Jn8KPVPkSYA0AGeDT0EI8v5HEYWiG84BhEiAEQARueoXDd
EYv8R0QKij2GzAtuvVUCkIwJUUFFF30l2EVf2nhNVkWEBVhZRnDASBH7wUBVjhEoFkYEZ3w1BFkA
BESEYGy+1dYFH6wQaJ89HgMmlDC4cIQIMJBQRAlxWNHCOEWi5ZUzSQqhzwt1ETGHW1UKMSYRFaRQ
1h1HErEIX3ZZl2NFjo2QRglcpZBBBIehIcQIuQpzwj4tnHDRXMSKseMaHzxT0QppZNArFh/0ukI/
RqlQhAkmiNbitwBIoMKTG71ZxC1JEIDsYYqjJEUBCSB4q5dqQrSHS3s5GRDUEAmMpFNRlZBigL/i
PTCggBFqCLBMAcwyHQInDWFBpEfooi0RmzBAyiMfQhieTwdW+C8ABxCA7lAIoLKAEKGQBEF6H1n4
SSjqDpHddkS4KakRBWzCEgDyIaHvyj8FVcADRdkiU00JgNcwBLgYsQkC+pJChF4oHDFxEQnIBnTE
AauXSXswDy2ETwl8YtwQ7TVY78uNyMQgT5e0LMTEUua1swAF9MybgT8FiN8n8Emi8QALuLJAAgxI
ou4mD8h2QH4BLPBAA8tlMpwrtvmcCQgieDAnuKQXEgQAOw==

------=_NextPart_000_0000_01CBDA51.54C19510
Content-Type: application/octet-stream
Content-Transfer-Encoding: base64
Content-Location: http://www.matrixscience.com/cgi/mass_error.pl?mass_error_990494841717306

R0lGODlhwgGWAMIAAP///wAAAP8AAADMAAAA/wAAAAAAAAAAACH5BAEAAAAALAAAAADCAZYAAAP+
CLrc/jDKSau9OOvNu/9gKI5kaZ5oqq5s675wLM90bd94ru987//AoHBILBqPyKRyyWw6n9CodEqt
Wq/YrHbL7Xq/4LB4TC6bz+i0es1uu9/wuHxOr9vv+Lx+z+/7/4CBgoOEhYaHiImKi4yNjhAEkQSP
lJUxk2wCmpacTJhrmgKdo0ifaqGkqUSmqq2uEqyvsrOxs7ajkrW3Iqi7dbq+H73BPwHGATfAxBzD
yzvIC9A0ys7VT9LRNdTW3H/b3eB63+HkQ8fGMrnl60vI7jbj7PIUzSbvANiX8/Sb+w71Je7lgxFv
HUB/B+0NJOhPQsKGXQpCnKjiHDptFDPWGLj+0IVEjSBBcEwnKaTJFiOnnVyZwuIxjCxjZvkosyaK
jtks0LTJU0FKC/ceXKywsydPbDiF5mwQlEJRozbPZZCGE2euq5EYqFuwVUFXAF/DluQ61mtZsGfF
ZiW71mxbtG/VmpKrNa3duHfn5q2Lt69ev3z/Cg5MmO1gw4XdHlacGO5ixzeoRkja4CnUy0CXOqCs
FbPnlvgYDA2t87Npe0yhWSR6urUPy65jj4Atu7YH2rZz6zyr2yjnFrh7r/sNXDhU4iyCGyeHXIXy
5d1cwoROXcTz6tWkknyL/STS6d29iwYfPuR3lUcelp+jHb0R9euJXVcBP/6b5inm25eFP//+fpD9
lfDVfxMFaIJ+BKoinXsJJohgg6QYKCCEEEk4IYX+WEjCgxhaouEHA3ZoQn2ALDgDhx2G0k9IKGKo
oiiH/JSOiCyQuIdqmlXwIVcT2Eijhz7lOEFTt/W44o/8BamkjkJuQI2PSD7i0mhDNqlBi1HOItmV
WNGF2JeMgQmZmF6GaeaYZ5aJ5ppqtrkXmW+mGSebc7oJGJx3ypknnXuGGMOWIGZZE5EdYCloktYd
ip2hikLEaKP+PArpOn5OWpukllKaqXCYbhpOp552A2qo1oxKDJQimhoMqhBWeuqRJ7CKoap7yErq
leHYeisGtO66S6++2gJssLIMS2wqrh7+y5OxKOiq7BfMxgrrs25EO+K01LJhbbaVbMvtI95+20i4
4iLS5bnopqvuuuy26+678MYr77z01mvvvfjmqy+9UyDor38o/BswwCcIXDDBUBh8IMIXHjzwww5H
vDDECTO8ocWzYZwoxQ1PLHHHTygM8sUck/yxyR6nPHLGUoiM8sobn8yyzDGr/PLN5eas8848r4HU
aPnsKFJqgC65EdBMJR0ZledZCcNLPiE93tJUSe10FkNtGRShfzYdpGRCc6A1aaGBbQOgWZPN9Qtm
K7k12TO0TdrbYRfBNd1Xr/D21GXn7QLeX/uNUuBqF44D4H0bvVHSctdt92ZL7r141Bf+NX545IUX
TQOOc2ejedzRVO654BUFjfnnW5h+OumgrU443KC7njjsMoydOes3LYW442LrPrriXHht+dm+D785
37sTH/pLxscuu+TKNw19F58jPrnh1tcOueW8Y9AR98r7Pvvaf/8+ntzUS7Wa4t17rx3U7FOdNt/A
dw0/3KofDfX9+etP+fy465kAB0jAAhrwgAhMoAJVMIAGDkABD4QgBBt4gwguwIILJAHqOqCa+ynN
AxZ8IAVHeMEaUPCCGMygCNBBJQ+gbTIfCCEARDjDGk7AgRI8oQhDqMMZppABNMwhBHaYwwiSUIXn
m1vWllgV5FHugxuQIQ2N+MMSFvGkijWUohEfsEUbVtGHWJyiDZHYN9M1j36a85oGHNjFMboRiGx8
YwqleEMJenGIJaRjEMmotf39TALS+x/91jhGGQKRiw2YYyLzeMM4srGKdBTiHpHYvP5BsZIgtGMk
32hHK3qyk5OUgCK5uMUeipGMt8NH8iDwwg4G0AGbpOIXfdjGTqKwlqJcJCJN2cZZIrCPSqwaZTq4
xM61YZSo7AYyk5mFBAAAOw==

------=_NextPart_000_0000_01CBDA51.54C19510
Content-Type: application/octet-stream
Content-Transfer-Encoding: base64
Content-Location: http://www.matrixscience.com/cgi/mass_error.pl?mass_error_ppm_464936878628226

R0lGODlhwgGWAMIAAP///wAAAP8AAADMAAAA/wAAAAAAAAAAACH5BAEAAAAALAAAAADCAZYAAAP+
CLrc/jDKSau9OOvNu/9gKI5kaZ5oqq5s675wLM90bd94ru987//AoHBILBqPyKRyyWw6n9CodEqt
Wq/YrHbL7Xq/4LB4TC6bz+i0es1uu9/wuHxOr9vv+Lx+z+/7/2ABDYIMhICHiE8BhgCCho6JkZJG
kAqPjQuMk5ucOpeWmKCdo6Q0n5inDASrrK0Eqqywq7KvC620uLaxurO8tQq3vrnAu8S9xr8AwcjD
ysXOx9DJy9LN1NfP2NHa09ne29/d4OPi5dbh59E1p5WhE8ml8fIajO3t720C+vP8H4uLGf4BFJXp
Ajw0+gT0W0ivkI2DZxIynFhBkzsZEClq3Fj+gRrHjyAlZAxJEo1Aiy9GllwpBuUMlSxjehH4UKbN
MS4x3tz55WROFjB5CgXkcajRKTRrBD3K9Eg9pU2jKnJIY6nUqz8I/QSKtatTn1tRWPVKFs3Ysmhj
JI1RNK3bdVRfvo0gca6Kp1XtPqirF4XWmn0Z8A1MAmzYE2cJK3aSeLHjJI0fS35g8XCJtpMzX8Cb
N/BgzR3Wdu77GTRjwqVNuzhZkENk1bA3O7iH4XXs2xKSpjKIu7eIS7shuBqezpyw48yQV1POrbhz
5uigk3uevPpy682lG8cenft07dSvi8+ew94G277TD3JnuQF69b0/0eYNPz6Hf3E1vK+ftv3+iv38
yZPaCP6pAGCApQxI4EPPIBiTgiH4BJWDFP5XoWmi6XRhZpxpuKFkHbKFBIQf2hEiDAe6QGKJdWTo
AmZArMgiTynOKFSBYtm4GI456kgYj4j5qBiQlwkZmISjGalkM0u6RSQJNTZJ0pNQSvkWlSNEaSVI
WIag5ZYbISkXmE1+SeZClWHU4JlN/UWQh2yeIGMfbl4kogRzxtlAQvtsUmeBXQIzQZ56LsCnQn6C
hcF8rg3aZ6EZEDpPcOdBCmJrH5hpqUyUUjCcK+GRN153o37n3XaloirqqqSyamqqobYq66uuqjqr
ra/O0GkGmm4aE6OV+upYoMoIW2Kvxtr+hWyyby3LLFkwPpues9JCW62D1DYl6ZnZMrUtmd0m8i0G
424ZLiLlXmvQmjylq25t7/J3brxGzUuvUPbeu1O++trEb78lRQvwZP8OHLDBtxWMMEgKs+Duwlo0
vMLDEGMhsQoUVzzFpxx37PHHIIcs8sgkl2zyySinrPLKLLfs8sspb5yCpjTPbHOPQeJsQs06P8Fz
zkDvfHPQRfZcpdFZyoy0CD8LvbSXQztN9NFTN9F00VUzHTXWUnfN9ddUQ3F12GAn/TQIY5udNdRn
a+z223DHzUY9A71ppymD1K0JsaHVbefeOOCXH+A3CN6I34TbYLjhf7fEDijAFR6ieXz+NyQK5QVV
HhCmerN3NwyRX+655otm3hrmPX2O+uereR6XeYGPbrrdeKNCEOyFyw45poqvFzrrWaSpO/CtWyL4
76RvPjzucIXyp+u9G//8rqsRjnwYiV8f/fLQ18499S3Id3v3unLOfezj7077Fh1q3/z3vMvA2erJ
W0A3fu6Xb37+zc9PPhfBWd37xPc7/TnkevWrCAQQuL30CVB+sztgBLvAGtbYLYEV0Q3i1qO4tSRu
faATzeQkd7wN5scUA7Fg4+TGwha68IUwjKEMZ0jDIQzghgNQQA51qMMb3mCHCwBiDUsAPuW5KH4b
AGIOfcjEINbAh0EU4hAJ5AhiPW7cgR9QIgCWuMUuTgCHPITiEpUoxi1KkQFcDCMExhjGHTZxir5z
nt7mmBP/He6DGtAiF914Rie28Y9d1KMbHzBIL/bRjIDcoxfhuDvA8Y93uzkRBnBYyEVaEo2UvKQU
9fhFHhpyjU7kZBoZ6ToNFuIndhShB0apRTQSsgGbhGUov5hJSvaRk2ocJSPzh8fBRVCSFygkLi/p
ST8as5i6lEAsCTnIMiqSlLoDyCPNp77OrXKWngTjGsvoSlhykwLLdAAbA1nJQ9JQPpVYnN8oI71H
pNMN4YSmUeIpTywkAAA7

------=_NextPart_000_0000_01CBDA51.54C19510--
