# Supplementary material for: Regulation of GacA in Pseudomonas chlororaphis Strains Shows a Niche Specificity
Source: PLoS One. 2015 Sep 17;10(9):e0137553. doi: 10.1371/journal.pone.0137553 (PMC4574860; doi:10.1371/journal.pone.0137553)
Supplement: S3 File — (ZIP) [file pone.0137553.s003.zip › MALDI-TOFMS-data/C51.mht]

From: <Saved by Windows Internet Explorer 7>
Subject: Mascot Search Results: Protein View
Date: Fri, 4 Mar 2011 11:32:43 +0800
MIME-Version: 1.0
Content-Type: multipart/related;
	type="text/html";
	boundary="----=_NextPart_000_0000_01CBDA5F.E0BBBF60"
X-MimeOLE: Produced By Microsoft MimeOLE V6.00.2900.2180

This is a multi-part message in MIME format.

------=_NextPart_000_0000_01CBDA5F.E0BBBF60
Content-Type: text/html;
	charset="utf-8"
Content-Transfer-Encoding: quoted-printable
Content-Location: http://www.matrixscience.com/cgi/protein_view.pl?file=../data/20110304/FttmrzYem.dat&hit=1

=EF=BB=BF<!DOCTYPE HTML PUBLIC "-//W3C//DTD HTML 4.0 Transitional//EN">
<!-- 0 seconds --><!-- 0 seconds --><!-- 0 seconds =
--><HTML><HEAD><TITLE>Mascot Search Results: Protein View</TITLE>
<META http-equiv=3DContent-Type content=3D"text/html; charset=3Dutf-8">
<META content=3D"MSHTML 6.00.5730.13" name=3DGENERATOR></HEAD>
<BODY vLink=3D#0000ff aLink=3D#0000ff bgColor=3D#ffffff>
<H1><IMG height=3D31=20
src=3D"http://www.matrixscience.com/images/88x31_logo_white.gif" =
width=3D88=20
align=3Dtop border=3D0 NATURALSIZEFLAG=3D"3"> Mascot Search Results</H1>
<H3>Protein View</H3>
<FORM method=3Dpost><INPUT type=3Dhidden =
value=3D../data/20110304/FttmrzYem.dat=20
name=3Dfile> <INPUT type=3Dhidden value=3D1 name=3Dhit> <INPUT =
type=3Dhidden value=3Dfalse=20
name=3Dshowall> <INPUT type=3Dhidden value=3D0 name=3Dave_thresh> <INPUT =
type=3Dhidden=20
value=3D0 name=3D_ignoreionsscorebelow> <INPUT type=3Dhidden =
value=3D0.05=20
name=3D_sigthreshold> <INPUT type=3Dhidden name=3Dreport> <INPUT =
type=3Dhidden value=3D1=20
name=3Ddb_idx> <INPUT type=3Dhidden value=3D32 name=3D_msresflags> =
<INPUT type=3Dhidden=20
value=3D2 name=3D_msresflags2> <INPUT type=3Dhidden value=3D0 =
name=3Dpercolate> <INPUT=20
type=3Dhidden value=3D0 name=3Dpercolate_rt> <FONT=20
face=3D"Courier New,Courier,monospace"><PRE>Match to: =
<B>gi|254474169</B> Score: <B>83</B> Expect: <B>0.036</B>
<B>aspartate carbamoyltransferase [Pseudovibrio sp. JE062]</B>

Nominal mass (M<SUB>r</SUB>): <B>31367</B>; Calculated pI value: =
<B>8.83</B>
NCBI BLAST search of <A =
href=3D"http://www.ncbi.nlm.nih.gov/blast/Blast.cgi?ALIGNMENTS=3D50&amp;A=
LIGNMENT_VIEW=3DPairwise&amp;AUTO_FORMAT=3DSemiauto&amp;CDD_SEARCH=3Don&a=
mp;CLIENT=3Dweb&amp;COMPOSITION_BASED_STATISTICS=3Don&amp;DATABASE=3Dnr&a=
mp;DESCRIPTIONS=3D100&amp;ENTREZ_QUERY=3D(none)&amp;EXPECT=3D10&amp;FILTE=
R=3DL&amp;FORMAT_BLOCK_ON_RESPAGE=3DNone&amp;FORMAT_OBJECT=3DAlignment&am=
p;FORMAT_TYPE=3DHTML&amp;GAPCOSTS=3D11+1&amp;I_THRESH=3D0.001&amp;LAYOUT=3D=
TwoWindows&amp;MATRIX_NAME=3DBLOSUM62&amp;NCBI_GI=3Don&amp;PAGE=3DProtein=
s&amp;PROGRAM=3Dblastp&amp;QUERY=3DMDLADEAVEVSRQVEKQKAVLRGRTQINLFFEASTRTQ=
SSFELAGKRLGADVMNMSVSTSSVKKGETLIDTAATLNAMRPDLLVVRHHAAGAVHLLARKVGCAVVNAGDGP=
HEHPTQALLDALTIRRHKGTLGGLTVAICGDIRHSRVARSNIILLSNMGARVRVIAPSTLLPSGIHSMGVEVF=
TDMREGLKGCDIVMMLRLQRERMSGAFVPSVREYFRYHGLDAEKLSYAKPDALVMHPGPMNRGVEIAAEIADG=
PQSLIREQVEMGVAIRMAVLEALAQNLPDNV&amp;SERVICE=3Dplain&amp;SET_DEFAULTS.x=3D=
9&amp;SET_DEFAULTS.y=3D5&amp;SHOW_OVERVIEW=3Don&amp;WORD_SIZE=3D3&amp;END=
_OF_HTTPGET=3DYes" target=3D_blank>gi|254474169</A> against nr
Unformatted <A =
href=3D"http://www.matrixscience.com/cgi/getseq.pl?NCBInr+gi%7c254474169+=
seq" target=3D_blank>sequence string</A> for pasting into other =
applications

Taxonomy: <A =
href=3D"http://www.ncbi.nlm.nih.gov/Taxonomy/Browser/wwwtax.cgi?lvl=3D0&a=
mp;id=3D439495" target=3D_blank>Pseudovibrio sp. JE062</A>
Links to retrieve other entries containing this sequence from NCBI =
Entrez:
<A =
href=3D"http://www.ncbi.nlm.nih.gov/entrez/query.fcgi?cmd=3Dsearch&amp;db=
=3Dprotein&amp;doptcmdl=3Dgenpept&amp;tool=3Dmascot&amp;term=3D211956699"=
 target=3D_blank>gi|211956699</A> from <A =
href=3D"http://www.ncbi.nlm.nih.gov/Taxonomy/Browser/wwwtax.cgi?lvl=3D0&a=
mp;id=3D439495" target=3D_blank>Pseudovibrio sp. JE062</A>

Fixed modifications: Carbamidomethyl (C)
Variable modifications: Oxidation (M)
Cleavage by Trypsin: cuts C-term side of KR unless next residue is P
Number of mass values searched: <B>32</B>
Number of mass values matched: <B>8</B>
Sequence Coverage: <B>50%</B>

Matched peptides shown in <B><FONT color=3D#ff0000>Bold Red</FONT></B>

     <B>1</B> <B><FONT color=3D#ff0000>MDLADEAVEV SRQVEK</FONT></B>QKAV =
LRGRTQINLF FEASTRTQSS FELAGKR<B><FONT color=3D#ff0000>LGA </FONT></B>
<B>    51<FONT color=3D#ff0000> DVMNMSVSTS SVKK</FONT></B>GETLID =
TAATLNAMRP DLLVVRHHAA GAVHLLARK<B><FONT color=3D#ff0000>V </FONT></B>
<B>   101<FONT color=3D#ff0000> GCAVVNAGDG PHEHPTQALL =
DALTIRR</FONT></B>HKG TLGGLTVAIC GDIRHSR<B><FONT color=3D#ff0000>VAR =
</FONT></B>
<B>   151<FONT color=3D#ff0000> SNIILLSNMG ARVRVIAPST LLPSGIHSMG =
VEVFTDMREG LKGCDIVMML </FONT></B>
<B>   201<FONT color=3D#ff0000> R</FONT></B>LQRER<B><FONT =
color=3D#ff0000>MSGA FVPSVREYFR </FONT></B>YHGLDAEKLS YAKPDALVMH =
PGPMNRGVEI=20
<B>   251</B> AAEIADGPQS LIREQVEMGV AIR<B><FONT color=3D#ff0000>MAVLEAL =
AQNLPDNV</FONT></B>
</PRE></FONT>
<P><INPUT onclick=3D"this.form.showall.value=3D'true'; return true" =
type=3Dsubmit value=3D"Show predicted peptides also">=20

<P><INPUT type=3Dsubmit value=3D"Sort Peptides By">&nbsp; <INPUT =
type=3Dradio CHECKED=20
value=3Dstartup name=3Dsort>Residue Number&nbsp; <INPUT type=3Dradio =
value=3Dmassup=20
name=3Dsort>Increasing Mass&nbsp; <INPUT type=3Dradio value=3Dmassdown=20
name=3Dsort>Decreasing Mass&nbsp; <FONT face=3D"Courier =
New,Courier,monospace"><PRE><B> Start - End     Observed    Mr(expt)   =
Mr(calc)     Delta   Miss Sequence</B>
<B><FONT color=3D#ff0000>     1 - 16     1818.9468  1817.9395  1817.8829 =
    0.0566     1  -.MDLADEAVEVSRQVEK.Q </FONT></B>=20
<B><FONT color=3D#ff0000>    48 - 64     1753.9574  1752.9501  1752.8750 =
    0.0751     1  R.LGADVMNMSVSTSSVKK.G </FONT></B>=20
<B><FONT color=3D#ff0000>   100 - 127    2967.6008  2966.5935  2966.5145 =
    0.0791     1  K.VGCAVVNAGDGPHEHPTQALLDALTIRR.H </FONT></B>=20
<B><FONT color=3D#ff0000>   148 - 162    1630.8363  1629.8290  1629.8984 =
   -0.0694     1  R.VARSNIILLSNMGAR.V </FONT></B> Oxidation (M)=20
<B><FONT color=3D#ff0000>   163 - 188    2828.5630  2827.5557  2827.4725 =
    0.0833     1  R.VRVIAPSTLLPSGIHSMGVEVFTDMR.E </FONT></B> Oxidation =
(M)=20
<B><FONT color=3D#ff0000>   189 - 201    1553.7846  1552.7773  1552.7412 =
    0.0362     1  R.EGLKGCDIVMMLR.L </FONT></B> 2 Oxidation (M)=20
<B><FONT color=3D#ff0000>   207 - 220    1645.8619  1644.8546  1644.8082 =
    0.0464     1  R.MSGAFVPSVREYFR.Y </FONT></B>=20
<B><FONT color=3D#ff0000>   274 - 288    1597.8153  1596.8080  1596.8181 =
   -0.0101     0  R.MAVLEALAQNLPDNV.- </FONT></B>=20

<B>No match to: </B>945.5353, 957.5025, 967.5102, 989.4793, 1066.0533, =
1388.7157, 1519.8658, 1590.8346, 1608.8768, 1634.8371, 1780.9309, =
1796.9859, 1872.0626, 2211.1067, 2375.2962, 2535.4132, 2723.4738, =
2762.4945, 2767.5390, 2788.4877, 2791.4703, 2806.5932, 3224.7656, =
3246.7103
<P><IMG height=3D150 alt=3D"Error Distribution" =
src=3D"http://www.matrixscience.com/cgi/mass_error.pl?mass_error_31544476=
19411821" width=3D450><IMG height=3D150 alt=3D"Error Distribution (ppm)" =
src=3D"http://www.matrixscience.com/cgi/mass_error.pl?mass_error_ppm_1480=
693253710203" width=3D450>
</FORM><HR>
LOCUS       ZP_05087560              288 aa            linear   BCT =
09-JUN-2010
DEFINITION  aspartate carbamoyltransferase [Pseudovibrio sp. JE062].
ACCESSION   ZP_05087560
VERSION     ZP_05087560.1  GI:254474169
DBLINK      Project: <A =
href=3D"http://eutils.ncbi.nlm.nih.gov/entrez/eutils/%22http://eutils.ncb=
i.nlm.nih.gov:80/genomeprj/54711%22">54711</A>
DBSOURCE    REFSEQ: accession <A =
href=3D"http://eutils.ncbi.nlm.nih.gov/entrez/eutils/%22http://eutils.ncb=
i.nlm.nih.gov:80/protein/254474150%22">NZ_DS996819.1</A>
KEYWORDS    .
SOURCE      Pseudovibrio sp. JE062
  ORGANISM  <A =
href=3D'http://eutils.ncbi.nlm.nih.gov/entrez/eutils/%22http://eutils.ncb=
i.nlm.nih.gov:80/Taxonomy/Browser/wwwtax.cgi?id=3D439495"'>Pseudovibrio =
sp. JE062</A>
            Bacteria; Proteobacteria; Alphaproteobacteria; =
Rhodobacterales;
            Rhodobacteraceae; Pseudovibrio.
REFERENCE   1  (residues 1 to 288)
  AUTHORS   Hill,R., Ferriera,S., Johnson,J., Kravitz,S., Beeson,K., =
Sutton,G.,
            Rogers,Y.-H., Friedman,R., Frazier,M. and Venter,J.C.
  TITLE     Direct Submission
  JOURNAL   Submitted (16-JUL-2008) J. Craig Venter Institute, 9704 =
Medical
            Center Drive, Rockville, MD 20850, USA
<A name=3Dcomment_254474169></A>COMMENT     PREDICTED <A =
href=3D"http://eutils.ncbi.nlm.nih.gov/entrez/eutils/%22http://eutils.ncb=
i.nlm.nih.gov:80/RefSeq/%22">REFSEQ</A>: This record has not been =
reviewed and the
            function is unknown. The reference sequence was derived from
            <A =
href=3D"http://eutils.ncbi.nlm.nih.gov/entrez/eutils/%22http://eutils.ncb=
i.nlm.nih.gov:80/protein/EEA91908%22">EEA91908</A>.
            Method: conceptual translation.
<A name=3Dfeature_254474169></A>FEATURES             Location/Qualifiers
     source          1..288
                     /organism=3D"Pseudovibrio sp. JE062"
                     /strain=3D"JE062"
                     /db_xref=3D"taxon:<A =
href=3D'http://eutils.ncbi.nlm.nih.gov/entrez/eutils/%22http://eutils.ncb=
i.nlm.nih.gov:80/Taxonomy/Browser/wwwtax.cgi?id=3D439495"'>439495</A>"
     <A =
href=3D'http://eutils.ncbi.nlm.nih.gov/entrez/eutils/%22http://eutils.ncb=
i.nlm.nih.gov:80/protein/254474169?from=3D1&amp;to=3D288&amp;report=3Dgpw=
ithparts"'>Protein</A>         1..288
                     /product=3D"aspartate carbamoyltransferase"
                     /EC_number=3D"<A =
href=3D"http://eutils.ncbi.nlm.nih.gov/entrez/eutils/%22http://www.expasy=
.org/enzyme/2.1.3.2%22">2.1.3.2</A>"
                     /calculated_mol_wt=3D31085
     <A =
href=3D'http://eutils.ncbi.nlm.nih.gov/entrez/eutils/%22http://eutils.ncb=
i.nlm.nih.gov:80/protein/254474169?from=3D1&amp;to=3D128&amp;report=3Dgpw=
ithparts"'>Region</A>          1..128
                     /region_name=3D"OTCace_N"
                     /note=3D"Aspartate/ornithine carbamoyltransferase,
                     carbamoyl-P binding domain; pfam02729"
                     /db_xref=3D"CDD:<A =
href=3D'http://eutils.ncbi.nlm.nih.gov/entrez/eutils/%22http://eutils.ncb=
i.nlm.nih.gov:80/Structure/cdd/cddsrv.cgi?uid=3D145728"'>145728</A>"
     <A =
href=3D'http://eutils.ncbi.nlm.nih.gov/entrez/eutils/%22http://eutils.ncb=
i.nlm.nih.gov:80/protein/254474169?from=3D2&amp;to=3D285&amp;report=3Dgpw=
ithparts"'>Region</A>          2..285
                     /region_name=3D"pyrB"
                     /note=3D"aspartate carbamoyltransferase catalytic =
subunit;
                     Provisional; PRK00856"
                     /db_xref=3D"CDD:<A =
href=3D'http://eutils.ncbi.nlm.nih.gov/entrez/eutils/%22http://eutils.ncb=
i.nlm.nih.gov:80/Structure/cdd/cddsrv.cgi?uid=3D179144"'>179144</A>"
     <A =
href=3D'http://eutils.ncbi.nlm.nih.gov/entrez/eutils/%22http://eutils.ncb=
i.nlm.nih.gov:80/protein/254474169?from=3D134&amp;to=3D280&amp;report=3Dg=
pwithparts"'>Region</A>          134..280
                     /region_name=3D"OTCace"
                     /note=3D"Aspartate/ornithine carbamoyltransferase, =
Asp/Orn
                     binding domain; pfam00185"
                     /db_xref=3D"CDD:<A =
href=3D'http://eutils.ncbi.nlm.nih.gov/entrez/eutils/%22http://eutils.ncb=
i.nlm.nih.gov:80/Structure/cdd/cddsrv.cgi?uid=3D143948"'>143948</A>"
     <A =
href=3D'http://eutils.ncbi.nlm.nih.gov/entrez/eutils/%22http://eutils.ncb=
i.nlm.nih.gov:80/nuccore/254474150?from=3D36790&amp;to=3D37656&amp;report=
=3Dgbwithparts"'>CDS</A>             1..288
                     /gene=3D"pyrB"
                     /locus_tag=3D"PJE062_3533"
                     =
/coded_by=3D"complement(NZ_DS996819.1:36790..37656)"
                     /note=3D"[E] COG0078 Ornithine =
carbamoyltransferase"
                     /transl_table=3D<A =
href=3D'http://eutils.ncbi.nlm.nih.gov/entrez/eutils/%22http://eutils.ncb=
i.nlm.nih.gov:80/Taxonomy/Utils/wprintgc.cgi?mode=3Dc#SG11"'>11</A>

</PRE></FONT>
<P>
<TABLE cellSpacing=3D2 cellPadding=3D1 width=3D"100%" border=3D2>
  <TBODY>
  <TR>
    <TD noWrap align=3Dmiddle><B>Mascot:</B>&nbsp; <A=20
      =
href=3D"http://www.matrixscience.com/">http://www.matrixscience.com/</A> =

  </TD></TR></TBODY></TABLE></P></BODY></HTML>

------=_NextPart_000_0000_01CBDA5F.E0BBBF60
Content-Type: image/gif
Content-Transfer-Encoding: base64
Content-Location: http://www.matrixscience.com/images/88x31_logo_white.gif

R0lGODlhWAAfANX/AMDAwP/v7//f3//Pz/+/v/+vr/+fn/+Pj/9/f/9wcP9gYP9QUP9AQP8wMP8g
IP8QEP8AAO/v/+/v79/f/9/f38/P/8/Pz7+//7+/v6+v/6+vr5+f/5+fn4+P/4+Pj39//39/f3Bw
/3BwcGBg/2BgYFBQ/1BQUEBA/0BAQDAw/zAwMCAg/yAgIBAQ/xAQEAAA/wAAAAAAAAAAAAAAAAAA
AAAAAAAAAAAAAAAAAAAAAAAAAAAAAAAAAAAAAAAAAAAAACH5BAEAAAAALAAAAABYAB8AQAb/QIBw
SCwaj8ikcslsEl0wTDHz+bxOgMrp8mpFiJFThfsyjl4j82tVLaVGk+Hq1TF2ut8jCkYRSkgcToKD
hIQUKiBCHnxEAghDBA8QQg4QBEQBQwyWQ5ICAAsBAZcACKQJEAsMQgQQk5hCAhAPlAACn0MkUYMS
HCIaABMfJychRSPEH0YbWEMXJyUhxCPSJQAb0icjH8gfeRvIxRnXxCfeGcQlFwAWIn1HLC7vQhtl
AFZ1ES0v6/QrRGSIWPlXpF6LISWuVNgA4EyaIRta9Jvw4kUcInsCDZEARcqQBQ6I0AJQAEIDIgQU
xJo1pOQqIQFUCmFQyYAQAzZBQXikqYAQ/wQQZAIgkFPIHmCFkipdyrSp06eDSLiQUDBhM3JrjFSY
Y++aMgAnXnwdUUFIwodgX1gTso/hkAgVK0w4Ma4IBxZHQMDACzCNlRJiKFokEu5EiopFrFwdYiWF
EC5rhYQ1BqbEhsN1inCE4YGIBBAo5kEdrRS0EQkwEhEp0AABAgYGeA6liUBBAgOXFDDYvUDA7t+/
LxHYzTPAb1wHHCxAsMBAgtnAf2cawsGFhSIUYOwiAtSVgwFCDphM4mmlpQQhiSgQMMBVAAEyNx1A
UtJBgQVCh2DQjoRE5yEOODDdAA+AV0oqMClgoAIQzDcTJwAE8Fp4zwEIwXQANABBTillEv9AeREu
px8LGpFm4okopqjiiiyOxoEKHg2xz2Jn8KPVPkSYA0AGeDT0EI8v5HEYWiG84BhEiAEQARueoXDd
EYv8R0QKij2GzAtuvVUCkIwJUUFFF30l2EVf2nhNVkWEBVhZRnDASBH7wUBVjhEoFkYEZ3w1BFkA
BESEYGy+1dYFH6wQaJ89HgMmlDC4cIQIMJBQRAlxWNHCOEWi5ZUzSQqhzwt1ETGHW1UKMSYRFaRQ
1h1HErEIX3ZZl2NFjo2QRglcpZBBBIehIcQIuQpzwj4tnHDRXMSKseMaHzxT0QppZNArFh/0ukI/
RqlQhAkmiNbitwBIoMKTG71ZxC1JEIDsYYqjJEUBCSB4q5dqQrSHS3s5GRDUEAmMpFNRlZBigL/i
PTCggBFqCLBMAcwyHQInDWFBpEfooi0RmzBAyiMfQhieTwdW+C8ABxCA7lAIoLKAEKGQBEF6H1n4
SSjqDpHddkS4KakRBWzCEgDyIaHvyj8FVcADRdkiU00JgNcwBLgYsQkC+pJChF4oHDFxEQnIBnTE
AauXSXswDy2ETwl8YtwQ7TVY78uNyMQgT5e0LMTEUua1swAF9MybgT8FiN8n8Emi8QALuLJAAgxI
ou4mD8h2QH4BLPBAA8tlMpwrtvmcCQgieDAnuKQXEgQAOw==

------=_NextPart_000_0000_01CBDA5F.E0BBBF60
Content-Type: application/octet-stream
Content-Transfer-Encoding: base64
Content-Location: http://www.matrixscience.com/cgi/mass_error.pl?mass_error_3154447619411821

R0lGODlhwgGWAMIAAP///wAAAP8AAADMAAAA/wAAAAAAAAAAACH5BAEAAAAALAAAAADCAZYAAAP+
CLrc/jDKSau9OOvNu/9gKI5kaZ5oqq5s675wLM90bd94ru987//AoHBILBqPyKRyyWw6n9CodEqt
Wq/YrHbL7Xq/4LB4TC6bz+i0es1uu9/wuHxOr9vv+Lx+z+/7/4CBgoOEhYaHiImKi4yNjhAEkQSP
lJUxk5aZmieYm56fHZ2goy0Cpn2ipKoopgKoq7CspyatWJKpsblBtVq4ur88vFm+PsLAxx4BygE3
xD3GyNEYzAvUNM7Bs9LbFdbVNdjc4nu34+aE4efqQ8vK4OvwSczzNunx9zn0AN6X+P5B+vjBsPev
4Ax3MsoZXLiG4BFoDCm1QzhtgrWJDxwagRj+sZFAgRL0PQg4QWMRjh0XfbxwceS3dpBSymyx0kJL
By1vNjA5s+e0iRQp6GQwdB+AW0gjMVCogOlRSUuhLnBKVWpTq0+VTsVaVetVr1lFdRXLtSzYsVHP
miWrti3bt2nhbnUbt+5cuV/xhrWbl+/eu34PfsM5uPBSFSh9KoYgcl9OBUWbIta22F9Nlg2CelsW
M0Xiyuo21wNN+gPM0aVTK3GqurWRcJ9dy3YBm/Ls2wMnxMbNuwTP3sBR/A5OHATr4shbDE9uEGRC
5q2dP4eeWno/6tVzLMceD2hCrNzDGxcP+vQ18otFn0fvU/2M7ezFuZ8ef6b5geDr648Af3/+NOsv
9OcfMABaNIKAA+pSYASNeYBggrksSBhkITwI4Sre2WTYBUkh5RdagIXYl4h/jWhiiSiCeKKKKa71
oYsksigjjCvS2CJdMdo4I4418khDZBtYeKEqEma2IQdCDglKkYQxKUGSSnripJEiQBnlJlNy4sFu
V3qE0SX5YcBllz1tNyaZh1xGH5rjUAMkbWye4+aRAcZpzpwUrmcnN0AFRVuYe0JnZaAzDUpoSoYe
GlGiii7EaKP4HAcpcY9OGqmlzFWKKTyabqpOp55yI2mos4FKqqin/gPgRfdNlSo+DRJl1Kz8vdod
nTlxlpGt8AD5GIUd7qiXsC/6SGyOxur+qGyyzA67rLPNFgvttNJWiyy1MGDk64YgmcorIdvmSae3
3w7SGEUkiXtYuaFlNp+uDpDLLizyzgvKqPb6VG++9/Jb2r7+bgJwwJkkeSbBlhhsG8L3Buvww0m1
AvHEFFds8cUYZ6zxxhx37PHHIIcscsZTwNffyeN9gLLKKTvYcigvIxlzkCWzbLPLN8Ocs8w709yz
BivjLLTOUZg8M9BHZxA00UzzPLTTTfv8tNRQGP2z0kljsDTUXFPdNdJXa501hzVPDbbZWIdNttoW
bO3122dHHffXDNdt9914R8EqvPxk2QW8tKobeBu6fjm4339rRiWd+UQmUqxo3PQ4rZD+R/5Sk5e7
ITnlnCOewuOFZz44G5P/OjrpjiFkuudclC466yjo5Lrga+Bp1Opx2D776Wmo/jrnPoC0O+xXyN45
45ZjTuGbagwPfA/CH0978uI6rzlj0vPefPaTB1/YnKbXrvztoqMua567mz+r88SX8CXgfb9hePzn
a34a/IvbP9/heffv//8ADKAAB0jATQ3ggANQQAIVqMAD1gCBDFhgAUXAvA24CXD544AEE+jADi5A
gjDYIANBOMFkzKN9z5MO60TIQQC0cAIQdKELF8jBDTpQhjeUwAtl6IAajpCGOywgPS64t2r4qX7A
w6DnWIjDBkaAhTSc4Qg/KEUePuCghiLsYRSx2EQSCnCIRsKdS76XvyXGMIsMvCICg2jFNDbRAjv0
ohXj2MUSSq5wm7GOe4i4vwzQ0Y2ApGIEG0BCJsJxjlekIhPZ+MXfcYtB9eve9C4QRUSicZCYFKQm
GUlIQXKyij6soxwB+Ct3iHGM0kPXBwzJwxiqsZKa/CAXYZjDNnaSi7O0ZSPRFxB0HZFK5jHlJM1Q
yBKOo5jG1EICAAA7

------=_NextPart_000_0000_01CBDA5F.E0BBBF60
Content-Type: application/octet-stream
Content-Transfer-Encoding: base64
Content-Location: http://www.matrixscience.com/cgi/mass_error.pl?mass_error_ppm_1480693253710203

R0lGODlhwgGWAMIAAP///wAAAP8AAADMAAAA/wAAAAAAAAAAACH5BAEAAAAALAAAAADCAZYAAAP+
CLrc/jDKSau9OOvNu/9gKI5kaZ5oqq5s675wLM90bd94ru987//AoHBILBqPyKRyyWw6n9CodEqt
Wq/YrHbL7Xq/4LB4TC6bz+i0es1uu9/wuHxOr9vv+Lx+z+/7/4CBgoOEhYaHiImKi4yNjhAEkQSP
lJUxk0QCmpacdJhDmgKdoz0BpgE3n0KhpK04qAuwNKqutW+ysTKStLa9vgu8v8KuwcPGYaemNcXH
zVu4NszO01fJM7vU2c860treTcnKs9/kht1KrOXO1stV6erGuNAw50nv8Fn3RvK6kvjl+vYpmEdP
RcB/fw4OCXfKQkMA4TbU66AQobCKNGShIoj+YSIHjBZ7gfTATsPGhxo8hlz5YCQHfhlgaaywq2Yk
BtiA+dN5k6eqnAqAAhBKdGdQo0ORFu15lGlSp0t/Kp0KlarUqlivasVplWtWr1t9gh0rtmzTsGfJ
pjX7FO0HmBcIcpzQzSXLuyNkxoQwV0LdTXgDq2AobgK0mSkn2BXM2EVEiIUzqGxMOYrQyphPzOu7
YnLmz3EZcO4MunSJkuNMq57iebVrH61fy46GdLZtIrFv6y64u/eP3L6DnwAuvPiHy8Znj25BPDnL
5cyd34bOorn0kNRVWL/+j2E77uBNIA8PGrUu8qvhOhyxHf039RQ2imjvXht8CYiP1zdt3nD+rpQ2
RaVWWwMKyJaBayVI4IFdMfiVg24huKCCElbYIIUXTqihhQ9i2OGGGc6Qnwf07UdNdv9BFEKJJjaD
omgqrthiZi/CON+MNNLmFI6CeZfaR4DxmBxwiwnJSY3ieVCkkZQgmSSTgTlZAotQ2iIlCONV2d1j
12hZJZVeHunAlSSGaZFeA31nJj5oxkhPbWuS0yaZHYAZpyOE0cmBnXeWxmefn/0JKGaCDipYloYy
9hCXHSX62UxXFuroLydF1uikj6apqWSY4sWlXDQFmCGHEY5q6oekFnhqqaiuqmqrsLIq66uzQkjr
rbbewFGNknY6ymEpXuprj+ygxOmw1/X+iqw6iC67m7LOMhvtkNMaB2213lyLrTPNbuuatt5yG25v
4I5rTLnm9tJtuoGyaxuLS7pLCrxByituCfHaywm6+nYi6r8AByzwwAQXbPDBCCes8MIMN+zwwxBH
LDFr+lVcpsV1YqkxxntufPHHGXMsEcUgdyxyYicfW/LIKQsb8soow6wyFMQ1Z7PHL+dssswu76wz
yzxfcLMUNePs89FA/xyz0jMjvbTTTScN9RJFtyy00VJn/bTWUW/tdddg98x1v2SXbfbZZGhUErC3
RMZ2sG0sunYDelbjNt14/1DYZm7KF/d/fqsI6S258D24G4gFrribOyi+aOFws7H44Yz+Iw6ZOJTX
XU3fnI/YeIqTR67GnJ2LPvqmoW8aN+mZ6/1A6pWfjnrpqkv+Ou2x29665zqA2vrfoOOu+RS7Ci8H
7Iv7kJ9elK9hOORpDi/F28xDD3yMyOeua7F327g6Sm/X7jz38ElPfPdwm4/2+uy37/778Mcv/7YD
1D+AAvfjj3/9NdjPQP7zMwHvSDIQY+XNAwC8H/8WuAAAwiCB+nNgAEWgDEsRcHZ8+QAEFQgADk7A
fx3sYP4UmED+hdCEEvBgCB1AwgiOUIUTjB729kbDucBFJpaS0gZPuL8IbHCEIoxgA4O4wgeYEIIs
BOIReSjBAMoHWL8bk/fCp0MQIlGHf0a0HwyLiEUeWkCFTSwiGJkYw+BdDoei6csNC4i+DYyxi3Ac
4v8aIMEdflGMRhziDrfoROuVLwJrHJEOsWhHLsrxkHEsJASQyMcenlCJXizj4SroR0AGD43iy0Ah
XxjG/QFxjnRc4gdRaMg5LlGUpZxf4vwGPgvmbW2sdEMdy6iOWdKSCwkAADs=

------=_NextPart_000_0000_01CBDA5F.E0BBBF60--
