# Supplementary material for: Regulation of GacA in Pseudomonas chlororaphis Strains Shows a Niche Specificity
Source: PLoS One. 2015 Sep 17;10(9):e0137553. doi: 10.1371/journal.pone.0137553 (PMC4574860; doi:10.1371/journal.pone.0137553)
Supplement: S3 File — (ZIP) [file pone.0137553.s003.zip › MALDI-TOFMS-data/C53.mht]

From: <Saved by Windows Internet Explorer 7>
Subject: Mascot Search Results: Protein View
Date: Fri, 4 Mar 2011 17:47:03 +0800
MIME-Version: 1.0
Content-Type: multipart/related;
	type="text/html";
	boundary="----=_NextPart_000_0000_01CBDA94.2BB1D200"
X-MimeOLE: Produced By Microsoft MimeOLE V6.00.2900.2180

This is a multi-part message in MIME format.

------=_NextPart_000_0000_01CBDA94.2BB1D200
Content-Type: text/html;
	charset="utf-8"
Content-Transfer-Encoding: quoted-printable
Content-Location: http://www.matrixscience.com/cgi/protein_view.pl?file=../data/20110304/FttmonumT.dat&hit=1

=EF=BB=BF<!DOCTYPE HTML PUBLIC "-//W3C//DTD HTML 4.0 Transitional//EN">
<!-- 0 seconds --><!-- 0 seconds --><!-- 0 seconds =
--><HTML><HEAD><TITLE>Mascot Search Results: Protein View</TITLE>
<META http-equiv=3DContent-Type content=3D"text/html; charset=3Dutf-8">
<META content=3D"MSHTML 6.00.5730.13" name=3DGENERATOR></HEAD>
<BODY vLink=3D#0000ff aLink=3D#0000ff bgColor=3D#ffffff>
<H1><IMG height=3D31=20
src=3D"http://www.matrixscience.com/images/88x31_logo_white.gif" =
width=3D88=20
align=3Dtop border=3D0 NATURALSIZEFLAG=3D"3"> Mascot Search Results</H1>
<H3>Protein View</H3>
<FORM method=3Dpost><INPUT type=3Dhidden =
value=3D../data/20110304/FttmonumT.dat=20
name=3Dfile> <INPUT type=3Dhidden value=3D1 name=3Dhit> <INPUT =
type=3Dhidden value=3Dfalse=20
name=3Dshowall> <INPUT type=3Dhidden value=3D0 name=3Dave_thresh> <INPUT =
type=3Dhidden=20
value=3D0 name=3D_ignoreionsscorebelow> <INPUT type=3Dhidden =
value=3D0.05=20
name=3D_sigthreshold> <INPUT type=3Dhidden name=3Dreport> <INPUT =
type=3Dhidden value=3D1=20
name=3Ddb_idx> <INPUT type=3Dhidden value=3D32 name=3D_msresflags> =
<INPUT type=3Dhidden=20
value=3D2 name=3D_msresflags2> <INPUT type=3Dhidden value=3D0 =
name=3Dpercolate> <INPUT=20
type=3Dhidden value=3D0 name=3Dpercolate_rt> <FONT=20
face=3D"Courier New,Courier,monospace"><PRE>Match to: =
<B>gi|150002717</B> Score: <B>88</B> Expect: <B>0.011</B>
<B>RNA polymerase ECF-type sigma factor [Bacteroides vulgatus ATCC =
8482]</B>

Nominal mass (M<SUB>r</SUB>): <B>23772</B>; Calculated pI value: =
<B>6.21</B>
NCBI BLAST search of <A =
href=3D"http://www.ncbi.nlm.nih.gov/blast/Blast.cgi?ALIGNMENTS=3D50&amp;A=
LIGNMENT_VIEW=3DPairwise&amp;AUTO_FORMAT=3DSemiauto&amp;CDD_SEARCH=3Don&a=
mp;CLIENT=3Dweb&amp;COMPOSITION_BASED_STATISTICS=3Don&amp;DATABASE=3Dnr&a=
mp;DESCRIPTIONS=3D100&amp;ENTREZ_QUERY=3D(none)&amp;EXPECT=3D10&amp;FILTE=
R=3DL&amp;FORMAT_BLOCK_ON_RESPAGE=3DNone&amp;FORMAT_OBJECT=3DAlignment&am=
p;FORMAT_TYPE=3DHTML&amp;GAPCOSTS=3D11+1&amp;I_THRESH=3D0.001&amp;LAYOUT=3D=
TwoWindows&amp;MATRIX_NAME=3DBLOSUM62&amp;NCBI_GI=3Don&amp;PAGE=3DProtein=
s&amp;PROGRAM=3Dblastp&amp;QUERY=3DMLLFLTINNIFVQILYAMSEKELIILLKNGDEKAFTTL=
YRLYWSKVYNFSRLYLSSITEVEEVVQEVFVKVWETRDFLRADDNFKGYLFIITRNLIFNQFRKSFNENAYKL=
TVLSAAMDYYDMEDELSAADLKEFIKRMVGELPPRQQEVFKMSRDEHLTYKEIATRLNISEKTVERHINEAIK=
FLKKNIMLYLIFIF&amp;SERVICE=3Dplain&amp;SET_DEFAULTS.x=3D9&amp;SET_DEFAULT=
S.y=3D5&amp;SHOW_OVERVIEW=3Don&amp;WORD_SIZE=3D3&amp;END_OF_HTTPGET=3DYes=
" target=3D_blank>gi|150002717</A> against nr
Unformatted <A =
href=3D"http://www.matrixscience.com/cgi/getseq.pl?NCBInr+gi%7c150002717+=
seq" target=3D_blank>sequence string</A> for pasting into other =
applications

Taxonomy: <A =
href=3D"http://www.ncbi.nlm.nih.gov/Taxonomy/Browser/wwwtax.cgi?lvl=3D0&a=
mp;id=3D435590" target=3D_blank>Bacteroides vulgatus ATCC 8482</A>
Links to retrieve other entries containing this sequence from NCBI =
Entrez:
<A =
href=3D"http://www.ncbi.nlm.nih.gov/entrez/query.fcgi?cmd=3Dsearch&amp;db=
=3Dprotein&amp;doptcmdl=3Dgenpept&amp;tool=3Dmascot&amp;term=3D149931141"=
 target=3D_blank>gi|149931141</A> from <A =
href=3D"http://www.ncbi.nlm.nih.gov/Taxonomy/Browser/wwwtax.cgi?lvl=3D0&a=
mp;id=3D435590" target=3D_blank>Bacteroides vulgatus ATCC 8482</A>

Fixed modifications: Carbamidomethyl (C)
Variable modifications: Oxidation (M)
Cleavage by Trypsin: cuts C-term side of KR unless next residue is P
Number of mass values searched: <B>41</B>
Number of mass values matched: <B>7</B>
Sequence Coverage: <B>44%</B>

Matched peptides shown in <B><FONT color=3D#ff0000>Bold Red</FONT></B>

     <B>1</B> <B><FONT color=3D#ff0000>MLLFLTINNI FVQILYAMSE =
K</FONT></B>ELIILLKNG DEKAFTTLYR LYWSKVYNFS=20
<B>    51</B> R<B><FONT color=3D#ff0000>LYLSSITEV EEVVQEVFVK =
</FONT></B>VWETRDFLRA DDNFKGYLFI ITR<B><FONT color=3D#ff0000>NLIFNQF =
</FONT></B>
<B>   101<FONT color=3D#ff0000> RK</FONT></B>SFNENAYK LTVLSAAMDY =
YDMEDELSAA DLKEFIKR<B><FONT color=3D#ff0000>MV GELPPRQQEV </FONT></B>
<B>   151<FONT color=3D#ff0000> FK</FONT></B>MSR<B><FONT =
color=3D#ff0000>DEHLT YKEIATR</FONT></B>LNI SEK<B><FONT =
color=3D#ff0000>TVERHIN EAIKFLK</FONT></B>KNI MLYLIFIF
</PRE></FONT>
<P><INPUT onclick=3D"this.form.showall.value=3D'true'; return true" =
type=3Dsubmit value=3D"Show predicted peptides also">=20

<P><INPUT type=3Dsubmit value=3D"Sort Peptides By">&nbsp; <INPUT =
type=3Dradio CHECKED=20
value=3Dstartup name=3Dsort>Residue Number&nbsp; <INPUT type=3Dradio =
value=3Dmassup=20
name=3Dsort>Increasing Mass&nbsp; <INPUT type=3Dradio value=3Dmassdown=20
name=3Dsort>Decreasing Mass&nbsp; <FONT face=3D"Courier =
New,Courier,monospace"><PRE><B> Start - End     Observed    Mr(expt)   =
Mr(calc)     Delta   Miss Sequence</B>
<B><FONT color=3D#ff0000>     1 - 21     2501.2920  2500.2847  2500.3473 =
   -0.0626     0  -.MLLFLTINNIFVQILYAMSEK.E </FONT></B>=20
<B><FONT color=3D#ff0000>    52 - 70     2211.1570  2210.1497  2210.1722 =
   -0.0225     0  R.LYLSSITEVEEVVQEVFVK.V </FONT></B>=20
<B><FONT color=3D#ff0000>    94 - 102    1179.6460  1178.6387  1178.6560 =
   -0.0173     1  R.NLIFNQFRK.S </FONT></B>=20
<B><FONT color=3D#ff0000>   139 - 152    1657.8566  1656.8493  1656.8658 =
   -0.0164     1  R.MVGELPPRQQEVFK.M </FONT></B>=20
<B><FONT color=3D#ff0000>   156 - 167    1475.8177  1474.8105  1474.7416 =
    0.0689     1  R.DEHLTYKEIATR.L </FONT></B>=20
<B><FONT color=3D#ff0000>   174 - 184    1309.6744  1308.6671  1308.7150 =
   -0.0479     1  K.TVERHINEAIK.F </FONT></B>=20
<B><FONT color=3D#ff0000>   178 - 187    1212.6238  1211.6165  1211.7026 =
   -0.0861     1  R.HINEAIKFLK.K </FONT></B>=20

<B>No match to: </B>855.0673, 861.0774, 1036.5616, 1066.0940, 1082.6428, =
1107.5928, 1126.5821, 1234.7033, 1408.7356, 1425.7490, 1446.7646, =
1493.7905, 1507.7931, 1536.8295, 1553.8470, 1638.9209, 1652.9668, =
1707.8306, 1742.9461, 1757.9457, 1838.9807, 1897.9472, 1913.9341, =
1994.0352, 2047.1254, 2064.1996, 2095.0815, 2136.1698, 2150.1381, =
2286.1698, 2384.0094, 2418.3025, 2584.2548, 2615.3022
<P><IMG height=3D150 alt=3D"Error Distribution" =
src=3D"http://www.matrixscience.com/cgi/mass_error.pl?mass_error_39865187=
5645722" width=3D450><IMG height=3D150 alt=3D"Error Distribution (ppm)" =
src=3D"http://www.matrixscience.com/cgi/mass_error.pl?mass_error_ppm_1871=
26626929885" width=3D450>
</FORM><HR>
LOCUS       YP_001297461             198 aa            linear   BCT =
21-AUG-2010
DEFINITION  RNA polymerase ECF-type sigma factor [Bacteroides vulgatus =
ATCC
            8482].
ACCESSION   YP_001297461
VERSION     YP_001297461.1  GI:150002717
DBLINK      Project: <A =
href=3D"http://eutils.ncbi.nlm.nih.gov/entrez/eutils/%22http://eutils.ncb=
i.nlm.nih.gov:80/genomeprj/58253%22">58253</A>
DBSOURCE    REFSEQ: accession <A =
href=3D"http://eutils.ncbi.nlm.nih.gov/entrez/eutils/%22http://eutils.ncb=
i.nlm.nih.gov:80/nuccore/150002608%22">NC_009614.1</A>
KEYWORDS    .
SOURCE      Bacteroides vulgatus ATCC 8482
  ORGANISM  <A =
href=3D'http://eutils.ncbi.nlm.nih.gov/entrez/eutils/%22http://eutils.ncb=
i.nlm.nih.gov:80/Taxonomy/Browser/wwwtax.cgi?id=3D435590"'>Bacteroides =
vulgatus ATCC 8482</A>
            Bacteria; Bacteroidetes; Bacteroidia; Bacteroidales;
            Bacteroidaceae; Bacteroides.
REFERENCE   1  (residues 1 to 198)
  AUTHORS   Xu,J., Mahowald,M.A., Ley,R.E., Lozupone,C.A., Hamady,M.,
            Martens,E.C., Henrissat,B., Coutinho,P.M., Minx,P., =
Latreille,P.,
            Cordum,H., Van Brunt,A., Kim,K., Fulton,R.S., Fulton,L.A.,
            Clifton,S.W., Wilson,R.K., Knight,R.D. and Gordon,J.I.
  TITLE     Evolution of symbiotic bacteria in the distal human =
intestine
  JOURNAL   PLoS Biol. 5 (7), E156 (2007)
   PUBMED   <A =
href=3D"http://eutils.ncbi.nlm.nih.gov/entrez/eutils/%22http://eutils.ncb=
i.nlm.nih.gov:80/pubmed/17579514%22">17579514</A>
REFERENCE   2  (residues 1 to 198)
  AUTHORS   Xu,J., Minx,P., Latreille,P., Cordum,H., Van Brunt,A., =
Kim,K.,
            Fulton,R., Fulton,L., Chinwalla,A., Clifton,S., Wilson,R.,
            Mahowald,M., Henrissat,B., Martens,E., Ley,R. and Gordon,J.
  TITLE     Direct Submission
  JOURNAL   Submitted (21-SEP-2005) Genome Sequencing Center and Center =
for
            Genome Science, Washington University in St. Louis, 4444 =
Forest
            Park Boulevard, St. Louis, MO 63108, USA
REFERENCE   3  (residues 1 to 198)
  CONSRTM   NCBI Genome Project
  TITLE     Direct Submission
  JOURNAL   Submitted (14-SEP-2002) National Center for Biotechnology
            Information, NIH, Bethesda, MD 20894, USA
<A name=3Dcomment_150002717></A>COMMENT     PROVISIONAL <A =
href=3D"http://eutils.ncbi.nlm.nih.gov/entrez/eutils/%22http://eutils.ncb=
i.nlm.nih.gov:80/RefSeq/%22">REFSEQ</A>: This record has not yet been =
subject to final
            NCBI review. The reference sequence was derived from <A =
href=3D"http://eutils.ncbi.nlm.nih.gov/entrez/eutils/%22http://eutils.ncb=
i.nlm.nih.gov:80/protein/ABR37839%22">ABR37839</A>.
            Method: conceptual translation.
<A name=3Dfeature_150002717></A>FEATURES             Location/Qualifiers
     source          1..198
                     /organism=3D"Bacteroides vulgatus ATCC 8482"
                     /strain=3D"ATCC 8482"
                     /db_xref=3D"ATCC:<A =
href=3D'http://eutils.ncbi.nlm.nih.gov/entrez/eutils/%22http://www.atcc.o=
rg/SearchCatalogs/linkin?id=3D8482"'>8482</A>"
                     /db_xref=3D"taxon:<A =
href=3D'http://eutils.ncbi.nlm.nih.gov/entrez/eutils/%22http://eutils.ncb=
i.nlm.nih.gov:80/Taxonomy/Browser/wwwtax.cgi?id=3D435590"'>435590</A>"
     <A =
href=3D'http://eutils.ncbi.nlm.nih.gov/entrez/eutils/%22http://eutils.ncb=
i.nlm.nih.gov:80/protein/150002717?from=3D1&amp;to=3D198&amp;report=3Dgpw=
ithparts"'>Protein</A>         1..198
                     /product=3D"RNA polymerase ECF-type sigma factor"
                     /calculated_mol_wt=3D23657
     <A =
href=3D'http://eutils.ncbi.nlm.nih.gov/entrez/eutils/%22http://eutils.ncb=
i.nlm.nih.gov:80/protein/150002717?from=3D33&amp;to=3D190&amp;report=3Dgp=
withparts"'>Region</A>          33..190
                     /region_name=3D"Sig70_bacteroi1"
                     /note=3D"RNA polymerase sigma-70 factor, =
Bacteroides
                     expansion family 1; TIGR02985"
                     /db_xref=3D"CDD:<A =
href=3D'http://eutils.ncbi.nlm.nih.gov/entrez/eutils/%22http://eutils.ncb=
i.nlm.nih.gov:80/Structure/cdd/cddsrv.cgi?uid=3D132030"'>132030</A>"
     <A =
href=3D'http://eutils.ncbi.nlm.nih.gov/entrez/eutils/%22http://eutils.ncb=
i.nlm.nih.gov:80/protein/150002717?from=3D133&amp;to=3D187&amp;report=3Dg=
pwithparts"'>Region</A>          133..187
                     /region_name=3D"Sigma70_r4"
                     /note=3D"Sigma70, region (SR) 4 refers to the most
                     C-terminal of four conserved domains found in =
Escherichia
                     coli (Ec) sigma70, the main housekeeping sigma, and
                     related sigma-factors (SFs). A SF is a dissociable =
subunit
                     of RNA polymerase, it directs bacterial...; =
cd06171"
                     /db_xref=3D"CDD:<A =
href=3D'http://eutils.ncbi.nlm.nih.gov/entrez/eutils/%22http://eutils.ncb=
i.nlm.nih.gov:80/Structure/cdd/cddsrv.cgi?uid=3D100119"'>100119</A>"
     <A =
href=3D'http://eutils.ncbi.nlm.nih.gov/entrez/eutils/%22http://eutils.ncb=
i.nlm.nih.gov:80/protein/150002717?itemid=3D5&amp;report=3Dgpwithparts"'>=
Site</A>            =
order(144,154,160..161,171,173..174,176..178,180..181,183)
                     /site_type=3D"DNA binding"
                     /note=3D"DNA binding residues"
                     /db_xref=3D"CDD:<A =
href=3D'http://eutils.ncbi.nlm.nih.gov/entrez/eutils/%22http://eutils.ncb=
i.nlm.nih.gov:80/Structure/cdd/cddsrv.cgi?uid=3D100119"'>100119</A>"
     <A =
href=3D'http://eutils.ncbi.nlm.nih.gov/entrez/eutils/%22http://eutils.ncb=
i.nlm.nih.gov:80/nuccore/150002608?from=3D155510&amp;to=3D156106&amp;repo=
rt=3Dgbwithparts"'>CDS</A>             1..198
                     /locus_tag=3D"BVU_0109"
                     =
/coded_by=3D"complement(NC_009614.1:155510..156106)"
                     /transl_table=3D<A =
href=3D'http://eutils.ncbi.nlm.nih.gov/entrez/eutils/%22http://eutils.ncb=
i.nlm.nih.gov:80/Taxonomy/Utils/wprintgc.cgi?mode=3Dc#SG11"'>11</A>
                     /db_xref=3D"GeneID:<A =
href=3D'http://eutils.ncbi.nlm.nih.gov/entrez/eutils/%22http://eutils.ncb=
i.nlm.nih.gov:80/sites/entrez?db=3Dgene&amp;cmd=3DRetrieve&amp;dopt=3Dful=
l_report&amp;list_uids=3D5301079"'>5301079</A>"

</PRE></FONT>
<P>
<TABLE cellSpacing=3D2 cellPadding=3D1 width=3D"100%" border=3D2>
  <TBODY>
  <TR>
    <TD noWrap align=3Dmiddle><B>Mascot:</B>&nbsp; <A=20
      =
href=3D"http://www.matrixscience.com/">http://www.matrixscience.com/</A> =

  </TD></TR></TBODY></TABLE></P></BODY></HTML>

------=_NextPart_000_0000_01CBDA94.2BB1D200
Content-Type: image/gif
Content-Transfer-Encoding: base64
Content-Location: http://www.matrixscience.com/images/88x31_logo_white.gif

R0lGODlhWAAfANX/AMDAwP/v7//f3//Pz/+/v/+vr/+fn/+Pj/9/f/9wcP9gYP9QUP9AQP8wMP8g
IP8QEP8AAO/v/+/v79/f/9/f38/P/8/Pz7+//7+/v6+v/6+vr5+f/5+fn4+P/4+Pj39//39/f3Bw
/3BwcGBg/2BgYFBQ/1BQUEBA/0BAQDAw/zAwMCAg/yAgIBAQ/xAQEAAA/wAAAAAAAAAAAAAAAAAA
AAAAAAAAAAAAAAAAAAAAAAAAAAAAAAAAAAAAAAAAAAAAACH5BAEAAAAALAAAAABYAB8AQAb/QIBw
SCwaj8ikcslsEl0wTDHz+bxOgMrp8mpFiJFThfsyjl4j82tVLaVGk+Hq1TF2ut8jCkYRSkgcToKD
hIQUKiBCHnxEAghDBA8QQg4QBEQBQwyWQ5ICAAsBAZcACKQJEAsMQgQQk5hCAhAPlAACn0MkUYMS
HCIaABMfJychRSPEH0YbWEMXJyUhxCPSJQAb0icjH8gfeRvIxRnXxCfeGcQlFwAWIn1HLC7vQhtl
AFZ1ES0v6/QrRGSIWPlXpF6LISWuVNgA4EyaIRta9Jvw4kUcInsCDZEARcqQBQ6I0AJQAEIDIgQU
xJo1pOQqIQFUCmFQyYAQAzZBQXikqYAQ/wQQZAIgkFPIHmCFkipdyrSp06eDSLiQUDBhM3JrjFSY
Y++aMgAnXnwdUUFIwodgX1gTso/hkAgVK0w4Ma4IBxZHQMDACzCNlRJiKFokEu5EiopFrFwdYiWF
EC5rhYQ1BqbEhsN1inCE4YGIBBAo5kEdrRS0EQkwEhEp0AABAgYGeA6liUBBAgOXFDDYvUDA7t+/
LxHYzTPAb1wHHCxAsMBAgtnAf2cawsGFhSIUYOwiAtSVgwFCDphM4mmlpQQhiSgQMMBVAAEyNx1A
UtJBgQVCh2DQjoRE5yEOODDdAA+AV0oqMClgoAIQzDcTJwAE8Fp4zwEIwXQANABBTillEv9AeREu
px8LGpFm4okopqjiiiyOxoEKHg2xz2Jn8KPVPkSYA0AGeDT0EI8v5HEYWiG84BhEiAEQARueoXDd
EYv8R0QKij2GzAtuvVUCkIwJUUFFF30l2EVf2nhNVkWEBVhZRnDASBH7wUBVjhEoFkYEZ3w1BFkA
BESEYGy+1dYFH6wQaJ89HgMmlDC4cIQIMJBQRAlxWNHCOEWi5ZUzSQqhzwt1ETGHW1UKMSYRFaRQ
1h1HErEIX3ZZl2NFjo2QRglcpZBBBIehIcQIuQpzwj4tnHDRXMSKseMaHzxT0QppZNArFh/0ukI/
RqlQhAkmiNbitwBIoMKTG71ZxC1JEIDsYYqjJEUBCSB4q5dqQrSHS3s5GRDUEAmMpFNRlZBigL/i
PTCggBFqCLBMAcwyHQInDWFBpEfooi0RmzBAyiMfQhieTwdW+C8ABxCA7lAIoLKAEKGQBEF6H1n4
SSjqDpHddkS4KakRBWzCEgDyIaHvyj8FVcADRdkiU00JgNcwBLgYsQkC+pJChF4oHDFxEQnIBnTE
AauXSXswDy2ETwl8YtwQ7TVY78uNyMQgT5e0LMTEUua1swAF9MybgT8FiN8n8Emi8QALuLJAAgxI
ou4mD8h2QH4BLPBAA8tlMpwrtvmcCQgieDAnuKQXEgQAOw==

------=_NextPart_000_0000_01CBDA94.2BB1D200
Content-Type: application/octet-stream
Content-Transfer-Encoding: base64
Content-Location: http://www.matrixscience.com/cgi/mass_error.pl?mass_error_398651875645722

R0lGODlhwgGWAMIAAP///wAAAP8AAADMAAAA/wAAAAAAAAAAACH5BAEAAAAALAAAAADCAZYAAAP+
CLrc/jDKSau9OOvNu/9gKI5kaZ5oqq5s675wLM90bd94ru987//AoHBILBqPyKRyyWw6n9CodEqt
Wq/YrHbL7Xq/4LB4TC6bz+i0es1uu9/wuHxOr9vv+Lx+z+/7/4CBgoOEhYaHiImKizwCjoyQXwST
BGOOApGZXpVil5qfWpygo6QmoqWoqRynqq2uEqyvsq6UsbO3qra4u3cBE74KAcLCD7q8x1vDwBi+
yw7NwRPGyNRVzs4Uy9jR0coQ09XhT9vbEdoP5+cO4OLtYeoN8NG19JMMtfeU+fYL+P36//gp8DcQ
YEGBAAgmNLgQocKHDCE6jEhxosVTEjFW1Hj+cR/Hjx5DBgQ5UuRBkidNNkS5UqXCGfIWxCzHzp1N
JMrKmQNwLR03nsVuCh0HVKcEbMRkMhj2bajTJdCA0qj5tKqOqEZZULXKFUfSGC+7im2zdazZFTmz
aj3Ltga5GmXbyg3xdurcuy3qzoiLty+ztGpPhPVLmArfwoiJHE7M+KdSu40jZ7hmY7HkxN4qX95c
ZDDnzz0sgx69QjTp06ZQq8ZherXrDq1fy67gebZtErFvOw28U0Ru3Td5Q4gK4jdwd8KfPf5g/Hi7
5EuXe2juvFraCzEt1KPncmP3jiXDpxTfknzG7yzPm/e+Hvz49+Xhq5fPnr77+Pjn56+/HyH+TOmw
VYdYZthJVZyAhFHGzAjUIciLgns52BeEMjQoIS4EwlDbhRz20+Fc0KVg4YethChiBp7skSKJaOkQ
14p5wMhiCiYKhuIjKuI4I405VcjQjh2OCOQFMvZRY2pD2lDkHkcimSQNS+rRZAlCPqnJlAxaWdV1
YP2oZXVVfpmIXhWKGdxPWE5npk3AZPdCmGsW0iaAGsb5HGA++menbXDuaVaffqqiljYZehgoiAYq
NycsOkR5qJF0GtgMU0Hl4OijTEbq0zzb8affpwSsCOp9o6bn6amkompqqqyu6ip6sLb3qqyxwpeX
N27OVCmmZuUKIE28skUcT5u6CWiwnyD+RSGl6yDr2rHOirNhtJJBS20Ql4Zh7bU/ZAvGttz24K0k
4Y4GbrmzTIsuYeeum667m7ULLy3zVltvYure25a8+pbCb7+jxDYuwK0IrCPBxxiMCcLI/MvwIp1G
LPHEFFds8cUYZ6zxxhx37PHHIIcs8sgkT2FaaygfyJzKaq7scsswB/iyzDE/cTLLNOe8Cs47z9xz
zRuk7HPQPDtx89AaCA100kUzjXQGSutM9NMYOBzC0UtD3bTWVF8Q9c9SO5111VuTLQXWYXM9ttdl
s921dm3D/TZtcdP98N145633ljIRiFQczCYqeJpZUNqjY4Kf9dVbm7ahDnGQJ55G40r+Ud6rpIZX
HukakTdOeOHEJuU5omhKajocixalOeJspN755l2V8zrrasAzu+STo2O6m2LJvjvsZkB4++fWDPc7
7b0vN6fltSu6uupu/M3N7YpnFrj00fsdz/ZvHH4993uHL/745Jdv/vnoXzvA+gMo0L777q9fA/vx
05/+B7xz0Gbg4HfwPgDtk58AF/A/GPyvgAC8H/4mNQLb9cZ/BExgABM4AfsF8H0XJKD8JIjABxSw
g/DbYAYBOMH0QWN/hErhA0/HvykdUIIU3KAHIyhCEoaQhhiMgAzh58Ec1nCCIBTfCbc3Ot0pr38u
tGAEl+gA9g2QAQh8YRBnyEMqwvB1hiU83+MM15OjRGd634PgC6tIRiaWMYo0vMAYrZhFIFJQi8+j
EO4SVUTkWSCHb2yjFc/YAClWcIlTtCEHsfhG8xVreA88JPAq4Ece2q+HeDRj/coISUn2UZAjXKMh
H0MMFPZtUMFgViftWAY0KlAcpjzlFRIAADs=

------=_NextPart_000_0000_01CBDA94.2BB1D200
Content-Type: application/octet-stream
Content-Transfer-Encoding: base64
Content-Location: http://www.matrixscience.com/cgi/mass_error.pl?mass_error_ppm_187126626929885

R0lGODlhwgGWAMIAAP///wAAAP8AAADMAAAA/wAAAAAAAAAAACH5BAEAAAAALAAAAADCAZYAAAP+
CLrc/jDKSau9OOvNu/9gKI5kaZ5oqq5s675wLM90bd94ru987//AoHBILBqPyKRyyWw6n9CodEqt
Wq/YrHbL7Xq/4LB4TC6bz+i0es1uu9/wuHxOr9vv+Lx+z+/7/14BgoILAYCHiFaGDYaLiY+QSoOL
jo6Rl5g/lQCbmZ6fPI2FFQSlpqcEDKeqpqylrqkLq7KttK+2sQqzurW8t765ALvCvcS/xsHDysXL
x83JzNHO0tDT1tXYsNq428DdyN/P4dQ7ogqWF8FfAuyg7kSd5hrqXuwC7/grkxqDDOgY9LrYy0fQ
hKV/MAIWXIjnH0IXChlKnDiPosWLFoZh3Oj+ZtLDFhE5iiTzMUbIkSjB7KtxMqVLLSUTvpwZxmNM
FS1p6nyUc6fPJitNFvtJNMpBlkWTGvWHVKlToOds9HxKtZzNmyemVt2aRivXrzKCzvAKtiyLozTI
ml17Am3CoWzjxqAkVa7duVfH3t0LRi3fv0n8Ah78wGFTwog9uNWbuDEHsW+POZ6MRDDly4wxaxZi
ebNnB1gzfh79Qd6HzqQ3dzqdujWG1R5Qu6YMOx0qVOOu5c7Grbc33+CAixNOjrhu47x/Kw++fHjz
4s+PR0/OvLpz69Crl95Qm4Ps2VtDF+Yk4jt4quLHlz9/OX0K8+yV2jwcv34J+HQGvtMPCDL+RLie
8AeKgH0sZlI+BAbYTn9MpWVfYgbKhEGCDxbln4QXUFihfV5puOFO7qGA34czhSgiiX+ZSIJGKMql
4n0t7jWfgzFi4qEYI9aoxo0vvLiijpfw2IKPPwLJFpEj5GgkRkjGBuCSVc2YGZRGKknlQobReGWU
UXU5pQ1CbgkHXV7KYGUGYYrZkZdNeqdDmmqycVWbG5wZJ18s3lmhnXri2SeKfP4pkkejuCloiqCR
V+ehKfaj6KMAMcrXJt09cBtuyO2maaacTrepp51iJ52o1F1nananjppqqai2qmp2Q0Imj4mBSsrR
rIvaalc8kEaq666EFJrrr+fVSuxWxh7+S1WyyhaVZ7OeMQuts9O2Jm21Pl2LrU7abjtTt96O9Cya
C4a7bAhwmuuSbOmqixK47nIEb7wYzUuvRfbeO1G++hJ06b8AByzwwAQXbPDBCCes8MIMN+zwwxBH
LDHDU3SG2sUgYMzaxrFl7DHHHWjcMchPWPzxyCiHfLLKJA/LcsqGwuxyzFCY3HJFN2cg8ss80+zz
zEDjLLPQNefs69A6r/wz0UsnbXQ6SgftNNJL2Ew11E+LljUpUTMt9dE9f4311f2WbfbZaGNWSVDo
0KlIsGX26nYVjhIa99wowW0YpW/wyndUeC8FeKJ/H/noSoUHPgWuicvRSN2jVArWaoz+C7vm4ZhL
ngaZ5DXu4nieX5555JbLCTrpcZuFUOWpb95g56j3qsZDrMteFuWD597G3rGbtkbbhda+lt2O3j0m
24wk3zficMud9vPQRy/99NRXb/31MQyg/QAKcN9999rXsD3442NfgubcnVN8oh94DwD34ce/gPsw
uE//++af//gIuENApP34gx/+JlA++HnPgPMLXwDv9wD6MfB7CkTg+wSYP6aYo3gYbJ7y2KQ+4HUA
gAI84AO/B8EDThCC8zvhABt4vxFGUIUhXGEFRQG80G0Qc6+z3QW2Z0IS+rABPKRgChkAwh0OsYEp
LKIQZxi8uh2kJG6hxPp8JEQAEhFiiVfM4hGXSMAjOqCIKOSi+WzoQfVwEDZUJCEYZehFNrYwiV1U
owReSMcAVlBYF6zdR3AnxdJpYI0iHOEEe9jGQf4QAuVjIxBhyMhDjrGJispgTKSotwu64Y13TAom
M7mFBAAAOw==

------=_NextPart_000_0000_01CBDA94.2BB1D200--
