# Supplementary material for: Regulation of GacA in Pseudomonas chlororaphis Strains Shows a Niche Specificity
Source: PLoS One. 2015 Sep 17;10(9):e0137553. doi: 10.1371/journal.pone.0137553 (PMC4574860; doi:10.1371/journal.pone.0137553)
Supplement: S3 File — (ZIP) [file pone.0137553.s003.zip › MALDI-TOFMS-data/C55.mht]

From: <Saved by Windows Internet Explorer 7>
Subject: Mascot Search Results: Protein View
Date: Fri, 4 Mar 2011 11:38:38 +0800
MIME-Version: 1.0
Content-Type: multipart/related;
	type="text/html";
	boundary="----=_NextPart_000_0000_01CBDA60.B3F785D0"
X-MimeOLE: Produced By Microsoft MimeOLE V6.00.2900.2180

This is a multi-part message in MIME format.

------=_NextPart_000_0000_01CBDA60.B3F785D0
Content-Type: text/html;
	charset="utf-8"
Content-Transfer-Encoding: quoted-printable
Content-Location: http://www.matrixscience.com/cgi/protein_view.pl?file=../data/20110304/FttmrzYTe.dat&hit=1

=EF=BB=BF<!DOCTYPE HTML PUBLIC "-//W3C//DTD HTML 4.0 Transitional//EN">
<!-- 0 seconds --><!-- 0 seconds --><!-- 0 seconds =
--><HTML><HEAD><TITLE>Mascot Search Results: Protein View</TITLE>
<META http-equiv=3DContent-Type content=3D"text/html; charset=3Dutf-8">
<META content=3D"MSHTML 6.00.5730.13" name=3DGENERATOR></HEAD>
<BODY vLink=3D#0000ff aLink=3D#0000ff bgColor=3D#ffffff>
<H1><IMG height=3D31=20
src=3D"http://www.matrixscience.com/images/88x31_logo_white.gif" =
width=3D88=20
align=3Dtop border=3D0 NATURALSIZEFLAG=3D"3"> Mascot Search Results</H1>
<H3>Protein View</H3>
<FORM method=3Dpost><INPUT type=3Dhidden =
value=3D../data/20110304/FttmrzYTe.dat=20
name=3Dfile> <INPUT type=3Dhidden value=3D1 name=3Dhit> <INPUT =
type=3Dhidden value=3Dfalse=20
name=3Dshowall> <INPUT type=3Dhidden value=3D0 name=3Dave_thresh> <INPUT =
type=3Dhidden=20
value=3D0 name=3D_ignoreionsscorebelow> <INPUT type=3Dhidden =
value=3D0.05=20
name=3D_sigthreshold> <INPUT type=3Dhidden name=3Dreport> <INPUT =
type=3Dhidden value=3D1=20
name=3Ddb_idx> <INPUT type=3Dhidden value=3D32 name=3D_msresflags> =
<INPUT type=3Dhidden=20
value=3D2 name=3D_msresflags2> <INPUT type=3Dhidden value=3D0 =
name=3Dpercolate> <INPUT=20
type=3Dhidden value=3D0 name=3Dpercolate_rt> <FONT=20
face=3D"Courier New,Courier,monospace"><PRE>Match to: <B>gi|77461816</B> =
Score: <B>182</B> Expect: <B>4.7e-12</B>
<B>hypothetical protein Pfl01_5595 [Pseudomonas fluorescens Pf0-1]</B>

Nominal mass (M<SUB>r</SUB>): <B>18200</B>; Calculated pI value: =
<B>5.00</B>
NCBI BLAST search of <A =
href=3D"http://www.ncbi.nlm.nih.gov/blast/Blast.cgi?ALIGNMENTS=3D50&amp;A=
LIGNMENT_VIEW=3DPairwise&amp;AUTO_FORMAT=3DSemiauto&amp;CDD_SEARCH=3Don&a=
mp;CLIENT=3Dweb&amp;COMPOSITION_BASED_STATISTICS=3Don&amp;DATABASE=3Dnr&a=
mp;DESCRIPTIONS=3D100&amp;ENTREZ_QUERY=3D(none)&amp;EXPECT=3D10&amp;FILTE=
R=3DL&amp;FORMAT_BLOCK_ON_RESPAGE=3DNone&amp;FORMAT_OBJECT=3DAlignment&am=
p;FORMAT_TYPE=3DHTML&amp;GAPCOSTS=3D11+1&amp;I_THRESH=3D0.001&amp;LAYOUT=3D=
TwoWindows&amp;MATRIX_NAME=3DBLOSUM62&amp;NCBI_GI=3Don&amp;PAGE=3DProtein=
s&amp;PROGRAM=3Dblastp&amp;QUERY=3DMAKEGSVAPKERINVTFKPATGGAQEEIELPLKLLAIG=
DYTHRKDDRKIEDRKPISIDKMTFDEVLAKQELGLTLSVPNRLQEDGEADELAVQLRVNSMKDFNPASLVEQV=
PELKKLMELRDALVALKGPLGNAPAFRKAIEGVLADDESRGRVLGELGLNAAAPDA&amp;SERVICE=3Dpl=
ain&amp;SET_DEFAULTS.x=3D9&amp;SET_DEFAULTS.y=3D5&amp;SHOW_OVERVIEW=3Don&=
amp;WORD_SIZE=3D3&amp;END_OF_HTTPGET=3DYes" =
target=3D_blank>gi|77461816</A> against nr
Unformatted <A =
href=3D"http://www.matrixscience.com/cgi/getseq.pl?NCBInr+gi%7c77461816+s=
eq" target=3D_blank>sequence string</A> for pasting into other =
applications

Taxonomy: <A =
href=3D"http://www.ncbi.nlm.nih.gov/Taxonomy/Browser/wwwtax.cgi?lvl=3D0&a=
mp;id=3D205922" target=3D_blank>Pseudomonas fluorescens Pf0-1</A>
Links to retrieve other entries containing this sequence from NCBI =
Entrez:
<A =
href=3D"http://www.ncbi.nlm.nih.gov/entrez/query.fcgi?cmd=3Dsearch&amp;db=
=3Dprotein&amp;doptcmdl=3Dgenpept&amp;tool=3Dmascot&amp;term=3D77385819" =
target=3D_blank>gi|77385819</A> from <A =
href=3D"http://www.ncbi.nlm.nih.gov/Taxonomy/Browser/wwwtax.cgi?lvl=3D0&a=
mp;id=3D205922" target=3D_blank>Pseudomonas fluorescens Pf0-1</A>

Fixed modifications: Carbamidomethyl (C)
Variable modifications: Oxidation (M)
Cleavage by Trypsin: cuts C-term side of KR unless next residue is P
Number of mass values searched: <B>32</B>
Number of mass values matched: <B>13</B>
Sequence Coverage: <B>58%</B>

Matched peptides shown in <B><FONT color=3D#ff0000>Bold Red</FONT></B>

     <B>1</B> MAKEGSVAPK <B><FONT color=3D#ff0000>ERINVTFKPA TGGAQEEIEL =
PLK</FONT></B>LLAIGDY THRKDDRKIE=20
<B>    51</B> DR<B><FONT color=3D#ff0000>KPISIDKM TFDEVLAK</FONT></B>QE =
LGLTLSVPNR LQEDGEADEL AVQLR<B><FONT color=3D#ff0000>VNSMK </FONT></B>
<B>   101<FONT color=3D#ff0000> DFNPASLVEQ VPELKKLMEL RDALVALKGP =
LGNAPAFRKA IEGVLADDES </FONT></B>
<B>   151<FONT color=3D#ff0000> RGR</FONT></B>VLGELGL NAAAPDA
</PRE></FONT>
<P><INPUT onclick=3D"this.form.showall.value=3D'true'; return true" =
type=3Dsubmit value=3D"Show predicted peptides also">=20

<P><INPUT type=3Dsubmit value=3D"Sort Peptides By">&nbsp; <INPUT =
type=3Dradio CHECKED=20
value=3Dstartup name=3Dsort>Residue Number&nbsp; <INPUT type=3Dradio =
value=3Dmassup=20
name=3Dsort>Increasing Mass&nbsp; <INPUT type=3Dradio value=3Dmassdown=20
name=3Dsort>Decreasing Mass&nbsp; <FONT face=3D"Courier =
New,Courier,monospace"><PRE><B> Start - End     Observed    Mr(expt)   =
Mr(calc)     Delta   Miss Sequence</B>
<B><FONT color=3D#ff0000>    11 - 33     2540.5239  2539.5167  2539.3646 =
    0.1521     1  K.ERINVTFKPATGGAQEEIELPLK.L </FONT></B>=20
<B><FONT color=3D#ff0000>    13 - 33     2255.4011  2254.3939  2254.2209 =
    0.1730     0  R.INVTFKPATGGAQEEIELPLK.L </FONT></B>=20
<B><FONT color=3D#ff0000>    53 - 68     1851.0951  1850.0878  1849.9859 =
    0.1019     1  R.KPISIDKMTFDEVLAK.Q </FONT></B> Oxidation (M)=20
<B><FONT color=3D#ff0000>    60 - 68     1069.5448  1068.5376  1068.5161 =
    0.0214     0  K.MTFDEVLAK.Q </FONT></B> Oxidation (M)=20
<B><FONT color=3D#ff0000>    96 - 115    2261.3087  2260.3014  2260.1409 =
    0.1605     1  R.VNSMKDFNPASLVEQVPELK.K </FONT></B> Oxidation (M)=20
<B><FONT color=3D#ff0000>   101 - 115    1685.9810  1684.9737  1684.8672 =
    0.1066     0  K.DFNPASLVEQVPELK.K </FONT></B>=20
<B><FONT color=3D#ff0000>   101 - 116    1814.0740  1813.0667  1812.9621 =
    0.1046     1  K.DFNPASLVEQVPELKK.L </FONT></B>=20
<B><FONT color=3D#ff0000>   116 - 121     805.4499   804.4426   804.4527 =
   -0.0101     1  K.KLMELR.D </FONT></B> Oxidation (M)=20
<B><FONT color=3D#ff0000>   122 - 138    1710.0429  1709.0356  1708.9624 =
    0.0732     1  R.DALVALKGPLGNAPAFR.K </FONT></B>=20
<B><FONT color=3D#ff0000>   129 - 138     999.5548   998.5475   998.5298 =
    0.0177     0  K.GPLGNAPAFR.K </FONT></B>=20
<B><FONT color=3D#ff0000>   139 - 151    1402.7694  1401.7622  1401.7099 =
    0.0522     1  R.KAIEGVLADDESR.G </FONT></B>=20
<B><FONT color=3D#ff0000>   140 - 151    1274.6599  1273.6526  1273.6150 =
    0.0376     0  K.AIEGVLADDESR.G </FONT></B>=20
<B><FONT color=3D#ff0000>   140 - 153    1487.8118  1486.8045  1486.7376 =
    0.0669     1  K.AIEGVLADDESRGR.V </FONT></B>=20

<B>No match to: </B>861.0490, 1021.5182, 1149.6590, 1171.6210, =
1339.7621, 1356.7982, 1378.7466, 1460.7827, 1660.5754, 1690.9785, =
1707.9312, 1836.0355, 2211.2609, 2239.2530, 2277.3401, 2283.3332, =
2299.3258, 2389.3855, 2798.6184
<P><IMG height=3D150 alt=3D"Error Distribution" =
src=3D"http://www.matrixscience.com/cgi/mass_error.pl?mass_error_32275843=
75066282" width=3D450><IMG height=3D150 alt=3D"Error Distribution (ppm)" =
src=3D"http://www.matrixscience.com/cgi/mass_error.pl?mass_error_ppm_1515=
023543434907" width=3D450>
</FORM><HR>
LOCUS       YP_351323                167 aa            linear   BCT =
24-MAY-2010
DEFINITION  hypothetical protein Pfl01_5595 [Pseudomonas fluorescens =
Pf0-1].
ACCESSION   YP_351323
VERSION     YP_351323.1  GI:77461816
DBLINK      Project: <A =
href=3D"http://eutils.ncbi.nlm.nih.gov/entrez/eutils/%22http://eutils.ncb=
i.nlm.nih.gov:80/genomeprj/57591%22">57591</A>
DBSOURCE    REFSEQ: accession <A =
href=3D"http://eutils.ncbi.nlm.nih.gov/entrez/eutils/%22http://eutils.ncb=
i.nlm.nih.gov:80/nuccore/255961261%22">NC_007492.2</A>
KEYWORDS    .
SOURCE      Pseudomonas fluorescens Pf0-1
  ORGANISM  <A =
href=3D'http://eutils.ncbi.nlm.nih.gov/entrez/eutils/%22http://eutils.ncb=
i.nlm.nih.gov:80/Taxonomy/Browser/wwwtax.cgi?id=3D205922"'>Pseudomonas =
fluorescens Pf0-1</A>
            Bacteria; Proteobacteria; Gammaproteobacteria; =
Pseudomonadales;
            Pseudomonadaceae; Pseudomonas.
REFERENCE   1  (residues 1 to 167)
  AUTHORS   Silby,M.W., Cerdeno-Tarraga,A.M., Vernikos,G.S., =
Giddens,S.R.,
            Jackson,R.W., Preston,G.M., Zhang,X.X., Moon,C.D., =
Gehrig,S.M.,
            Godfrey,S.A., Knight,C.G., Malone,J.G., Robinson,Z., =
Spiers,A.J.,
            Harris,S., Challis,G.L., Yaxley,A.M., Harris,D., Seeger,K.,
            Murphy,L., Rutter,S., Squares,R., Quail,M.A., Saunders,E.,
            Mavromatis,K., Brettin,T.S., Bentley,S.D., Hothersall,J.,
            Stephens,E., Thomas,C.M., Parkhill,J., Levy,S.B., =
Rainey,P.B. and
            Thomson,N.R.
  TITLE     Genomic and genetic analyses of diversity and plant =
interactions of
            Pseudomonas fluorescens
  JOURNAL   Genome Biol. 10 (5), R51 (2009)
   PUBMED   <A =
href=3D"http://eutils.ncbi.nlm.nih.gov/entrez/eutils/%22http://eutils.ncb=
i.nlm.nih.gov:80/pubmed/19432983%22">19432983</A>
REFERENCE   2  (residues 1 to 167)
  AUTHORS   Copeland,A., Lucas,S., Lapidus,A., Barry,K., Detter,J.C.,
            Glavina,T., Hammon,N., Israni,S., Pitluck,S., Saunders,E.H.,
            Schmutz,J., Larimer,F., Land,M., Kyripides,N., Anderson,I. =
and
            Richardson,P.
  CONSRTM   US DOE Joint Genome Institute
  TITLE     Complete sequence of Pseudomonas fluorescens PfO-1
  JOURNAL   Unpublished
REFERENCE   3  (residues 1 to 167)
  CONSRTM   NCBI Genome Project
  TITLE     Direct Submission
  JOURNAL   Submitted (11-OCT-2005) National Center for Biotechnology
            Information, NIH, Bethesda, MD 20894, USA
REFERENCE   4  (residues 1 to 167)
  AUTHORS   Copeland,A., Lucas,S., Lapidus,A., Barry,K., Detter,J.C.,
            Glavina,T., Hammon,N., Israni,S., Pitluck,S., Saunders,E.H.,
            Schmutz,J., Larimer,F., Land,M., Anderson,I. and =
Richardson,P.
  CONSRTM   US DOE Joint Genome Institute
  TITLE     Direct Submission
  JOURNAL   Submitted (08-AUG-2005) US DOE Joint Genome Institute, 2800
            Mitchell Drive B100, Walnut Creek, CA 94598-1698, USA
<A name=3Dcomment_77461816></A>COMMENT     PROVISIONAL <A =
href=3D"http://eutils.ncbi.nlm.nih.gov/entrez/eutils/%22http://eutils.ncb=
i.nlm.nih.gov:80/RefSeq/%22">REFSEQ</A>: This record has not yet been =
subject to final
            NCBI review. The reference sequence was derived from <A =
href=3D"http://eutils.ncbi.nlm.nih.gov/entrez/eutils/%22http://eutils.ncb=
i.nlm.nih.gov:80/protein/ABA77332%22">ABA77332</A>.
            Method: conceptual translation.
<A name=3Dfeature_77461816></A>FEATURES             Location/Qualifiers
     source          1..167
                     /organism=3D"Pseudomonas fluorescens Pf0-1"
                     /strain=3D"Pf0-1"
                     /db_xref=3D"taxon:<A =
href=3D'http://eutils.ncbi.nlm.nih.gov/entrez/eutils/%22http://eutils.ncb=
i.nlm.nih.gov:80/Taxonomy/Browser/wwwtax.cgi?id=3D205922"'>205922</A>"
     <A =
href=3D'http://eutils.ncbi.nlm.nih.gov/entrez/eutils/%22http://eutils.ncb=
i.nlm.nih.gov:80/protein/77461816?from=3D1&amp;to=3D167&amp;report=3Dgpwi=
thparts"'>Protein</A>         1..167
                     /product=3D"hypothetical protein"
                     /calculated_mol_wt=3D18080
     <A =
href=3D'http://eutils.ncbi.nlm.nih.gov/entrez/eutils/%22http://eutils.ncb=
i.nlm.nih.gov:80/protein/77461816?from=3D4&amp;to=3D160&amp;report=3Dgpwi=
thparts"'>Region</A>          4..160
                     /region_name=3D"DUF770"
                     /note=3D"Protein of unknown function (DUF770); =
cl01402"
                     /db_xref=3D"CDD:<A =
href=3D'http://eutils.ncbi.nlm.nih.gov/entrez/eutils/%22http://eutils.ncb=
i.nlm.nih.gov:80/Structure/cdd/cddsrv.cgi?uid=3D154380"'>154380</A>"
     <A =
href=3D'http://eutils.ncbi.nlm.nih.gov/entrez/eutils/%22http://eutils.ncb=
i.nlm.nih.gov:80/nuccore/255961261?from=3D6266469&amp;to=3D6266972&amp;re=
port=3Dgbwithparts"'>CDS</A>             1..167
                     /locus_tag=3D"Pfl01_5595"
                     =
/coded_by=3D"complement(NC_007492.2:6266469..6266972)"
                     /inference=3D"non-experimental evidence, no =
additional
                     details recorded"
                     /transl_table=3D<A =
href=3D'http://eutils.ncbi.nlm.nih.gov/entrez/eutils/%22http://eutils.ncb=
i.nlm.nih.gov:80/Taxonomy/Utils/wprintgc.cgi?mode=3Dc#SG11"'>11</A>
                     /db_xref=3D"InterPro:<A =
href=3D'http://eutils.ncbi.nlm.nih.gov/entrez/eutils/%22http://www.ebi.ac=
.uk/interpro/ISearch?mode=3Dipr&amp;query=3DIPR008312"'>IPR008312</A>"
                     /db_xref=3D"GeneID:<A =
href=3D'http://eutils.ncbi.nlm.nih.gov/entrez/eutils/%22http://eutils.ncb=
i.nlm.nih.gov:80/sites/entrez?db=3Dgene&amp;cmd=3DRetrieve&amp;dopt=3Dful=
l_report&amp;list_uids=3D3713511"'>3713511</A>"

</PRE></FONT>
<P>
<TABLE cellSpacing=3D2 cellPadding=3D1 width=3D"100%" border=3D2>
  <TBODY>
  <TR>
    <TD noWrap align=3Dmiddle><B>Mascot:</B>&nbsp; <A=20
      =
href=3D"http://www.matrixscience.com/">http://www.matrixscience.com/</A> =

  </TD></TR></TBODY></TABLE></P></BODY></HTML>

------=_NextPart_000_0000_01CBDA60.B3F785D0
Content-Type: image/gif
Content-Transfer-Encoding: base64
Content-Location: http://www.matrixscience.com/images/88x31_logo_white.gif

R0lGODlhWAAfANX/AMDAwP/v7//f3//Pz/+/v/+vr/+fn/+Pj/9/f/9wcP9gYP9QUP9AQP8wMP8g
IP8QEP8AAO/v/+/v79/f/9/f38/P/8/Pz7+//7+/v6+v/6+vr5+f/5+fn4+P/4+Pj39//39/f3Bw
/3BwcGBg/2BgYFBQ/1BQUEBA/0BAQDAw/zAwMCAg/yAgIBAQ/xAQEAAA/wAAAAAAAAAAAAAAAAAA
AAAAAAAAAAAAAAAAAAAAAAAAAAAAAAAAAAAAAAAAAAAAACH5BAEAAAAALAAAAABYAB8AQAb/QIBw
SCwaj8ikcslsEl0wTDHz+bxOgMrp8mpFiJFThfsyjl4j82tVLaVGk+Hq1TF2ut8jCkYRSkgcToKD
hIQUKiBCHnxEAghDBA8QQg4QBEQBQwyWQ5ICAAsBAZcACKQJEAsMQgQQk5hCAhAPlAACn0MkUYMS
HCIaABMfJychRSPEH0YbWEMXJyUhxCPSJQAb0icjH8gfeRvIxRnXxCfeGcQlFwAWIn1HLC7vQhtl
AFZ1ES0v6/QrRGSIWPlXpF6LISWuVNgA4EyaIRta9Jvw4kUcInsCDZEARcqQBQ6I0AJQAEIDIgQU
xJo1pOQqIQFUCmFQyYAQAzZBQXikqYAQ/wQQZAIgkFPIHmCFkipdyrSp06eDSLiQUDBhM3JrjFSY
Y++aMgAnXnwdUUFIwodgX1gTso/hkAgVK0w4Ma4IBxZHQMDACzCNlRJiKFokEu5EiopFrFwdYiWF
EC5rhYQ1BqbEhsN1inCE4YGIBBAo5kEdrRS0EQkwEhEp0AABAgYGeA6liUBBAgOXFDDYvUDA7t+/
LxHYzTPAb1wHHCxAsMBAgtnAf2cawsGFhSIUYOwiAtSVgwFCDphM4mmlpQQhiSgQMMBVAAEyNx1A
UtJBgQVCh2DQjoRE5yEOODDdAA+AV0oqMClgoAIQzDcTJwAE8Fp4zwEIwXQANABBTillEv9AeREu
px8LGpFm4okopqjiiiyOxoEKHg2xz2Jn8KPVPkSYA0AGeDT0EI8v5HEYWiG84BhEiAEQARueoXDd
EYv8R0QKij2GzAtuvVUCkIwJUUFFF30l2EVf2nhNVkWEBVhZRnDASBH7wUBVjhEoFkYEZ3w1BFkA
BESEYGy+1dYFH6wQaJ89HgMmlDC4cIQIMJBQRAlxWNHCOEWi5ZUzSQqhzwt1ETGHW1UKMSYRFaRQ
1h1HErEIX3ZZl2NFjo2QRglcpZBBBIehIcQIuQpzwj4tnHDRXMSKseMaHzxT0QppZNArFh/0ukI/
RqlQhAkmiNbitwBIoMKTG71ZxC1JEIDsYYqjJEUBCSB4q5dqQrSHS3s5GRDUEAmMpFNRlZBigL/i
PTCggBFqCLBMAcwyHQInDWFBpEfooi0RmzBAyiMfQhieTwdW+C8ABxCA7lAIoLKAEKGQBEF6H1n4
SSjqDpHddkS4KakRBWzCEgDyIaHvyj8FVcADRdkiU00JgNcwBLgYsQkC+pJChF4oHDFxEQnIBnTE
AauXSXswDy2ETwl8YtwQ7TVY78uNyMQgT5e0LMTEUua1swAF9MybgT8FiN8n8Emi8QALuLJAAgxI
ou4mD8h2QH4BLPBAA8tlMpwrtvmcCQgieDAnuKQXEgQAOw==

------=_NextPart_000_0000_01CBDA60.B3F785D0
Content-Type: application/octet-stream
Content-Transfer-Encoding: base64
Content-Location: http://www.matrixscience.com/cgi/mass_error.pl?mass_error_3227584375066282

R0lGODlhwgGWAMIAAP///wAAAP8AAADMAAAA/wAAAAAAAAAAACH5BAEAAAAALAAAAADCAZYAAAP+
CLrc/jDKSau9OOvNu/9gKI5kaZ5oqq5s675wLM90bd94ru987//AoHBILBqPyKRyyWw6n9CodEqt
Wq/YrHbL7Xq/4LB4TC6bz+i0es1uu9/wuHxOr9vv+Lx+z+/7/4CBgoOEhYaHiImKi4yNjhAEkQSP
lJUxk5aZmieYm54XAqGfC52jphChAp+SpaeuC6mnra+0rrO1uJ63ubyVu72ZsWUBxAE0rMCnwmPG
C83HyabLYc/OGdUPz8XED7/R32jG2AzcCuMN3uDqJtM92tkA2sWQ6/Us7Sjb5xDv/NbmAFgJjMQA
GSlJBREeJLiwlEEFDwMqhDhRIkOKFy06rBj+sSPHjxk9hgS5caTJkigTnlSZsiHLly5jYmw5E2ZN
mRptploZQlw8DP3gOTiXzp5RIj5/Wgg6VCi6o1CXJN3nr1o5gFiVPo3KNcnVC9jK6TP3tWDXs3Mi
ol2rQx/VFkXZym0x7u2KuHPz5msKTa9fGHVr4P1L+IPbsnArFl6sZTDjx0scQ54cIXBfypg5WLUh
ObNnsohdqP1Mukjn0qgvp1794zTr1yhGw56tWi8+2ibs2jVL+HYG37STZttNqjBwUKIYHPfM1Bpx
iLgdtFve9XmD5uQiDBRoMydOkTS93xwvvjz47ue/k0S/Xj1P8jvZvzffnnx6+/Xpz7+v3zX+Xw3Y
/VOBf9HJZd11Av5HAYEFsnVgdlZtZgGDDZ7l1jXXNTPWghV2mIJsHj62DWchZibhDBSWaNSJMqSo
Yj0sXvIiZSO2qNiMOGbgYo7fPBjbZNSx5uOPkAW52pCcAJmch0iKACIjRvLY04YoahKllFLsmMeV
WHrQJAladonLl2CK6ReZIDxpZnUd6OZMjVutaSCVFQjXlIYThGkGl3K6k6CA4szTzSB89kmCZXX+
mZVwRBG6pKEy4JkVBQE2Z8x2/GWan6b7beppp6CGx6mon5Iaqnymporqqu6p2ioIkmpFqaJahTUo
pGzWCpSsV01Fq564ZnLYg2GxKKgDwAb+S5maypaYLBKFNtvGs0dEK+0a1Bph7bVpZMutX8x+W6C3
4oJb7ozkYrDtuY6ki5wq7OIS7gjLrRvvIu7ae+8qL+i77ybu/stVwALbM2/BK45AMMKO2OnBwgwv
EqAGEEecyMQ6WowWxhJgWiqr+J366sghu1oyyP2hPKrKH5Ocsssrw9xyDRxfULHGhzjcwc04G4Jm
cT2v5m/QUUUyNNFRHY00VDwv/UrTTssSdWYeV2311VhnrfXWXHft9ddghy322GSXbfbZmE5xmmts
c7C223Bv0DbFcdMt99142613xlnmzffeGLztd+B1/0344DYXnjjiEyq+eBSCA/644ZP+Hy5544xz
mLnml3NOeeWgYw755nk6Lrrln5+O+uqqhz6g6Z6z3vrsr/fdeeyu41777aWT3rHv2sGu+/DE9877
71Mnr/zyzANja3bQbyHPsc9rcays2P88hKBUVr/HV4zqqn0Qvd7pnPX/hP/O+D+sbz5A7IMRPvzn
T1oFo9zXjz0W6usfPxCBEov/+hCU/tnPCgUUH63utygFHhCBDXTfA+2QQAnuj4Hv+0nNoFDBAaIv
g/P7HqAceEEqnMOAJZTCiVD4Px7sg4UEhNAAW+inBmpQf1cIjAV1ZkIEYQWFeeieDxc4hQ1dz3s5
hBMSabgDI4JviM2LohSnSMUqWvH+iljMog8GwMUBKMCLX/wiF28ARgB0UYsp2OCu4nE9KHKgjF4c
oxwXUEYZjNGMdETjCbgRGs2M0B8egCMe44jHCZxxkGCMIxzvqMgIELKQkGRAIxEpxkjq8Xwa6pUm
qbJC0LgxA4IkZCLr2IBQJtKMpzRlGB1wSkiSspKUHKQsLylDW+0QkDZM0Je62MpIvlKMZySlMPP4
S0muEpV3LCUxl/lIWtqwRuB7SyfZ+MQONFOQxmSlMrOZxzAWk4683KY4rynLb2bxln/iZPRCmMIK
tDKU3RTnMefpSks6Up6STGUqZ+lMB/LRg06RYPkCucxVHvIBhxxmKRlpgVF+c5IcEI2nM/vxT2q+
yU3UlIdSmNgEhfazHh79qBYSAAA7

------=_NextPart_000_0000_01CBDA60.B3F785D0
Content-Type: application/octet-stream
Content-Transfer-Encoding: base64
Content-Location: http://www.matrixscience.com/cgi/mass_error.pl?mass_error_ppm_1515023543434907

R0lGODlhwgGWAMIAAP///wAAAP8AAADMAAAA/wAAAAAAAAAAACH5BAEAAAAALAAAAADCAZYAAAP+
CLrc/jDKSau9OOvNu/9gKI5kaZ5oqq5s675wLM90bd94ru987//AoHBILBqPyKRyyWw6n9CodEqt
Wq/YrHbL7Xq/4LB4TC6bz+i0es1uu9/wuHxOr9vv+Lx+z+/7/4CBgoOEhYaHiImKi4yNjhAEkQSP
lJUTAZiYAJmaGpOWoKENAZsfn6KoFwKrZ5wcpJuZHKeptRKrAmawCrsYsLu9F7S2xA24ZcGlvg/J
D5LPzwzRC9MK1QDX2ZLS29Td1t/Y4dqR3OXe5+Dp4uvktO7m7+Pz7fTy9fj3+vH86Pv+/dT9ExiQ
3UCDBa/VaNaMwrBiEAH1ArbhYcSLulxdCCb+qyLGi8eQ6bD4EVVIZB1jKCyZ6uSYhjJIspyZhVOn
GTJp6jyUc6dPKBpp9PxJVMnEmOGKKm1yVOjSDC6f2vhlY6jUBVGvyrCZEoZVrVm1jvkqtqyDsCaC
ek1qtu0EtCSa4nS7Ai4ouyLkxqSrAi9fXoBrkP0LlRXhCFxvej3swi9jFisfm3AsGXLlvob5JoPp
wOYCzhMGXx5tQS+Fzco8kV49Qm0FjRRVs549g2Ls0NCgJbS3O1/vg/AACic4HGHx4MSTG1eOfLnz
5tB5H5fOnPpz69F96yB1G4No2uBbpwYNKbx5FrG5zzrPPkVX8hG+C6Lc3kzkRvTrn5EfKP/+CP/6
VbUagObBZxlpBIJn4IEBBrggCvc1WGAO/El4GFeCDZKghW5U6MaGHG7X1V7zZRaiUQw8KEKEJ5Jm
2mItTvhZhjEWOKJKNeaogoc6aqUihGiA2OMSP5bAohdCDplEkbx04plsZiSpJBJF2mbKlC4+mQF3
N1rAI5YuBpaad2COxuSYMzqUW3bAYeemdtXBeZ2cbP5m53R0vtlmnnzu6eedcf6J55diatBQkYSW
qROTHKWZQaKK0lQlbIqRGSljGDrFg5SXEnOkDJx2qktnNLaAV6iikkFVoTg2ZmKqiKyKJoymvgqr
IbKeCQKkt9qSmK6zsNVrpLwO216xxp7+h2yy4S3L7GqfPlujs9JCW62i1F57WbbaHhZttxZyC+5F
wEoz7mXqhSDuub466sG67KbSnTBr6gnonIIGem+dg+5rb78A6xswvv72WXC+BA9cm7sdwBuvKPOu
9/CFs0o8MWHlUnNxiN9u3KzHJzoM8lIij1xUySbr1HHKpKHMMk2ovgyWrTLTFnPNUrmMc0T19uzz
z0AHLfTQRBdt9NFIJ6300kw37fTTUE8hH39UW2wplI9affXWXAujtZdfg+3R2FFMHXYFVWPdtdhq
e90221mTvTbaZztUtxJmyz233W/TrbfbfYd2twRpxx244H/D/UTehxM+eHmJ+914fJH+8z055IZn
vjfilxvBuOaAgy656KNv7njnDhROOuers2465TvHLvvstJfVaIqjdAFMULdr8V7uuG/RkZa976FY
uqVY6XvEyCN/RXrjRZ9xEMrjXn0ezc9Y/fQ/ND+89gxjkf32usfiJPis4nHb+OFXsb707bsvJvvp
W5Er/PXb8T75vjODf8VU2B/6ADgFhvyPe2IQIGAiJj9S8U98wUveABHog0MdsA9HIR8Fu+coqlzP
fg6cIAGj0DsPDhB7vANe/ApIKdNssAfEU2H+WDi848mwdjjMoQ53yMMe+vCHQNzCAIY4AAUU0YhG
HOINjggAIgYRPSvcwC+6NMMLMLH8iErM4gKYKAMlNnGLT1SBJirlgfdBAFhX/CIWvzgBJ6rxiFi8
ohfjGIE1svGODKDjG5OIxzCGcIq7CyRiIgjIG2YgjWuEIxcbgEg4NtGRjUSiAxx5x0XycY9qzKQf
/ec8CS4wfnIpnq6ISEk8WjKJTlykKsF4yjxK8pFeZCQrZ2nHTaoQkFNMEWdC2SQbdqCWaXTlJGUp
TDAisZVbJCUxlwnMTCIzjA9EE0x42Z1RShKRxlzmK7dZyT7WUZt5hCQkNWlLQipjjCI8YwfPyUAM
YPOasZzkHMEJS25+s54Q0KM+s1nO+TWJnYKUAC4/k64XPmGV/XwKQhPahQQAADs=

------=_NextPart_000_0000_01CBDA60.B3F785D0--
