# Supplementary material for: Regulation of GacA in Pseudomonas chlororaphis Strains Shows a Niche Specificity
Source: PLoS One. 2015 Sep 17;10(9):e0137553. doi: 10.1371/journal.pone.0137553 (PMC4574860; doi:10.1371/journal.pone.0137553)
Supplement: S3 File — (ZIP) [file pone.0137553.s003.zip › MALDI-TOFMS-data/C56.mht]

From: <Saved by Windows Internet Explorer 7>
Subject: Mascot Search Results: Protein View
Date: Fri, 4 Mar 2011 11:42:00 +0800
MIME-Version: 1.0
Content-Type: multipart/related;
	type="text/html";
	boundary="----=_NextPart_000_0000_01CBDA61.2C8B7150"
X-MimeOLE: Produced By Microsoft MimeOLE V6.00.2900.2180

This is a multi-part message in MIME format.

------=_NextPart_000_0000_01CBDA61.2C8B7150
Content-Type: text/html;
	charset="utf-8"
Content-Transfer-Encoding: quoted-printable
Content-Location: http://www.matrixscience.com/cgi/protein_view.pl?file=../data/20110304/FttmrzYOe.dat&hit=1

=EF=BB=BF<!DOCTYPE HTML PUBLIC "-//W3C//DTD HTML 4.0 Transitional//EN">
<!-- 0 seconds --><!-- 0 seconds --><!-- 0 seconds =
--><HTML><HEAD><TITLE>Mascot Search Results: Protein View</TITLE>
<META http-equiv=3DContent-Type content=3D"text/html; charset=3Dutf-8">
<META content=3D"MSHTML 6.00.5730.13" name=3DGENERATOR></HEAD>
<BODY vLink=3D#0000ff aLink=3D#0000ff bgColor=3D#ffffff>
<H1><IMG height=3D31=20
src=3D"http://www.matrixscience.com/images/88x31_logo_white.gif" =
width=3D88=20
align=3Dtop border=3D0 NATURALSIZEFLAG=3D"3"> Mascot Search Results</H1>
<H3>Protein View</H3>
<FORM method=3Dpost><INPUT type=3Dhidden =
value=3D../data/20110304/FttmrzYOe.dat=20
name=3Dfile> <INPUT type=3Dhidden value=3D1 name=3Dhit> <INPUT =
type=3Dhidden value=3Dfalse=20
name=3Dshowall> <INPUT type=3Dhidden value=3D0 name=3Dave_thresh> <INPUT =
type=3Dhidden=20
value=3D0 name=3D_ignoreionsscorebelow> <INPUT type=3Dhidden =
value=3D0.05=20
name=3D_sigthreshold> <INPUT type=3Dhidden name=3Dreport> <INPUT =
type=3Dhidden value=3D1=20
name=3Ddb_idx> <INPUT type=3Dhidden value=3D32 name=3D_msresflags> =
<INPUT type=3Dhidden=20
value=3D2 name=3D_msresflags2> <INPUT type=3Dhidden value=3D0 =
name=3Dpercolate> <INPUT=20
type=3Dhidden value=3D0 name=3Dpercolate_rt> <FONT=20
face=3D"Courier New,Courier,monospace"><PRE>Match to: =
<B>gi|116328992</B> Score: <B>82</B> Expect: <B>0.053</B>
<B>exodeoxyribonuclease V, gamma subunit [Leptospira borgpetersenii =
serovar Hardjo-bovis L550]</B>

Nominal mass (M<SUB>r</SUB>): <B>131869</B>; Calculated pI value: =
<B>6.54</B>
NCBI BLAST search of <A =
href=3D"http://www.ncbi.nlm.nih.gov/blast/Blast.cgi?ALIGNMENTS=3D50&amp;A=
LIGNMENT_VIEW=3DPairwise&amp;AUTO_FORMAT=3DSemiauto&amp;CDD_SEARCH=3Don&a=
mp;CLIENT=3Dweb&amp;COMPOSITION_BASED_STATISTICS=3Don&amp;DATABASE=3Dnr&a=
mp;DESCRIPTIONS=3D100&amp;ENTREZ_QUERY=3D(none)&amp;EXPECT=3D10&amp;FILTE=
R=3DL&amp;FORMAT_BLOCK_ON_RESPAGE=3DNone&amp;FORMAT_OBJECT=3DAlignment&am=
p;FORMAT_TYPE=3DHTML&amp;GAPCOSTS=3D11+1&amp;I_THRESH=3D0.001&amp;LAYOUT=3D=
TwoWindows&amp;MATRIX_NAME=3DBLOSUM62&amp;NCBI_GI=3Don&amp;PAGE=3DProtein=
s&amp;PROGRAM=3Dblastp&amp;QUERY=3DMSITHITSLSLEDMAVELSRNILEERKNSPLHSPVIVV=
PSTNMKLWLNLNLSRFSGLSANLRFLYLEKALEEYFHLRANLDYDPFQRAFPSREATQRKILTFLIENVNSKE=
TIFLRSFLENITRAFSLSAKLTSLYKDYELNRSSWIQSWAKEKGIDIPMISRRPSPFPQEDEYYRFQKVLYQK=
VFLNSKEPNTLVQFFLKEIQKDKTHSPRNFPSLHLFCLSNLADTYLGILESLSQKDKLPIYLYQFHTGYVSNA=
NNSLGPERWSDSQTHIALRTASVPGIIFKNLESVHTYPKKLATLRNILKGNQNCDNLQDLSQDASVRFWNAPS=
PYREMESAANDILYRINQDHRLTYLDFAILVTDMRVYRPAVEWVFDGGILLQTKADADPIRKKIPYSLTDIKA=
NEASLLYRGLMDFWEICSGNSIDKRSLLKFLRNPLLHSNIRSNSESLSILEKLIDTSGVQYEESGREKDSFQI=
SNGLKRIRLSSILSQETAWTKYKIAPIFLESDEHSFLLTNFWETVLKAKNDILSFSEGKTIRWTPDYLKTVRA=
SLEELFEFPGKYEQEGKLFQNWSESLLEWEGIRLHNKEEGISLLKFVTEQTFDQIPYRKGAYLTGGVTISLLQ=
PMRPLPFKHIYILGLGEGKFPGSNDRSQLNLRKDFREEWDISHREIQESLLWETIHSAKESLTLSYVGKNLQE=
DKTFEPCSHLFEIMESLQIKKAVELPLHSYSIKYKHTSEELKQGLVSYDFGRVWVNGNRNDYTILDRFQNPKE=
LAKTSSTPLSSGIDVKELSQFLSDPLDTYLKRKLGMYLEEEESSDYEKEIFDLDAIAETSILRKVHALMVPDL=
VSKESWSWDREKILQVLSPILEMERSSAKFPRSVFGKIQETDLVRYLVTTSENLFEWKPIFQGGTYYPYLSLG=
DTGLSDSICKKMPELKVPLESGRFSIKGEWEHVIEKDGNLYWLFSKSLEEKPSEDYLGYKDYWRTMSFPFLTG=
VAFASSNENFKVYSFKPRPSEESKKKNTLTLEYRIGSPSIGIEYLAKILMEYLKTEPVFFPRKAFLNYYLKNI=
QGDSKNKTLDDVFDDESAWIRFLKEELNEVKSGLSSLVKLYPKTPNLILQSRIQWAKNFYKPFLDWRKDDL&a=
mp;SERVICE=3Dplain&amp;SET_DEFAULTS.x=3D9&amp;SET_DEFAULTS.y=3D5&amp;SHOW=
_OVERVIEW=3Don&amp;WORD_SIZE=3D3&amp;END_OF_HTTPGET=3DYes" =
target=3D_blank>gi|116328992</A> against nr
Unformatted <A =
href=3D"http://www.matrixscience.com/cgi/getseq.pl?NCBInr+gi%7c116328992+=
seq" target=3D_blank>sequence string</A> for pasting into other =
applications

Taxonomy: <A =
href=3D"http://www.ncbi.nlm.nih.gov/Taxonomy/Browser/wwwtax.cgi?lvl=3D0&a=
mp;id=3D355276" target=3D_blank>Leptospira borgpetersenii serovar =
Hardjo-bovis L550</A>
Links to retrieve other entries containing this sequence from NCBI =
Entrez:
<A =
href=3D"http://www.ncbi.nlm.nih.gov/entrez/query.fcgi?cmd=3Dsearch&amp;db=
=3Dprotein&amp;doptcmdl=3Dgenpept&amp;tool=3Dmascot&amp;term=3D116330400"=
 target=3D_blank>gi|116330400</A> from <A =
href=3D"http://www.ncbi.nlm.nih.gov/Taxonomy/Browser/wwwtax.cgi?lvl=3D0&a=
mp;id=3D355277" target=3D_blank>Leptospira borgpetersenii serovar =
Hardjo-bovis JB197</A>
<A =
href=3D"http://www.ncbi.nlm.nih.gov/entrez/query.fcgi?cmd=3Dsearch&amp;db=
=3Dprotein&amp;doptcmdl=3Dgenpept&amp;tool=3Dmascot&amp;term=3D116121736"=
 target=3D_blank>gi|116121736</A> from <A =
href=3D"http://www.ncbi.nlm.nih.gov/Taxonomy/Browser/wwwtax.cgi?lvl=3D0&a=
mp;id=3D355276" target=3D_blank>Leptospira borgpetersenii serovar =
Hardjo-bovis L550</A>
<A =
href=3D"http://www.ncbi.nlm.nih.gov/entrez/query.fcgi?cmd=3Dsearch&amp;db=
=3Dprotein&amp;doptcmdl=3Dgenpept&amp;tool=3Dmascot&amp;term=3D116124089"=
 target=3D_blank>gi|116124089</A> from <A =
href=3D"http://www.ncbi.nlm.nih.gov/Taxonomy/Browser/wwwtax.cgi?lvl=3D0&a=
mp;id=3D355277" target=3D_blank>Leptospira borgpetersenii serovar =
Hardjo-bovis JB197</A>

Fixed modifications: Carbamidomethyl (C)
Variable modifications: Oxidation (M)
Cleavage by Trypsin: cuts C-term side of KR unless next residue is P
Number of mass values searched: <B>52</B>
Number of mass values matched: <B>17</B>
Sequence Coverage: <B>21%</B>

Matched peptides shown in <B><FONT color=3D#ff0000>Bold Red</FONT></B>

     <B>1</B> M<B><FONT color=3D#ff0000>SITHITSLS LEDMAVELSR =
NILEER</FONT></B>KNSP LHSPVIVVPS TNMKLWLNLN=20
<B>    51</B> LSRFSGLSAN LRFLYLEKAL EEYFHLR<B><FONT color=3D#ff0000>ANL =
DYDPFQRAFP SR</FONT></B>EATQRK<B><FONT color=3D#ff0000>IL </FONT></B>
<B>   101<FONT color=3D#ff0000> TFLIENVNSK </FONT></B>ETIFLRSFLE =
NITRAFSLSA KLTSLYKDYE LNRSSWIQSW=20
<B>   151</B> AK<B><FONT color=3D#ff0000>EKGIDIPM ISR</FONT></B>RPSPFPQ =
EDEYYRFQKV LYQKVFLNSK EPNTLVQFFL=20
<B>   201</B> KEIQKDKTHS PRNFPSLHLF CLSNLADTYL GILESLSQKD KLPIYLYQFH=20
<B>   251</B> TGYVSNANNS LGPERWSDSQ THIALRTASV PGIIFKNLES VHTYPKKLAT=20
<B>   301</B> LRNILKGNQN CDNLQDLSQD ASVRFWNAPS PYR<B><FONT =
color=3D#ff0000>EMESAAN DILYR</FONT></B>INQDH=20
<B>   351</B> RLTYLDFAIL VTDMRVYRPA VEWVFDGGIL LQTKADADPI RKKIPYSLTD=20
<B>   401</B> IKANEASLLY RGLMDFWEIC SGNSIDKRSL LKFLRNPLLH SNIRSNSESL=20
<B>   451</B> SILEKLIDTS GVQYEESGR<B><FONT color=3D#ff0000>E KDSFQISNGL =
K</FONT></B>RIRLSSILS QETAWTKYK<B><FONT color=3D#ff0000>I </FONT></B>
<B>   501<FONT color=3D#ff0000> APIFLESDEH SFLLTNFWET VLKAKNDILS =
FSEGK</FONT></B>TIRWT PDYLKTVRAS=20
<B>   551</B> LEELFEFPGK YEQEGKLFQN WSESLLEWEG IRLHNKEEGI SLLKFVTEQT=20
<B>   601</B> FDQIPYRKGA YLTGGVTISL LQPMRPLPFK HIYILGLGEG KFPGSNDRSQ=20
<B>   651</B> LNLRKDFREE WDISHREIQE SLLWETIHSA KESLTLSYVG =
KNLQEDK<B><FONT color=3D#ff0000>TFE </FONT></B>
<B>   701<FONT color=3D#ff0000> PCSHLFEIME SLQIK</FONT></B>K<B><FONT =
color=3D#ff0000>AVEL PLHSYSIK</FONT></B>YK HTSEELK<B><FONT =
color=3D#ff0000>QGL VSYDFGR</FONT></B>VWV=20
<B>   751</B> NGNRNDYTIL DR<B><FONT color=3D#ff0000>FQNPKELA =
K</FONT></B>TSSTPLSSG IDVKELSQFL SDPLDTYLKR=20
<B>   801</B> KLGMYLEEEE SSDYEKEIFD LDAIAETSIL RK<B><FONT =
color=3D#ff0000>VHALMVPD LVSKESWSWD </FONT></B>
<B>   851<FONT color=3D#ff0000> REKILQVLSP ILEMER</FONT></B>SSAK =
FPRSVFGK<B><FONT color=3D#ff0000>IQ ETDLVR</FONT></B>YLVT TSENLFEWKP=20
<B>   901</B> IFQGGTYYPY LSLGDTGLSD SICKKMPELK VPLESGRFSI KGEWEHVIEK=20
<B>   951</B> DGNLYWLFSK SLEEKPSEDY LGYK<B><FONT color=3D#ff0000>DYWRTM =
SFPFLTGVAF ASSNENFK</FONT></B>VY=20
<B>  1001</B> SFKPRPSEES KKKNTLTLEY RIGSPSIGIE YLAKILMEYL KTEPVFFPRK=20
<B>  1051</B> AFLNYYLKNI QGDSKNKTLD DVFDDESAWI RFLKEELNEV KSGLSSLVKL=20
<B>  1101</B> YPKTPNLILQ SRIQWAKNFY KPFLDWRKDD L
</PRE></FONT>
<P><INPUT onclick=3D"this.form.showall.value=3D'true'; return true" =
type=3Dsubmit value=3D"Show predicted peptides also">=20

<P><INPUT type=3Dsubmit value=3D"Sort Peptides By">&nbsp; <INPUT =
type=3Dradio CHECKED=20
value=3Dstartup name=3Dsort>Residue Number&nbsp; <INPUT type=3Dradio =
value=3Dmassup=20
name=3Dsort>Increasing Mass&nbsp; <INPUT type=3Dradio value=3Dmassdown=20
name=3Dsort>Decreasing Mass&nbsp; <FONT face=3D"Courier =
New,Courier,monospace"><PRE><B> Start - End     Observed    Mr(expt)   =
Mr(calc)     Delta   Miss Sequence</B>
<B><FONT color=3D#ff0000>     2 - 26     2872.2785  2871.2713  2871.4647 =
   -0.1935     1  M.SITHITSLSLEDMAVELSRNILEER.K </FONT></B> Oxidation =
(M)=20
<B><FONT color=3D#ff0000>    78 - 92     1796.9227  1795.9154  1795.8642 =
    0.0512     1  R.ANLDYDPFQRAFPSR.E </FONT></B>=20
<B><FONT color=3D#ff0000>    99 - 110    1390.6090  1389.6018  1389.7867 =
   -0.1850     0  K.ILTFLIENVNSK.E </FONT></B>=20
<B><FONT color=3D#ff0000>   153 - 163    1274.5348  1273.5275  1273.6700 =
   -0.1425     1  K.EKGIDIPMISR.R </FONT></B> Oxidation (M)=20
<B><FONT color=3D#ff0000>   334 - 345    1427.7023  1426.6950  1426.6398 =
    0.0552     0  R.EMESAANDILYR.I </FONT></B> Oxidation (M)=20
<B><FONT color=3D#ff0000>   470 - 481    1365.5642  1364.5569  1364.6936 =
   -0.1366     1  R.EKDSFQISNGLK.R </FONT></B>=20
<B><FONT color=3D#ff0000>   500 - 525    3048.3594  3047.3521  3047.6008 =
   -0.2487     1  K.IAPIFLESDEHSFLLTNFWETVLKAK.N </FONT></B>=20
<B><FONT color=3D#ff0000>   526 - 535    1109.4162  1108.4090  1108.5400 =
   -0.1311     0  K.NDILSFSEGK.T </FONT></B>=20
<B><FONT color=3D#ff0000>   698 - 715    2225.0174  2224.0101  2224.0544 =
   -0.0443     0  K.TFEPCSHLFEIMESLQIK.K </FONT></B> Oxidation (M)=20
<B><FONT color=3D#ff0000>   717 - 728    1356.6711  1355.6638  1355.7449 =
   -0.0810     0  K.AVELPLHSYSIK.Y </FONT></B>=20
<B><FONT color=3D#ff0000>   738 - 747    1141.4038  1140.3966  1140.5564 =
   -0.1598     0  K.QGLVSYDFGR.V </FONT></B>=20
<B><FONT color=3D#ff0000>   763 - 771    1074.4248  1073.4175  1073.5869 =
   -0.1694     1  R.FQNPKELAK.T </FONT></B>=20
<B><FONT color=3D#ff0000>   833 - 851    2255.1379  2254.1307  2254.1205 =
    0.0102     1  K.VHALMVPDLVSKESWSWDR.E </FONT></B>=20
<B><FONT color=3D#ff0000>   852 - 866    1813.8823  1812.8750  1813.0019 =
   -0.1269     1  R.EKILQVLSPILEMER.S </FONT></B> Oxidation (M)=20
<B><FONT color=3D#ff0000>   879 - 886     973.4672   972.4600   972.5240 =
   -0.0640     0  K.IQETDLVR.Y </FONT></B>=20
<B><FONT color=3D#ff0000>   975 - 998    2831.0557  2830.0484  2830.3061 =
   -0.2577     1  K.DYWRTMSFPFLTGVAFASSNENFK.V </FONT></B> Oxidation (M) =

<B><FONT color=3D#ff0000>   979 - 998    2211.0136  2210.0063  2210.0354 =
   -0.0291     0  R.TMSFPFLTGVAFASSNENFK.V </FONT></B> Oxidation (M)=20

<B>No match to: </B>999.4792, 1037.4529, 1090.4622, 1107.4696, =
1118.4319, 1149.5566, 1165.5154, 1179.5241, 1193.5401, 1234.6028, =
1263.6065, 1277.6322, 1320.5064, 1329.5836, 1332.4813, 1339.6351, =
1383.6160, 1434.6919, 1437.5854, 1460.7047, 1475.6918, 1493.6581, =
1685.7958, 1707.7160, 1716.7668, 1838.8357, 1993.8951, 2240.0366, =
2277.1029, 2367.1556, 2368.8928, 2831.7089, 2888.2771, 3052.5001, =
3097.3033
<P><IMG height=3D150 alt=3D"Error Distribution" =
src=3D"http://www.matrixscience.com/cgi/mass_error.pl?mass_error_32752869=
09379937" width=3D450><IMG height=3D150 alt=3D"Error Distribution (ppm)" =
src=3D"http://www.matrixscience.com/cgi/mass_error.pl?mass_error_ppm_1537=
415045613751" width=3D450>
</FORM><HR>
LOCUS       YP_798712               1131 aa            linear   BCT =
27-APR-2010
DEFINITION  exodeoxyribonuclease V, gamma subunit [Leptospira =
borgpetersenii
            serovar Hardjo-bovis L550].
ACCESSION   YP_798712
VERSION     YP_798712.1  GI:116328992
DBLINK      Project: <A =
href=3D"http://eutils.ncbi.nlm.nih.gov/entrez/eutils/%22http://eutils.ncb=
i.nlm.nih.gov:80/genomeprj/58507%22">58507</A>
DBSOURCE    REFSEQ: accession <A =
href=3D"http://eutils.ncbi.nlm.nih.gov/entrez/eutils/%22http://eutils.ncb=
i.nlm.nih.gov:80/nuccore/116326852%22">NC_008508.1</A>
KEYWORDS    .
SOURCE      Leptospira borgpetersenii serovar Hardjo-bovis L550
  ORGANISM  <A =
href=3D'http://eutils.ncbi.nlm.nih.gov/entrez/eutils/%22http://eutils.ncb=
i.nlm.nih.gov:80/Taxonomy/Browser/wwwtax.cgi?id=3D355276"'>Leptospira =
borgpetersenii serovar Hardjo-bovis L550</A>
            Bacteria; Spirochaetes; Spirochaetales; Leptospiraceae; =
Leptospira.
REFERENCE   1  (residues 1 to 1131)
  AUTHORS   Bulach,D.M., Zuerner,R.L., Wilson,P., Seemann,T., =
McGrath,A.,
            Cullen,P.A., Davis,J., Johnson,M., Kuczek,E., Alt,D.P.,
            Peterson-Burch,B., Coppel,R.L., Rood,J.I., Davies,J.K. and =
Adler,B.
  TITLE     Genome reduction in Leptospira borgpetersenii reflects =
limited
            transmission potential
  JOURNAL   Proc. Natl. Acad. Sci. U.S.A. 103 (39), 14560-14565 (2006)
   PUBMED   <A =
href=3D"http://eutils.ncbi.nlm.nih.gov/entrez/eutils/%22http://eutils.ncb=
i.nlm.nih.gov:80/pubmed/16973745%22">16973745</A>
REFERENCE   2  (residues 1 to 1131)
  CONSRTM   NCBI Genome Project
  TITLE     Direct Submission
  JOURNAL   Submitted (21-OCT-2006) National Center for Biotechnology
            Information, NIH, Bethesda, MD 20894, USA
REFERENCE   3  (residues 1 to 1131)
  AUTHORS   Bulach,D.M., Zuerner,R.L., Wilson,P., Seemann,T., =
McGrath,A.,
            Cullen,P., Davies,J., Kuczek,E., Alt,D., Peterson-Burch,B.,
            Coppel,R., Rood,J., Davis,J. and Adler,B.
  TITLE     Direct Submission
  JOURNAL   Submitted (30-JAN-2006) Department of Microbiology, Monash
            University, Building 53, Clayton, Victoria 3800, Australia
<A name=3Dcomment_116328992></A>COMMENT     PROVISIONAL <A =
href=3D"http://eutils.ncbi.nlm.nih.gov/entrez/eutils/%22http://eutils.ncb=
i.nlm.nih.gov:80/RefSeq/%22">REFSEQ</A>: This record has not yet been =
subject to final
            NCBI review. The reference sequence was derived from <A =
href=3D"http://eutils.ncbi.nlm.nih.gov/entrez/eutils/%22http://eutils.ncb=
i.nlm.nih.gov:80/protein/ABJ79779%22">ABJ79779</A>.
            Method: conceptual translation.
<A name=3Dfeature_116328992></A>FEATURES             Location/Qualifiers
     source          1..1131
                     /organism=3D"Leptospira borgpetersenii serovar =
Hardjo-bovis
                     L550"
                     /strain=3D"L550"
                     /serovar=3D"Hardjo-bovis"
                     /db_xref=3D"taxon:<A =
href=3D'http://eutils.ncbi.nlm.nih.gov/entrez/eutils/%22http://eutils.ncb=
i.nlm.nih.gov:80/Taxonomy/Browser/wwwtax.cgi?id=3D355276"'>355276</A>"
                     /chromosome=3D"1"
     <A =
href=3D'http://eutils.ncbi.nlm.nih.gov/entrez/eutils/%22http://eutils.ncb=
i.nlm.nih.gov:80/protein/116328992?from=3D1&amp;to=3D1131&amp;report=3Dgp=
withparts"'>Protein</A>         1..1131
                     /product=3D"exodeoxyribonuclease V, gamma subunit"
                     /calculated_mol_wt=3D131536
     <A =
href=3D'http://eutils.ncbi.nlm.nih.gov/entrez/eutils/%22http://eutils.ncb=
i.nlm.nih.gov:80/protein/116328992?from=3D3&amp;to=3D1055&amp;report=3Dgp=
withparts"'>Region</A>          3..1055
                     /region_name=3D"Exonuc_V_gamma"
                     /note=3D"Exodeoxyribonuclease V, gamma subunit; =
pfam04257"
                     /db_xref=3D"CDD:<A =
href=3D'http://eutils.ncbi.nlm.nih.gov/entrez/eutils/%22http://eutils.ncb=
i.nlm.nih.gov:80/Structure/cdd/cddsrv.cgi?uid=3D146739"'>146739</A>"
     <A =
href=3D'http://eutils.ncbi.nlm.nih.gov/entrez/eutils/%22http://eutils.ncb=
i.nlm.nih.gov:80/protein/116328992?from=3D11&amp;to=3D157&amp;report=3Dgp=
withparts"'>Region</A>          11..&gt;157
                     /region_name=3D"recC"
                     /note=3D"exonuclease V subunit gamma; Provisional; =
PRK11069"
                     /db_xref=3D"CDD:<A =
href=3D'http://eutils.ncbi.nlm.nih.gov/entrez/eutils/%22http://eutils.ncb=
i.nlm.nih.gov:80/Structure/cdd/cddsrv.cgi?uid=3D182943"'>182943</A>"
     <A =
href=3D'http://eutils.ncbi.nlm.nih.gov/entrez/eutils/%22http://eutils.ncb=
i.nlm.nih.gov:80/protein/116328992?from=3D611&amp;to=3D696&amp;report=3Dg=
pwithparts"'>Region</A>          &lt;611..&gt;696
                     /region_name=3D"recC"
                     /note=3D"exonuclease V subunit gamma; Provisional; =
PRK11069"
                     /db_xref=3D"CDD:<A =
href=3D'http://eutils.ncbi.nlm.nih.gov/entrez/eutils/%22http://eutils.ncb=
i.nlm.nih.gov:80/Structure/cdd/cddsrv.cgi?uid=3D182943"'>182943</A>"
     <A =
href=3D'http://eutils.ncbi.nlm.nih.gov/entrez/eutils/%22http://eutils.ncb=
i.nlm.nih.gov:80/nuccore/116326852?from=3D2835568&amp;to=3D2838963&amp;re=
port=3Dgbwithparts"'>CDS</A>             1..1131
                     /gene=3D"recC"
                     /locus_tag=3D"LBL_2394"
                     /coded_by=3D"NC_008508.1:2835568..2838963"
                     /inference=3D"protein motif:CDD:COG1330"
                     /note=3D"cytoplasmic protein"
                     /transl_table=3D<A =
href=3D'http://eutils.ncbi.nlm.nih.gov/entrez/eutils/%22http://eutils.ncb=
i.nlm.nih.gov:80/Taxonomy/Utils/wprintgc.cgi?mode=3Dc#SG11"'>11</A>
                     /db_xref=3D"GeneID:<A =
href=3D'http://eutils.ncbi.nlm.nih.gov/entrez/eutils/%22http://eutils.ncb=
i.nlm.nih.gov:80/sites/entrez?db=3Dgene&amp;cmd=3DRetrieve&amp;dopt=3Dful=
l_report&amp;list_uids=3D4406668"'>4406668</A>"

</PRE></FONT>
<P>
<TABLE cellSpacing=3D2 cellPadding=3D1 width=3D"100%" border=3D2>
  <TBODY>
  <TR>
    <TD noWrap align=3Dmiddle><B>Mascot:</B>&nbsp; <A=20
      =
href=3D"http://www.matrixscience.com/">http://www.matrixscience.com/</A> =

  </TD></TR></TBODY></TABLE></P></BODY></HTML>

------=_NextPart_000_0000_01CBDA61.2C8B7150
Content-Type: image/gif
Content-Transfer-Encoding: base64
Content-Location: http://www.matrixscience.com/images/88x31_logo_white.gif

R0lGODlhWAAfANX/AMDAwP/v7//f3//Pz/+/v/+vr/+fn/+Pj/9/f/9wcP9gYP9QUP9AQP8wMP8g
IP8QEP8AAO/v/+/v79/f/9/f38/P/8/Pz7+//7+/v6+v/6+vr5+f/5+fn4+P/4+Pj39//39/f3Bw
/3BwcGBg/2BgYFBQ/1BQUEBA/0BAQDAw/zAwMCAg/yAgIBAQ/xAQEAAA/wAAAAAAAAAAAAAAAAAA
AAAAAAAAAAAAAAAAAAAAAAAAAAAAAAAAAAAAAAAAAAAAACH5BAEAAAAALAAAAABYAB8AQAb/QIBw
SCwaj8ikcslsEl0wTDHz+bxOgMrp8mpFiJFThfsyjl4j82tVLaVGk+Hq1TF2ut8jCkYRSkgcToKD
hIQUKiBCHnxEAghDBA8QQg4QBEQBQwyWQ5ICAAsBAZcACKQJEAsMQgQQk5hCAhAPlAACn0MkUYMS
HCIaABMfJychRSPEH0YbWEMXJyUhxCPSJQAb0icjH8gfeRvIxRnXxCfeGcQlFwAWIn1HLC7vQhtl
AFZ1ES0v6/QrRGSIWPlXpF6LISWuVNgA4EyaIRta9Jvw4kUcInsCDZEARcqQBQ6I0AJQAEIDIgQU
xJo1pOQqIQFUCmFQyYAQAzZBQXikqYAQ/wQQZAIgkFPIHmCFkipdyrSp06eDSLiQUDBhM3JrjFSY
Y++aMgAnXnwdUUFIwodgX1gTso/hkAgVK0w4Ma4IBxZHQMDACzCNlRJiKFokEu5EiopFrFwdYiWF
EC5rhYQ1BqbEhsN1inCE4YGIBBAo5kEdrRS0EQkwEhEp0AABAgYGeA6liUBBAgOXFDDYvUDA7t+/
LxHYzTPAb1wHHCxAsMBAgtnAf2cawsGFhSIUYOwiAtSVgwFCDphM4mmlpQQhiSgQMMBVAAEyNx1A
UtJBgQVCh2DQjoRE5yEOODDdAA+AV0oqMClgoAIQzDcTJwAE8Fp4zwEIwXQANABBTillEv9AeREu
px8LGpFm4okopqjiiiyOxoEKHg2xz2Jn8KPVPkSYA0AGeDT0EI8v5HEYWiG84BhEiAEQARueoXDd
EYv8R0QKij2GzAtuvVUCkIwJUUFFF30l2EVf2nhNVkWEBVhZRnDASBH7wUBVjhEoFkYEZ3w1BFkA
BESEYGy+1dYFH6wQaJ89HgMmlDC4cIQIMJBQRAlxWNHCOEWi5ZUzSQqhzwt1ETGHW1UKMSYRFaRQ
1h1HErEIX3ZZl2NFjo2QRglcpZBBBIehIcQIuQpzwj4tnHDRXMSKseMaHzxT0QppZNArFh/0ukI/
RqlQhAkmiNbitwBIoMKTG71ZxC1JEIDsYYqjJEUBCSB4q5dqQrSHS3s5GRDUEAmMpFNRlZBigL/i
PTCggBFqCLBMAcwyHQInDWFBpEfooi0RmzBAyiMfQhieTwdW+C8ABxCA7lAIoLKAEKGQBEF6H1n4
SSjqDpHddkS4KakRBWzCEgDyIaHvyj8FVcADRdkiU00JgNcwBLgYsQkC+pJChF4oHDFxEQnIBnTE
AauXSXswDy2ETwl8YtwQ7TVY78uNyMQgT5e0LMTEUua1swAF9MybgT8FiN8n8Emi8QALuLJAAgxI
ou4mD8h2QH4BLPBAA8tlMpwrtvmcCQgieDAnuKQXEgQAOw==

------=_NextPart_000_0000_01CBDA61.2C8B7150
Content-Type: application/octet-stream
Content-Transfer-Encoding: base64
Content-Location: http://www.matrixscience.com/cgi/mass_error.pl?mass_error_3275286909379937

R0lGODlhwgGWAMIAAP///wAAAP8AAADMAAAA/wAAAAAAAAAAACH5BAEAAAAALAAAAADCAZYAAAP+
CLrc/jDKSau9OOvNu/9gKI5kaZ5oqq5s675wLM90bd94ru987//AoHBILBqPyKRyyWw6n9CodEqt
Wq/YrHbL7Xq/4LB4TC6bz+i0es1uu9/wuHxOr9vv+Lx+z+/7/4CBgoOEhYaHiImKi4yNjhAEkQRn
ApWPl1iTZpUCP5yYoBqaZZ8+paGoFKOpEaesrw2rsLO0ErK1uLSSt7m9sLy+waHAwsVbAcgBN8TG
zVXKC9A0zM7VT9LRNdTW3Hy73eCG2+HkRMnIGdgf4+U2ru0AyvLp8SLs8DPv7fP1FtLqHO7hi6Gv
HD+AEf6FEDiwoQ10Cc/1m4hhl8VIDL4t0Kj+gCMAjyAlZRS5kWRHkx9RhsRYkuVJlylhrlw1c6RM
lThv6qSZk+dOmz6DAh3aUmhRoi+NJkUaU2lTpjMUgmDosGqLcxAv8JtqtWsOgAglhN1A1avZEWC1
nV0bI+00tnCvYs36wmPcu1rK4t17RC9fCgUHup3h96+EwIIZjG1R2DAExIKTLXNMuYndyiAgY7a3
eYTmzutAh/gsOmDp00Aao15dQjXr1x0uayANu3bGzJZsw1tcF3cn3QZ1uAa+WzjxzbxdDBdC+3iY
uTJkV2nuHNTyINSre5GoVvtfbMkb8A7f0ft3xRi2OqA74bp5Z+C1ZltPsf17vtz9zX8w9qL+RaY1
HSXgUgM+VWCABCZooIIILuhggxD2BKCEB1LIoIUPYhjhTxVyeCFMckkmFX8XuHefMeSJtx99Fph4
YjAp0gdefC2+GFeMLEYDDVYVuGhjLzii4OOPtUAXg3REJjmkINkluWJ3NDQJhpRJBimkO7nBQSWR
Vp6wJGBZprClk0x02VoXY5KZhJEwIGmEZmmqqceXLMQpZxSDRfeEnXdeo8CIevaJz45PtinooH8W
2psOfB76xVzsMYbSDY06at0OlVp6CZ0MZKrpLJwu4Omnr4SqwKikpmJqqlW5yWptq+aA6qtgxIrD
rLQKsZhkPYaBK2i/GqEeeomqkmsWwZr+oyix9h17RbJDAJpjLP5paK2HGWK7oVPbTqjttdyC6224
35ZL7rnjptshugWGiI60zBrr7FnwFlvjvPRSBBGOtuJ7iTr75meLv7r1S3A1rh68mcEKI9zwaww/
bEzEEgtDccW4JIwxXxdvnLHHm4RpRscgRylyGSSXLAO0RKSssgMso/wyEDGHUe3NOOes88489+zz
z0AHLfTQRBdt9NFDc4L00hobYeLTJkB9ZtRUT02C1Fd7OQXWI3DNmdVZg/112GR3rbUUXi9Uddlj
s6222G+7zdXaUKQ9t9yhwR232XrnjbcHLrrsN99/x0Z324Qnjvjei99d+MyQRy755G7+8Grv5TLM
SOOyKwCcFcBR0QV6vC5YfvnoMFhuOuqpfy66ikFItdWwL3w+3+z1sfA6egqZyYHsE+HuuwYj2t57
6tkAfzzyiSqffOzPN895CrTXs3zu1AcPu/XTqyB89NjrLr329Yp/Pe5RqXh+7PuCP3wHbq3PfDy8
yt+Wvd9jflWxhI4fvvc66h/39Ke70dmvB+srn/iYdcD94Y983TtB8SBIQADy74EKRMEEG1i7/XBQ
BwmMoAbj9UELUnCA/xuhB0/4vvQoRiIlVCEG3UcDAbIQCM7zX+YKlb/55RCFpZMRDVsoHxL5r3rZ
Y+ARUyhB8A1RV7sToQRhmB/WuWv+R1GsoPequD0talBgm/PiFOuXRSZ+EYuq6yLl1sjGNrrxjXCM
oxzn6IEB2HEACsBjHvNoxxrccQF/pGMTxUgP+kVKihLQIwDw2MdGAnIGimTkIwVZgncRUXtaHF4k
F8lJSU4gkIzUYygB2cdOKrIBm9ykA0ZpSj5ykpLq64fqXDeWzaFRjRlIZSddCYFUinKRv/TlHh8Q
SGCekgGlZKUkPQlL6YGuhLbsou/u+MthWhOV1HzlJLfJzF4+UpWo/KY4uwlL2ZHxhWJRoiHDqAFm
gvOa24TnMXWZSHHC05ru3OUxKXlAK5KQhogk5jDpqU1khtOgCN1lPff4TlIyNJg3Cm0mBd8FUCNO
NIMVIKgoS0nMZB4UmR79JEeLGU6PhrSg5bzdQWg5ATT+4yBumKdEySHTmXIhAQA7

------=_NextPart_000_0000_01CBDA61.2C8B7150
Content-Type: application/octet-stream
Content-Transfer-Encoding: base64
Content-Location: http://www.matrixscience.com/cgi/mass_error.pl?mass_error_ppm_1537415045613751

R0lGODlhwgGWAMIAAP///wAAAP8AAADMAAAA/wAAAAAAAAAAACH5BAEAAAAALAAAAADCAZYAAAP+
CLrc/jDKSau9OOvNu/9gKI5kaZ5oqq5s675wLM90bd94ru987//AoHBILBqPyKRyyWw6n9CodEqt
Wq/YrHbL7Xq/4LB4TC6bz+i0es1uu9/wuHxOr9vv+Lx+z+/7/4CBgoOEhYaHiImKi0ACjoyQWwST
BGeOApGZWpVml5qfVpygo38BpgE3oqSreagLrjSqrA+es2iwrzWytgy1vL+7vwC+wrPBxchnp6a6
yc5puDOUx8/VXss21NbbWNHN3OBcy8yx4eaM2ufqTNjf6+9PuN4T8xzp8PhC8hio9Rr3+WwQCwjA
lb8HsA5eAEhwxsB8405VSBiCYcMYDy/yy/X+b5pHVdMYhFwwUkFJACdTUhK5kmRLky9RxlQ5iWVN
lzdh5pS5kybImUB7Bv0ptCjRozaR4lSqkylPpz6TSl06tWnVpyPaWaAIwqLGrzD2XegnwivYsyvE
jh1hFq3bEwazvZ07IyK5GG3pcsioV0bevhn4An7xd7AFwQG9KVRR2LBjhAwWM36cAjFEidJiUiZh
eTOJxp4hdA5dkbRpJaBPqya8urWQ1K5jm4Atu3Zp27jd5T4tOcXJ3aF7s6ANPLEO4sUh5kCe/F1E
3c2jf5buWas06pTV+sX+WDte7o69w2D+YzT4LtYJa75i/jwk8j7au88ifPIH+fNB1bfvAX/+fiH+
BbGfbyAEWIeBrCD4w4AnwEeIgqRAyMNz5Vgj4X84OIihMAzOtuFbHXr4YSEXehBiWeuN+EeJJi6n
4oOP2EDhdS+OqGGNnygGHY5asDihAlzRyCMXPu4QF5AZRKPkQkN2UaQORxbEzz4U9XZjk4zYJRxZ
SCIZpARX6vAkllAEyaWUDnzk0VVRUeWmVW9iFWdIl7QJ551y4mlnnnzu6edQbAI6p6B6EtqnoX8a
FaiicbYwDkdoSvllBGHmMCaZTpgZqWSVYuoMlblY6Wl4Wi1pQaejuoUqCpemOseqJ7TqahywmiDr
rG/U2kuMuJqj6wK39irIbxjxKiw3vx7++06yyqrDbLO+QrvbszIEK+0U1BaLybV1ZAuDtdxC4W24
yYwLLrlwEFvDuejSugO77eYab2vjzmtLvfaygm++pOzLLyirwvvvq98aO7AxBW978CpqNuzwwxBH
LPHEFFds8cUYZ6zxxhx37PHHIGuMrYjTlUDeyQ2SzJbKZbHcshQom+xyVzPTLPPNJee8cs1LxKzz
yz/fhvPOQdtc9Afw+WsPzx34TPTTUAsdtdFTI50yzEwvPTTQVVu9tdRchw222AuXbfbZaN9yV6Rd
0iDP2qbGoORdcYcFdwN1u4AZpGz37Sjdd0dWF+DencgCV2eeKbemkoa6uOCCVyk3R4n+b+q3CmZK
7mVYjndZueEaaI7m5wJ23njbLyhueuV6Ww756Zc7arnooG8QV5SsT0676zIsuTsQmP3euwO48946
kMGvXlfbpKN+/JHCp/4KOdHrbWr1Rio/qfSvY58WpM3Hjjn4s/Mtu+fMG39++Zs7zz3vufew+/bH
o+79+Onfn4Ja4de+1vQS0R9cusc+8X2PbQKUEeUKODz3he99iGPg+rRnugkSUHQWjCAG16c62HVw
QoEzX+qw8Sjn+W8s7dhb306Iwr3ljYUTsU7hFhe8ELrvbwYpFd7SxsMe+vCHQAyiEIdIRAcM4IgD
UEASlajEI9YAiQuAYhFLQL8O5HD5bTv8wBIBkEQnejGKM9hiF8E4xaz044SMg4wHxMjFNo5xAlLs
4hLlGEUnunGLDWAjG43IxTn2sYltLKPjrgjAQkKAf8jLWwb06EZAQkCPfrTjG+/IxAdIsY94ZIAk
/9jISZaRLL5TnhrT9zoDUgCJfqykKvOIykCS8ZWetCQY95jHWdoylkVEXA0jcxBEFkSFJ5okLVf5
SmJmkpESQKYrNWlLJo4xk7kUpQkjgMgvBbOSyoTmMrd5zGZGIJuWjGQkGylI9jFDf5rKoQgX6c05
2jGcqSxmE+P5zXdespab3CQxo+k5LrkQi8RLZEL86YZulnMdBj2oFhIAADs=

------=_NextPart_000_0000_01CBDA61.2C8B7150--
