# Supplementary material for: Regulation of GacA in Pseudomonas chlororaphis Strains Shows a Niche Specificity
Source: PLoS One. 2015 Sep 17;10(9):e0137553. doi: 10.1371/journal.pone.0137553 (PMC4574860; doi:10.1371/journal.pone.0137553)
Supplement: S3 File — (ZIP) [file pone.0137553.s003.zip › MALDI-TOFMS-data/C57.mht]

From: <Saved by Windows Internet Explorer 7>
Subject: Mascot Search Results: Protein View
Date: Fri, 4 Mar 2011 13:25:40 +0800
MIME-Version: 1.0
Content-Type: multipart/related;
	type="text/html";
	boundary="----=_NextPart_000_0000_01CBDA6F.A83965B0"
X-MimeOLE: Produced By Microsoft MimeOLE V6.00.2900.2180

This is a multi-part message in MIME format.

------=_NextPart_000_0000_01CBDA6F.A83965B0
Content-Type: text/html;
	charset="utf-8"
Content-Transfer-Encoding: quoted-printable
Content-Location: http://www.matrixscience.com/cgi/protein_view.pl?file=../data/20110304/FttmrbanR.dat&hit=1

=EF=BB=BF<!DOCTYPE HTML PUBLIC "-//W3C//DTD HTML 4.0 Transitional//EN">
<!-- 1 seconds --><!-- 1 seconds --><!-- 1 seconds =
--><HTML><HEAD><TITLE>Mascot Search Results: Protein View</TITLE>
<META http-equiv=3DContent-Type content=3D"text/html; charset=3Dutf-8">
<META content=3D"MSHTML 6.00.5730.13" name=3DGENERATOR></HEAD>
<BODY vLink=3D#0000ff aLink=3D#0000ff bgColor=3D#ffffff>
<H1><IMG height=3D31=20
src=3D"http://www.matrixscience.com/images/88x31_logo_white.gif" =
width=3D88=20
align=3Dtop border=3D0 NATURALSIZEFLAG=3D"3"> Mascot Search Results</H1>
<H3>Protein View</H3>
<FORM method=3Dpost><INPUT type=3Dhidden =
value=3D../data/20110304/FttmrbanR.dat=20
name=3Dfile> <INPUT type=3Dhidden value=3D1 name=3Dhit> <INPUT =
type=3Dhidden value=3Dfalse=20
name=3Dshowall> <INPUT type=3Dhidden value=3D0 name=3Dave_thresh> <INPUT =
type=3Dhidden=20
value=3D0 name=3D_ignoreionsscorebelow> <INPUT type=3Dhidden =
value=3D0.05=20
name=3D_sigthreshold> <INPUT type=3Dhidden name=3Dreport> <INPUT =
type=3Dhidden value=3D1=20
name=3Ddb_idx> <INPUT type=3Dhidden value=3D32 name=3D_msresflags> =
<INPUT type=3Dhidden=20
value=3D2 name=3D_msresflags2> <INPUT type=3Dhidden value=3D0 =
name=3Dpercolate> <INPUT=20
type=3Dhidden value=3D0 name=3Dpercolate_rt> <FONT=20
face=3D"Courier New,Courier,monospace"><PRE>Match to: =
<B>gi|152988603</B> Score: <B>134</B> Expect: <B>3e-07</B>
<B>hypothetical protein PSPA7_3615 [Pseudomonas aeruginosa PA7]</B>

Nominal mass (M<SUB>r</SUB>): <B>18287</B>; Calculated pI value: =
<B>4.99</B>
NCBI BLAST search of <A =
href=3D"http://www.ncbi.nlm.nih.gov/blast/Blast.cgi?ALIGNMENTS=3D50&amp;A=
LIGNMENT_VIEW=3DPairwise&amp;AUTO_FORMAT=3DSemiauto&amp;CDD_SEARCH=3Don&a=
mp;CLIENT=3Dweb&amp;COMPOSITION_BASED_STATISTICS=3Don&amp;DATABASE=3Dnr&a=
mp;DESCRIPTIONS=3D100&amp;ENTREZ_QUERY=3D(none)&amp;EXPECT=3D10&amp;FILTE=
R=3DL&amp;FORMAT_BLOCK_ON_RESPAGE=3DNone&amp;FORMAT_OBJECT=3DAlignment&am=
p;FORMAT_TYPE=3DHTML&amp;GAPCOSTS=3D11+1&amp;I_THRESH=3D0.001&amp;LAYOUT=3D=
TwoWindows&amp;MATRIX_NAME=3DBLOSUM62&amp;NCBI_GI=3Don&amp;PAGE=3DProtein=
s&amp;PROGRAM=3Dblastp&amp;QUERY=3DMAKEGSVGPKERINVTFKPATGGAQEEIELPLKLLAIG=
DYTQRADERKVENRKPISIDKMTFDEVLAKQELGLTLSVANRLQVEGGCEELAVSLQINSMKDFNPASIVEQV=
PELKKLMELRDALVALKGPLGNAPAFRKAIEGVLADDESRSRVLGELGLNTTPSQDA&amp;SERVICE=3Dp=
lain&amp;SET_DEFAULTS.x=3D9&amp;SET_DEFAULTS.y=3D5&amp;SHOW_OVERVIEW=3Don=
&amp;WORD_SIZE=3D3&amp;END_OF_HTTPGET=3DYes" =
target=3D_blank>gi|152988603</A> against nr
Unformatted <A =
href=3D"http://www.matrixscience.com/cgi/getseq.pl?NCBInr+gi%7c152988603+=
seq" target=3D_blank>sequence string</A> for pasting into other =
applications

Taxonomy: <A =
href=3D"http://www.ncbi.nlm.nih.gov/Taxonomy/Browser/wwwtax.cgi?lvl=3D0&a=
mp;id=3D381754" target=3D_blank>Pseudomonas aeruginosa PA7</A>
Links to retrieve other entries containing this sequence from NCBI =
Entrez:
<A =
href=3D"http://www.ncbi.nlm.nih.gov/entrez/query.fcgi?cmd=3Dsearch&amp;db=
=3Dprotein&amp;doptcmdl=3Dgenpept&amp;tool=3Dmascot&amp;term=3D150963761"=
 target=3D_blank>gi|150963761</A> from <A =
href=3D"http://www.ncbi.nlm.nih.gov/Taxonomy/Browser/wwwtax.cgi?lvl=3D0&a=
mp;id=3D381754" target=3D_blank>Pseudomonas aeruginosa PA7</A>

Fixed modifications: Carbamidomethyl (C)
Variable modifications: Oxidation (M)
Cleavage by Trypsin: cuts C-term side of KR unless next residue is P
Number of mass values searched: <B>43</B>
Number of mass values matched: <B>10</B>
Sequence Coverage: <B>52%</B>

Matched peptides shown in <B><FONT color=3D#ff0000>Bold Red</FONT></B>

     <B>1</B> MAKEGSVGPK <B><FONT color=3D#ff0000>ERINVTFKPA TGGAQEEIEL =
PLKLLAIGDY TQR</FONT></B>ADERKVE=20
<B>    51</B> NR<B><FONT color=3D#ff0000>KPISIDKM TFDEVLAK</FONT></B>QE =
LGLTLSVANR LQVEGGCEEL AVSLQINSMK=20
<B>   101</B> <B><FONT color=3D#ff0000>DFNPASIVEQ VPELKK</FONT></B>LMEL =
RDALVALK<B><FONT color=3D#ff0000>GP LGNAPAFRKA IEGVLADDES </FONT></B>
<B>   151<FONT color=3D#ff0000> R</FONT></B>SRVLGELGL NTTPSQDA
</PRE></FONT>
<P><INPUT onclick=3D"this.form.showall.value=3D'true'; return true" =
type=3Dsubmit value=3D"Show predicted peptides also">=20

<P><INPUT type=3Dsubmit value=3D"Sort Peptides By">&nbsp; <INPUT =
type=3Dradio CHECKED=20
value=3Dstartup name=3Dsort>Residue Number&nbsp; <INPUT type=3Dradio =
value=3Dmassup=20
name=3Dsort>Increasing Mass&nbsp; <INPUT type=3Dradio value=3Dmassdown=20
name=3Dsort>Decreasing Mass&nbsp; <FONT face=3D"Courier =
New,Courier,monospace"><PRE><B> Start - End     Observed    Mr(expt)   =
Mr(calc)     Delta   Miss Sequence</B>
<B><FONT color=3D#ff0000>    11 - 33     2540.4009  2539.3936  2539.3646 =
    0.0291     1  K.ERINVTFKPATGGAQEEIELPLK.L </FONT></B>=20
<B><FONT color=3D#ff0000>    13 - 33     2255.2864  2254.2792  2254.2209 =
    0.0583     0  R.INVTFKPATGGAQEEIELPLK.L </FONT></B>=20
<B><FONT color=3D#ff0000>    34 - 43     1149.6095  1148.6022  1148.6190 =
   -0.0167     0  K.LLAIGDYTQR.A </FONT></B>=20
<B><FONT color=3D#ff0000>    53 - 68     1850.9940  1849.9868  1849.9859 =
    0.0008     1  R.KPISIDKMTFDEVLAK.Q </FONT></B> Oxidation (M)=20
<B><FONT color=3D#ff0000>    60 - 68     1069.5032  1068.4959  1068.5161 =
   -0.0202     0  K.MTFDEVLAK.Q </FONT></B> Oxidation (M)=20
<B><FONT color=3D#ff0000>   101 - 115    1685.9035  1684.8962  1684.8672 =
    0.0290     0  K.DFNPASIVEQVPELK.K </FONT></B>=20
<B><FONT color=3D#ff0000>   101 - 116    1813.9886  1812.9813  1812.9621 =
    0.0192     1  K.DFNPASIVEQVPELKK.L </FONT></B>=20
<B><FONT color=3D#ff0000>   129 - 138     999.5150   998.5077   998.5298 =
   -0.0220     0  K.GPLGNAPAFR.K </FONT></B>=20
<B><FONT color=3D#ff0000>   139 - 151    1402.7092  1401.7019  1401.7099 =
   -0.0080     1  R.KAIEGVLADDESR.S </FONT></B>=20
<B><FONT color=3D#ff0000>   140 - 151    1274.6071  1273.5999  1273.6150 =
   -0.0151     0  K.AIEGVLADDESR.S </FONT></B>=20

<B>No match to: </B>984.4878, 1015.4999, 1021.4979, 1037.4707, =
1042.4981, 1043.4795, 1098.4758, 1131.5506, 1171.5933, 1339.7074, =
1350.6560, 1356.7422, 1378.7348, 1460.7217, 1520.7115, 1552.8294, =
1690.8986, 1707.8606, 1723.8378, 1729.8493, 1835.9622, 1871.9062, =
2008.9552, 2238.1828, 2261.2172, 2277.2477, 2293.2203, 2299.2463, =
2343.6748, 2350.2544, 2384.1741, 2400.1710, 3162.4919
<P><IMG height=3D150 alt=3D"Error Distribution" =
src=3D"http://www.matrixscience.com/cgi/mass_error.pl?mass_error_84030260=
3189758" width=3D450><IMG height=3D150 alt=3D"Error Distribution (ppm)" =
src=3D"http://www.matrixscience.com/cgi/mass_error.pl?mass_error_ppm_3944=
36854161553" width=3D450>
</FORM><HR>
LOCUS       YP_001348969             168 aa            linear   BCT =
28-MAY-2010
DEFINITION  hypothetical protein PSPA7_3615 [Pseudomonas aeruginosa =
PA7].
ACCESSION   YP_001348969
VERSION     YP_001348969.1  GI:152988603
DBLINK      Project: <A =
href=3D"http://eutils.ncbi.nlm.nih.gov/entrez/eutils/%22http://eutils.ncb=
i.nlm.nih.gov:80/genomeprj/58627%22">58627</A>
DBSOURCE    REFSEQ: accession <A =
href=3D"http://eutils.ncbi.nlm.nih.gov/entrez/eutils/%22http://eutils.ncb=
i.nlm.nih.gov:80/nuccore/152983466%22">NC_009656.1</A>
KEYWORDS    .
SOURCE      Pseudomonas aeruginosa PA7
  ORGANISM  <A =
href=3D'http://eutils.ncbi.nlm.nih.gov/entrez/eutils/%22http://eutils.ncb=
i.nlm.nih.gov:80/Taxonomy/Browser/wwwtax.cgi?id=3D381754"'>Pseudomonas =
aeruginosa PA7</A>
            Bacteria; Proteobacteria; Gammaproteobacteria; =
Pseudomonadales;
            Pseudomonadaceae; Pseudomonas.
REFERENCE   1  (residues 1 to 168)
  AUTHORS   Roy,P.H., Tetu,S.G., Larouche,A., Elbourne,L., Tremblay,S., =
Ren,Q.,
            Dodson,R., Harkins,D., Shay,R., Watkins,K., Mahamoud,Y. and
            Paulsen,I.T.
  TITLE     Complete genome sequence of the multiresistant taxonomic =
outlier
            Pseudomonas aeruginosa PA7
  JOURNAL   PLoS ONE 5 (1), E8842 (2010)
   PUBMED   <A =
href=3D"http://eutils.ncbi.nlm.nih.gov/entrez/eutils/%22http://eutils.ncb=
i.nlm.nih.gov:80/pubmed/20107499%22">20107499</A>
  REMARK    Publication Status: Online-Only
REFERENCE   2  (residues 1 to 168)
  AUTHORS   Dodson,R.J., Harkins,D. and Paulsen,I.T.
  TITLE     Direct Submission
  JOURNAL   Submitted (22-JUN-2007) The Institute for Genomic Research, =
9712
            Medical Center Dr, Rockville, MD 20850, USA
REFERENCE   3  (residues 1 to 168)
  CONSRTM   NCBI Genome Project
  TITLE     Direct Submission
  JOURNAL   Submitted (06-SEP-2006) National Center for Biotechnology
            Information, NIH, Bethesda, MD 20894, USA
<A name=3Dcomment_152988603></A>COMMENT     PROVISIONAL <A =
href=3D"http://eutils.ncbi.nlm.nih.gov/entrez/eutils/%22http://eutils.ncb=
i.nlm.nih.gov:80/RefSeq/%22">REFSEQ</A>: This record has not yet been =
subject to final
            NCBI review. The reference sequence was derived from <A =
href=3D"http://eutils.ncbi.nlm.nih.gov/entrez/eutils/%22http://eutils.ncb=
i.nlm.nih.gov:80/protein/ABR85786%22">ABR85786</A>.
            Method: conceptual translation.
<A name=3Dfeature_152988603></A>FEATURES             Location/Qualifiers
     source          1..168
                     /organism=3D"Pseudomonas aeruginosa PA7"
                     /strain=3D"PA7"
                     /db_xref=3D"taxon:<A =
href=3D'http://eutils.ncbi.nlm.nih.gov/entrez/eutils/%22http://eutils.ncb=
i.nlm.nih.gov:80/Taxonomy/Browser/wwwtax.cgi?id=3D381754"'>381754</A>"
                     /note=3D"bacterial strain PA7 was obtained from =
Paul Roy,
                     University of Laval, Quebec, Canada"
     <A =
href=3D'http://eutils.ncbi.nlm.nih.gov/entrez/eutils/%22http://eutils.ncb=
i.nlm.nih.gov:80/protein/152988603?from=3D1&amp;to=3D168&amp;report=3Dgpw=
ithparts"'>Protein</A>         1..168
                     /product=3D"hypothetical protein"
                     /calculated_mol_wt=3D18110
     <A =
href=3D'http://eutils.ncbi.nlm.nih.gov/entrez/eutils/%22http://eutils.ncb=
i.nlm.nih.gov:80/protein/152988603?from=3D4&amp;to=3D160&amp;report=3Dgpw=
ithparts"'>Region</A>          4..160
                     /region_name=3D"DUF770"
                     /note=3D"Protein of unknown function (DUF770); =
cl01402"
                     /db_xref=3D"CDD:<A =
href=3D'http://eutils.ncbi.nlm.nih.gov/entrez/eutils/%22http://eutils.ncb=
i.nlm.nih.gov:80/Structure/cdd/cddsrv.cgi?uid=3D154380"'>154380</A>"
     <A =
href=3D'http://eutils.ncbi.nlm.nih.gov/entrez/eutils/%22http://eutils.ncb=
i.nlm.nih.gov:80/nuccore/152983466?from=3D3744423&amp;to=3D3744929&amp;re=
port=3Dgbwithparts"'>CDS</A>             1..168
                     /locus_tag=3D"PSPA7_3615"
                     =
/coded_by=3D"complement(NC_009656.1:3744423..3744929)"
                     /note=3D"Annotation generated by automatically =
transferring
                     the annotation from the manually curated GenBank =
accession
                     AE004091; identified by match to protein family HMM
                     PF05591; match to protein family HMM TIGR03358"
                     /transl_table=3D<A =
href=3D'http://eutils.ncbi.nlm.nih.gov/entrez/eutils/%22http://eutils.ncb=
i.nlm.nih.gov:80/Taxonomy/Utils/wprintgc.cgi?mode=3Dc#SG11"'>11</A>
                     /db_xref=3D"GeneID:<A =
href=3D'http://eutils.ncbi.nlm.nih.gov/entrez/eutils/%22http://eutils.ncb=
i.nlm.nih.gov:80/sites/entrez?db=3Dgene&amp;cmd=3DRetrieve&amp;dopt=3Dful=
l_report&amp;list_uids=3D5357437"'>5357437</A>"

</PRE></FONT>
<P>
<TABLE cellSpacing=3D2 cellPadding=3D1 width=3D"100%" border=3D2>
  <TBODY>
  <TR>
    <TD noWrap align=3Dmiddle><B>Mascot:</B>&nbsp; <A=20
      =
href=3D"http://www.matrixscience.com/">http://www.matrixscience.com/</A> =

  </TD></TR></TBODY></TABLE></P></BODY></HTML>

------=_NextPart_000_0000_01CBDA6F.A83965B0
Content-Type: image/gif
Content-Transfer-Encoding: base64
Content-Location: http://www.matrixscience.com/images/88x31_logo_white.gif

R0lGODlhWAAfANX/AMDAwP/v7//f3//Pz/+/v/+vr/+fn/+Pj/9/f/9wcP9gYP9QUP9AQP8wMP8g
IP8QEP8AAO/v/+/v79/f/9/f38/P/8/Pz7+//7+/v6+v/6+vr5+f/5+fn4+P/4+Pj39//39/f3Bw
/3BwcGBg/2BgYFBQ/1BQUEBA/0BAQDAw/zAwMCAg/yAgIBAQ/xAQEAAA/wAAAAAAAAAAAAAAAAAA
AAAAAAAAAAAAAAAAAAAAAAAAAAAAAAAAAAAAAAAAAAAAACH5BAEAAAAALAAAAABYAB8AQAb/QIBw
SCwaj8ikcslsEl0wTDHz+bxOgMrp8mpFiJFThfsyjl4j82tVLaVGk+Hq1TF2ut8jCkYRSkgcToKD
hIQUKiBCHnxEAghDBA8QQg4QBEQBQwyWQ5ICAAsBAZcACKQJEAsMQgQQk5hCAhAPlAACn0MkUYMS
HCIaABMfJychRSPEH0YbWEMXJyUhxCPSJQAb0icjH8gfeRvIxRnXxCfeGcQlFwAWIn1HLC7vQhtl
AFZ1ES0v6/QrRGSIWPlXpF6LISWuVNgA4EyaIRta9Jvw4kUcInsCDZEARcqQBQ6I0AJQAEIDIgQU
xJo1pOQqIQFUCmFQyYAQAzZBQXikqYAQ/wQQZAIgkFPIHmCFkipdyrSp06eDSLiQUDBhM3JrjFSY
Y++aMgAnXnwdUUFIwodgX1gTso/hkAgVK0w4Ma4IBxZHQMDACzCNlRJiKFokEu5EiopFrFwdYiWF
EC5rhYQ1BqbEhsN1inCE4YGIBBAo5kEdrRS0EQkwEhEp0AABAgYGeA6liUBBAgOXFDDYvUDA7t+/
LxHYzTPAb1wHHCxAsMBAgtnAf2cawsGFhSIUYOwiAtSVgwFCDphM4mmlpQQhiSgQMMBVAAEyNx1A
UtJBgQVCh2DQjoRE5yEOODDdAA+AV0oqMClgoAIQzDcTJwAE8Fp4zwEIwXQANABBTillEv9AeREu
px8LGpFm4okopqjiiiyOxoEKHg2xz2Jn8KPVPkSYA0AGeDT0EI8v5HEYWiG84BhEiAEQARueoXDd
EYv8R0QKij2GzAtuvVUCkIwJUUFFF30l2EVf2nhNVkWEBVhZRnDASBH7wUBVjhEoFkYEZ3w1BFkA
BESEYGy+1dYFH6wQaJ89HgMmlDC4cIQIMJBQRAlxWNHCOEWi5ZUzSQqhzwt1ETGHW1UKMSYRFaRQ
1h1HErEIX3ZZl2NFjo2QRglcpZBBBIehIcQIuQpzwj4tnHDRXMSKseMaHzxT0QppZNArFh/0ukI/
RqlQhAkmiNbitwBIoMKTG71ZxC1JEIDsYYqjJEUBCSB4q5dqQrSHS3s5GRDUEAmMpFNRlZBigL/i
PTCggBFqCLBMAcwyHQInDWFBpEfooi0RmzBAyiMfQhieTwdW+C8ABxCA7lAIoLKAEKGQBEF6H1n4
SSjqDpHddkS4KakRBWzCEgDyIaHvyj8FVcADRdkiU00JgNcwBLgYsQkC+pJChF4oHDFxEQnIBnTE
AauXSXswDy2ETwl8YtwQ7TVY78uNyMQgT5e0LMTEUua1swAF9MybgT8FiN8n8Emi8QALuLJAAgxI
ou4mD8h2QH4BLPBAA8tlMpwrtvmcCQgieDAnuKQXEgQAOw==

------=_NextPart_000_0000_01CBDA6F.A83965B0
Content-Type: application/octet-stream
Content-Transfer-Encoding: base64
Content-Location: http://www.matrixscience.com/cgi/mass_error.pl?mass_error_840302603189758

R0lGODlhwgGWAMIAAP///wAAAP8AAADMAAAA/wAAAAAAAAAAACH5BAEAAAAALAAAAADCAZYAAAP+
CLrc/jDKSau9OOvNu/9gKI5kaZ5oqq5s675wLM90bd94ru987//AoHBILBqPyKRyyWw6n9CodEqt
Wq/YrHbL7Xq/4LB4TC6bz+i0es1uu9/wuHxOr9vv+Lx+z+/7/4CBgoOEhYaHiImKi4yNjhMEj5Ig
ApWTFpGXmhmVApuQn6EUnaIQmaWoqRSnqq2uCqyvsqWxs7aatbe6jrm7vlYBwQE3vb/GUMMLyTEE
zcXH0ErLyjXP0dd61tjbddrc3z7CwdXg5UXD6Dbe5uw06QDTzO3zPe/xMOv0+i7jGfcN9/4ByLev
II93DxDCE0jQoEMQ4vpZWPaPogKFDBo+3Kj+IeAFiw4sJkvmrGTJjM5QNlPJ6uQCl7BSvpQZc+VM
mzVb0hy4EyZPnD91AvVJtKfRoUeFKmXJ9OZSp01zRg06tSjSq0+lQt2qtSvVDx4nUgtJbaQpjmhP
hK0AEmBZcQ80pp0bIaIwDAolYmRIty+OeBLhkY3rtzAUuYb7rpWBODHdaQJdNHY8F646ypiNTM7M
mcXmzqBJ+ORGKm1pL59Tnea4mktqVK0fxtbyOrRtELVv696Qeze4yPh8YwZOgTjkwBmFUyYuASMD
e2Mb9FaOjXnC6M+xC3YwnTo0ux+1X8TOt/Ns79ErpndqEmvVpO/dc/3q1WpW+vjtx7+vf77+y07w
+RdgfQPmV2B/BMqXIH8H7gTWXeGNN9h2wHX3zXmFQYbXdheJJGEEFqLni4YbPkfiQhBKJ6JfJzK2
IospzhDii77NSOMs1nl2Y1o56rgjRz2uYOOPrQRpwmhE7gMeDUMmmVmTTopiJApQRrnJlFRaWRCW
J1Sp5SVcluDll48sKSOZnYXJHZrsLFYchx+MuQ2GBpn14Zt3diAnNnRu+WGPbWHQnkn7FSqgggYi
imCiDCraoKOQPgVgpIYuWCmjly6q6aP3cWAnnBMEqieb5tiFXHPi8UbqcqCOuqpjaqr4qpN7zrpP
rbbSg2uu7exqRJ+8muFrEcAGS8awRBT+a+wXSC5LHbLOXgNttNBMS60x1pKg7LV4ZDvCttzaYS24
EZAb7hXGmVieDuaeC4dzZf1J2A7tutuGqPJmt6a98+DLYYvJqVAvv3VE9O91+QY1aKZHlbYppYc2
KjHDEFsaMcUTX6yxxRxjurHHHTcLg78gVbhBsQMTrEdeHrYqKyeWqPwKYCcavC/MnshckLc6o8Jz
z6L8DPQnQg+Ni9FPIo1Z0UozMujTUEct9dRUV2311VhnrfXWXHft9ddghy0211M0ZrarqnJwttpo
a7B22nC73XYGb8stRd10zy2o3hfgvTfbgMedd+B2C/634U343TffmDBegeKNEz444pH+U/6446tg
ngTkl0t+eOGgTx7656KXTvrpi3ueuuVKcJ656pWPvrrssZs+u+21o5777bp33vTvwAcv/JVu6Zsq
FxRZBmqsS8QIWPFgQGjz8mwEhtD1LmuhF1kte1Hywd13Ef5445eBPfnx5qn9v9Knn/0W2HfPfPMo
fnp+Gm3Ff3wW+YO/P//ykp8Y7Oc/9ZlvPQKM3nUS+IX+MdB7C3Tf/KTgQAmGQT0PRJ7x9GdAAEYQ
fR0cg4YEOEEk9E8w5VufW0iowA2CEIVqmN7zjOc9yzgPejVM0Qz/hy4bWg+HwwuiEIdIxCIa8YhI
TCISBsDEASjAiU98IhNtAEUANHH+ikpEgb86MJIYAXEDVXTiFMe4gCrGAItWzCILxnEqLq4HArEK
YxrFmMYJNDGKWBRjGPNoRTMygI5SRGMD9IhHKJJRjRHsYvIWWRcXouiLGJAjHQ3pxz+WsY+FxOMl
+QgBOUbRAXwM5RwRyT3qZZA82gFYBq74yTq2cpCs9KMsN1mBSrrSkprUJCBJ+UYfmghVvbxhB3bp
yUuCcpDIxOUoKWDLZtJSl7fk5QN3OKECwklNhmwlMR8wS2VqM5qdNCY4MTnHbE6Sly7sojUjU8GF
8JCZz6zjHTvJSXGWsZ70nOc8jxnKbL5SmmNhY4cYCUzlCfR9ZegmOq+h0IVuIQEAOw==

------=_NextPart_000_0000_01CBDA6F.A83965B0
Content-Type: application/octet-stream
Content-Transfer-Encoding: base64
Content-Location: http://www.matrixscience.com/cgi/mass_error.pl?mass_error_ppm_394436854161553

R0lGODlhwgGWAMIAAP///wAAAP8AAADMAAAA/wAAAAAAAAAAACH5BAEAAAAALAAAAADCAZYAAAP+
CLrc/jDKSau9OOvNu/9gKI5kaZ5oqq5s675wLM90bd94ru987//AoHBILBqPyKRyyWw6n9CodEqt
Wq/YrHbL7Xq/4LB4TC6bz+i0es1uu9/wuHxOr9vv+Lx+z+/7/4CBgoOEhYaHiImKi4yEAo+NFwST
BJGWIo8Cl5KbnRyZnhSVoaR8AacBNJSjpa12qQuwqq60c7KxNay1u7wNur3AravBxGiopxioDLcZ
v8XPXswXsrCp0hbO0NpaxxzWuBrZ2+NU18kK1BWr65MMwwvvCvEA8/WU7vfw+fL79P327fQF5DfQ
X0GAuhDiO/ivIcOHCR1GhLhwosWKGAVe1Jj+keBGjx0NfhQZ0sMxZOfQgWtGrmWbW+nCuZxZTtk0
B982iKPJ8wjMad1UNuvXs6jPZbmMLgClNEg1GztdMm3q46TNGFFbTqXKZh7XrzyCzgJLVsfPsWXT
1jg7I6vatymeyvAKt64Kqyix2t3rxS3fv078Ah5MQZo5FXQJ99yKgm1bxRIYE5N8QixayA4oA9OM
RfBfzpihEg1Nuojn0qhvnE7N+kXi1rBVx56tYzXt2yVs4357uMXr3YN7w9ANnKxw18VLH/edPLTV
uaObSxdBfHpTy3OtE3asVztg7oVB/PaeFryEnOLJf79aIeaH6oBBz3bvAf5nSJCX41yJgd3+upAK
cSQgSAOSVGCABCZooIIILuhggxBKpEAmEh5YIYMXPphhhBRZ2CGGH36g335CvaceXyPul6IE9p3Y
0opIUeeiXc9hFd2MOPqSI1wwntDijsX06COQ5al2I5FKCZkbksadlNQc8jHpxo9bRCnlDYZBVxAc
Vl65VolKpuelUXIBEKaJYxZV5pk6HZnmNnix2QGVb5JGZ52Y3YknYOPtCZyefvIZqHeA6tDloHj0
2cShiOZRaA6MNnrHo5KqRWmlXykKQ6SYWnKpBpx22sinGYQq6iKkntqTpqrm2eptqb7KU6yyNsIe
jKzWCk1M6LGkgqm66oFej58CG+wda+r+tIKxx7LhJJj8ReAfhyNRC+CG2IZorYfVZtuttt5eC+64
35YrrrncnosDW8Q221OWQtLqbiHPmjnnBszOS0uuDOSrby26+fuvK/IODEzBBu877cIMN+zwwxBH
LPHEFFds8cUYZ6zxxhx33PEU1YV8LwcikzyysianjPLKMqncMsu+RlEyzP2d/PLNMeNcs8s597wz
zZzw/DMUM+scNNDY2Ozz0UYnLTTTSzuNtDpKB1Y11ENHTfXTUje99dSiXN211mFz/TXRYp9N9gRF
r81i2mWDzTbcc5sdt9d3J6z33nz37QczgDcgpxLUiBV4GLcKrjjiKNV7uBp52ZvO5Iz+Rys5LoMb
wau9KlH+hedIgX7GsJiXXiIXw9oEeuZIkL76GNaobjrnabjnuuVb2E476YhD+3rvuwdP3+gr3X56
F9cYT3s0xQuPOzcPKM/6E7r//nn0zh+fe4yXd/48FuZIv8ZPr09fhO7dp4+8irP3ivrinCs/uuHw
a597UIlzHw39+i+PPP6Re5zfBkjAAhrwgAhMoAIXGIIBOHAACoBgBCPoQBtIEAAPrCADSTA8EaGD
PfXjwAUhWMESLuCCMdAgBjfYmNiNAH3Y88AIV0jCFU7ggRPUIAlHqEMMopABNaSgChuwwxxK0IQs
LF018nIVEOqPV5HzXwZmWMMj/hCriCf0oRFzmMUeQmCGE3RAD8dIwyR6L3DWq9/wzHOBDIbRhm8k
oht/SMcuVuCKcMQiF7kYxCRCsXEw6Q27PhhAGcIRjFkUIxEXqccyUgCPkLQjH/O4wTQKUI3t698U
w0jFRDLSk3E8JCW/6ElIHlGLZewjCz2HjDTCj5Ud3OQebYjDL3oRlEIMpRjd6EM80vCUt/RlAqEY
PyZGkUSGy4n5oFBHM86kmc7UQgIAADs=

------=_NextPart_000_0000_01CBDA6F.A83965B0--
