# Supplementary material for: Regulation of GacA in Pseudomonas chlororaphis Strains Shows a Niche Specificity
Source: PLoS One. 2015 Sep 17;10(9):e0137553. doi: 10.1371/journal.pone.0137553 (PMC4574860; doi:10.1371/journal.pone.0137553)
Supplement: S3 File — (ZIP) [file pone.0137553.s003.zip › MALDI-TOFMS-data/C6.mht]

From: <Saved by Windows Internet Explorer 7>
Subject: Concise Summary Report (../data/20110304/FttmrzsTL.dat)
Date: Fri, 4 Mar 2011 09:50:01 +0800
MIME-Version: 1.0
Content-Type: multipart/related;
	type="text/html";
	boundary="----=_NextPart_000_0000_01CBDA51.87AE62F0"
X-MimeOLE: Produced By Microsoft MimeOLE V6.00.2900.2180

This is a multi-part message in MIME format.

------=_NextPart_000_0000_01CBDA51.87AE62F0
Content-Type: text/html;
	charset="utf-8"
Content-Transfer-Encoding: quoted-printable
Content-Location: http://www.matrixscience.com/cgi/master_results.pl?file=../data/20110304/FttmrzsTL.dat

=EF=BB=BF<!DOCTYPE HTML PUBLIC "-//W3C//DTD HTML 4.0 Transitional//EN">
<!-- 0 seconds --><!-- 0 seconds --><!-- 0 seconds --><!-- 0 seconds =
--><HTML><HEAD><TITLE>Concise Summary Report =
(../data/20110304/FttmrzsTL.dat)</TITLE>
<META http-equiv=3DContent-Type content=3D"text/html; charset=3Dutf-8">
<STYLE type=3Dtext/css>.tooltip {
	LEFT: 0px; VISIBILITY: hidden; POSITION: absolute; TOP: 0px
}
</STYLE>

<SCRIPT language=3DJavaScript=20
src=3D"http://www.matrixscience.com/templates/browser.js"=20
type=3Dtext/javascript></SCRIPT>

<SCRIPT language=3DJavaScript>=0A=
<!-- Begin hiding Javascript from old browsers.=0A=
 =0A=
  var arrayReady=3D0;=0A=
  =0A=
  if (document.images){=0A=
    redBall =3D new Image();=0A=
    redBall.src =3D "../images/red_ball_white.gif";  =0A=
    cyanBall =3D new Image();=0A=
    cyanBall.src =3D "../images/cyan_ball_white.gif";  =0A=
  }=0A=
  =0A=
  function cover(hit,query,protSeq){=0A=
    document.Results.OV_Title.value =3D queryTitle[query];=0A=
    document.Results.OV_Accession.value =3D protName[hit];=0A=
    document.Results.OV_Sequence.value =3D protSeq;=0A=
    if (hit =3D=3D 0) {=0A=
      self.status =3D queryTitle[query];=0A=
    } else {=0A=
      self.status =3D protName[hit] + ": " + protSeq;=0A=
    }=0A=
    if (protSeq !=3D "" && document.fred && arrayReady =3D=3D 1){=0A=
      var i =3D 0;=0A=
      var element =3D 0;=0A=
      element =3D eval(protSeq+"["+i+"]");=0A=
      while(element) {=0A=
        document.images[element].src =3D redBall.src;=0A=
        i++;=0A=
        element =3D eval(protSeq+"["+i+"]");=0A=
      }=0A=
    }=0A=
  }=0A=
=0A=
  function uncover(hit,query,protSeq){=0A=
    document.Results.OV_Title.value =3D "-Query-";=0A=
    document.Results.OV_Accession.value=3D"-Accession-";=0A=
    document.Results.OV_Sequence.value=3D"-Sequence-";=0A=
    self.status=3D"";=0A=
    if (protSeq !=3D "" && document.fred && arrayReady =3D=3D 1){=0A=
      var i =3D 0;=0A=
      var element =3D 0;=0A=
      element =3D eval(protSeq+"["+i+"]");=0A=
      while(element) {=0A=
        document.images[element].src =3D cyanBall.src;=0A=
        i++;=0A=
        element =3D eval(protSeq+"["+i+"]");=0A=
      }=0A=
    }=0A=
  }=0A=
=0A=
  function checkQuery(checkState,numChecks,form){=0A=
    if (numChecks =3D=3D 1){=0A=
      form.QUE.checked =3D checkState;=0A=
    } else {=0A=
      for (var i =3D 0; i < form.elements.length; i++) {=0A=
        if (form.elements[i].name =3D=3D "QUE"){=0A=
          form.elements[i].checked =3D checkState;=0A=
        }=0A=
      }=0A=
    }=0A=
  }=0A=
=0A=
  function SaveClicks(checkBox,form){=0A=
    if (form.ErrTolRepeat && form.ErrTolRepeat.checked) {=0A=
      return;=0A=
    }=0A=
    var checkState =3D checkBox.checked;=0A=
    var thisHit =3D 0;=0A=
    for (var i =3D 0; i < form.elements.length; i++) {=0A=
      if (thisHit =3D=3D 1){=0A=
        if (form.elements[i].name =3D=3D "QUE") {=0A=
          form.elements[i].checked =3D !checkState;=0A=
        } else {=0A=
          break;=0A=
        }=0A=
      } else {=0A=
        if (form.elements[i] =3D=3D checkBox){=0A=
          thisHit =3D 1;=0A=
        }=0A=
      }=0A=
    }=0A=
  }=0A=
=0A=
  function unMatched(form){=0A=
    var numMisses =3D 0;=0A=
    for (var i =3D 0; i < form.elements.length; i++) {=0A=
      if (form.elements[i].name =3D=3D "MISSES"){=0A=
        numMisses++;=0A=
      } =0A=
    }=0A=
    if (numMisses < 1) {=0A=
      alert("No unmatched mass values to be searched");=0A=
      return false;=0A=
    }=0A=
    for (var i =3D 0; i < form.elements.length; i++) {=0A=
      if (form.elements[i].name =3D=3D "QUE"){=0A=
        form.elements[i].name =3D "DUMMY";=0A=
      } =0A=
    }=0A=
    for (var i =3D 0; i < form.elements.length; i++) {=0A=
      if (form.elements[i].name =3D=3D "MISSES"){=0A=
        form.elements[i].name =3D "QUE";=0A=
      } =0A=
    }=0A=
    form.submit();=0A=
    return true;=0A=
  }=0A=
=0A=
  function setReFormatAction(form){=0A=
    if (form.REPTYPE.options[form.REPTYPE.selectedIndex].value =3D=3D =
"export"){=0A=
      form.action =3D "./export_dat_2.pl";=0A=
    } else if (form.REPTYPE.options[form.REPTYPE.selectedIndex].value =
=3D=3D "family") {=0A=
      form.action =3D "./master_results_2.pl";=0A=
    } else {=0A=
      form.action =3D "./master_results.pl";=0A=
    }=0A=
  }=0A=
  =0A=
  function chooseQueryList(form) {=0A=
    var formatForm =3D window.document.forms['Re-format'];=0A=
    if (formatForm._querylist.value =3D=3D 'unassigned') {=0A=
      form.QUERYLIST.value =3D queryListUnassigned;=0A=
    } else if (formatForm._querylist.value =3D=3D 'identity') {=0A=
      form.QUERYLIST.value =3D queryListIdentity;=0A=
    } else if (formatForm._querylist.value =3D=3D 'homology') {=0A=
      form.QUERYLIST.value =3D queryListHomology;=0A=
    } else {=0A=
      form.QUERYLIST.value =3D "All";=0A=
    }=0A=
    return true;=0A=
  }=0A=
    =0A=
  function makeAccessionString(form){=0A=
    if (!form.ErrTolRepeat || !form.ErrTolRepeat.checked) {=0A=
      form.ACCESSION.value =3D "";=0A=
      return true;=0A=
    }=0A=
    var tempString =3D "";=0A=
    var numAccessions =3D 1;=0A=
    for (var i =3D 0; i < form.elements.length; i++) {=0A=
      if (form.elements[i].name =3D=3D "INCLUDE" && =
form.elements[i].checked){=0A=
        tempString =3D tempString + =
unescape(et_list[form.elements[i].value]) + ",";=0A=
      }=0A=
    }=0A=
    if (tempString =3D=3D "") {=0A=
      alert("No hits selected for error tolerant search");=0A=
      return false;=0A=
    }=0A=
    tempString =3D tempString.substring(0, tempString.length - 1);=0A=
    i =3D 0;=0A=
    while(tempString.indexOf(",", i) !=3D -1 && numAccessions <=3D 3) {=0A=
      i =3D tempString.indexOf(",", i) + 1;=0A=
      numAccessions++;=0A=
    }=0A=
    if (numAccessions > 3) {=0A=
      alert("Number of protein entries for error tolerant search has =
been limited to 3");=0A=
      tempString =3D tempString.substring(0, i - 1);=0A=
    }=0A=
    form.ACCESSION.value =3D tempString;=0A=
    checkQuery(1,36, form);=0A=
    return true;=0A=
  }=0A=
=0A=
  function clearEl() {}=0A=
=0A=
  function makeArchive(form){=0A=
    var tempUrl =3D =
"http://www.matrixscience.com/cgi/master_results.pl?file=3D..%2Fdata%2F20=
110304%2FFttmrzsTL.dat&REPTYPE=3Darchive&INTERMEDIATE=3D%2e%2e%2fdata%2f2=
0110304%2fFttmrzsTL%2edat";    for (var i =3D 0; i < =
form.elements.length; i++) {=0A=
      if (form.elements[i].name =3D=3D "INCLUDE" && =
form.elements[i].checked){=0A=
        tempUrl =3D tempUrl + "&INCLUDE=3D" + form.elements[i].value;=0A=
      }=0A=
    }=0A=
    window.location.href =3D tempUrl;=0A=
  }=0A=
=0A=
  et_list =3D new Array(1);=0A=
  et_list[0] =3D "";=0A=
  et_list[1] =3D =
"%2c%22gi%7c146283970%22%2c%22gi%7c146305680%22%2c%22gi%7c229588086%22%2c=
%22gi%7c312958663%22%2c%22gi%7c26991557%22%2c%22gi%7c28872047%22%2c%22gi%=
7c104783860%22%2c%22gi%7c77456762%22%2c%22gi%7c307543250%22%2c%22gi%7c226=
942912%22%2c%22gi%7c15600128%22%2c%22gi%7c213863286%22%2c%22gi%7c30754676=
4%22%2c%22gi%7c254238350%22";=0A=
  et_list[2] =3D "";=0A=
  et_list[3] =3D "";=0A=
  et_list[4] =3D "%2c%22gi%7c291449061%22";=0A=
=0A=
// End hiding Javascript from old browsers. -->=0A=
</SCRIPT>

<META content=3D"MSHTML 6.00.5730.13" name=3DGENERATOR></HEAD>
<BODY vLink=3D#0000ff aLink=3D#0000ff bgColor=3D#ffffff>
<H1><IMG height=3D31=20
src=3D"http://www.matrixscience.com/images/88x31_logo_white.gif" =
width=3D88=20
align=3Dtop border=3D0 name=3Dfred NATURALSIZEFLAG=3D"3"> Mascot Search=20
Results</H1><FONT face=3D"Courier New,Courier,monospace"><PRE><B>User    =
        : li</B>
<B>Email           : lij_023@163.com</B>
<B>Search title    : </B>
<B>Database        : NCBInr 20110226 (13168443 sequences; 4504811930 =
residues)</B>
<B>Taxonomy        : Bacteria (Eubacteria) (7462212 sequences)</B>
<B>Timestamp       : 4 Mar 2011 at 01:49:03 GMT</B>
<B>Top Score       : 165 for <FONT color=3D#ff0000>gi|70734081</FONT>, =
30S ribosomal protein S6 [Pseudomonas fluorescens Pf-5]</B>
</PRE></FONT>
<H3>Mascot Score Histogram</H3>Protein score is -10*Log(P), where P is =
the=20
probability that the observed match is a random event.<BR>Protein scores =
greater=20
than 81 are significant (p&lt;0.05).<BR>
<P><IMG height=3D200 alt=3D"Score Distribution"=20
src=3D"http://www.matrixscience.com/cgi/score_gif.pl?score_gif_1000755704=
324370"=20
width=3D400>=20
<FORM name=3DRe-format onsubmit=3D"return setReFormatAction(this)"=20
action=3D./master_results.pl method=3Dget><INPUT type=3Dhidden=20
value=3D../data/20110304/FttmrzsTL.dat name=3Dfile>=20
<H3>Concise Protein Summary Report</H3>
<TABLE cellSpacing=3D1 cellPadding=3D3 border=3D0>
  <TBODY>
  <TR>
    <TD noWrap bgColor=3D#eeeeff><INPUT type=3Dsubmit value=3D"Format =
As"> </TD>
    <TD noWrap bgColor=3D#eeeeff><SELECT name=3DREPTYPE> <OPTION=20
        value=3Dprotein>Protein Summary</OPTION> <OPTION value=3Dconcise =

        selected>Concise Protein Summary</OPTION> <OPTION =
value=3Dexport>Export=20
        Search Results</OPTION></SELECT> </TD>
    <TD noWrap bgColor=3D#eeeeff><A=20
      href=3D"http://www.matrixscience.com/help/pmf_summaries_help.html" =

      target=3D_blank>Help</A> </TD></TR>
  <TR>
    <TD bgColor=3D#eeeeff>&nbsp;</TD>
    <TD noWrap bgColor=3D#eeeeff>Significance threshold p&lt; <INPUT =
size=3D8=20
      value=3D0.05 name=3D_sigthreshold> </TD>
    <TD noWrap bgColor=3D#eeeeff>Max. number of hits <INPUT size=3D5 =
value=3D20=20
      name=3DREPORT> </TD></TR></TBODY></TABLE></FORM>
<FORM name=3DResults action=3D./search_form.pl method=3Dpost><INPUT =
type=3Dhidden=20
value=3D"806.358453 from(807.365729,1+) intensity(872.6347) query(1)" =
name=3DQUE>=20
<INPUT type=3Dhidden=20
value=3D"806.358453 from(807.365729,1+) intensity(872.6347) query(1)" =
name=3DMISSES>=20
<INPUT type=3Dhidden=20
value=3D"824.086605 from(825.093881,1+) intensity(1267.6801) query(2)" =
name=3DQUE>=20
<INPUT type=3Dhidden=20
value=3D"824.086605 from(825.093881,1+) intensity(1267.6801) query(2)"=20
name=3DMISSES> <INPUT type=3Dhidden=20
value=3D"849.434076 from(850.441352,1+) intensity(847.7143) query(3)" =
name=3DQUE>=20
<INPUT type=3Dhidden=20
value=3D"860.052800 from(861.060076,1+) intensity(656.0457) query(4)" =
name=3DQUE>=20
<INPUT type=3Dhidden=20
value=3D"860.052800 from(861.060076,1+) intensity(656.0457) query(4)" =
name=3DMISSES>=20
<INPUT type=3Dhidden=20
value=3D"930.472087 from(931.479363,1+) intensity(302.0551) query(5)" =
name=3DQUE>=20
<INPUT type=3Dhidden=20
value=3D"946.464475 from(947.471751,1+) intensity(160.3044) query(6)" =
name=3DQUE>=20
<INPUT type=3Dhidden=20
value=3D"946.464475 from(947.471751,1+) intensity(160.3044) query(6)" =
name=3DMISSES>=20
<INPUT type=3Dhidden=20
value=3D"962.451346 from(963.458622,1+) intensity(151.8306) query(7)" =
name=3DQUE>=20
<INPUT type=3Dhidden=20
value=3D"962.451346 from(963.458622,1+) intensity(151.8306) query(7)" =
name=3DMISSES>=20
<INPUT type=3Dhidden=20
value=3D"1176.588391 from(1177.595667,1+) intensity(10483.4137) =
query(8)"=20
name=3DQUE> <INPUT type=3Dhidden=20
value=3D"1252.664545 from(1253.671821,1+) intensity(160.6541) query(9)" =
name=3DQUE>=20
<INPUT type=3Dhidden=20
value=3D"1252.664545 from(1253.671821,1+) intensity(160.6541) query(9)"=20
name=3DMISSES> <INPUT type=3Dhidden=20
value=3D"1269.690724 from(1270.698000,1+) intensity(299.6046) query(10)" =
name=3DQUE>=20
<INPUT type=3Dhidden=20
value=3D"1389.518791 from(1390.526067,1+) intensity(348.9780) query(11)" =
name=3DQUE>=20
<INPUT type=3Dhidden=20
value=3D"1389.518791 from(1390.526067,1+) intensity(348.9780) query(11)" =

name=3DMISSES> <INPUT type=3Dhidden=20
value=3D"1425.799237 from(1426.806513,1+) intensity(484.4075) query(12)" =
name=3DQUE>=20
<INPUT type=3Dhidden=20
value=3D"1429.704121 from(1430.711397,1+) intensity(159.8767) query(13)" =
name=3DQUE>=20
<INPUT type=3Dhidden=20
value=3D"1429.704121 from(1430.711397,1+) intensity(159.8767) query(13)" =

name=3DMISSES> <INPUT type=3Dhidden=20
value=3D"1445.715758 from(1446.723034,1+) intensity(3132.9446) =
query(14)"=20
name=3DQUE> <INPUT type=3Dhidden=20
value=3D"1445.715758 from(1446.723034,1+) intensity(3132.9446) =
query(14)"=20
name=3DMISSES> <INPUT type=3Dhidden=20
value=3D"1461.707093 from(1462.714369,1+) intensity(120.6101) query(15)" =
name=3DQUE>=20
<INPUT type=3Dhidden=20
value=3D"1461.707093 from(1462.714369,1+) intensity(120.6101) query(15)" =

name=3DMISSES> <INPUT type=3Dhidden=20
value=3D"1506.753300 from(1507.760576,1+) intensity(200.0187) query(16)" =
name=3DQUE>=20
<INPUT type=3Dhidden=20
value=3D"1533.840150 from(1534.847426,1+) intensity(86.7122) query(17)" =
name=3DQUE>=20
<INPUT type=3Dhidden=20
value=3D"1533.840150 from(1534.847426,1+) intensity(86.7122) query(17)"=20
name=3DMISSES> <INPUT type=3Dhidden=20
value=3D"1536.711950 from(1537.719226,1+) intensity(92.0498) query(18)" =
name=3DQUE>=20
<INPUT type=3Dhidden=20
value=3D"1949.917471 from(1950.924747,1+) intensity(160.0268) query(19)" =
name=3DQUE>=20
<INPUT type=3Dhidden=20
value=3D"2008.015022 from(2009.022298,1+) intensity(116.0487) query(20)" =
name=3DQUE>=20
<INPUT type=3Dhidden=20
value=3D"2049.580515 from(2050.587791,1+) intensity(88.6125) query(21)" =
name=3DQUE>=20
<INPUT type=3Dhidden=20
value=3D"2049.580515 from(2050.587791,1+) intensity(88.6125) query(21)"=20
name=3DMISSES> <INPUT type=3Dhidden=20
value=3D"2106.041105 from(2107.048381,1+) intensity(477.9829) query(22)" =
name=3DQUE>=20
<INPUT type=3Dhidden=20
value=3D"2106.041105 from(2107.048381,1+) intensity(477.9829) query(22)" =

name=3DMISSES> <INPUT type=3Dhidden=20
value=3D"2210.132936 from(2211.140212,1+) intensity(682.9364) query(23)" =
name=3DQUE>=20
<INPUT type=3Dhidden=20
value=3D"2210.132936 from(2211.140212,1+) intensity(682.9364) query(23)" =

name=3DMISSES> <INPUT type=3Dhidden=20
value=3D"2224.139827 from(2225.147103,1+) intensity(164.7925) query(24)" =
name=3DQUE>=20
<INPUT type=3Dhidden=20
value=3D"2224.139827 from(2225.147103,1+) intensity(164.7925) query(24)" =

name=3DMISSES> <INPUT type=3Dhidden=20
value=3D"2282.193633 from(2283.200909,1+) intensity(113.2618) query(25)" =
name=3DQUE>=20
<INPUT type=3Dhidden=20
value=3D"2282.193633 from(2283.200909,1+) intensity(113.2618) query(25)" =

name=3DMISSES> <INPUT type=3Dhidden=20
value=3D"2298.183856 from(2299.191132,1+) intensity(74.1161) query(26)" =
name=3DQUE>=20
<INPUT type=3Dhidden=20
value=3D"2298.183856 from(2299.191132,1+) intensity(74.1161) query(26)"=20
name=3DMISSES> <INPUT type=3Dhidden=20
value=3D"2534.276297 from(2535.283573,1+) intensity(180.3168) query(27)" =
name=3DQUE>=20
<INPUT type=3Dhidden=20
value=3D"2534.276297 from(2535.283573,1+) intensity(180.3168) query(27)" =

name=3DMISSES> <INPUT type=3Dhidden=20
value=3D"2541.759829 from(2542.767105,1+) intensity(3782.0450) =
query(28)"=20
name=3DQUE> <INPUT type=3Dhidden=20
value=3D"2541.759829 from(2542.767105,1+) intensity(3782.0450) =
query(28)"=20
name=3DMISSES> <INPUT type=3Dhidden=20
value=3D"2582.284851 from(2583.292127,1+) intensity(566.6533) query(29)" =
name=3DQUE>=20
<INPUT type=3Dhidden=20
value=3D"2598.333567 from(2599.340843,1+) intensity(5583.5247) =
query(30)"=20
name=3DQUE> <INPUT type=3Dhidden=20
value=3D"2614.302910 from(2615.310186,1+) intensity(364.9268) query(31)" =
name=3DQUE>=20
<INPUT type=3Dhidden=20
value=3D"2614.302910 from(2615.310186,1+) intensity(364.9268) query(31)" =

name=3DMISSES> <INPUT type=3Dhidden=20
value=3D"2754.418529 from(2755.425805,1+) intensity(140.7391) query(32)" =
name=3DQUE>=20
<INPUT type=3Dhidden=20
value=3D"2836.434902 from(2837.442178,1+) intensity(91.3223) query(33)" =
name=3DQUE>=20
<INPUT type=3Dhidden=20
value=3D"2836.434902 from(2837.442178,1+) intensity(91.3223) query(33)"=20
name=3DMISSES> <INPUT type=3Dhidden=20
value=3D"2844.840918 from(2845.848194,1+) intensity(191.7655) query(34)" =
name=3DQUE>=20
<INPUT type=3Dhidden=20
value=3D"2844.840918 from(2845.848194,1+) intensity(191.7655) query(34)" =

name=3DMISSES> <INPUT type=3Dhidden=20
value=3D"2885.448136 from(2886.455412,1+) intensity(66.6654) query(35)" =
name=3DQUE>=20
<INPUT type=3Dhidden=20
value=3D"2901.493859 from(2902.501135,1+) intensity(444.9798) query(36)" =
name=3DQUE>=20
<INPUT type=3Dhidden value=3D2 name=3DFORMVER> <INPUT type=3Dhidden =
value=3DPMF=20
name=3DSEARCH> <INPUT type=3Dhidden value=3Dli name=3DUSERNAME> <INPUT =
type=3Dhidden=20
value=3Dlij_023@163.com name=3DUSEREMAIL> <INPUT type=3Dhidden =
name=3DCOM> <INPUT=20
type=3Dhidden value=3D"Carbamidomethyl (C)" name=3DMODS> <INPUT =
type=3Dhidden=20
value=3D"Oxidation (M)" name=3DIT_MODS> <INPUT type=3Dhidden =
value=3DTrypsin name=3DCLE>=20
<INPUT type=3Dhidden value=3DMonoisotopic name=3DMASS> <INPUT =
type=3Dhidden name=3DSEG>=20
<INPUT type=3Dhidden value=3D0.2 name=3DTOL> <INPUT type=3Dhidden =
value=3DDa name=3DTOLU>=20
<INPUT type=3Dhidden value=3D0 name=3DITOL> <INPUT type=3Dhidden =
name=3DITOLU> <INPUT=20
type=3Dhidden value=3DNCBInr name=3DDB> <INPUT type=3Dhidden value=3D1+ =
name=3DCHARGE>=20
<INPUT type=3Dhidden value=3D1 name=3DPFA> <INPUT type=3Dhidden =
name=3DFILE> <INPUT=20
type=3Dhidden value=3D"Mascot generic" name=3DFORMAT> <INPUT =
type=3Dhidden=20
value=3D../data/20110304/FttmrzsTL.dat name=3DINTERMEDIATE> <INPUT =
type=3Dhidden=20
value=3D20 name=3DREPORT> <INPUT type=3Dhidden value=3DON =
name=3DOVERVIEW> <INPUT=20
type=3Dhidden name=3DPRECURSOR> <INPUT type=3Dhidden value=3D". . =
Bacteria (Eubacteria)"=20
name=3DTAXONOMY> <INPUT type=3Dhidden value=3Dconcise name=3DREPTYPE> =
<INPUT type=3Dhidden=20
value=3D"not again" name=3DrepeatSearch> <INPUT type=3Dhidden =
name=3DINSTRUMENT> <INPUT=20
type=3Dhidden name=3DACCESSION> <INPUT type=3Dhidden =
name=3DQUANTITATION> <INPUT=20
type=3Dhidden=20
value=3DPEP_INT(807.365729:872.634668,825.093881:1267.680072,850.441352:8=
47.714261,861.060076:656.045674,931.479363:302.055129,947.471751:160.3044=
08,963.458622:151.830561,1177.595667:10483.413676,1253.671821:160.654061,=
1270.698000:299.604649,1390.526067:348.977989,1426.806513:484.407509,1430=
.711397:159.876693,1446.723034:3132.944644,1462.714369:120.610129,1507.76=
0576:200.018669,1534.847426:86.712196,1537.719226:92.049790,1950.924747:1=
60.026844,2009.022298:116.048680,2050.587791:88.612494,2107.048381:477.98=
2890,2211.140212:682.936418,2225.147103:164.792531,2283.200909:113.261845=
,2299.191132:74.116116,2535.283573:180.316769,2542.767105:3782.045040,258=
3.292127:566.653335,2599.340843:5583.524722,2615.310186:364.926831,2755.4=
25805:140.739065,2837.442178:91.322344,2845.848194:191.765544,2886.455412=
:66.665392,2902.501135:444.979797,)=20
name=3DUSER00>=20
<P><INPUT type=3Dsubmit value=3D"Re-Search All"> &nbsp;&nbsp;<INPUT =
onclick=3D"unMatched(this.form); return true" type=3Dbutton =
value=3D"Search Unmatched">=20

<P>
<TABLE cellSpacing=3D0 border=3D0>
  <TBODY>
  <TR>
    <TD><TT><B><A =
name=3DHit1>1.</A>&nbsp;&nbsp;&nbsp;&nbsp;</B></TT></TD>
    <TD noWrap><TT><A=20
      =
href=3D"http://www.matrixscience.com/cgi/protein_view.pl?file=3D../data/2=
0110304/FttmrzsTL.dat&amp;hit=3D1"=20
      =
target=3D_blank>gi|70734081</A>&nbsp;&nbsp;&nbsp;&nbsp;<B>Mass:</B>&nbsp;=
16404&nbsp;&nbsp;&nbsp;&nbsp;<B>Score:</B>&nbsp;<FONT=20
      =
color=3D#ff0000><B>165&nbsp;&nbsp;</B></FONT>&nbsp;&nbsp;<B>Expect:</B>&n=
bsp;2.4e-10&nbsp;&nbsp;<B>Matches:</B>&nbsp;14</TT></TD></TR>
  <TR>
    <TD>&nbsp;</TD>
    <TD noWrap><TT>30S ribosomal protein S6 [Pseudomonas fluorescens=20
    Pf-5]</TT></TD></TR></TBODY></TABLE>
<TABLE cellSpacing=3D0 border=3D0>
  <TBODY>
  <TR>
    <TD><TT><B>&nbsp;&nbsp;&nbsp;&nbsp;&nbsp;&nbsp;</B></TT></TD>
    <TD noWrap><TT><A=20
      =
href=3D"http://www.matrixscience.com/cgi/protein_view.pl?file=3D../data/2=
0110304/FttmrzsTL.dat&amp;hit=3D2"=20
      =
target=3D_blank>gi|146283970</A>&nbsp;&nbsp;&nbsp;&nbsp;<B>Mass:</B>&nbsp=
;16224&nbsp;&nbsp;&nbsp;&nbsp;<B>Score:</B>&nbsp;<FONT=20
      =
color=3D#ff0000><B>130&nbsp;&nbsp;</B></FONT>&nbsp;&nbsp;<B>Expect:</B>&n=
bsp;7.5e-07&nbsp;&nbsp;<B>Matches:</B>&nbsp;12</TT></TD></TR>
  <TR>
    <TD>&nbsp;</TD>
    <TD noWrap><TT>30S ribosomal protein S6 [Pseudomonas stutzeri=20
    A1501]</TT></TD></TR></TBODY></TABLE>
<TABLE cellSpacing=3D0 border=3D0>
  <TBODY>
  <TR>
    <TD><TT><B>&nbsp;&nbsp;&nbsp;&nbsp;&nbsp;&nbsp;</B></TT></TD>
    <TD noWrap><TT><A=20
      =
href=3D"http://www.matrixscience.com/cgi/protein_view.pl?file=3D../data/2=
0110304/FttmrzsTL.dat&amp;hit=3D3"=20
      =
target=3D_blank>gi|146305680</A>&nbsp;&nbsp;&nbsp;&nbsp;<B>Mass:</B>&nbsp=
;16353&nbsp;&nbsp;&nbsp;&nbsp;<B>Score:</B>&nbsp;<FONT=20
      =
color=3D#ff0000><B>130&nbsp;&nbsp;</B></FONT>&nbsp;&nbsp;<B>Expect:</B>&n=
bsp;7.5e-07&nbsp;&nbsp;<B>Matches:</B>&nbsp;12</TT></TD></TR>
  <TR>
    <TD>&nbsp;</TD>
    <TD noWrap><TT>30S ribosomal protein S6 [Pseudomonas mendocina=20
  ymp]</TT></TD></TR></TBODY></TABLE>
<TABLE cellSpacing=3D0 border=3D0>
  <TBODY>
  <TR>
    <TD><TT><B>&nbsp;&nbsp;&nbsp;&nbsp;&nbsp;&nbsp;</B></TT></TD>
    <TD noWrap><TT><A=20
      =
href=3D"http://www.matrixscience.com/cgi/protein_view.pl?file=3D../data/2=
0110304/FttmrzsTL.dat&amp;hit=3D4"=20
      =
target=3D_blank>gi|229588086</A>&nbsp;&nbsp;&nbsp;&nbsp;<B>Mass:</B>&nbsp=
;16333&nbsp;&nbsp;&nbsp;&nbsp;<B>Score:</B>&nbsp;<FONT=20
      =
color=3D#ff0000><B>130&nbsp;&nbsp;</B></FONT>&nbsp;&nbsp;<B>Expect:</B>&n=
bsp;7.5e-07&nbsp;&nbsp;<B>Matches:</B>&nbsp;12</TT></TD></TR>
  <TR>
    <TD>&nbsp;</TD>
    <TD noWrap><TT>30S ribosomal protein S6 [Pseudomonas fluorescens=20
      SBW25]</TT></TD></TR></TBODY></TABLE>
<TABLE cellSpacing=3D0 border=3D0>
  <TBODY>
  <TR>
    <TD><TT><B>&nbsp;&nbsp;&nbsp;&nbsp;&nbsp;&nbsp;</B></TT></TD>
    <TD noWrap><TT><A=20
      =
href=3D"http://www.matrixscience.com/cgi/protein_view.pl?file=3D../data/2=
0110304/FttmrzsTL.dat&amp;hit=3D5"=20
      =
target=3D_blank>gi|312958663</A>&nbsp;&nbsp;&nbsp;&nbsp;<B>Mass:</B>&nbsp=
;16306&nbsp;&nbsp;&nbsp;&nbsp;<B>Score:</B>&nbsp;<FONT=20
      =
color=3D#ff0000><B>130&nbsp;&nbsp;</B></FONT>&nbsp;&nbsp;<B>Expect:</B>&n=
bsp;7.5e-07&nbsp;&nbsp;<B>Matches:</B>&nbsp;12</TT></TD></TR>
  <TR>
    <TD>&nbsp;</TD>
    <TD noWrap><TT>30S ribosomal protein S6 [Pseudomonas fluorescens=20
    WH6]</TT></TD></TR></TBODY></TABLE>
<TABLE cellSpacing=3D0 border=3D0>
  <TBODY>
  <TR>
    <TD><TT><B>&nbsp;&nbsp;&nbsp;&nbsp;&nbsp;&nbsp;</B></TT></TD>
    <TD noWrap><TT><A=20
      =
href=3D"http://www.matrixscience.com/cgi/protein_view.pl?file=3D../data/2=
0110304/FttmrzsTL.dat&amp;hit=3D6"=20
      =
target=3D_blank>gi|26991557</A>&nbsp;&nbsp;&nbsp;&nbsp;<B>Mass:</B>&nbsp;=
16420&nbsp;&nbsp;&nbsp;&nbsp;<B>Score:</B>&nbsp;<FONT=20
      =
color=3D#ff0000><B>129&nbsp;&nbsp;</B></FONT>&nbsp;&nbsp;<B>Expect:</B>&n=
bsp;9.4e-07&nbsp;&nbsp;<B>Matches:</B>&nbsp;12</TT></TD></TR>
  <TR>
    <TD>&nbsp;</TD>
    <TD noWrap><TT>30S ribosomal protein S6 [Pseudomonas putida=20
  KT2440]</TT></TD></TR></TBODY></TABLE>
<TABLE cellSpacing=3D0 border=3D0>
  <TBODY>
  <TR>
    <TD><TT><B>&nbsp;&nbsp;&nbsp;&nbsp;&nbsp;&nbsp;</B></TT></TD>
    <TD noWrap><TT><A=20
      =
href=3D"http://www.matrixscience.com/cgi/protein_view.pl?file=3D../data/2=
0110304/FttmrzsTL.dat&amp;hit=3D7"=20
      =
target=3D_blank>gi|28872047</A>&nbsp;&nbsp;&nbsp;&nbsp;<B>Mass:</B>&nbsp;=
16390&nbsp;&nbsp;&nbsp;&nbsp;<B>Score:</B>&nbsp;<FONT=20
      =
color=3D#ff0000><B>129&nbsp;&nbsp;</B></FONT>&nbsp;&nbsp;<B>Expect:</B>&n=
bsp;9.4e-07&nbsp;&nbsp;<B>Matches:</B>&nbsp;12</TT></TD></TR>
  <TR>
    <TD>&nbsp;</TD>
    <TD noWrap><TT>30S ribosomal protein S6 [Pseudomonas syringae pv. =
tomato=20
      str. DC3000]</TT></TD></TR></TBODY></TABLE>
<TABLE cellSpacing=3D0 border=3D0>
  <TBODY>
  <TR>
    <TD><TT><B>&nbsp;&nbsp;&nbsp;&nbsp;&nbsp;&nbsp;</B></TT></TD>
    <TD noWrap><TT><A=20
      =
href=3D"http://www.matrixscience.com/cgi/protein_view.pl?file=3D../data/2=
0110304/FttmrzsTL.dat&amp;hit=3D8"=20
      =
target=3D_blank>gi|104783860</A>&nbsp;&nbsp;&nbsp;&nbsp;<B>Mass:</B>&nbsp=
;16386&nbsp;&nbsp;&nbsp;&nbsp;<B>Score:</B>&nbsp;<FONT=20
      =
color=3D#ff0000><B>129&nbsp;&nbsp;</B></FONT>&nbsp;&nbsp;<B>Expect:</B>&n=
bsp;9.4e-07&nbsp;&nbsp;<B>Matches:</B>&nbsp;12</TT></TD></TR>
  <TR>
    <TD>&nbsp;</TD>
    <TD noWrap><TT>30S ribosomal protein S6 [Pseudomonas entomophila=20
    L48]</TT></TD></TR></TBODY></TABLE>
<TABLE cellSpacing=3D0 border=3D0>
  <TBODY>
  <TR>
    <TD><TT><B>&nbsp;&nbsp;&nbsp;&nbsp;&nbsp;&nbsp;</B></TT></TD>
    <TD noWrap><TT><A=20
      =
href=3D"http://www.matrixscience.com/cgi/protein_view.pl?file=3D../data/2=
0110304/FttmrzsTL.dat&amp;hit=3D9"=20
      =
target=3D_blank>gi|77456762</A>&nbsp;&nbsp;&nbsp;&nbsp;<B>Mass:</B>&nbsp;=
16507&nbsp;&nbsp;&nbsp;&nbsp;<B>Score:</B>&nbsp;<FONT=20
      =
color=3D#ff0000><B>129&nbsp;&nbsp;</B></FONT>&nbsp;&nbsp;<B>Expect:</B>&n=
bsp;9.4e-07&nbsp;&nbsp;<B>Matches:</B>&nbsp;12</TT></TD></TR>
  <TR>
    <TD>&nbsp;</TD>
    <TD noWrap><TT>30S ribosomal protein S6 [Pseudomonas fluorescens=20
      Pf0-1]</TT></TD></TR></TBODY></TABLE>
<TABLE cellSpacing=3D0 border=3D0>
  <TBODY>
  <TR>
    <TD><TT><B>&nbsp;&nbsp;&nbsp;&nbsp;&nbsp;&nbsp;</B></TT></TD>
    <TD noWrap><TT><A=20
      =
href=3D"http://www.matrixscience.com/cgi/protein_view.pl?file=3D../data/2=
0110304/FttmrzsTL.dat&amp;hit=3D10"=20
      =
target=3D_blank>gi|307543250</A>&nbsp;&nbsp;&nbsp;&nbsp;<B>Mass:</B>&nbsp=
;9195&nbsp;&nbsp;&nbsp;&nbsp;&nbsp;<B>Score:</B>&nbsp;<FONT=20
      =
color=3D#ff0000><B>102&nbsp;&nbsp;</B></FONT>&nbsp;&nbsp;<B>Expect:</B>&n=
bsp;0.00047&nbsp;&nbsp;<B>Matches:</B>&nbsp;9</TT></TD></TR>
  <TR>
    <TD>&nbsp;</TD>
    <TD noWrap><TT>ribosomal protein S6 [Pseudomonas=20
  syringae]</TT></TD></TR></TBODY></TABLE>
<TABLE cellSpacing=3D0 border=3D0>
  <TBODY>
  <TR>
    <TD><TT><B>&nbsp;&nbsp;&nbsp;&nbsp;&nbsp;&nbsp;</B></TT></TD>
    <TD noWrap><TT><A=20
      =
href=3D"http://www.matrixscience.com/cgi/protein_view.pl?file=3D../data/2=
0110304/FttmrzsTL.dat&amp;hit=3D11"=20
      =
target=3D_blank>gi|226942912</A>&nbsp;&nbsp;&nbsp;&nbsp;<B>Mass:</B>&nbsp=
;15904&nbsp;&nbsp;&nbsp;&nbsp;<B>Score:</B>&nbsp;<FONT=20
      =
color=3D#ff0000><B>85&nbsp;&nbsp;&nbsp;</B></FONT>&nbsp;&nbsp;<B>Expect:<=
/B>&nbsp;0.022&nbsp;&nbsp;<B>Matches:</B>&nbsp;9</TT></TD></TR>
  <TR>
    <TD>&nbsp;</TD>
    <TD noWrap><TT>30S ribosomal protein S6 [Azotobacter vinelandii=20
  DJ]</TT></TD></TR></TBODY></TABLE>
<TABLE cellSpacing=3D0 border=3D0>
  <TBODY>
  <TR>
    <TD><TT><B>&nbsp;&nbsp;&nbsp;&nbsp;&nbsp;&nbsp;</B></TT></TD>
    <TD noWrap><TT><A=20
      =
href=3D"http://www.matrixscience.com/cgi/protein_view.pl?file=3D../data/2=
0110304/FttmrzsTL.dat&amp;hit=3D16"=20
      =
target=3D_blank>gi|15600128</A>&nbsp;&nbsp;&nbsp;&nbsp;<B>Mass:</B>&nbsp;=
16212&nbsp;&nbsp;&nbsp;&nbsp;<B>Score:</B>&nbsp;66&nbsp;&nbsp;&nbsp;&nbsp=
;&nbsp;<B>Expect:</B>&nbsp;2&nbsp;&nbsp;<B>Matches:</B>&nbsp;7</TT></TD><=
/TR>
  <TR>
    <TD>&nbsp;</TD>
    <TD noWrap><TT>30S ribosomal protein S6 [Pseudomonas aeruginosa=20
    PAO1]</TT></TD></TR></TBODY></TABLE>
<TABLE cellSpacing=3D0 border=3D0>
  <TBODY>
  <TR>
    <TD><TT><B>&nbsp;&nbsp;&nbsp;&nbsp;&nbsp;&nbsp;</B></TT></TD>
    <TD noWrap><TT><A=20
      =
href=3D"http://www.matrixscience.com/cgi/protein_view.pl?file=3D../data/2=
0110304/FttmrzsTL.dat&amp;hit=3D36"=20
      =
target=3D_blank>gi|213863286</A>&nbsp;&nbsp;&nbsp;&nbsp;<B>Mass:</B>&nbsp=
;4216&nbsp;&nbsp;&nbsp;&nbsp;&nbsp;<B>Score:</B>&nbsp;55&nbsp;&nbsp;&nbsp=
;&nbsp;&nbsp;<B>Expect:</B>&nbsp;22&nbsp;&nbsp;<B>Matches:</B>&nbsp;4</TT=
></TD></TR>
  <TR>
    <TD>&nbsp;</TD>
    <TD noWrap><TT>hydrogenase 4 subunit D [Salmonella enterica subsp.=20
      enterica serovar Typhi str. M223]</TT></TD></TR></TBODY></TABLE>
<TABLE cellSpacing=3D0 border=3D0>
  <TBODY>
  <TR>
    <TD><TT><B>&nbsp;&nbsp;&nbsp;&nbsp;&nbsp;&nbsp;</B></TT></TD>
    <TD noWrap><TT><A=20
      =
href=3D"http://www.matrixscience.com/cgi/protein_view.pl?file=3D../data/2=
0110304/FttmrzsTL.dat&amp;hit=3D44"=20
      =
target=3D_blank>gi|307546764</A>&nbsp;&nbsp;&nbsp;&nbsp;<B>Mass:</B>&nbsp=
;19755&nbsp;&nbsp;&nbsp;&nbsp;<B>Score:</B>&nbsp;54&nbsp;&nbsp;&nbsp;&nbs=
p;&nbsp;<B>Expect:</B>&nbsp;30&nbsp;&nbsp;<B>Matches:</B>&nbsp;6</TT></TD=
></TR>
  <TR>
    <TD>&nbsp;</TD>
    <TD noWrap><TT>hypothetical protein HELO_4174 [Halomonas elongata =
DSM=20
      2581]</TT></TD></TR></TBODY></TABLE>
<TABLE cellSpacing=3D0 border=3D0>
  <TBODY>
  <TR>
    <TD><TT><B>&nbsp;&nbsp;&nbsp;&nbsp;&nbsp;&nbsp;</B></TT></TD>
    <TD noWrap><TT><A=20
      =
href=3D"http://www.matrixscience.com/cgi/protein_view.pl?file=3D../data/2=
0110304/FttmrzsTL.dat&amp;hit=3D50"=20
      =
target=3D_blank>gi|254238350</A>&nbsp;&nbsp;&nbsp;&nbsp;<B>Mass:</B>&nbsp=
;16210&nbsp;&nbsp;&nbsp;&nbsp;<B>Score:</B>&nbsp;53&nbsp;&nbsp;&nbsp;&nbs=
p;&nbsp;<B>Expect:</B>&nbsp;36&nbsp;&nbsp;<B>Matches:</B>&nbsp;6</TT></TD=
></TR>
  <TR>
    <TD>&nbsp;</TD>
    <TD noWrap><TT>30S ribosomal protein S6 [Pseudomonas aeruginosa=20
    C3719]</TT></TD></TR></TBODY></TABLE>
<HR>

<TABLE cellSpacing=3D0 border=3D0>
  <TBODY>
  <TR>
    <TD><TT><B><A =
name=3DHit2>2.</A>&nbsp;&nbsp;&nbsp;&nbsp;</B></TT></TD>
    <TD noWrap><TT><A=20
      =
href=3D"http://www.matrixscience.com/cgi/protein_view.pl?file=3D../data/2=
0110304/FttmrzsTL.dat&amp;hit=3D12"=20
      =
target=3D_blank>gi|254786204</A>&nbsp;&nbsp;&nbsp;&nbsp;<B>Mass:</B>&nbsp=
;6530&nbsp;&nbsp;&nbsp;&nbsp;&nbsp;<B>Score:</B>&nbsp;77&nbsp;&nbsp;&nbsp=
;&nbsp;&nbsp;<B>Expect:</B>&nbsp;0.15&nbsp;&nbsp;<B>Matches:</B>&nbsp;7</=
TT></TD></TR>
  <TR>
    <TD>&nbsp;</TD>
    <TD noWrap><TT>hypothetical protein TERTU_2175 [Teredinibacter =
turnerae=20
      T7901]</TT></TD></TR></TBODY></TABLE>
<HR>

<TABLE cellSpacing=3D0 border=3D0>
  <TBODY>
  <TR>
    <TD><TT><B><A =
name=3DHit3>3.</A>&nbsp;&nbsp;&nbsp;&nbsp;</B></TT></TD>
    <TD noWrap><TT><A=20
      =
href=3D"http://www.matrixscience.com/cgi/protein_view.pl?file=3D../data/2=
0110304/FttmrzsTL.dat&amp;hit=3D13"=20
      =
target=3D_blank>gi|300741886</A>&nbsp;&nbsp;&nbsp;&nbsp;<B>Mass:</B>&nbsp=
;31766&nbsp;&nbsp;&nbsp;&nbsp;<B>Score:</B>&nbsp;67&nbsp;&nbsp;&nbsp;&nbs=
p;&nbsp;<B>Expect:</B>&nbsp;1.5&nbsp;&nbsp;<B>Matches:</B>&nbsp;7</TT></T=
D></TR>
  <TR>
    <TD>&nbsp;</TD>
    <TD noWrap><TT>uroporphyrinogen-III synthase [Rothia dentocariosa=20
      M567]</TT></TD></TR></TBODY></TABLE>
<HR>

<TABLE cellSpacing=3D0 border=3D0>
  <TBODY>
  <TR>
    <TD><TT><B><A =
name=3DHit4>4.</A>&nbsp;&nbsp;&nbsp;&nbsp;</B></TT></TD>
    <TD noWrap><TT><A=20
      =
href=3D"http://www.matrixscience.com/cgi/protein_view.pl?file=3D../data/2=
0110304/FttmrzsTL.dat&amp;hit=3D14"=20
      =
target=3D_blank>gi|99078617</A>&nbsp;&nbsp;&nbsp;&nbsp;<B>Mass:</B>&nbsp;=
15149&nbsp;&nbsp;&nbsp;&nbsp;<B>Score:</B>&nbsp;67&nbsp;&nbsp;&nbsp;&nbsp=
;&nbsp;<B>Expect:</B>&nbsp;1.5&nbsp;&nbsp;<B>Matches:</B>&nbsp;7</TT></TD=
></TR>
  <TR>
    <TD>&nbsp;</TD>
    <TD noWrap><TT>protein of unknown function DUF395, YeeE/YedE =
[Ruegeria sp.=20
      TM1040]</TT></TD></TR></TBODY></TABLE>
<TABLE cellSpacing=3D0 border=3D0>
  <TBODY>
  <TR>
    <TD><TT><B>&nbsp;&nbsp;&nbsp;&nbsp;&nbsp;&nbsp;</B></TT></TD>
    <TD noWrap><TT><A=20
      =
href=3D"http://www.matrixscience.com/cgi/protein_view.pl?file=3D../data/2=
0110304/FttmrzsTL.dat&amp;hit=3D34"=20
      =
target=3D_blank>gi|291449061</A>&nbsp;&nbsp;&nbsp;&nbsp;<B>Mass:</B>&nbsp=
;4018&nbsp;&nbsp;&nbsp;&nbsp;&nbsp;<B>Score:</B>&nbsp;55&nbsp;&nbsp;&nbsp=
;&nbsp;&nbsp;<B>Expect:</B>&nbsp;22&nbsp;&nbsp;<B>Matches:</B>&nbsp;4</TT=
></TD></TR>
  <TR>
    <TD>&nbsp;</TD>
    <TD noWrap><TT>predicted protein [Streptomyces roseosporus NRRL=20
    15998]</TT></TD></TR></TBODY></TABLE>
<HR>

<TABLE cellSpacing=3D0 border=3D0>
  <TBODY>
  <TR>
    <TD><TT><B><A =
name=3DHit5>5.</A>&nbsp;&nbsp;&nbsp;&nbsp;</B></TT></TD>
    <TD noWrap><TT><A=20
      =
href=3D"http://www.matrixscience.com/cgi/protein_view.pl?file=3D../data/2=
0110304/FttmrzsTL.dat&amp;hit=3D15"=20
      =
target=3D_blank>gi|317128976</A>&nbsp;&nbsp;&nbsp;&nbsp;<B>Mass:</B>&nbsp=
;30274&nbsp;&nbsp;&nbsp;&nbsp;<B>Score:</B>&nbsp;66&nbsp;&nbsp;&nbsp;&nbs=
p;&nbsp;<B>Expect:</B>&nbsp;1.8&nbsp;&nbsp;<B>Matches:</B>&nbsp;7</TT></T=
D></TR>
  <TR>
    <TD>&nbsp;</TD>
    <TD noWrap><TT>transcriptional regulator, AraC family [Bacillus=20
      cellulosilyticus DSM 2522]</TT></TD></TR></TBODY></TABLE>
<HR>

<TABLE cellSpacing=3D0 border=3D0>
  <TBODY>
  <TR>
    <TD><TT><B><A =
name=3DHit6>6.</A>&nbsp;&nbsp;&nbsp;&nbsp;</B></TT></TD>
    <TD noWrap><TT><A=20
      =
href=3D"http://www.matrixscience.com/cgi/protein_view.pl?file=3D../data/2=
0110304/FttmrzsTL.dat&amp;hit=3D17"=20
      =
target=3D_blank>gi|161579540</A>&nbsp;&nbsp;&nbsp;&nbsp;<B>Mass:</B>&nbsp=
;15096&nbsp;&nbsp;&nbsp;&nbsp;<B>Score:</B>&nbsp;63&nbsp;&nbsp;&nbsp;&nbs=
p;&nbsp;<B>Expect:</B>&nbsp;4&nbsp;&nbsp;<B>Matches:</B>&nbsp;7</TT></TD>=
</TR>
  <TR>
    <TD>&nbsp;</TD>
    <TD noWrap><TT>30S ribosomal protein S6 [Methylococcus capsulatus =
str.=20
      Bath]</TT></TD></TR></TBODY></TABLE>
<HR>

<TABLE cellSpacing=3D0 border=3D0>
  <TBODY>
  <TR>
    <TD><TT><B><A =
name=3DHit7>7.</A>&nbsp;&nbsp;&nbsp;&nbsp;</B></TT></TD>
    <TD noWrap><TT><A=20
      =
href=3D"http://www.matrixscience.com/cgi/protein_view.pl?file=3D../data/2=
0110304/FttmrzsTL.dat&amp;hit=3D18"=20
      =
target=3D_blank>gi|94987365</A>&nbsp;&nbsp;&nbsp;&nbsp;<B>Mass:</B>&nbsp;=
24432&nbsp;&nbsp;&nbsp;&nbsp;<B>Score:</B>&nbsp;62&nbsp;&nbsp;&nbsp;&nbsp=
;&nbsp;<B>Expect:</B>&nbsp;4.9&nbsp;&nbsp;<B>Matches:</B>&nbsp;7</TT></TD=
></TR>
  <TR>
    <TD>&nbsp;</TD>
    <TD noWrap><TT>Signal peptidase I [Lawsonia intracellularis=20
      PHE/MN1-00]</TT></TD></TR></TBODY></TABLE>
<HR>

<TABLE cellSpacing=3D0 border=3D0>
  <TBODY>
  <TR>
    <TD><TT><B><A =
name=3DHit8>8.</A>&nbsp;&nbsp;&nbsp;&nbsp;</B></TT></TD>
    <TD noWrap><TT><A=20
      =
href=3D"http://www.matrixscience.com/cgi/protein_view.pl?file=3D../data/2=
0110304/FttmrzsTL.dat&amp;hit=3D19"=20
      =
target=3D_blank>gi|159897198</A>&nbsp;&nbsp;&nbsp;&nbsp;<B>Mass:</B>&nbsp=
;25167&nbsp;&nbsp;&nbsp;&nbsp;<B>Score:</B>&nbsp;61&nbsp;&nbsp;&nbsp;&nbs=
p;&nbsp;<B>Expect:</B>&nbsp;5.8&nbsp;&nbsp;<B>Matches:</B>&nbsp;6</TT></T=
D></TR>
  <TR>
    <TD>&nbsp;</TD>
    <TD noWrap><TT>hypothetical protein Haur_0669 [Herpetosiphon =
aurantiacus=20
      ATCC 23779]</TT></TD></TR></TBODY></TABLE>
<HR>

<TABLE cellSpacing=3D0 border=3D0>
  <TBODY>
  <TR>
    <TD><TT><B><A =
name=3DHit9>9.</A>&nbsp;&nbsp;&nbsp;&nbsp;</B></TT></TD>
    <TD noWrap><TT><A=20
      =
href=3D"http://www.matrixscience.com/cgi/protein_view.pl?file=3D../data/2=
0110304/FttmrzsTL.dat&amp;hit=3D20"=20
      =
target=3D_blank>gi|189464916</A>&nbsp;&nbsp;&nbsp;&nbsp;<B>Mass:</B>&nbsp=
;122474&nbsp;&nbsp;&nbsp;<B>Score:</B>&nbsp;61&nbsp;&nbsp;&nbsp;&nbsp;&nb=
sp;<B>Expect:</B>&nbsp;5.9&nbsp;&nbsp;<B>Matches:</B>&nbsp;11</TT></TD></=
TR>
  <TR>
    <TD>&nbsp;</TD>
    <TD noWrap><TT>hypothetical protein BACINT_01260 [Bacteroides =
intestinalis=20
      DSM 17393]</TT></TD></TR></TBODY></TABLE>
<HR>

<TABLE cellSpacing=3D0 border=3D0>
  <TBODY>
  <TR>
    <TD><TT><B><A name=3DHit10>10.</A>&nbsp;&nbsp;&nbsp;</B></TT></TD>
    <TD noWrap><TT><A=20
      =
href=3D"http://www.matrixscience.com/cgi/protein_view.pl?file=3D../data/2=
0110304/FttmrzsTL.dat&amp;hit=3D21"=20
      =
target=3D_blank>gi|307129983</A>&nbsp;&nbsp;&nbsp;&nbsp;<B>Mass:</B>&nbsp=
;107882&nbsp;&nbsp;&nbsp;<B>Score:</B>&nbsp;61&nbsp;&nbsp;&nbsp;&nbsp;&nb=
sp;<B>Expect:</B>&nbsp;6.1&nbsp;&nbsp;<B>Matches:</B>&nbsp;9</TT></TD></T=
R>
  <TR>
    <TD>&nbsp;</TD>
    <TD noWrap><TT>hybrid sensory kinase in two-component regulatory =
system=20
      with RcsB and YojN [Dickeya dadantii =
3937]</TT></TD></TR></TBODY></TABLE>
<HR>

<TABLE cellSpacing=3D0 border=3D0>
  <TBODY>
  <TR>
    <TD><TT><B><A name=3DHit11>11.</A>&nbsp;&nbsp;&nbsp;</B></TT></TD>
    <TD noWrap><TT><A=20
      =
href=3D"http://www.matrixscience.com/cgi/protein_view.pl?file=3D../data/2=
0110304/FttmrzsTL.dat&amp;hit=3D22"=20
      =
target=3D_blank>gi|119490552</A>&nbsp;&nbsp;&nbsp;&nbsp;<B>Mass:</B>&nbsp=
;25269&nbsp;&nbsp;&nbsp;&nbsp;<B>Score:</B>&nbsp;59&nbsp;&nbsp;&nbsp;&nbs=
p;&nbsp;<B>Expect:</B>&nbsp;9&nbsp;&nbsp;<B>Matches:</B>&nbsp;8</TT></TD>=
</TR>
  <TR>
    <TD>&nbsp;</TD>
    <TD noWrap><TT>hypothetical protein L8106_07971 [Lyngbya sp. PCC=20
    8106]</TT></TD></TR></TBODY></TABLE>
<HR>

<TABLE cellSpacing=3D0 border=3D0>
  <TBODY>
  <TR>
    <TD><TT><B><A name=3DHit12>12.</A>&nbsp;&nbsp;&nbsp;</B></TT></TD>
    <TD noWrap><TT><A=20
      =
href=3D"http://www.matrixscience.com/cgi/protein_view.pl?file=3D../data/2=
0110304/FttmrzsTL.dat&amp;hit=3D23"=20
      =
target=3D_blank>gi|319792839</A>&nbsp;&nbsp;&nbsp;&nbsp;<B>Mass:</B>&nbsp=
;29949&nbsp;&nbsp;&nbsp;&nbsp;<B>Score:</B>&nbsp;59&nbsp;&nbsp;&nbsp;&nbs=
p;&nbsp;<B>Expect:</B>&nbsp;9.4&nbsp;&nbsp;<B>Matches:</B>&nbsp;7</TT></T=
D></TR>
  <TR>
    <TD>&nbsp;</TD>
    <TD noWrap><TT>transcriptional regulator arac family [Variovorax =
paradoxus=20
      EPS]</TT></TD></TR></TBODY></TABLE>
<HR>

<TABLE cellSpacing=3D0 border=3D0>
  <TBODY>
  <TR>
    <TD><TT><B><A name=3DHit13>13.</A>&nbsp;&nbsp;&nbsp;</B></TT></TD>
    <TD noWrap><TT><A=20
      =
href=3D"http://www.matrixscience.com/cgi/protein_view.pl?file=3D../data/2=
0110304/FttmrzsTL.dat&amp;hit=3D24"=20
      =
target=3D_blank>gi|59712919</A>&nbsp;&nbsp;&nbsp;&nbsp;<B>Mass:</B>&nbsp;=
14457&nbsp;&nbsp;&nbsp;&nbsp;<B>Score:</B>&nbsp;58&nbsp;&nbsp;&nbsp;&nbsp=
;&nbsp;<B>Expect:</B>&nbsp;11&nbsp;&nbsp;<B>Matches:</B>&nbsp;6</TT></TD>=
</TR>
  <TR>
    <TD>&nbsp;</TD>
    <TD noWrap><TT>30S ribosomal protein S6 [Vibrio fischeri=20
  ES114]</TT></TD></TR></TBODY></TABLE>
<TABLE cellSpacing=3D0 border=3D0>
  <TBODY>
  <TR>
    <TD><TT><B>&nbsp;&nbsp;&nbsp;&nbsp;&nbsp;&nbsp;</B></TT></TD>
    <TD noWrap><TT><A=20
      =
href=3D"http://www.matrixscience.com/cgi/protein_view.pl?file=3D../data/2=
0110304/FttmrzsTL.dat&amp;hit=3D25"=20
      =
target=3D_blank>gi|209696172</A>&nbsp;&nbsp;&nbsp;&nbsp;<B>Mass:</B>&nbsp=
;14443&nbsp;&nbsp;&nbsp;&nbsp;<B>Score:</B>&nbsp;58&nbsp;&nbsp;&nbsp;&nbs=
p;&nbsp;<B>Expect:</B>&nbsp;11&nbsp;&nbsp;<B>Matches:</B>&nbsp;6</TT></TD=
></TR>
  <TR>
    <TD>&nbsp;</TD>
    <TD noWrap><TT>30S ribosomal protein S6 [Aliivibrio salmonicida=20
      LFI1238]</TT></TD></TR></TBODY></TABLE>
<HR>

<TABLE cellSpacing=3D0 border=3D0>
  <TBODY>
  <TR>
    <TD><TT><B><A name=3DHit14>14.</A>&nbsp;&nbsp;&nbsp;</B></TT></TD>
    <TD noWrap><TT><A=20
      =
href=3D"http://www.matrixscience.com/cgi/protein_view.pl?file=3D../data/2=
0110304/FttmrzsTL.dat&amp;hit=3D26"=20
      =
target=3D_blank>gi|300722456</A>&nbsp;&nbsp;&nbsp;&nbsp;<B>Mass:</B>&nbsp=
;16964&nbsp;&nbsp;&nbsp;&nbsp;<B>Score:</B>&nbsp;58&nbsp;&nbsp;&nbsp;&nbs=
p;&nbsp;<B>Expect:</B>&nbsp;12&nbsp;&nbsp;<B>Matches:</B>&nbsp;6</TT></TD=
></TR>
  <TR>
    <TD>&nbsp;</TD>
    <TD noWrap><TT>putative acyl-CoA N-acyltransferase [Xenorhabdus=20
      nematophila ATCC 19061]</TT></TD></TR></TBODY></TABLE>
<HR>

<TABLE cellSpacing=3D0 border=3D0>
  <TBODY>
  <TR>
    <TD><TT><B><A name=3DHit15>15.</A>&nbsp;&nbsp;&nbsp;</B></TT></TD>
    <TD noWrap><TT><A=20
      =
href=3D"http://www.matrixscience.com/cgi/protein_view.pl?file=3D../data/2=
0110304/FttmrzsTL.dat&amp;hit=3D27"=20
      =
target=3D_blank>gi|212637131</A>&nbsp;&nbsp;&nbsp;&nbsp;<B>Mass:</B>&nbsp=
;5952&nbsp;&nbsp;&nbsp;&nbsp;&nbsp;<B>Score:</B>&nbsp;58&nbsp;&nbsp;&nbsp=
;&nbsp;&nbsp;<B>Expect:</B>&nbsp;13&nbsp;&nbsp;<B>Matches:</B>&nbsp;6</TT=
></TD></TR>
  <TR>
    <TD>&nbsp;</TD>
    <TD noWrap><TT>hypothetical protein swp_4426 [Shewanella =
piezotolerans=20
      WP3]</TT></TD></TR></TBODY></TABLE>
<HR>

<TABLE cellSpacing=3D0 border=3D0>
  <TBODY>
  <TR>
    <TD><TT><B><A name=3DHit16>16.</A>&nbsp;&nbsp;&nbsp;</B></TT></TD>
    <TD noWrap><TT><A=20
      =
href=3D"http://www.matrixscience.com/cgi/protein_view.pl?file=3D../data/2=
0110304/FttmrzsTL.dat&amp;hit=3D28"=20
      =
target=3D_blank>gi|88810598</A>&nbsp;&nbsp;&nbsp;&nbsp;<B>Mass:</B>&nbsp;=
16552&nbsp;&nbsp;&nbsp;&nbsp;<B>Score:</B>&nbsp;57&nbsp;&nbsp;&nbsp;&nbsp=
;&nbsp;<B>Expect:</B>&nbsp;14&nbsp;&nbsp;<B>Matches:</B>&nbsp;7</TT></TD>=
</TR>
  <TR>
    <TD>&nbsp;</TD>
    <TD noWrap><TT>Ribosomal protein S6 [Nitrococcus mobilis=20
  Nb-231]</TT></TD></TR></TBODY></TABLE>
<HR>

<TABLE cellSpacing=3D0 border=3D0>
  <TBODY>
  <TR>
    <TD><TT><B><A name=3DHit17>17.</A>&nbsp;&nbsp;&nbsp;</B></TT></TD>
    <TD noWrap><TT><A=20
      =
href=3D"http://www.matrixscience.com/cgi/protein_view.pl?file=3D../data/2=
0110304/FttmrzsTL.dat&amp;hit=3D29"=20
      =
target=3D_blank>gi|268609193</A>&nbsp;&nbsp;&nbsp;&nbsp;<B>Mass:</B>&nbsp=
;30024&nbsp;&nbsp;&nbsp;&nbsp;<B>Score:</B>&nbsp;57&nbsp;&nbsp;&nbsp;&nbs=
p;&nbsp;<B>Expect:</B>&nbsp;15&nbsp;&nbsp;<B>Matches:</B>&nbsp;7</TT></TD=
></TR>
  <TR>
    <TD>&nbsp;</TD>
    <TD noWrap><TT>tRNA nucleotidyltransferase/poly(A) polymerase=20
      [Ruminococcus flavefaciens FD-1]</TT></TD></TR></TBODY></TABLE>
<HR>

<TABLE cellSpacing=3D0 border=3D0>
  <TBODY>
  <TR>
    <TD><TT><B><A name=3DHit18>18.</A>&nbsp;&nbsp;&nbsp;</B></TT></TD>
    <TD noWrap><TT><A=20
      =
href=3D"http://www.matrixscience.com/cgi/protein_view.pl?file=3D../data/2=
0110304/FttmrzsTL.dat&amp;hit=3D30"=20
      =
target=3D_blank>gi|255027061</A>&nbsp;&nbsp;&nbsp;&nbsp;<B>Mass:</B>&nbsp=
;17843&nbsp;&nbsp;&nbsp;&nbsp;<B>Score:</B>&nbsp;56&nbsp;&nbsp;&nbsp;&nbs=
p;&nbsp;<B>Expect:</B>&nbsp;18&nbsp;&nbsp;<B>Matches:</B>&nbsp;5</TT></TD=
></TR>
  <TR>
    <TD>&nbsp;</TD>
    <TD noWrap><TT>cobalt ABC transporter, ATP-binding protein [Listeria =

      monocytogenes FSL J2-003]</TT></TD></TR></TBODY></TABLE>
<HR>

<TABLE cellSpacing=3D0 border=3D0>
  <TBODY>
  <TR>
    <TD><TT><B><A name=3DHit19>19.</A>&nbsp;&nbsp;&nbsp;</B></TT></TD>
    <TD noWrap><TT><A=20
      =
href=3D"http://www.matrixscience.com/cgi/protein_view.pl?file=3D../data/2=
0110304/FttmrzsTL.dat&amp;hit=3D31"=20
      =
target=3D_blank>gi|269125935</A>&nbsp;&nbsp;&nbsp;&nbsp;<B>Mass:</B>&nbsp=
;28538&nbsp;&nbsp;&nbsp;&nbsp;<B>Score:</B>&nbsp;56&nbsp;&nbsp;&nbsp;&nbs=
p;&nbsp;<B>Expect:</B>&nbsp;19&nbsp;&nbsp;<B>Matches:</B>&nbsp;6</TT></TD=
></TR>
  <TR>
    <TD>&nbsp;</TD>
    <TD noWrap><TT>inositol monophosphatase [Thermomonospora curvata DSM =

      43183]</TT></TD></TR></TBODY></TABLE>
<HR>

<TABLE cellSpacing=3D0 border=3D0>
  <TBODY>
  <TR>
    <TD><TT><B><A name=3DHit20>20.</A>&nbsp;&nbsp;&nbsp;</B></TT></TD>
    <TD noWrap><TT><A=20
      =
href=3D"http://www.matrixscience.com/cgi/protein_view.pl?file=3D../data/2=
0110304/FttmrzsTL.dat&amp;hit=3D32"=20
      =
target=3D_blank>gi|76812191</A>&nbsp;&nbsp;&nbsp;&nbsp;<B>Mass:</B>&nbsp;=
8425&nbsp;&nbsp;&nbsp;&nbsp;&nbsp;<B>Score:</B>&nbsp;56&nbsp;&nbsp;&nbsp;=
&nbsp;&nbsp;<B>Expect:</B>&nbsp;20&nbsp;&nbsp;<B>Matches:</B>&nbsp;5</TT>=
</TD></TR>
  <TR>
    <TD>&nbsp;</TD>
    <TD noWrap><TT>hypothetical protein BURPS1710b_1486 [Burkholderia=20
      pseudomallei 1710b]</TT></TD></TR></TBODY></TABLE>
<TABLE cellSpacing=3D0 border=3D0>
  <TBODY>
  <TR>
    <TD><TT><B>&nbsp;&nbsp;&nbsp;&nbsp;&nbsp;&nbsp;</B></TT></TD>
    <TD noWrap><TT><A=20
      =
href=3D"http://www.matrixscience.com/cgi/protein_view.pl?file=3D../data/2=
0110304/FttmrzsTL.dat&amp;hit=3D33"=20
      =
target=3D_blank>gi|167823506</A>&nbsp;&nbsp;&nbsp;&nbsp;<B>Mass:</B>&nbsp=
;8439&nbsp;&nbsp;&nbsp;&nbsp;&nbsp;<B>Score:</B>&nbsp;56&nbsp;&nbsp;&nbsp=
;&nbsp;&nbsp;<B>Expect:</B>&nbsp;20&nbsp;&nbsp;<B>Matches:</B>&nbsp;5</TT=
></TD></TR>
  <TR>
    <TD>&nbsp;</TD>
    <TD noWrap><TT>hypothetical protein Bpseu9_07487 [Burkholderia=20
      pseudomallei 9]</TT></TD></TR></TBODY></TABLE>
<TABLE cellSpacing=3D0 border=3D0>
  <TBODY>
  <TR>
    <TD><TT><B>&nbsp;&nbsp;&nbsp;&nbsp;&nbsp;&nbsp;</B></TT></TD>
    <TD noWrap><TT><A=20
      =
href=3D"http://www.matrixscience.com/cgi/protein_view.pl?file=3D../data/2=
0110304/FttmrzsTL.dat&amp;hit=3D45"=20
      =
target=3D_blank>gi|167815089</A>&nbsp;&nbsp;&nbsp;&nbsp;<B>Mass:</B>&nbsp=
;8457&nbsp;&nbsp;&nbsp;&nbsp;&nbsp;<B>Score:</B>&nbsp;54&nbsp;&nbsp;&nbsp=
;&nbsp;&nbsp;<B>Expect:</B>&nbsp;31&nbsp;&nbsp;<B>Matches:</B>&nbsp;5</TT=
></TD></TR>
  <TR>
    <TD>&nbsp;</TD>
    <TD noWrap><TT>hypothetical protein Bpse9_08096 [Burkholderia =
pseudomallei=20
      91]</TT></TD></TR></TBODY></TABLE>
<TABLE cellSpacing=3D0 border=3D0>
  <TBODY>
  <TR>
    <TD><TT><B>&nbsp;&nbsp;&nbsp;&nbsp;&nbsp;&nbsp;</B></TT></TD>
    <TD noWrap><TT><A=20
      =
href=3D"http://www.matrixscience.com/cgi/protein_view.pl?file=3D../data/2=
0110304/FttmrzsTL.dat&amp;hit=3D46"=20
      =
target=3D_blank>gi|167902044</A>&nbsp;&nbsp;&nbsp;&nbsp;<B>Mass:</B>&nbsp=
;8590&nbsp;&nbsp;&nbsp;&nbsp;&nbsp;<B>Score:</B>&nbsp;54&nbsp;&nbsp;&nbsp=
;&nbsp;&nbsp;<B>Expect:</B>&nbsp;31&nbsp;&nbsp;<B>Matches:</B>&nbsp;5</TT=
></TD></TR>
  <TR>
    <TD>&nbsp;</TD>
    <TD noWrap><TT>hypothetical protein BpseN_07189 [Burkholderia =
pseudomallei=20
      NCTC 13177]</TT></TD></TR></TBODY></TABLE>
<HR>
</FORM>
<H3>Search Parameters</H3><FONT face=3D"Courier =
New,Courier,monospace"><PRE><B>Type of search         : Peptide Mass =
Fingerprint</B>
<B>Enzyme                 : Trypsin</B>
<B>Fixed modifications    : <A =
href=3D"http://www.matrixscience.com/cgi/client.pl?modification&amp;mod_n=
ame=3DCarbamidomethyl+%28C%29&amp;file=3D../data/20110304/FttmrzsTL.dat" =
target=3D_blank>Carbamidomethyl (C)</A></B>
<B>Variable modifications : <A =
href=3D"http://www.matrixscience.com/cgi/client.pl?modification&amp;mod_n=
ame=3DOxidation+%28M%29&amp;file=3D../data/20110304/FttmrzsTL.dat" =
target=3D_blank>Oxidation (M)</A></B>
<B>Mass values            : Monoisotopic</B>
<B>Protein Mass           : Unrestricted</B>
<B>Peptide Mass Tolerance : =C2=B1 0.2 Da</B>
<B>Peptide Charge State   : 1+</B>
<B>Max Missed Cleavages   : 1</B>
<B>Number of queries      : 36</B>
<B>Selected for scoring   : 33</B>
</PRE></FONT>
<P>
<TABLE cellSpacing=3D2 cellPadding=3D1 width=3D"100%" border=3D2>
  <TBODY>
  <TR>
    <TD noWrap align=3Dmiddle><B>Mascot:</B>&nbsp; <A=20
      =
href=3D"http://www.matrixscience.com/">http://www.matrixscience.com/</A> =

  </TD></TR></TBODY></TABLE></P></BODY></HTML>

------=_NextPart_000_0000_01CBDA51.87AE62F0
Content-Type: image/gif
Content-Transfer-Encoding: base64
Content-Location: http://www.matrixscience.com/images/88x31_logo_white.gif

R0lGODlhWAAfANX/AMDAwP/v7//f3//Pz/+/v/+vr/+fn/+Pj/9/f/9wcP9gYP9QUP9AQP8wMP8g
IP8QEP8AAO/v/+/v79/f/9/f38/P/8/Pz7+//7+/v6+v/6+vr5+f/5+fn4+P/4+Pj39//39/f3Bw
/3BwcGBg/2BgYFBQ/1BQUEBA/0BAQDAw/zAwMCAg/yAgIBAQ/xAQEAAA/wAAAAAAAAAAAAAAAAAA
AAAAAAAAAAAAAAAAAAAAAAAAAAAAAAAAAAAAAAAAAAAAACH5BAEAAAAALAAAAABYAB8AQAb/QIBw
SCwaj8ikcslsEl0wTDHz+bxOgMrp8mpFiJFThfsyjl4j82tVLaVGk+Hq1TF2ut8jCkYRSkgcToKD
hIQUKiBCHnxEAghDBA8QQg4QBEQBQwyWQ5ICAAsBAZcACKQJEAsMQgQQk5hCAhAPlAACn0MkUYMS
HCIaABMfJychRSPEH0YbWEMXJyUhxCPSJQAb0icjH8gfeRvIxRnXxCfeGcQlFwAWIn1HLC7vQhtl
AFZ1ES0v6/QrRGSIWPlXpF6LISWuVNgA4EyaIRta9Jvw4kUcInsCDZEARcqQBQ6I0AJQAEIDIgQU
xJo1pOQqIQFUCmFQyYAQAzZBQXikqYAQ/wQQZAIgkFPIHmCFkipdyrSp06eDSLiQUDBhM3JrjFSY
Y++aMgAnXnwdUUFIwodgX1gTso/hkAgVK0w4Ma4IBxZHQMDACzCNlRJiKFokEu5EiopFrFwdYiWF
EC5rhYQ1BqbEhsN1inCE4YGIBBAo5kEdrRS0EQkwEhEp0AABAgYGeA6liUBBAgOXFDDYvUDA7t+/
LxHYzTPAb1wHHCxAsMBAgtnAf2cawsGFhSIUYOwiAtSVgwFCDphM4mmlpQQhiSgQMMBVAAEyNx1A
UtJBgQVCh2DQjoRE5yEOODDdAA+AV0oqMClgoAIQzDcTJwAE8Fp4zwEIwXQANABBTillEv9AeREu
px8LGpFm4okopqjiiiyOxoEKHg2xz2Jn8KPVPkSYA0AGeDT0EI8v5HEYWiG84BhEiAEQARueoXDd
EYv8R0QKij2GzAtuvVUCkIwJUUFFF30l2EVf2nhNVkWEBVhZRnDASBH7wUBVjhEoFkYEZ3w1BFkA
BESEYGy+1dYFH6wQaJ89HgMmlDC4cIQIMJBQRAlxWNHCOEWi5ZUzSQqhzwt1ETGHW1UKMSYRFaRQ
1h1HErEIX3ZZl2NFjo2QRglcpZBBBIehIcQIuQpzwj4tnHDRXMSKseMaHzxT0QppZNArFh/0ukI/
RqlQhAkmiNbitwBIoMKTG71ZxC1JEIDsYYqjJEUBCSB4q5dqQrSHS3s5GRDUEAmMpFNRlZBigL/i
PTCggBFqCLBMAcwyHQInDWFBpEfooi0RmzBAyiMfQhieTwdW+C8ABxCA7lAIoLKAEKGQBEF6H1n4
SSjqDpHddkS4KakRBWzCEgDyIaHvyj8FVcADRdkiU00JgNcwBLgYsQkC+pJChF4oHDFxEQnIBnTE
AauXSXswDy2ETwl8YtwQ7TVY78uNyMQgT5e0LMTEUua1swAF9MybgT8FiN8n8Emi8QALuLJAAgxI
ou4mD8h2QH4BLPBAA8tlMpwrtvmcCQgieDAnuKQXEgQAOw==

------=_NextPart_000_0000_01CBDA51.87AE62F0
Content-Type: application/octet-stream
Content-Transfer-Encoding: base64
Content-Location: http://www.matrixscience.com/cgi/score_gif.pl?score_gif_1000755704324370

R0lGODlhkAHIAMIAAP///wAAAP8AAAD/AAAA/////wAAAAAAACH5BAEAAAAALAAAAACQAcgAAAP+
CLrc/jDKSau9OOvNu/9gKI5kaZ5oqq5s675wLM90bd94ru987//AoHBILBqPyKRyyWw6n9CodEqt
Wq/YrHbL7Xq/4LB4TC6bz+i0es1uu9/wuHxOr98I+AFDv+Ar/ACAegKEA4SFe4l9in+MgY6CkHaT
WgSPi5iNmYGHAoaHkZuhmqSXpaOmqZSrKwEKrimWqai0nZ8Cs5Kiuqe8qqzAJLCusCeyubuZnraE
vcnO0MjRgMHVIMSvsb60CoXMz9Lh3ODU1uYf2ADFJgTj0wCgttvz5PTn9x7DKpbu4syg9sQF7Iev
YA9Z/WrFa5ZwoMNNBiNWWMeu3rNlC99Z1Mj+8ZfEj9kWUCRxTGAyb/E2muxIEKRLkQxGjmj3sNFC
RCob5nT0EmSAn0BlhsDDryanm54YYUTJ0mi5nhKFVlzp7yYylN52ai0FtSuKYzpJLcXYC2lYqi29
qh3qtNtYQ6L+4Wy6dW1PqSBo1h2ENWlcq2cD241ILCjeD0X3yvUr9hZZtG0HG1x32ANCp3KvvsVF
t7NHyaAvgK25mXMks5E9h15doaRgeJv/9n2tmjUww0Bj0X6EWvZSyHtt36vMdrfj40qPNwPu+alw
SsTzNt+TOdRszsyzO39eJ3oHosG7KTedqPf0utzp4P6pLfx138jDd0xPf4He6eZnVU9NtT7+/cTN
LTZKaefV5p9wlykGmCLvFZjdgQjKR2Au+RkXEISsufZQg/pVyB8qGD53n3awvQXJfvL1F6JBJQHQ
4gMAaidgcv84eNaKbnjHAB47ujhBggEuiAmHFqqE4xrFeGfJMUxKMNpWE54224cXHolGkhk0qcCL
PboX2ykzppiWlWqsZ4GWPtpHFFEWetgHijb6QmaOWdpnZwQxBhZmYzWSiN6c1ZS05I82wnkJkVSC
A2gaQbW25p1OSjheWVOKWeWiZFDW3nmIvulmnBBhemVMurX16VFY+WmgqJmS+pWqqJqozKSw3shq
GY22Z5yhfHQKajS3vvRkZ1GWV+mvKgb+K5GGWvkaa3zIgqissG0e22GqRc437bI87vppsZYquu2y
hQqpibPZhjNuRMMyB65N1qY75rrmMEsXunvWKie9X+j4XbWygmmuvuLyu4W/39Warx/vEgyswVog
zAGQMg7c65cOJwvxFRJr0G5YDfMVcMbzbiwFbpv6ie+p8prMLsDQXvtbywW7bAV7K+Q50MILhJwo
VzZXkU7HrZWLLYMY0/xw0CerE1IJ4BXoM8s/f8a0E0On/NrK8Va93dVR5PoVzPLAdwjJ+4JNic45
8Sxen0qrq3bYuemKmcVuKReutnM3oemrUtMq5chxS9v3En8bExnXhHt9uNBPG0M2QGb+M+R4qI8r
sR7RFLDNktvwCH450JnHQbGeeMOmd7Rpl46EYZvSNnXXe8vtuhGcY2AvcIzHXPjtUIgNdR6m0v4H
r6MDr7kLnqMFus+1f618ECgD7u3RQyadvPTTl/GxPbM3Hj1P3QtRveJeri6z78mXv3ypwbGM/Pju
M5F7pNeLHzrc29ePuN0Kwt65tEc/0vmvB7CLHWlEtwiqFfCAZtidTnpXNtZhDoI82Bz88GO8Z53t
dxfEoA9wxo5u3c140LOgCIFAQgAGSYCHIqAKrbbCGrRwH5LiXwM7CMIa5kCDgOOUDD1IuRlyz4db
GJFg5Je6GSIxDM1LyPMYaMQnjuH+dDtLHbraZ0UufG8j4WPfA4/YRSlIkB4ULCLaQlhGIqyJS3ia
3FzW98H+tVEJcOycwr5FxTUa8I5BeJTujDYzpKmvhzQE5EEgBaM3fpEjYaygH22nSCHkEUaLG+J4
5ojISiLhkg5QokOYCMNOejKQjNRj/sS4v4xM0nCn9EHUREPIW2jmkHaMZRUeuZJIqhGRZNTlEc5o
kTRykovCNKMcGUNHy40xmVaI4jamqMMqQnMKWGybFjWJzGsugZfu8OUxn+nNJxBTI8ZkpinL+U3i
xY+H83MiO5kgTXJQ05XAnKc5a1nH7OGSnPr8Zg7xaSz9vTKgAk3fNwTGw6ohFI/+y1RIKbv5UDfu
EYV9XGdFh5DNz23zn9bcqBHAyQtxqjOXIuVoJkFKxHHKM6UcjeiJmjhJmAbShAHUn0nTZVNUXrSQ
/lxoM136oJ7KcqBMoRA8aWoro+7gnCZJ54AyeimnHkSmlcOFdbhpJKsucpWSZBhVHcg3r+ago877
qFAFAbqimhUHJL3IWJc60T+91QZQHYdUaURQu94VrlhlKFAHyNKm/hWvP2XlTvlz2Dvw05mEXSt1
yKqxxr5glrKbq0E3mTHLziCvutjrrKrpVs9+NrBDvaVk/WpaGNRzGvdM6uBYWdrWMu+xWjXkao9H
2ZLZFoeBI63IaMtZnv62BaD+PYkmY/uY3Rw3BqLcCSkHG8PCVvW5OUtsWHumWeJeF7vWOyF1L1bY
thoWvOhT1WKz2ln0BlFly+WjcL/rXpK4k4ObnZ9o/3i7Tvj3itr9JXfnO11bwrK//j2bGNAqRbWm
RLCKpar7EqxgKCK1uQUlrn652j0KL8fCCn3wUE/6tr7Cy6AT9vAVUctWB2cFwtv1n4exA4bXVgWj
BKbreGWs4gXjVrUibjGOTZzIx80YCqDEZHCJPNwY87auWyzfkZ0wqEGG+MUjnmqOUSzlHtMzlT9i
8WShHN8OdpnCVAYz/sQb4S1rmKYd9nJC0wQBR9r5znjOs573zOc++/nPgA7+tKAHTehCG/rQiE60
nm+7JSsnzDLSgbSkJz0xxET60ZjO9AaSTKjbcrpLmvbYpStNaVKHuk6WLrWoU31qRyN31a2mJatN
Tetaw9rWt970rHHtal1bcte59nWszzRqYfO618FGtaqVfWwdfBpPwE42spnd7KItm9rSlvW1tV3t
+nr72+B23xvVbLoGtOjZ3lPTLNHtkhdVmQ48slOT2A1FNMnbNoK0NxzePW9yo4HfUdP3YPrd6Dqg
id9yODid6d3uhdtB4QJnA5cQLiKHGxxSFN83JiO+Fi29G949Ini5C56mj4dmlnSew7hJznI3rBzl
DA+3zGdO85rb/OY4z5yR8CZQGR3VLed+g8lEhCF0oP8vG4URCc7E9nMSJv0BI2n60tWRpBsaHQZY
mjqWnFb0rVM9cjHxejqcpvWiXx3rdaPI1inD9K5LQB+uInsDEnh2rM/97iFJXNy9DoGxP83vXK/7
DNSOd67rQyZihzpMsr74wgs+BoSfewudTnm4B17yVc882Kl+v8d7/vOg30ECAAA7

------=_NextPart_000_0000_01CBDA51.87AE62F0
Content-Type: application/octet-stream
Content-Transfer-Encoding: quoted-printable
Content-Location: http://www.matrixscience.com/templates/browser.js

	var browser_EXCLUDE =3D 1; =0A=
	var browser_IE =3D 0; =0A=
	var browser_IE4 =3D 0; =0A=
	var browser_IE5 =3D 0; =0A=
	var browser_IE6 =3D 0;=0A=
	var browser_MZ7 =3D 0;=0A=
	var browser_NS3 =3D 0;=0A=
	var browser_NS4 =3D 0;=0A=
	var browser_NS6 =3D 0; =0A=
	var browser_NS7 =3D 0; =0A=
	var browser_OP5 =3D 0; =0A=
	var browser_OP6 =3D 0;=0A=
	var browser_OP7 =3D 0;=0A=
	var browser_KDE =3D 0;=0A=
	var browser_SAF =3D 0;=0A=
=0A=
	var agt=3Dnavigator.userAgent.toLowerCase();=0A=
=0A=
  if(typeof navigator.vendor !=3D "undefined" && navigator.vendor =3D=3D =
"KDE"){=0A=
  	var thisKDE =3D agt;=0A=
  	var splitKDE =3D thisKDE.split("konqueror/");=0A=
  	var aKDE =3D splitKDE[1] . split("; ");=0A=
  	var KDEn =3D parseFloat(aKDE[0]);=0A=
  	if (KDEn >=3D 2.2) {=0A=
  		browser_KDE =3D 1;=0A=
  //		browser_NS6 =3D 1;=0A=
  		browser_EXCLUDE =3D 0;=0A=
  	}=0A=
  }=0A=
=0A=
  else if(agt.indexOf('webtv') !=3D -1){browser_EXCLUDE =3D 1;}=0A=
  =0A=
  else if(typeof window.opera !=3D "undefined"){=0A=
  	browser_EXCLUDE =3D 0;=0A=
  	if(agt.indexOf("opera/5") !=3D -1 || agt.indexOf("opera 5") !=3D =
-1){browser_OP5 =3D 1;}=0A=
  	if(agt.indexOf("opera/6") !=3D -1 || agt.indexOf("opera 6") !=3D =
-1){browser_OP6 =3D 1;}=0A=
  	if(agt.indexOf("opera/7") !=3D -1 || agt.indexOf("opera 7") !=3D =
-1){browser_OP7 =3D 1;}=0A=
  }=0A=
  =0A=
  else if(typeof document.all !=3D "undefined"){=0A=
  	browser_EXCLUDE =3D 0;=0A=
  	browser_IE =3D 1;=0A=
  	if(typeof document.getElementById !=3D "undefined"){=0A=
  		browser_IE5 =3D 1;=0A=
  		if(agt.indexOf("msie 6") !=3D -1){=0A=
  			browser_IE6 =3D 1;=0A=
  		}=0A=
  	}=0A=
  	else{browser_IE4 =3D 1;}=0A=
  }=0A=
  =0A=
  else if(typeof document.getElementById !=3D "undefined"){=0A=
  	browser_EXCLUDE =3D 0;=0A=
  	if(agt.indexOf("netscape/6") !=3D -1 || agt.indexOf("netscape6") !=3D =
-1){browser_NS6 =3D 1;}=0A=
  	else if(agt.indexOf("netscape/7") !=3D -1 || agt.indexOf("netscape7") =
!=3D -1){browser_NS6 =3D 1; browser_NS7 =3D 1;}=0A=
  	else if(agt.indexOf("gecko") !=3D -1){browser_NS6 =3D 1; browser_MZ7 =
=3D 1;}=0A=
  	if(agt.indexOf("safari") !=3D -1 || (typeof document.childNodes !=3D =
"undefined" && typeof document.all =3D=3D "undefined" && typeof =
navigator.taintEnabled =3D=3D "undefined")){browser_MZ7 =3D 0; =
browser_NS6 =3D 1; browser_SAF =3D 1;}=0A=
  }=0A=
  =0A=
  else if((agt.indexOf('mozilla') !=3D -1) && =
(parseInt(navigator.appVersion) >=3D 3)){=0A=
  	browser_EXCLUDE =3D 0;=0A=
  	if (parseInt(navigator.appVersion) >=3D 4) {=0A=
    	browser_NS4 =3D 1;=0A=
  	} else {=0A=
    	browser_NS3 =3D 1;=0A=
  	}=0A=
  	if(typeof navigator.mimeTypes['*'] =3D=3D "undefined"){=0A=
  		browser_EXCLUDE =3D 1;=0A=
  		browser_NS4 =3D 0;=0A=
    	browser_NS3 =3D 0;=0A=
  	}=0A=
  }=0A=
  =0A=
  if(agt.indexOf('escape') !=3D -1){browser_EXCLUDE =3D 1; browser_NS3 =
=3D 0; browser_NS4 =3D 0;}=0A=
  =0A=
  if(typeof navigator.__ice_version !=3D "undefined"){browser_EXCLUDE =
=3D 1; browser_IE4 =3D 0;}=0A=
=0A=
	var sTemp =3D "Browser detected as ";=0A=
	if (browser_EXCLUDE) { sTemp +=3D "EXCLUDE " }=0A=
	if (browser_IE)  { sTemp +=3D "IE " }=0A=
	if (browser_IE4) { sTemp +=3D "IE4 " }=0A=
	if (browser_IE5) { sTemp +=3D "IE5 " }=0A=
	if (browser_IE6) { sTemp +=3D "IE6 " }=0A=
	if (browser_MZ7) { sTemp +=3D "MZ7 " }=0A=
	if (browser_NS3) { sTemp +=3D "NS3 " }=0A=
	if (browser_NS4) { sTemp +=3D "NS4 " }=0A=
	if (browser_NS6) { sTemp +=3D "NS6 " }=0A=
	if (browser_NS7) { sTemp +=3D "NS7 " }=0A=
	if (browser_OP5) { sTemp +=3D "OP5 " }=0A=
	if (browser_OP6) { sTemp +=3D "OP6 " }=0A=
	if (browser_OP7) { sTemp +=3D "OP7 " }=0A=
	if (browser_KDE) { sTemp +=3D "KDE " }=0A=
	if (browser_SAF) { sTemp +=3D "SAF " }=0A=
//	alert(sTemp);=0A=

------=_NextPart_000_0000_01CBDA51.87AE62F0--
