# Supplementary material for: Regulation of GacA in Pseudomonas chlororaphis Strains Shows a Niche Specificity
Source: PLoS One. 2015 Sep 17;10(9):e0137553. doi: 10.1371/journal.pone.0137553 (PMC4574860; doi:10.1371/journal.pone.0137553)
Supplement: S3 File — (ZIP) [file pone.0137553.s003.zip › MALDI-TOFMS-data/C60.mht]

From: <Saved by Windows Internet Explorer 7>
Subject: Mascot Search Results: Protein View
Date: Fri, 4 Mar 2011 13:36:47 +0800
MIME-Version: 1.0
Content-Type: multipart/related;
	type="text/html";
	boundary="----=_NextPart_000_0000_01CBDA71.359296B0"
X-MimeOLE: Produced By Microsoft MimeOLE V6.00.2900.2180

This is a multi-part message in MIME format.

------=_NextPart_000_0000_01CBDA71.359296B0
Content-Type: text/html;
	charset="utf-8"
Content-Transfer-Encoding: quoted-printable
Content-Location: http://www.matrixscience.com/cgi/protein_view.pl?file=../data/20110304/FttmrbuET.dat&hit=1

=EF=BB=BF<!DOCTYPE HTML PUBLIC "-//W3C//DTD HTML 4.0 Transitional//EN">
<!-- 0 seconds --><!-- 0 seconds --><!-- 0 seconds =
--><HTML><HEAD><TITLE>Mascot Search Results: Protein View</TITLE>
<META http-equiv=3DContent-Type content=3D"text/html; charset=3Dutf-8">
<META content=3D"MSHTML 6.00.5730.13" name=3DGENERATOR></HEAD>
<BODY vLink=3D#0000ff aLink=3D#0000ff bgColor=3D#ffffff>
<H1><IMG height=3D31=20
src=3D"http://www.matrixscience.com/images/88x31_logo_white.gif" =
width=3D88=20
align=3Dtop border=3D0 NATURALSIZEFLAG=3D"3"> Mascot Search Results</H1>
<H3>Protein View</H3>
<FORM method=3Dpost><INPUT type=3Dhidden =
value=3D../data/20110304/FttmrbuET.dat=20
name=3Dfile> <INPUT type=3Dhidden value=3D1 name=3Dhit> <INPUT =
type=3Dhidden value=3Dfalse=20
name=3Dshowall> <INPUT type=3Dhidden value=3D0 name=3Dave_thresh> <INPUT =
type=3Dhidden=20
value=3D0 name=3D_ignoreionsscorebelow> <INPUT type=3Dhidden =
value=3D0.05=20
name=3D_sigthreshold> <INPUT type=3Dhidden name=3Dreport> <INPUT =
type=3Dhidden value=3D1=20
name=3Ddb_idx> <INPUT type=3Dhidden value=3D32 name=3D_msresflags> =
<INPUT type=3Dhidden=20
value=3D2 name=3D_msresflags2> <INPUT type=3Dhidden value=3D0 =
name=3Dpercolate> <INPUT=20
type=3Dhidden value=3D0 name=3Dpercolate_rt> <FONT=20
face=3D"Courier New,Courier,monospace"><PRE>Match to: =
<B>gi|259090537</B> Score: <B>90</B> Expect: <B>0.0082</B>
<B>OprL [Pseudomonas fluorescens]</B>

Nominal mass (M<SUB>r</SUB>): <B>16589</B>; Calculated pI value: =
<B>5.22</B>
NCBI BLAST search of <A =
href=3D"http://www.ncbi.nlm.nih.gov/blast/Blast.cgi?ALIGNMENTS=3D50&amp;A=
LIGNMENT_VIEW=3DPairwise&amp;AUTO_FORMAT=3DSemiauto&amp;CDD_SEARCH=3Don&a=
mp;CLIENT=3Dweb&amp;COMPOSITION_BASED_STATISTICS=3Don&amp;DATABASE=3Dnr&a=
mp;DESCRIPTIONS=3D100&amp;ENTREZ_QUERY=3D(none)&amp;EXPECT=3D10&amp;FILTE=
R=3DL&amp;FORMAT_BLOCK_ON_RESPAGE=3DNone&amp;FORMAT_OBJECT=3DAlignment&am=
p;FORMAT_TYPE=3DHTML&amp;GAPCOSTS=3D11+1&amp;I_THRESH=3D0.001&amp;LAYOUT=3D=
TwoWindows&amp;MATRIX_NAME=3DBLOSUM62&amp;NCBI_GI=3Don&amp;PAGE=3DProtein=
s&amp;PROGRAM=3Dblastp&amp;QUERY=3DMEMLKFGKFAALALAMAVAVGCSSKGGDNAGEGAVDPN=
AGYGANTGAVDGSLSEEAALRAITTFYFEYDSSDLKPEAMRALDVHAKDLKANGARVVLEGNTDERGTREYNM=
ALGERRAKAVQRYLVLQGVSPAQLELVSYGKERPVATGHDXQSWA&amp;SERVICE=3Dplain&amp;SET=
_DEFAULTS.x=3D9&amp;SET_DEFAULTS.y=3D5&amp;SHOW_OVERVIEW=3Don&amp;WORD_SI=
ZE=3D3&amp;END_OF_HTTPGET=3DYes" target=3D_blank>gi|259090537</A> =
against nr
Unformatted <A =
href=3D"http://www.matrixscience.com/cgi/getseq.pl?NCBInr+gi%7c259090537+=
seq" target=3D_blank>sequence string</A> for pasting into other =
applications

Taxonomy: <A =
href=3D"http://www.ncbi.nlm.nih.gov/Taxonomy/Browser/wwwtax.cgi?lvl=3D0&a=
mp;id=3D294" target=3D_blank>Pseudomonas fluorescens</A>
Links to retrieve other entries containing this sequence from NCBI =
Entrez:
<A =
href=3D"http://www.ncbi.nlm.nih.gov/entrez/query.fcgi?cmd=3Dsearch&amp;db=
=3Dprotein&amp;doptcmdl=3Dgenpept&amp;tool=3Dmascot&amp;term=3D259090541"=
 target=3D_blank>gi|259090541</A> from <A =
href=3D"http://www.ncbi.nlm.nih.gov/Taxonomy/Browser/wwwtax.cgi?lvl=3D0&a=
mp;id=3D294" target=3D_blank>Pseudomonas fluorescens</A>

Fixed modifications: Carbamidomethyl (C)
Variable modifications: Oxidation (M)
Cleavage by Trypsin: cuts C-term side of KR unless next residue is P
Number of mass values searched: <B>50</B>
Number of mass values matched: <B>8</B>
Sequence Coverage: <B>52%</B>

Matched peptides shown in <B><FONT color=3D#ff0000>Bold Red</FONT></B>

     <B>1</B> <B><FONT color=3D#ff0000>MEMLKFGK</FONT></B>FA ALALAMAVAV =
GCSSK<B><FONT color=3D#ff0000>GGDNA GEGAVDPNAG YGANTGAVDG </FONT></B>
<B>    51<FONT color=3D#ff0000> SLSEEAALRA ITTFYFEYDS =
SDLKPEAMR</FONT></B>A LDVHAKDLKA NGAR<B><FONT color=3D#ff0000>VVLEGN =
</FONT></B>
<B>   101<FONT color=3D#ff0000> TDER</FONT></B>GTR<B><FONT =
color=3D#ff0000>EYN MALGERR</FONT></B>AKA VQRYLVLQGV SPAQLELVSY =
GKERPVATGH=20
<B>   151</B> DXQSWA
</PRE></FONT>
<P><INPUT onclick=3D"this.form.showall.value=3D'true'; return true" =
type=3Dsubmit value=3D"Show predicted peptides also">=20

<P><INPUT type=3Dsubmit value=3D"Sort Peptides By">&nbsp; <INPUT =
type=3Dradio CHECKED=20
value=3Dstartup name=3Dsort>Residue Number&nbsp; <INPUT type=3Dradio =
value=3Dmassup=20
name=3Dsort>Increasing Mass&nbsp; <INPUT type=3Dradio value=3Dmassdown=20
name=3Dsort>Decreasing Mass&nbsp; <FONT face=3D"Courier =
New,Courier,monospace"><PRE><B> Start - End     Observed    Mr(expt)   =
Mr(calc)     Delta   Miss Sequence</B>
<B><FONT color=3D#ff0000>     1 - 8       999.5178   998.5105   998.4929 =
    0.0176     1  -.MEMLKFGK.F </FONT></B> Oxidation (M)=20
<B><FONT color=3D#ff0000>    26 - 59     3162.5483  3161.5410  3161.4133 =
    0.1277     0  K.GGDNAGEGAVDPNAGYGANTGAVDGSLSEEAALR.A </FONT></B>=20
<B><FONT color=3D#ff0000>    60 - 79     2384.1083  2383.1010  2383.1042 =
   -0.0031     0  R.AITTFYFEYDSSDLKPEAMR.A </FONT></B>=20
<B><FONT color=3D#ff0000>    60 - 79     2400.1961  2399.1888  2399.0991 =
    0.0897     0  R.AITTFYFEYDSSDLKPEAMR.A </FONT></B> Oxidation (M)=20
<B><FONT color=3D#ff0000>    95 - 104    1131.5568  1130.5496  1130.5568 =
   -0.0072     0  R.VVLEGNTDER.G </FONT></B>=20
<B><FONT color=3D#ff0000>   108 - 116    1082.4872  1081.4799  1081.4862 =
   -0.0063     0  R.EYNMALGER.R </FONT></B>=20
<B><FONT color=3D#ff0000>   108 - 116    1098.4824  1097.4751  1097.4811 =
   -0.0060     0  R.EYNMALGER.R </FONT></B> Oxidation (M)=20
<B><FONT color=3D#ff0000>   108 - 117    1254.5919  1253.5847  1253.5822 =
    0.0024     1  R.EYNMALGERR.A </FONT></B> Oxidation (M)=20

<B>No match to: </B>944.4710, 960.4615, 973.4597, 976.4618, 979.4618, =
1016.6096, 1034.4571, 1038.5853, 1042.5488, 1045.5370, 1060.5615, =
1066.0380, 1114.4742, 1133.5728, 1134.5113, 1149.6139, 1156.4952, =
1229.7326, 1356.7350, 1369.6987, 1475.7309, 1635.9040, 1651.8964, =
1657.8624, 1667.8978, 1673.8499, 1689.8577, 1709.9742, 1716.8528, =
1902.8951, 2008.9660, 2211.1315, 2255.2504, 2336.1223, 2343.7025, =
2350.2342, 2360.7578, 2416.1757, 2484.3511, 2620.3791, 2636.3626, =
2798.5113
<P><IMG height=3D150 alt=3D"Error Distribution" =
src=3D"http://www.matrixscience.com/cgi/mass_error.pl?mass_error_95895842=
2613025" width=3D450><IMG height=3D150 alt=3D"Error Distribution (ppm)" =
src=3D"http://www.matrixscience.com/cgi/mass_error.pl?mass_error_ppm_4501=
33728077705" width=3D450>
</FORM><HR>
LOCUS       ACV91891                 156 aa            linear   BCT =
31-JAN-2010
DEFINITION  OprL [Pseudomonas fluorescens].
ACCESSION   ACV91891
VERSION     ACV91891.1  GI:259090537
DBSOURCE    accession <A =
href=3D"http://eutils.ncbi.nlm.nih.gov/entrez/eutils/%22http://eutils.ncb=
i.nlm.nih.gov:80/nuccore/259090536%22">GQ916598.1</A>
KEYWORDS    .
SOURCE      Pseudomonas fluorescens
  ORGANISM  <A =
href=3D'http://eutils.ncbi.nlm.nih.gov/entrez/eutils/%22http://eutils.ncb=
i.nlm.nih.gov:80/Taxonomy/Browser/wwwtax.cgi?id=3D294"'>Pseudomonas =
fluorescens</A>
            Bacteria; Proteobacteria; Gammaproteobacteria; =
Pseudomonadales;
            Pseudomonadaceae; Pseudomonas.
REFERENCE   1  (residues 1 to 156)
  AUTHORS   Matthijs,S., Cornelis,P. and De Vos,P.
  TITLE     Molecular phylogeny of the genus Pseudomonas based on the =
oprL gene
  JOURNAL   Unpublished
REFERENCE   2  (residues 1 to 156)
  AUTHORS   Matthijs,S., Cornelis,P. and De Vos,P.
  TITLE     Direct Submission
  JOURNAL   Submitted (14-SEP-2009) Laboratory of Microbial Interactions =
-
            Department of Molecular and Cellular Interactions, Flanders
            Interuniversity Institute for Biotechnology, Vrije =
Universiteit
            Brussel, Pleinlaan 2, Brussels 1050, Belgium
<A name=3Dcomment_259090537></A>COMMENT     Method: conceptual =
translation.
<A name=3Dfeature_259090537></A>FEATURES             Location/Qualifiers
     source          1..156
                     /organism=3D"Pseudomonas fluorescens"
                     /strain=3D"LMG 1799"
                     /db_xref=3D"taxon:<A =
href=3D'http://eutils.ncbi.nlm.nih.gov/entrez/eutils/%22http://eutils.ncb=
i.nlm.nih.gov:80/Taxonomy/Browser/wwwtax.cgi?id=3D294"'>294</A>"
     <A =
href=3D'http://eutils.ncbi.nlm.nih.gov/entrez/eutils/%22http://eutils.ncb=
i.nlm.nih.gov:80/protein/259090537?from=3D1&amp;to=3D156&amp;report=3Dgpw=
ithparts"'>Protein</A>         1..&gt;156
                     /product=3D"OprL"
     <A =
href=3D'http://eutils.ncbi.nlm.nih.gov/entrez/eutils/%22http://eutils.ncb=
i.nlm.nih.gov:80/protein/259090537?from=3D61&amp;to=3D156&amp;report=3Dgp=
withparts"'>Region</A>          61..156
                     /region_name=3D"OmpA_C-like"
                     /note=3D"Peptidoglycan binding domains similar to =
the
                     C-terminal domain of outer-membrane protein OmpA; =
cd07185"
                     /db_xref=3D"CDD:<A =
href=3D'http://eutils.ncbi.nlm.nih.gov/entrez/eutils/%22http://eutils.ncb=
i.nlm.nih.gov:80/Structure/cdd/cddsrv.cgi?uid=3D143586"'>143586</A>"
     <A =
href=3D'http://eutils.ncbi.nlm.nih.gov/entrez/eutils/%22http://eutils.ncb=
i.nlm.nih.gov:80/protein/259090537?itemid=3D83&amp;report=3Dgpwithparts"'=
>Site</A>            order(68..69,101..102,105,109..110,113,155)
                     /site_type=3D"other"
                     /note=3D"ligand binding site"
                     /db_xref=3D"CDD:<A =
href=3D'http://eutils.ncbi.nlm.nih.gov/entrez/eutils/%22http://eutils.ncb=
i.nlm.nih.gov:80/Structure/cdd/cddsrv.cgi?uid=3D143586"'>143586</A>"
     <A =
href=3D'http://eutils.ncbi.nlm.nih.gov/entrez/eutils/%22http://eutils.ncb=
i.nlm.nih.gov:80/nuccore/259090536?from=3D1&amp;to=3D470&amp;report=3Dgbw=
ithparts"'>CDS</A>             1..156
                     /gene=3D"oprL"
                     /coded_by=3D"GQ916598.1:1..&gt;470"
                     /transl_table=3D<A =
href=3D'http://eutils.ncbi.nlm.nih.gov/entrez/eutils/%22http://eutils.ncb=
i.nlm.nih.gov:80/Taxonomy/Utils/wprintgc.cgi?mode=3Dc#SG11"'>11</A>

</PRE></FONT>
<P>
<TABLE cellSpacing=3D2 cellPadding=3D1 width=3D"100%" border=3D2>
  <TBODY>
  <TR>
    <TD noWrap align=3Dmiddle><B>Mascot:</B>&nbsp; <A=20
      =
href=3D"http://www.matrixscience.com/">http://www.matrixscience.com/</A> =

  </TD></TR></TBODY></TABLE></P></BODY></HTML>

------=_NextPart_000_0000_01CBDA71.359296B0
Content-Type: image/gif
Content-Transfer-Encoding: base64
Content-Location: http://www.matrixscience.com/images/88x31_logo_white.gif

R0lGODlhWAAfANX/AMDAwP/v7//f3//Pz/+/v/+vr/+fn/+Pj/9/f/9wcP9gYP9QUP9AQP8wMP8g
IP8QEP8AAO/v/+/v79/f/9/f38/P/8/Pz7+//7+/v6+v/6+vr5+f/5+fn4+P/4+Pj39//39/f3Bw
/3BwcGBg/2BgYFBQ/1BQUEBA/0BAQDAw/zAwMCAg/yAgIBAQ/xAQEAAA/wAAAAAAAAAAAAAAAAAA
AAAAAAAAAAAAAAAAAAAAAAAAAAAAAAAAAAAAAAAAAAAAACH5BAEAAAAALAAAAABYAB8AQAb/QIBw
SCwaj8ikcslsEl0wTDHz+bxOgMrp8mpFiJFThfsyjl4j82tVLaVGk+Hq1TF2ut8jCkYRSkgcToKD
hIQUKiBCHnxEAghDBA8QQg4QBEQBQwyWQ5ICAAsBAZcACKQJEAsMQgQQk5hCAhAPlAACn0MkUYMS
HCIaABMfJychRSPEH0YbWEMXJyUhxCPSJQAb0icjH8gfeRvIxRnXxCfeGcQlFwAWIn1HLC7vQhtl
AFZ1ES0v6/QrRGSIWPlXpF6LISWuVNgA4EyaIRta9Jvw4kUcInsCDZEARcqQBQ6I0AJQAEIDIgQU
xJo1pOQqIQFUCmFQyYAQAzZBQXikqYAQ/wQQZAIgkFPIHmCFkipdyrSp06eDSLiQUDBhM3JrjFSY
Y++aMgAnXnwdUUFIwodgX1gTso/hkAgVK0w4Ma4IBxZHQMDACzCNlRJiKFokEu5EiopFrFwdYiWF
EC5rhYQ1BqbEhsN1inCE4YGIBBAo5kEdrRS0EQkwEhEp0AABAgYGeA6liUBBAgOXFDDYvUDA7t+/
LxHYzTPAb1wHHCxAsMBAgtnAf2cawsGFhSIUYOwiAtSVgwFCDphM4mmlpQQhiSgQMMBVAAEyNx1A
UtJBgQVCh2DQjoRE5yEOODDdAA+AV0oqMClgoAIQzDcTJwAE8Fp4zwEIwXQANABBTillEv9AeREu
px8LGpFm4okopqjiiiyOxoEKHg2xz2Jn8KPVPkSYA0AGeDT0EI8v5HEYWiG84BhEiAEQARueoXDd
EYv8R0QKij2GzAtuvVUCkIwJUUFFF30l2EVf2nhNVkWEBVhZRnDASBH7wUBVjhEoFkYEZ3w1BFkA
BESEYGy+1dYFH6wQaJ89HgMmlDC4cIQIMJBQRAlxWNHCOEWi5ZUzSQqhzwt1ETGHW1UKMSYRFaRQ
1h1HErEIX3ZZl2NFjo2QRglcpZBBBIehIcQIuQpzwj4tnHDRXMSKseMaHzxT0QppZNArFh/0ukI/
RqlQhAkmiNbitwBIoMKTG71ZxC1JEIDsYYqjJEUBCSB4q5dqQrSHS3s5GRDUEAmMpFNRlZBigL/i
PTCggBFqCLBMAcwyHQInDWFBpEfooi0RmzBAyiMfQhieTwdW+C8ABxCA7lAIoLKAEKGQBEF6H1n4
SSjqDpHddkS4KakRBWzCEgDyIaHvyj8FVcADRdkiU00JgNcwBLgYsQkC+pJChF4oHDFxEQnIBnTE
AauXSXswDy2ETwl8YtwQ7TVY78uNyMQgT5e0LMTEUua1swAF9MybgT8FiN8n8Emi8QALuLJAAgxI
ou4mD8h2QH4BLPBAA8tlMpwrtvmcCQgieDAnuKQXEgQAOw==

------=_NextPart_000_0000_01CBDA71.359296B0
Content-Type: application/octet-stream
Content-Transfer-Encoding: base64
Content-Location: http://www.matrixscience.com/cgi/mass_error.pl?mass_error_958958422613025

R0lGODlhwgGWAMIAAP///wAAAP8AAADMAAAA/wAAAAAAAAAAACH5BAEAAAAALAAAAADCAZYAAAP+
CLrc/jDKSau9OOvNu/9gKI5kaZ5oqq5s675wLM90bd94ru987//AoHBILBqPyKRyyWw6n9CodEqt
Wq/YrHbL7Xq/4LB4TC6bz+i0es1uu9/wuHxOr9vv+Lx+z+/7/4CBgoOEhYaHiImKi4yNjhAEkQSP
lGcCl1iTlZtilwKZnKFfnqCipqcemqirrBSqrbCwkq+xtay0trmiuLq9XQHAATe8vsVXwgvINMTG
zVHKyTXMztSB09XYebPZ3FDBwNLd4kvC5TbX4+k85gDQMejq8Tfs7hT1DfeQ8vtC4BjsD/xVgMev
4BBl9wC6MsjQxjeBFRBGyAdglsVIDLYt0Kj+gGNFSRlBbhTZkeRHjCNRllR58pXHlyZhspTpMqbN
mTdr4typs2dInj99phS6kmjLoEiHJi269KjSpx7qUXQgEcLUBgQbah0h9ULVgBeybh0bleq/dgwg
Xs1Itm2Kh8EyuPP3cKDbu1rE4t1rRC/fGaRWdX1n8u+PwILTnjMsBLHguIsZS17id7LlyJczC6ms
uXMLzp5Dl/AouvQy06hPp179AjTrfWs/v5YcW/Zsw7VZuL6dLvcJ0rzdwg0XvHiI3cazfcOcnCw0
36ObC1esWvrY58StX4dMmKX27/rAa4WOArl4XeSpT0y23IH587bSK1CID639CO/h10r/VX3+Oe5Y
6VfQcBb0F818992Tn4DjGIjgg9FcZFFTNFGYk4VAQeUUUxpW2OGFH2bI4YgblughiSeaCCKKK6oo
ootGpZjiB/wdWB+EOG7EIGwdKCQQPTaytWM88uWoVloQCTmkOkWSsOCSohA4w5NQMkZllY8MBgNw
WDaDjIOtdakchE1+cKWYi3wZ5DtoVgNXklu2adyZco5FZ50GcYknanfumaefs/UJ6D6CDhpPoYam
g2ii2ejJgWOMKkoCpJGKsyCllXKzaKbVbMqpM55+akyooubiaKl8kYqqqauKU6aSrbp5n5lMYBor
F2BqoCoItt6qRa4Z7PpBr75iAawEEsr+2KKyLzIb47LQNhvts9JWS+21GGIborYsWpvttw6tyYGw
nhE75qsdGWrumCJ46sm6eMFrmLvvfgKAvMUOQu+7CuCbrzU5+PsvH8kWbPDBCCes8MIMN+zwwxBH
LPHEFFds8cUYT0HlxiZwHF3HIH/sZMgjkwyFxyWnPALKKrdrsssir/ybxi8fVzMILMscM8wt27wz
zyffTOvPOAs9dM9FE320zkpTZnQHOfuMdNJTp/L0uFdjPfDWXHft9RgAzhUue9ipB8NcP94YQ9hq
59gCgLOKvfaPR5r9Ands291DVQDRd/dXakqE7j9lRyP42gf2neCsLAB+OIKDF2h44ov+Ry455JQ/
/oPmiiOeUOXivrW4f6PLoDjnMwROZulng4652y6IjToQkM1uulmuM9442Wq+rvvbq9t+94O9o3Us
CgjRNTnsKyRZfOc+oH686KT7bnlENp4eevPZ5369PZR7j3jwy/8O/OrW014+9OPjKPz54k9fQuHa
M488knG9z333+sfu/vrqI17ubue2+rUOfQb0X32kd0DcGa988EPgAOHntwRGr27ba9xy6mKkudUO
g/Z7S3sYJ7e/5a2DZ2vPCUMowi+NsIRfi6EMZ0jDGtrwhjgs1gB2OAAF9NCHPtxhDXjIgB/mkATy
88p84KY3DRixh0KM4gKMCIMnApHnikcEATjg1KPuWeUDVoQiAMQ4ASKOcYw/hOIThXhGNkqAjGd0
gBqvmEY4ZtEcLkyeHtfjRbg1KYxtDGIEwphGNF5xioaMIwQKCUQ5FpKNYrRjDvG4QACCxYtB+qMZ
rYjIB/BQikVsACApwElFhvKQh5QkDvn2QSRJgH5LBKETFVnKRorylqfsZCDLmEss2hKOkTTlJC2J
wkuS738dYOQohWnLZgpzmYuUIzMF2cZH7vKOy9siMR34uLR5YJl19OUUIYnLIpLzjZ/UpTTJec5p
2pCV9sEbF6nzQiC1AYvizKIx8KnPLiQAADs=

------=_NextPart_000_0000_01CBDA71.359296B0
Content-Type: application/octet-stream
Content-Transfer-Encoding: base64
Content-Location: http://www.matrixscience.com/cgi/mass_error.pl?mass_error_ppm_450133728077705

R0lGODlhwgGWAMIAAP///wAAAP8AAADMAAAA/wAAAAAAAAAAACH5BAEAAAAALAAAAADCAZYAAAP+
CLrc/jDKSau9OOvNu/9gKI5kaZ5oqq5s675wLM90bd94ru987//AoHBILBqPyKRyyWw6n9CodEqt
Wq/YrHbL7Xq/4LB4TC6bz+i0es1uu9/wuHxOr9vv+Lx+z+/7/4CBgoOEhYaHiImKi4yNfgEMkBkE
lASOl5gYAZIAkJyTmaGiDp4KnJ8XlqOrXAKuJZubGZK0C6gQlbm5DLsLvQq/AMHDlbzFvsfAycLL
xJTGz8jRytPM1c6q1NnW29jQ3c3h1+Lg4+bl6N/q0uns69rv3PHeAK4Cyx2ftxK1nbYb21gJrGJv
xK19EGLJOgVwoMNGDBFSCPiwIiF9GoJZPFP+0KJCiSwobiTT8SFIGCJHiilpMpaNlCpjfjkZEp/M
m14+0kwBE6fPRD1/CpWi8OXQo1cwxtCItKkTpTOCOp1apB8NqVSz/tApSwZWrWDVMA1L1kfRGl/L
qo0B1evatzvaLoVLF4dVlDbr6m3BdaeJtHsDTwEsuLATwoYTUzjoNa/ixxvkzoVM2cNZtJUzH9bM
+cjYzqB/IA5NGmXp0zs+o17tlrVrzK9jT5bN2S8K1bQN2ybV1VSH0bnV7o70z99wX8E1H29QynfG
5JV1arC6U5f1eeSwn9PeDp67797DywM/Xjw989nJny/Pfr379Oi3q4ffnv77ajUYOgcFnfL+ZQtQ
LQdcf1pJFgFjywlD4GMGJnTZcbhpwNKCIzXYwoAPTEjhRv+1JoKGG5aGYYhIJShChCSSZWIJI6b4
04oktOiiTzCeOKNe0i3l2I0zyshjTDWG4OOPHOowJJEVBekBikg2peQHRzY5UI5RScljlFaKwpiO
+GXp5H5PPuclVdTBNqZTZXKJ5ZmO9GUmmwuuCWdics65F5N2rlZnnnfy2d+efq6FZ6ChAUqooIfm
ZigKICbKRo2D9tCoo2k0B8KiJ0xKqRn6QbnpWp0u+alwxU1i3X3d1SdffKmiyt2r862qaqv21Sqr
q7HSequtuvYKq3gzhPrbqKQqiSltmk7+9eSxsiVLWaRWOpsZs8QeRW21Ql2LrUzQbhuYtt5yG4M9
0oZ7CbXkvlKPuuZm0u0H6QqgQLntHgJuA/TWW8i9+j7Eb7+rnCrwwAQXbPDBCCes8MIMN+zwwxBH
LPHEFFf88GB/ZcyixjGegOXHHI8AcshPjNzxxiifnLLIJAvZ8qUeY7yyjTO7XLPNKrN8s6c78xyF
yTrnTLPQQwdtdNFI40x0E0AnDXPPw77s89FKOz011QBnrfXWXLfhUqn7BRtJb/4QJwMqX5cN9gtp
qx222y607TbaZ/fWNt11n0I23kDoZ6mlbHVaS0SBm/0P4TD4rfbfcK8gOOLGJX54cYz+h1kB5INP
3rfmkb/NV+Odh245P4szx/noAJaOudidr3626qfTQLfrW3VFO1ukgFm65KZ8fTvbuv/+edllCjt8
J7bHXrjZwuuwuvFxmx782iwIDrvn1ZdaOfWOUz499ipY3/zx4nOfw/PmZw/2+CmU7xv04Ru+Pfgo
6FMU+ycEeD3ow+sPv13eg9zrPDc/3u2ugNEzHfqA94AFJlB77+PcAwEXwQr2bW/Sy9tCHpTBuJ3l
bh30YNr4Rr/6/UcuqOPHBzFouMTZjoMt7JoMZ0jDGtrwhjjMoQ4pMIAeDkABPwQiEHtYAx8yIIg7
NMH/ItM7soVwA0j8IRGnuAAkwiDmikK0YhJFsEGDQDAhH8CiFAEwxgkYkYxkDKIUo0hENLZRAmVE
owPWmEU1xnGLEaSF3fYoEf0hj4QaEKMbhxgBMaoxjVmsIiLlCIFDCnGOh2zjGO+4xVLMTnm5++L6
POBDRzLyk0fsJCi1KEgeKvKRDSjlICmZRL/5zn6k++IJOclILB7xAaRMpS4TacZbotKXg0wkK3d4
O0C2sJi0lKMqtfjLUe4ymIWcIyirGMlIQhOPiFsIJjN5PbuFUZG2PCMuJflManqykaJs5i3JSU51
EpNyzRmhEzP5oHi6IZd4nAo+88mFBAAAOw==

------=_NextPart_000_0000_01CBDA71.359296B0--
