# Supplementary material for: Regulation of GacA in Pseudomonas chlororaphis Strains Shows a Niche Specificity
Source: PLoS One. 2015 Sep 17;10(9):e0137553. doi: 10.1371/journal.pone.0137553 (PMC4574860; doi:10.1371/journal.pone.0137553)
Supplement: S3 File — (ZIP) [file pone.0137553.s003.zip › MALDI-TOFMS-data/C61.mht]

From: <Saved by Windows Internet Explorer 7>
Subject: Mascot Search Results: Protein View
Date: Fri, 4 Mar 2011 13:38:04 +0800
MIME-Version: 1.0
Content-Type: multipart/related;
	type="text/html";
	boundary="----=_NextPart_000_0000_01CBDA71.637C9620"
X-MimeOLE: Produced By Microsoft MimeOLE V6.00.2900.2180

This is a multi-part message in MIME format.

------=_NextPart_000_0000_01CBDA71.637C9620
Content-Type: text/html;
	charset="utf-8"
Content-Transfer-Encoding: quoted-printable
Content-Location: http://www.matrixscience.com/cgi/protein_view.pl?file=../data/20110304/FttmrbumE.dat&hit=1

=EF=BB=BF<!DOCTYPE HTML PUBLIC "-//W3C//DTD HTML 4.0 Transitional//EN">
<!-- 0 seconds --><!-- 0 seconds --><!-- 0 seconds =
--><HTML><HEAD><TITLE>Mascot Search Results: Protein View</TITLE>
<META http-equiv=3DContent-Type content=3D"text/html; charset=3Dutf-8">
<META content=3D"MSHTML 6.00.5730.13" name=3DGENERATOR></HEAD>
<BODY vLink=3D#0000ff aLink=3D#0000ff bgColor=3D#ffffff>
<H1><IMG height=3D31=20
src=3D"http://www.matrixscience.com/images/88x31_logo_white.gif" =
width=3D88=20
align=3Dtop border=3D0 NATURALSIZEFLAG=3D"3"> Mascot Search Results</H1>
<H3>Protein View</H3>
<FORM method=3Dpost><INPUT type=3Dhidden =
value=3D../data/20110304/FttmrbumE.dat=20
name=3Dfile> <INPUT type=3Dhidden value=3D1 name=3Dhit> <INPUT =
type=3Dhidden value=3Dfalse=20
name=3Dshowall> <INPUT type=3Dhidden value=3D0 name=3Dave_thresh> <INPUT =
type=3Dhidden=20
value=3D0 name=3D_ignoreionsscorebelow> <INPUT type=3Dhidden =
value=3D0.05=20
name=3D_sigthreshold> <INPUT type=3Dhidden name=3Dreport> <INPUT =
type=3Dhidden value=3D1=20
name=3Ddb_idx> <INPUT type=3Dhidden value=3D32 name=3D_msresflags> =
<INPUT type=3Dhidden=20
value=3D2 name=3D_msresflags2> <INPUT type=3Dhidden value=3D0 =
name=3Dpercolate> <INPUT=20
type=3Dhidden value=3D0 name=3Dpercolate_rt> <FONT=20
face=3D"Courier New,Courier,monospace"><PRE>Match to: =
<B>gi|311063532</B> Score: <B>86</B> Expect: <B>0.017</B>
<B>IS30 family transposase [Bifidobacterium bifidum PRL2010]</B>

Nominal mass (M<SUB>r</SUB>): <B>34032</B>; Calculated pI value: =
<B>11.38</B>
NCBI BLAST search of <A =
href=3D"http://www.ncbi.nlm.nih.gov/blast/Blast.cgi?ALIGNMENTS=3D50&amp;A=
LIGNMENT_VIEW=3DPairwise&amp;AUTO_FORMAT=3DSemiauto&amp;CDD_SEARCH=3Don&a=
mp;CLIENT=3Dweb&amp;COMPOSITION_BASED_STATISTICS=3Don&amp;DATABASE=3Dnr&a=
mp;DESCRIPTIONS=3D100&amp;ENTREZ_QUERY=3D(none)&amp;EXPECT=3D10&amp;FILTE=
R=3DL&amp;FORMAT_BLOCK_ON_RESPAGE=3DNone&amp;FORMAT_OBJECT=3DAlignment&am=
p;FORMAT_TYPE=3DHTML&amp;GAPCOSTS=3D11+1&amp;I_THRESH=3D0.001&amp;LAYOUT=3D=
TwoWindows&amp;MATRIX_NAME=3DBLOSUM62&amp;NCBI_GI=3Don&amp;PAGE=3DProtein=
s&amp;PROGRAM=3Dblastp&amp;QUERY=3DMGEVYSHLSEEERQVIQIEIGNGTGIRAIGAMIGRSPS=
TVSREIKRNTWFPSNESESYRPYRSRRLKTGPWTSRYYIAGPARRKAARRRAKARKPHRLSHDRLWAWVAEKL=
GCGWSPPPVSGRLRVLFPGDDAMRVCPETVFRWIHSSKPRRERRARCLPRGHRRRRKHAGRRVSRFPIPGRVS=
IAERPPEADDRSGFGHWEADSVIGMGCDLHTEVERRARFLMARAIPDKTAERSVGARLAMFAPLPAAARLSVT=
HDNGTGFARHARLRDEPGMATCFADPYSSWQRATTRTATA&amp;SERVICE=3Dplain&amp;SET_DEFA=
ULTS.x=3D9&amp;SET_DEFAULTS.y=3D5&amp;SHOW_OVERVIEW=3Don&amp;WORD_SIZE=3D=
3&amp;END_OF_HTTPGET=3DYes" target=3D_blank>gi|311063532</A> against nr
Unformatted <A =
href=3D"http://www.matrixscience.com/cgi/getseq.pl?NCBInr+gi%7c311063532+=
seq" target=3D_blank>sequence string</A> for pasting into other =
applications

Taxonomy: <A =
href=3D"http://www.ncbi.nlm.nih.gov/Taxonomy/Browser/wwwtax.cgi?lvl=3D0&a=
mp;id=3D702459" target=3D_blank>Bifidobacterium bifidum PRL2010</A>
Links to retrieve other entries containing this sequence from NCBI =
Entrez:
<A =
href=3D"http://www.ncbi.nlm.nih.gov/entrez/query.fcgi?cmd=3Dsearch&amp;db=
=3Dprotein&amp;doptcmdl=3Dgenpept&amp;tool=3Dmascot&amp;term=3D310865851"=
 target=3D_blank>gi|310865851</A> from <A =
href=3D"http://www.ncbi.nlm.nih.gov/Taxonomy/Browser/wwwtax.cgi?lvl=3D0&a=
mp;id=3D702459" target=3D_blank>Bifidobacterium bifidum PRL2010</A>

Fixed modifications: Carbamidomethyl (C)
Variable modifications: Oxidation (M)
Cleavage by Trypsin: cuts C-term side of KR unless next residue is P
Number of mass values searched: <B>50</B>
Number of mass values matched: <B>10</B>
Sequence Coverage: <B>43%</B>

Matched peptides shown in <B><FONT color=3D#ff0000>Bold Red</FONT></B>

     <B>1</B> M<B><FONT color=3D#ff0000>GEVYSHLSE EERQVIQIEI GNGTGIRAIG =
AMIGRSPSTV SR</FONT></B>EIKRNTWF=20
<B>    51</B> PSNESESYRP YRSRR<B><FONT color=3D#ff0000>LKTGP =
WTSR</FONT></B>YYIAGP ARRKAARRRA KARKPHRLSH=20
<B>   101</B> DRLWAWVAEK <B><FONT color=3D#ff0000>LGCGWSPPPV =
SGRLR</FONT></B>VLFPG DDAMRVCPET VFRWIHSSKP=20
<B>   151</B> RRERRARCLP RGHRRRRKHA GRRVSRFPIP GRVSIAERPP EADDR<B><FONT =
color=3D#ff0000>SGFGH </FONT></B>
<B>   201<FONT color=3D#ff0000> WEADSVIGMG CDLHTEVER</FONT></B>R =
AR<B><FONT color=3D#ff0000>FLMARAIP DK</FONT></B>TAER<B><FONT =
color=3D#ff0000>SVGA RLAMFAPLPA </FONT></B>
<B>   251<FONT color=3D#ff0000> AARLSVTHDN GTGFAR</FONT></B>HARL =
RDEPGMATCF ADPYSSWQRA TTRTATA
</PRE></FONT>
<P><INPUT onclick=3D"this.form.showall.value=3D'true'; return true" =
type=3Dsubmit value=3D"Show predicted peptides also">=20

<P><INPUT type=3Dsubmit value=3D"Sort Peptides By">&nbsp; <INPUT =
type=3Dradio CHECKED=20
value=3Dstartup name=3Dsort>Residue Number&nbsp; <INPUT type=3Dradio =
value=3Dmassup=20
name=3Dsort>Increasing Mass&nbsp; <INPUT type=3Dradio value=3Dmassdown=20
name=3Dsort>Decreasing Mass&nbsp; <FONT face=3D"Courier =
New,Courier,monospace"><PRE><B> Start - End     Observed    Mr(expt)   =
Mr(calc)     Delta   Miss Sequence</B>
<B><FONT color=3D#ff0000>     2 - 13     1434.7760  1433.7687  1433.6423 =
    0.1264     0  M.GEVYSHLSEEER.Q </FONT></B>=20
<B><FONT color=3D#ff0000>    14 - 27     1497.7819  1496.7746  1496.8311 =
   -0.0565     0  R.QVIQIEIGNGTGIR.A </FONT></B>=20
<B><FONT color=3D#ff0000>    28 - 42     1502.8422  1501.8349  1501.8035 =
    0.0314     1  R.AIGAMIGRSPSTVSR.E </FONT></B>=20
<B><FONT color=3D#ff0000>    66 - 74     1045.5750  1044.5677  1044.5716 =
   -0.0039     1  R.LKTGPWTSR.Y </FONT></B>=20
<B><FONT color=3D#ff0000>   111 - 125    1638.9046  1637.8973  1637.8460 =
    0.0513     1  K.LGCGWSPPPVSGRLR.V </FONT></B>=20
<B><FONT color=3D#ff0000>   196 - 219    2705.2414  2704.2341  2704.1646 =
    0.0695     0  R.SGFGHWEADSVIGMGCDLHTEVER.R </FONT></B> Oxidation (M) =

<B><FONT color=3D#ff0000>   223 - 232    1177.6055  1176.5982  1176.6325 =
   -0.0343     1  R.FLMARAIPDK.T </FONT></B> Oxidation (M)=20
<B><FONT color=3D#ff0000>   237 - 253    1714.9823  1713.9751  1713.9348 =
    0.0402     1  R.SVGARLAMFAPLPAAAR.L </FONT></B> Oxidation (M)=20
<B><FONT color=3D#ff0000>   242 - 266    2584.3625  2583.3552  2583.3380 =
    0.0172     1  R.LAMFAPLPAAARLSVTHDNGTGFAR.H </FONT></B>=20
<B><FONT color=3D#ff0000>   254 - 266    1374.7425  1373.7352  1373.6688 =
    0.0665     0  R.LSVTHDNGTGFAR.H </FONT></B>=20

<B>No match to: </B>1054.6045, 1066.0862, 1072.0988, 1094.5552, =
1110.5614, 1179.6225, 1234.6756, 1277.0746, 1277.7278, 1314.7012, =
1320.6321, 1448.7495, 1456.6270, 1459.7887, 1463.7816, 1475.7943, =
1491.7833, 1493.7868, 1512.7663, 1588.8695, 1707.8269, 1791.8119, =
1838.9806, 1871.0774, 1946.0873, 1962.0717, 1978.0851, 1994.0446, =
2104.0627, 2184.1830, 2211.1882, 2225.2025, 2233.1767, 2247.1758, =
2255.1657, 2284.2215, 2299.2233, 2384.0543, 3182.7800, 3204.7569
<P><IMG height=3D150 alt=3D"Error Distribution" =
src=3D"http://www.matrixscience.com/cgi/mass_error.pl?mass_error_97980779=
7797252" width=3D450><IMG height=3D150 alt=3D"Error Distribution (ppm)" =
src=3D"http://www.matrixscience.com/cgi/mass_error.pl?mass_error_ppm_4599=
20395318391" width=3D450>
</FORM><HR>
LOCUS       YP_003970257             297 aa            linear   BCT =
03-NOV-2010
DEFINITION  IS30 family transposase [Bifidobacterium bifidum PRL2010].
ACCESSION   YP_003970257
VERSION     YP_003970257.1  GI:311063532
DBLINK      Project: <A =
href=3D"http://eutils.ncbi.nlm.nih.gov/entrez/eutils/%22http://eutils.ncb=
i.nlm.nih.gov:80/genomeprj/59883%22">59883</A>
DBSOURCE    REFSEQ: accession <A =
href=3D"http://eutils.ncbi.nlm.nih.gov/entrez/eutils/%22http://eutils.ncb=
i.nlm.nih.gov:80/nuccore/311063459%22">NC_014638.1</A>
KEYWORDS    .
SOURCE      Bifidobacterium bifidum PRL2010
  ORGANISM  <A =
href=3D'http://eutils.ncbi.nlm.nih.gov/entrez/eutils/%22http://eutils.ncb=
i.nlm.nih.gov:80/Taxonomy/Browser/wwwtax.cgi?id=3D702459"'>Bifidobacteriu=
m bifidum PRL2010</A>
            Bacteria; Actinobacteria; Actinobacteridae; =
Bifidobacteriales;
            Bifidobacteriaceae; Bifidobacterium.
REFERENCE   1  (residues 1 to 297)
  AUTHORS   Turroni,F., Bottacini,F., Foroni,E., Mulder,I., Kim,J.H., =
Zomer,A.,
            Sanchez,B., Bidossi,A., Ferrarini,A., Giubellini,V., =
Delledonne,M.,
            Henrissat,B., Coutinho,P., Oggioni,M., Fitzgerald,G.F., =
Mills,D.,
            Margolles,A., Kelly,D., van Sinderen,D. and Ventura,M.
  TITLE     Genome analysis of Bifidobacterium bifidum PRL2010 reveals
            metabolic pathways for host-derived glycan foraging
  JOURNAL   Proc. Natl. Acad. Sci. U.S.A. (2010) In press
   PUBMED   <A =
href=3D"http://eutils.ncbi.nlm.nih.gov/entrez/eutils/%22http://eutils.ncb=
i.nlm.nih.gov:80/pubmed/20974960%22">20974960</A>
  REMARK    Publication Status: Available-Online prior to print
REFERENCE   2  (residues 1 to 297)
  CONSRTM   NCBI Genome Project
  TITLE     Direct Submission
  JOURNAL   Submitted (02-NOV-2010) National Center for Biotechnology
            Information, NIH, Bethesda, MD 20894, USA
REFERENCE   3  (residues 1 to 297)
  AUTHORS   Ventura,M.
  TITLE     Direct Submission
  JOURNAL   Submitted (12-NOV-2009) Department of Genetics, Biology of
            Microorganisms, Anthropology and Evolution, University of =
Parma,
            Italy
<A name=3Dcomment_311063532></A>COMMENT     PROVISIONAL <A =
href=3D"http://eutils.ncbi.nlm.nih.gov/entrez/eutils/%22http://eutils.ncb=
i.nlm.nih.gov:80/RefSeq/%22">REFSEQ</A>: This record has not yet been =
subject to final
            NCBI review. The reference sequence is identical to <A =
href=3D"http://eutils.ncbi.nlm.nih.gov/entrez/eutils/%22http://eutils.ncb=
i.nlm.nih.gov:80/protein/ADP35220%22">ADP35220</A>.
            Method: conceptual translation.
<A name=3Dfeature_311063532></A>FEATURES             Location/Qualifiers
     source          1..297
                     /organism=3D"Bifidobacterium bifidum PRL2010"
                     /strain=3D"PRL2010"
                     /isolation_source=3D"infant stool sample"
                     /host=3D"Homo sapiens"
                     /db_xref=3D"taxon:<A =
href=3D'http://eutils.ncbi.nlm.nih.gov/entrez/eutils/%22http://eutils.ncb=
i.nlm.nih.gov:80/Taxonomy/Browser/wwwtax.cgi?id=3D702459"'>702459</A>"
     <A =
href=3D'http://eutils.ncbi.nlm.nih.gov/entrez/eutils/%22http://eutils.ncb=
i.nlm.nih.gov:80/protein/311063532?from=3D1&amp;to=3D297&amp;report=3Dgpw=
ithparts"'>Protein</A>         1..297
                     /product=3D"IS30 family transposase"
                     /calculated_mol_wt=3D33636
     <A =
href=3D'http://eutils.ncbi.nlm.nih.gov/entrez/eutils/%22http://eutils.ncb=
i.nlm.nih.gov:80/protein/311063532?from=3D1&amp;to=3D291&amp;report=3Dgpw=
ithparts"'>Region</A>          1..291
                     /region_name=3D"Tra8"
                     /note=3D"Transposase and inactivated derivatives, =
IS30
                     family [DNA replication, recombination, and =
repair];
                     COG2826"
                     /db_xref=3D"CDD:<A =
href=3D'http://eutils.ncbi.nlm.nih.gov/entrez/eutils/%22http://eutils.ncb=
i.nlm.nih.gov:80/Structure/cdd/cddsrv.cgi?uid=3D32654"'>32654</A>"
     <A =
href=3D'http://eutils.ncbi.nlm.nih.gov/entrez/eutils/%22http://eutils.ncb=
i.nlm.nih.gov:80/protein/311063532?from=3D198&amp;to=3D290&amp;report=3Dg=
pwithparts"'>Region</A>          198..290
                     /region_name=3D"rve"
                     /note=3D"Integrase core domain; cl01316"
                     /db_xref=3D"CDD:<A =
href=3D'http://eutils.ncbi.nlm.nih.gov/entrez/eutils/%22http://eutils.ncb=
i.nlm.nih.gov:80/Structure/cdd/cddsrv.cgi?uid=3D154329"'>154329</A>"
     <A =
href=3D'http://eutils.ncbi.nlm.nih.gov/entrez/eutils/%22http://eutils.ncb=
i.nlm.nih.gov:80/nuccore/311063459?from=3D95621&amp;to=3D96514&amp;report=
=3Dgbwithparts"'>CDS</A>             1..297
                     /locus_tag=3D"BBPR_0083"
                     /coded_by=3D"NC_014638.1:95621..96514"
                     /transl_table=3D<A =
href=3D'http://eutils.ncbi.nlm.nih.gov/entrez/eutils/%22http://eutils.ncb=
i.nlm.nih.gov:80/Taxonomy/Utils/wprintgc.cgi?mode=3Dc#SG11"'>11</A>
                     /db_xref=3D"GeneID:<A =
href=3D'http://eutils.ncbi.nlm.nih.gov/entrez/eutils/%22http://eutils.ncb=
i.nlm.nih.gov:80/sites/entrez?db=3Dgene&amp;cmd=3DRetrieve&amp;dopt=3Dful=
l_report&amp;list_uids=3D9888254"'>9888254</A>"

</PRE></FONT>
<P>
<TABLE cellSpacing=3D2 cellPadding=3D1 width=3D"100%" border=3D2>
  <TBODY>
  <TR>
    <TD noWrap align=3Dmiddle><B>Mascot:</B>&nbsp; <A=20
      =
href=3D"http://www.matrixscience.com/">http://www.matrixscience.com/</A> =

  </TD></TR></TBODY></TABLE></P></BODY></HTML>

------=_NextPart_000_0000_01CBDA71.637C9620
Content-Type: image/gif
Content-Transfer-Encoding: base64
Content-Location: http://www.matrixscience.com/images/88x31_logo_white.gif

R0lGODlhWAAfANX/AMDAwP/v7//f3//Pz/+/v/+vr/+fn/+Pj/9/f/9wcP9gYP9QUP9AQP8wMP8g
IP8QEP8AAO/v/+/v79/f/9/f38/P/8/Pz7+//7+/v6+v/6+vr5+f/5+fn4+P/4+Pj39//39/f3Bw
/3BwcGBg/2BgYFBQ/1BQUEBA/0BAQDAw/zAwMCAg/yAgIBAQ/xAQEAAA/wAAAAAAAAAAAAAAAAAA
AAAAAAAAAAAAAAAAAAAAAAAAAAAAAAAAAAAAAAAAAAAAACH5BAEAAAAALAAAAABYAB8AQAb/QIBw
SCwaj8ikcslsEl0wTDHz+bxOgMrp8mpFiJFThfsyjl4j82tVLaVGk+Hq1TF2ut8jCkYRSkgcToKD
hIQUKiBCHnxEAghDBA8QQg4QBEQBQwyWQ5ICAAsBAZcACKQJEAsMQgQQk5hCAhAPlAACn0MkUYMS
HCIaABMfJychRSPEH0YbWEMXJyUhxCPSJQAb0icjH8gfeRvIxRnXxCfeGcQlFwAWIn1HLC7vQhtl
AFZ1ES0v6/QrRGSIWPlXpF6LISWuVNgA4EyaIRta9Jvw4kUcInsCDZEARcqQBQ6I0AJQAEIDIgQU
xJo1pOQqIQFUCmFQyYAQAzZBQXikqYAQ/wQQZAIgkFPIHmCFkipdyrSp06eDSLiQUDBhM3JrjFSY
Y++aMgAnXnwdUUFIwodgX1gTso/hkAgVK0w4Ma4IBxZHQMDACzCNlRJiKFokEu5EiopFrFwdYiWF
EC5rhYQ1BqbEhsN1inCE4YGIBBAo5kEdrRS0EQkwEhEp0AABAgYGeA6liUBBAgOXFDDYvUDA7t+/
LxHYzTPAb1wHHCxAsMBAgtnAf2cawsGFhSIUYOwiAtSVgwFCDphM4mmlpQQhiSgQMMBVAAEyNx1A
UtJBgQVCh2DQjoRE5yEOODDdAA+AV0oqMClgoAIQzDcTJwAE8Fp4zwEIwXQANABBTillEv9AeREu
px8LGpFm4okopqjiiiyOxoEKHg2xz2Jn8KPVPkSYA0AGeDT0EI8v5HEYWiG84BhEiAEQARueoXDd
EYv8R0QKij2GzAtuvVUCkIwJUUFFF30l2EVf2nhNVkWEBVhZRnDASBH7wUBVjhEoFkYEZ3w1BFkA
BESEYGy+1dYFH6wQaJ89HgMmlDC4cIQIMJBQRAlxWNHCOEWi5ZUzSQqhzwt1ETGHW1UKMSYRFaRQ
1h1HErEIX3ZZl2NFjo2QRglcpZBBBIehIcQIuQpzwj4tnHDRXMSKseMaHzxT0QppZNArFh/0ukI/
RqlQhAkmiNbitwBIoMKTG71ZxC1JEIDsYYqjJEUBCSB4q5dqQrSHS3s5GRDUEAmMpFNRlZBigL/i
PTCggBFqCLBMAcwyHQInDWFBpEfooi0RmzBAyiMfQhieTwdW+C8ABxCA7lAIoLKAEKGQBEF6H1n4
SSjqDpHddkS4KakRBWzCEgDyIaHvyj8FVcADRdkiU00JgNcwBLgYsQkC+pJChF4oHDFxEQnIBnTE
AauXSXswDy2ETwl8YtwQ7TVY78uNyMQgT5e0LMTEUua1swAF9MybgT8FiN8n8Emi8QALuLJAAgxI
ou4mD8h2QH4BLPBAA8tlMpwrtvmcCQgieDAnuKQXEgQAOw==

------=_NextPart_000_0000_01CBDA71.637C9620
Content-Type: application/octet-stream
Content-Transfer-Encoding: base64
Content-Location: http://www.matrixscience.com/cgi/mass_error.pl?mass_error_979807797797252

R0lGODlhwgGWAMIAAP///wAAAP8AAADMAAAA/wAAAAAAAAAAACH5BAEAAAAALAAAAADCAZYAAAP+
CLrc/jDKSau9OOvNu/9gKI5kaZ5oqq5s675wLM90bd94ru987//AoHBILBqPyKRyyWw6n9CodEqt
Wq/YrHbL7Xq/4LB4TC6bz+i0es1uu9/wuHxOr9vv+Lx+z+/7/4CBgoOEhYaHiImKi4yNjhAEkQRg
ApWPl1+TX5UCmJ5bml6cn6RXoaWoqRynqq2uD5Ksr7O0srS3qra4u5+6vL9bAcIBN77Ax1XEC8ox
scjPWczLGdIP1RLG0NpjxNfL3pDb4mjM3t0X2ePqRcPCF+UR4LDr9Evn8tbTEPKx/ZEMzhYEVDAQ
QMGDkgAmFLiQYEODDxH+YzjRYUWIFyWe0qj+MGPEjx5DbgQ5UmTHkihPqqSYkuVKiy1hvsQYk+ZM
D+cA4GsAbx+6ekCP5NzJUycDd/oqpAvKVAdSDNWQtiNqsKlVOUuvam0xlaqJglvDxrjm9URWsWhH
kK1xNq1bnA7Kfn1LN0XXpzLa1t17BCzfv1H0Ah58NC5bwog1SJM7N7FjC+2KPYY2SozfybsqkxEc
RDNmKp4tTwn9mSlnIKRLAz2tunWJy65jN5NNG+qEcpEdsK6tlfE0eUMn7Obd1LeCnkWP6xwWLlFq
4jyMG1VuWDk8f/1mcnTJXWZ3m9+3ex8PnnwkzeLLq0/PnqR29+Hhm5e/nn57k/Hxk/9gHHn+YepJ
AaTIc9A5NdU7ASYV1TwFNmjdUfAo459ADhKWm20Q/nccXgK2QmCFJSyW10OofAiiWhrm5YqJJ4Yg
Ig3DtSjOhTPEKKODNlbB4o1KSPeaGzvyKFQxJKYRpJDs6JAjkr/4SMKSTOLS1WFRVtkAlFbO4iQI
sGVpxpE+bDkCll5CAWYPYopAZplOnIlmDmuyScqUMMopZJd2PrMWhiHEmacjEiZ423Rc/rlOoABS
MOEqhqqDKKGKCrqBn40qcldZiyqFnX2c6lefp/fVFOp7oHYqqqmknlrqqqq2muqr+bn63QyZamCL
m5XqCakHt1qS61ZpEvQArr/uRWmxW+H+iWxsxy6brLMNNgutVdJOW4+y1mJWbbbXclvbtt6qA264
0GBLLmGUEntuKun6uq427XbyLrzzTmZuvXWNi68hO+HGnG77HrprYY82F/A2mUb4L8AHIyxphNNs
imqssM7HasWfymqxxhljPCrFIG/s8cQih9yxyVxFlnCC3ujb8B8rJzpwVS9rk9OGvwHYchvq1sxC
VC9uCI7LQvTssxFEd+bu0VVI7PTTUEct9dRUV2311VhnrfXWXHft9ddgbzoFZ6eVzaitZ6M9adoY
mL322xm4rfbccY8Nd913t533T3tbILfefSvFNt90A1444VCQPTjihjfuOOOQ+x04BX/+Py745MIt
LrkUimOOjeaUgx665xF0fvjmp4+euup4r66E6a3Hbjnrs9Me+eWy32476rVnTrrBuTMt/PDEF8/F
ginOnMw3CyOvxcK7Oh+NVBdKvwdeN2evvBRPrQVxNPpo/z0W4+f8IB/an29UrVBk/+/4wQ4hvvnb
U9HN+/THz42ChKZPPv/wO57O+kfAYAwwgH1AzvxktjzDIBB8B8yfAR0owQQCsIL/o6D69BcmDS2w
fu3zyQOvRzAJcrCDA1wf/a7gPRM+LznT+aAeDiQz6yUjN9Cz4Q2bB0MG7pB6QfOh8YZIxCIa8YhI
TKISlyiDAThxAAqAYhSj6MQaPHH+AVdkIoqEyAEJQa+HHJAiAKBYxTJicQZiJOMZteii+22xgPnw
QBrHSEc1TiCLZJRiHrFYxTqKMQJ2pKMD9uhHKgqSjfcQGvMW6RP+LUeHF5ijGvX4xwZIUo9jxOQl
pwiBPmayknycYh8neUgmJrKEG2xkCgPkpCdikpOwtKQrS0lLSUbykKDEpS5JicjwvW8x+AiaF7En
R13GkpbHrKQyz5jLThrTksyMZiBNicHoxcODcAThHTlpy2MmE5oM6CYgo+nNTIpSk3VkIwG9uE5J
rXIo7LOAOCnZzE9+U5avlEAW7fkAQvpzjVrsiTuGychrPhI3MXTDMtW5jYUyNAsCCQAAOw==

------=_NextPart_000_0000_01CBDA71.637C9620
Content-Type: application/octet-stream
Content-Transfer-Encoding: base64
Content-Location: http://www.matrixscience.com/cgi/mass_error.pl?mass_error_ppm_459920395318391

R0lGODlhwgGWAMIAAP///wAAAP8AAADMAAAA/wAAAAAAAAAAACH5BAEAAAAALAAAAADCAZYAAAP+
CLrc/jDKSau9OOvNu/9gKI5kaZ5oqq5s675wLM90bd94ru987//AoHBILBqPyKRyyWw6n9CodEqt
Wq/YrHbL7Xq/4LB4TC6bz+i0es1uu9/wuHxOr9vv+Lx+z+/7/4CBgoOEhYaHiImKi4yNjhAEkQRg
ApWPl1+TX5UCmJ5bml6cn6QkAacBN6GlrHepC680q620cbGwNbO1u7wOur3ArZK/wcVjqKe5xstl
tzbEzNFayM/S1l3OytfbWMjJstzhiNDi5UnUMsPm60232S/k7PI/7trz90Sv7/D4/UHeqGbE80ew
zMCCCF2gA5ewIY16DB1KfAERhrqJGFvoq5b+sSMKgN9iHPRIcsnIkig/LtxX4WTKlwyysXQgE8BM
CS5h6qxYAV2sm5B0Cr2w0MJPm7goDFsaicFFBU8BRJ0qyWnVBVSbYr0KlatUr1lXhbWqtWvZr2fH
bk0Lti3bt2LdxoVLdq7dunjX3tWb1+xev33R/hW8I9VRDTmFjBpazHDSDImDLGZc67DjDZGBTKZM
K+BjxJxDA8ksujQK0qZTj0CtujVmr6535mAdGx9QF7Rrz7vdIrduebxX+P5tDqC9Q5uJvxn+Jrny
wp5Fwi7k/DkOniKtl8RuUfun6iy48/OOCXz46AJ3mWe8ngtzP+3Jgwiu4n2U+CXwy+dAv77+G/37
GdGfCVGpAWCARQx4gn0IAmNcRA1G2ACDEu6iIIEVInQhhhkStGEJFHbIyocgFCgicN4cd2KAIa6Y
xIGF0aSii2TAqMNGCvRHolM0omFjDjgiRZSQJfa4TpDBHfZBi0YqAlKSn3XAZJONRWkBU0sFphZg
fHXJ5ZeEeRkmmFuOaWaZaMqlpZpipklXm2ySGeeZc7o5mJ03KOnBLz9Sac1lRTrQp5/S7IjVA4MS
mtGUiibEaKMFPQrpPSZO2pqkllKaqW6YbspOp56aA2qo4oxKKjemnhpNpaoylmqrq8Ja2quyGkNr
rcG0mCiumOhqCa/MsCrCrsA6cmuxtRz+i6wwy+qkbLOkPKsDsdAWIW0O1FY7xLU4ZKutD1iGK+64
5JZr7rnopqvuuuy26+678MYr77z0ujtFZJnlywG++/aLmb+QARzwv6ARXPDBA0fBr8EJN3yBvgxj
ALHDDwssccQVY3ylxU4sjPDFGivF8cYhi/xxxieTTLHKK7c0MhMet2xyyjPLPMHENkeAM8g03/xy
zTznjETMQReNstEsI+1yyTj97DPTOjvdNNRRf2v11VhnHYYzXDdg6BA/reQ1F+h1HRPZ36SY49h+
hITUUXBPo+facWdhGZGAAnpF3WfzrUfeuPD9tQ95eyY4NngnPnc3NhkeuJV4KAn44lT+SK445FUg
efnaW2h+eB+Wf864jKKPvvnbmE/xzuSp1xH645yb3jfsRO59Nt20D04PBKzHvkc9h+u+e+wb+W1F
TcFPw7aQvf8u9u2tQ6F22ct383yUwhPuk9tma+399+CHL/745Jdv/g0DpD+AAuuzz376Nai/gPzn
j0B5B/qgVz0H7QOwPvwAnN8M+vc/AdYvBMlw2wcsx7sPENB/ECzgBOj3v/ZVcH7wi2D/IiBBCDrg
ghp8nwcP6Jj8he2EEaiICfeXgQcW0IIbbIALLeg/Gs7QfRDIYA1jiEH3ZfCFIzxfCcdWOuglzogf
Uh8NcchEGSoxiFB04QU6yMMRUjF2glAsn2UM546ZqDBH1OvAFZuYxSjK8Iw+nKIVHyDFNHZQiLkz
Yu2qV7ok4rCNZYyhHtGIRQngsYo/rKEbyzi+uiUwjg0kHvPup8Y03lGHHwwkA3hIQQrQb4c5FGQI
10jCpByycSiUgAnDxjw37PGA4jglKrWQAAA7

------=_NextPart_000_0000_01CBDA71.637C9620--
