# Supplementary material for: Regulation of GacA in Pseudomonas chlororaphis Strains Shows a Niche Specificity
Source: PLoS One. 2015 Sep 17;10(9):e0137553. doi: 10.1371/journal.pone.0137553 (PMC4574860; doi:10.1371/journal.pone.0137553)
Supplement: S3 File — (ZIP) [file pone.0137553.s003.zip › MALDI-TOFMS-data/C62.mht]

From: <Saved by Windows Internet Explorer 7>
Subject: Mascot Search Results: Protein View
Date: Fri, 4 Mar 2011 13:39:42 +0800
MIME-Version: 1.0
Content-Type: multipart/related;
	type="text/html";
	boundary="----=_NextPart_000_0000_01CBDA71.9E079DD0"
X-MimeOLE: Produced By Microsoft MimeOLE V6.00.2900.2180

This is a multi-part message in MIME format.

------=_NextPart_000_0000_01CBDA71.9E079DD0
Content-Type: text/html;
	charset="utf-8"
Content-Transfer-Encoding: quoted-printable
Content-Location: http://www.matrixscience.com/cgi/protein_view.pl?file=../data/20110304/FttmrbumR.dat&hit=1

=EF=BB=BF<!DOCTYPE HTML PUBLIC "-//W3C//DTD HTML 4.0 Transitional//EN">
<!-- 0 seconds --><!-- 0 seconds --><!-- 0 seconds =
--><HTML><HEAD><TITLE>Mascot Search Results: Protein View</TITLE>
<META http-equiv=3DContent-Type content=3D"text/html; charset=3Dutf-8">
<META content=3D"MSHTML 6.00.5730.13" name=3DGENERATOR></HEAD>
<BODY vLink=3D#0000ff aLink=3D#0000ff bgColor=3D#ffffff>
<H1><IMG height=3D31=20
src=3D"http://www.matrixscience.com/images/88x31_logo_white.gif" =
width=3D88=20
align=3Dtop border=3D0 NATURALSIZEFLAG=3D"3"> Mascot Search Results</H1>
<H3>Protein View</H3>
<FORM method=3Dpost><INPUT type=3Dhidden =
value=3D../data/20110304/FttmrbumR.dat=20
name=3Dfile> <INPUT type=3Dhidden value=3D1 name=3Dhit> <INPUT =
type=3Dhidden value=3Dfalse=20
name=3Dshowall> <INPUT type=3Dhidden value=3D0 name=3Dave_thresh> <INPUT =
type=3Dhidden=20
value=3D0 name=3D_ignoreionsscorebelow> <INPUT type=3Dhidden =
value=3D0.05=20
name=3D_sigthreshold> <INPUT type=3Dhidden name=3Dreport> <INPUT =
type=3Dhidden value=3D1=20
name=3Ddb_idx> <INPUT type=3Dhidden value=3D32 name=3D_msresflags> =
<INPUT type=3Dhidden=20
value=3D2 name=3D_msresflags2> <INPUT type=3Dhidden value=3D0 =
name=3Dpercolate> <INPUT=20
type=3Dhidden value=3D0 name=3Dpercolate_rt> <FONT=20
face=3D"Courier New,Courier,monospace"><PRE>Match to: =
<B>gi|255654392</B> Score: <B>86</B> Expect: <B>0.021</B>
<B>putative manganese-dependent inorganic pyrophosphatase [Clostridium =
difficile QCD-23m63]</B>

Nominal mass (M<SUB>r</SUB>): <B>59641</B>; Calculated pI value: =
<B>4.89</B>
NCBI BLAST search of <A =
href=3D"http://www.ncbi.nlm.nih.gov/blast/Blast.cgi?ALIGNMENTS=3D50&amp;A=
LIGNMENT_VIEW=3DPairwise&amp;AUTO_FORMAT=3DSemiauto&amp;CDD_SEARCH=3Don&a=
mp;CLIENT=3Dweb&amp;COMPOSITION_BASED_STATISTICS=3Don&amp;DATABASE=3Dnr&a=
mp;DESCRIPTIONS=3D100&amp;ENTREZ_QUERY=3D(none)&amp;EXPECT=3D10&amp;FILTE=
R=3DL&amp;FORMAT_BLOCK_ON_RESPAGE=3DNone&amp;FORMAT_OBJECT=3DAlignment&am=
p;FORMAT_TYPE=3DHTML&amp;GAPCOSTS=3D11+1&amp;I_THRESH=3D0.001&amp;LAYOUT=3D=
TwoWindows&amp;MATRIX_NAME=3DBLOSUM62&amp;NCBI_GI=3Don&amp;PAGE=3DProtein=
s&amp;PROGRAM=3Dblastp&amp;QUERY=3DMSLLVFGHKNPDTDSICSAISLAHLKNKLGIKATAYAL=
GDIRKEAKYALDYFKVDAPEILDNVRIQVRDLNYDKVVPLTPTSSILEAYNLMDEKNVKTLPVTYDDGTFAGI=
ITMKEIAKNLLHQHFTTIHTSLSNICKNLNGTILVDCGEDVKGRVVTLSFGMETLIETLKEGDIAIVGDRYDS=
IEYAIDTKVKLLILTNHTEISKDLLALAKINGVSVISVESDNYKTSNVINQCSFLDSIEATENLITFKEDDYM=
DEIKEVMLETNFRSYPILDDDNKFLGLVSKGHLLNPSKKNVVLVDHNEYAQSADGIEQANIVEIIDHHKLGGI=
STDVPMSFRVMPVGCNSTIIYQMYKENNVEIPYEIAGLLLSAILSDTLLFKSPTTTDMDKKACEELSKIAKVD=
MEKYAMDMFKCGTSLDEYTIEEIVNMDFKEFNMSGHRVGIGQVFTLDIDSIFAKKDEFLSYINSTDYDKLVLA=
VTDIIKEGSYLIYKAEDSLIANAFGVEGVQGTFAPGVVSRKKQLVPNLTTAIKNFK&amp;SERVICE=3Dpl=
ain&amp;SET_DEFAULTS.x=3D9&amp;SET_DEFAULTS.y=3D5&amp;SHOW_OVERVIEW=3Don&=
amp;WORD_SIZE=3D3&amp;END_OF_HTTPGET=3DYes" =
target=3D_blank>gi|255654392</A> against nr
Unformatted <A =
href=3D"http://www.matrixscience.com/cgi/getseq.pl?NCBInr+gi%7c255654392+=
seq" target=3D_blank>sequence string</A> for pasting into other =
applications

Taxonomy: <A =
href=3D"http://www.ncbi.nlm.nih.gov/Taxonomy/Browser/wwwtax.cgi?lvl=3D0&a=
mp;id=3D499174" target=3D_blank>Clostridium difficile QCD-23m63</A>
Links to retrieve other entries containing this sequence from NCBI =
Entrez:
<A =
href=3D"http://www.ncbi.nlm.nih.gov/entrez/query.fcgi?cmd=3Dsearch&amp;db=
=3Dprotein&amp;doptcmdl=3Dgenpept&amp;tool=3Dmascot&amp;term=3D296449115"=
 target=3D_blank>gi|296449115</A> from <A =
href=3D"http://www.ncbi.nlm.nih.gov/Taxonomy/Browser/wwwtax.cgi?lvl=3D0&a=
mp;id=3D525259" target=3D_blank>Clostridium difficile NAP08</A>
<A =
href=3D"http://www.ncbi.nlm.nih.gov/entrez/query.fcgi?cmd=3Dsearch&amp;db=
=3Dprotein&amp;doptcmdl=3Dgenpept&amp;tool=3Dmascot&amp;term=3D296880907"=
 target=3D_blank>gi|296880907</A> from <A =
href=3D"http://www.ncbi.nlm.nih.gov/Taxonomy/Browser/wwwtax.cgi?lvl=3D0&a=
mp;id=3D525258" target=3D_blank>Clostridium difficile NAP07</A>
<A =
href=3D"http://www.ncbi.nlm.nih.gov/entrez/query.fcgi?cmd=3Dsearch&amp;db=
=3Dprotein&amp;doptcmdl=3Dgenpept&amp;tool=3Dmascot&amp;term=3D296261934"=
 target=3D_blank>gi|296261934</A> from <A =
href=3D"http://www.ncbi.nlm.nih.gov/Taxonomy/Browser/wwwtax.cgi?lvl=3D0&a=
mp;id=3D525259" target=3D_blank>Clostridium difficile NAP08</A>
<A =
href=3D"http://www.ncbi.nlm.nih.gov/entrez/query.fcgi?cmd=3Dsearch&amp;db=
=3Dprotein&amp;doptcmdl=3Dgenpept&amp;tool=3Dmascot&amp;term=3D296428194"=
 target=3D_blank>gi|296428194</A> from <A =
href=3D"http://www.ncbi.nlm.nih.gov/Taxonomy/Browser/wwwtax.cgi?lvl=3D0&a=
mp;id=3D525258" target=3D_blank>Clostridium difficile NAP07</A>

Fixed modifications: Carbamidomethyl (C)
Variable modifications: Gln-&gt;pyro-Glu (N-term Q)
Cleavage by Trypsin: cuts C-term side of KR unless next residue is P
Number of mass values searched: <B>32</B>
Number of mass values matched: <B>8</B>
Sequence Coverage: <B>28%</B>

Matched peptides shown in <B><FONT color=3D#ff0000>Bold Red</FONT></B>

     <B>1</B> M<B><FONT color=3D#ff0000>SLLVFGHKN PDTDSICSAI =
SLAHLK</FONT></B>NKLG IKATAYALGD IRKEAK<B><FONT color=3D#ff0000>YALD =
</FONT></B>
<B>    51<FONT color=3D#ff0000> YFKVDAPEIL DNVR</FONT></B>IQVRDL =
NYDKVVPLTP TSSILEAYNL MDEKNVK<B><FONT color=3D#ff0000>TLP </FONT></B>
<B>   101<FONT color=3D#ff0000> VTYDDGTFAG IITMKEIAKN LLHQHFTTIH =
TSLSNICK</FONT></B>NL NGTILVDCGE=20
<B>   151</B> DVK<B><FONT color=3D#ff0000>GRVVTLS FGMETLIETL =
K</FONT></B>EGDIAIVGD RYDSIEYAID TKVKLLILTN=20
<B>   201</B> HTEISKDLLA LAKINGVSVI SVESDNYKTS NVINQCSFLD SIEATENLIT=20
<B>   251</B> FKEDDYMDEI K<B><FONT color=3D#ff0000>EVMLETNFR SYPILDDDNK =
</FONT></B>FLGLVSKGHL LNPSKK<B><FONT color=3D#ff0000>NVVL </FONT></B>
<B>   301<FONT color=3D#ff0000> VDHNEYAQSA DGIEQANIVE =
IIDHHK</FONT></B>LGGI STDVPMSFRV MPVGCNSTII=20
<B>   351</B> YQMYKENNVE IPYEIAGLLL SAILSDTLLF KSPTTTDMDK KACEELSKIA=20
<B>   401</B> KVDMEKYAMD MFKCGTSLDE YTIEEIVNMD FKEFNMSGHR VGIGQVFTLD=20
<B>   451</B> IDSIFAKKDE FLSYINSTDY DKLVLAVTDI IKEGSYLIYK AEDSLIANAF=20
<B>   501</B> GVEGVQGTFA PGVVSRKKQL VPNLTTAIKN FK
</PRE></FONT>
<P><INPUT onclick=3D"this.form.showall.value=3D'true'; return true" =
type=3Dsubmit value=3D"Show predicted peptides also">=20

<P><INPUT type=3Dsubmit value=3D"Sort Peptides By">&nbsp; <INPUT =
type=3Dradio CHECKED=20
value=3Dstartup name=3Dsort>Residue Number&nbsp; <INPUT type=3Dradio =
value=3Dmassup=20
name=3Dsort>Increasing Mass&nbsp; <INPUT type=3Dradio value=3Dmassdown=20
name=3Dsort>Decreasing Mass&nbsp; <FONT face=3D"Courier =
New,Courier,monospace"><PRE><B> Start - End     Observed    Mr(expt)   =
Mr(calc)     Delta   Miss Sequence</B>
<B><FONT color=3D#ff0000>     2 - 26     2723.4447  2722.4374  2722.4112 =
    0.0262     1  M.SLLVFGHKNPDTDSICSAISLAHLK.N </FONT></B>=20
<B><FONT color=3D#ff0000>    47 - 64     2141.0740  2140.0667  2140.0840 =
   -0.0173     1  K.YALDYFKVDAPEILDNVR.I </FONT></B>=20
<B><FONT color=3D#ff0000>    98 - 119    2384.0938  2383.0866  2383.2345 =
   -0.1479     1  K.TLPVTYDDGTFAGIITMKEIAK.N </FONT></B>=20
<B><FONT color=3D#ff0000>   116 - 138    2705.3200  2704.3128  2704.4119 =
   -0.0991     1  K.EIAKNLLHQHFTTIHTSLSNICK.N </FONT></B>=20
<B><FONT color=3D#ff0000>   154 - 171    1994.0619  1993.0546  1993.0918 =
   -0.0372     1  K.GRVVTLSFGMETLIETLK.E </FONT></B>=20
<B><FONT color=3D#ff0000>   262 - 280    2299.3130  2298.3057  2298.0838 =
    0.2220     1  K.EVMLETNFRSYPILDDDNK.F </FONT></B>=20
<B><FONT color=3D#ff0000>   271 - 280    1179.6490  1178.6417  1178.5455 =
    0.0962     0  R.SYPILDDDNK.F </FONT></B>=20
<B><FONT color=3D#ff0000>   297 - 326    3370.7735  3369.7662  3369.6589 =
    0.1073     0  K.NVVLVDHNEYAQSADGIEQANIVEIIDHHK.L </FONT></B>=20

<B>No match to: </B>1045.6065, 1066.1013, 1132.5756, 1277.7434, =
1475.8557, 1493.8036, 1638.9444, 1707.8640, 1716.9587, 1862.1633, =
1919.2018, 1941.1605, 1978.0089, 2150.2054, 2163.0437, 2187.2533, =
2211.2512, 2225.2626, 2233.2206, 2283.3085, 3083.6690, 3105.6428, =
3338.8740, 3354.8712
<P><IMG height=3D150 alt=3D"Error Distribution" =
src=3D"http://www.matrixscience.com/cgi/mass_error.pl?mass_error_10010937=
98581609" width=3D450><IMG height=3D150 alt=3D"Error Distribution (ppm)" =
src=3D"http://www.matrixscience.com/cgi/mass_error.pl?mass_error_ppm_4699=
12013998604" width=3D450>
</FORM><HR>
LOCUS       ZP_05399801              532 aa            linear   BCT =
10-DEC-2010
DEFINITION  putative manganese-dependent inorganic pyrophosphatase =
[Clostridium
            difficile QCD-23m63].
ACCESSION   ZP_05399801
VERSION     ZP_05399801.1  GI:255654392
DBLINK      Project: <A =
href=3D"http://eutils.ncbi.nlm.nih.gov/entrez/eutils/%22http://eutils.ncb=
i.nlm.nih.gov:80/genomeprj/55047%22">55047</A>
DBSOURCE    REFSEQ: accession <A =
href=3D"http://eutils.ncbi.nlm.nih.gov/entrez/eutils/%22http://eutils.ncb=
i.nlm.nih.gov:80/nuccore/219685030%22">NZ_ABKL02000008.1</A>
KEYWORDS    .
SOURCE      Clostridium difficile QCD-23m63
  ORGANISM  <A =
href=3D'http://eutils.ncbi.nlm.nih.gov/entrez/eutils/%22http://eutils.ncb=
i.nlm.nih.gov:80/Taxonomy/Browser/wwwtax.cgi?id=3D499174"'>Clostridium =
difficile QCD-23m63</A>
            Bacteria; Firmicutes; Clostridia; Clostridiales; =
Clostridiaceae;
            Clostridium.
REFERENCE   1  (residues 1 to 532)
  AUTHORS   Oughton,M., Hernandez,C., Pinsonnault,C., Leveque,G., =
Marquis,P.,
            Nagy,C., Dias,J., Villeneuve,A., Blanchette,R., Brukner,I.,
            Forgetta,V., Miller,M., Mulvey,M., Dascal,A. and Dewar,K.
  TITLE     Comparative genomics of Clostridium difficile (Genome =
Quebec/Genome
            Canada)
  JOURNAL   Unpublished
REFERENCE   2  (residues 1 to 532)
  AUTHORS   Oughton,M., Hernandez,C., Pinsonnault,C., Leveque,G., =
Marquis,P.,
            Nagy,C., Dias,J., Villeneuve,A., Blanchette,R., Brukner,I.,
            Forgetta,V., Miller,M., Mulvey,M., Dascal,A. and Dewar,K.
  TITLE     Direct Submission
  JOURNAL   Submitted (12-DEC-2008) McGill University and Genome Quebec
            Innovation Centre, 740 Avenue Docteur Penfield, Montreal, =
Quebec
            H3A 1A4, Canada
REFERENCE   3  (residues 1 to 532)
  AUTHORS   Oughton,M., Leveque,G., Nagy,C., Dias,J., Villeneuve,A.,
            Brukner,I., Forgetta,V., Dascal,A. and Dewar,K.
  TITLE     Direct Submission
  JOURNAL   Submitted (23-JAN-2008) McGill University and Genome Quebec
            Innovation Centre, 740 Avenue Docteur Penfield, Montreal, =
Quebec
            H3A 1A4, Canada
<A name=3Dcomment_255654392></A>COMMENT     WGS <A =
href=3D"http://eutils.ncbi.nlm.nih.gov/entrez/eutils/%22http://eutils.ncb=
i.nlm.nih.gov:80/RefSeq/%22">REFSEQ</A>: This record is provided to =
represent a collection of
            whole genome shotgun sequences. The reference sequence was =
derived
            from <A =
href=3D"http://eutils.ncbi.nlm.nih.gov/entrez/eutils/%22http://eutils.ncb=
i.nlm.nih.gov:80/protein/ABKL02000008%22">ABKL02000008</A>.
            The whole genome shotgun sequence was generated by the =
McGill
            University and Genome Quebec Innovation Centre using the GS =
De
            NovoAssembler with GS-FLX reads.  Gap closure was performed =
using
            PCR and traditional sequencing.  Contigs numbered 1 to 42 =
are
            ordered and oriented according to the complete genome of
            Clostridium difficile 630 (AM180355).  Contigs numbered 43 =
to 61
            cannot be placed with certainty and are ordered by =
increasing size.
            This strain is available from Dr. A. Dascal, Jewish General
            Hospital, Room G142, Montreal, Quebec, Canada H3T 1E2.
            Assembly name: cdqae
            Genome coverage: 28x.
            Method: conceptual translation.
<A name=3Dfeature_255654392></A>FEATURES             Location/Qualifiers
     source          1..532
                     /organism=3D"Clostridium difficile QCD-23m63"
                     /strain=3D"QCD-23m63"
                     /db_xref=3D"taxon:<A =
href=3D'http://eutils.ncbi.nlm.nih.gov/entrez/eutils/%22http://eutils.ncb=
i.nlm.nih.gov:80/Taxonomy/Browser/wwwtax.cgi?id=3D499174"'>499174</A>"
     <A =
href=3D'http://eutils.ncbi.nlm.nih.gov/entrez/eutils/%22http://eutils.ncb=
i.nlm.nih.gov:80/protein/255654392?from=3D1&amp;to=3D532&amp;report=3Dgpw=
ithparts"'>Protein</A>         1..532
                     /product=3D"putative manganese-dependent inorganic
                     pyrophosphatase"
                     /EC_number=3D"<A =
href=3D"http://eutils.ncbi.nlm.nih.gov/entrez/eutils/%22http://www.expasy=
.org/enzyme/3.6.1.1%22">3.6.1.1</A>"
                     /calculated_mol_wt=3D59149
     <A =
href=3D'http://eutils.ncbi.nlm.nih.gov/entrez/eutils/%22http://eutils.ncb=
i.nlm.nih.gov:80/protein/255654392?from=3D1&amp;to=3D530&amp;report=3Dgpw=
ithparts"'>Region</A>          1..530
                     /region_name=3D"PRK14869"
                     /note=3D"putative manganese-dependent inorganic
                     pyrophosphatase; Provisional"
                     /db_xref=3D"CDD:<A =
href=3D'http://eutils.ncbi.nlm.nih.gov/entrez/eutils/%22http://eutils.ncb=
i.nlm.nih.gov:80/Structure/cdd/cddsrv.cgi?uid=3D184871"'>184871</A>"
     <A =
href=3D'http://eutils.ncbi.nlm.nih.gov/entrez/eutils/%22http://eutils.ncb=
i.nlm.nih.gov:80/protein/255654392?from=3D9&amp;to=3D120&amp;report=3Dgpw=
ithparts"'>Region</A>          9..120
                     /region_name=3D"CBS_pair_DRTGG_assoc2"
                     /note=3D"This cd contains two tandem repeats of the
                     cystathionine beta-synthase (CBS pair) domains =
associated
                     with a DRTGG domain upstream. The function of the =
DRTGG
                     domain, named after its conserved residues, is =
unknown.
                     CBS is a small domain originally...; cd04597"
                     /db_xref=3D"CDD:<A =
href=3D'http://eutils.ncbi.nlm.nih.gov/entrez/eutils/%22http://eutils.ncb=
i.nlm.nih.gov:80/Structure/cdd/cddsrv.cgi?uid=3D73097"'>73097</A>"
     <A =
href=3D'http://eutils.ncbi.nlm.nih.gov/entrez/eutils/%22http://eutils.ncb=
i.nlm.nih.gov:80/protein/255654392?from=3D135&amp;to=3D236&amp;report=3Dg=
pwithparts"'>Region</A>          135..236
                     /region_name=3D"DRTGG"
                     /note=3D"DRTGG domain; cl12147"
                     /db_xref=3D"CDD:<A =
href=3D'http://eutils.ncbi.nlm.nih.gov/entrez/eutils/%22http://eutils.ncb=
i.nlm.nih.gov:80/Structure/cdd/cddsrv.cgi?uid=3D159807"'>159807</A>"
     <A =
href=3D'http://eutils.ncbi.nlm.nih.gov/entrez/eutils/%22http://eutils.ncb=
i.nlm.nih.gov:80/protein/255654392?from=3D244&amp;to=3D292&amp;report=3Dg=
pwithparts"'>Region</A>          244..292
                     /region_name=3D"TIM_phosphate_binding"
                     /note=3D"TIM barrel proteins share a structurally =
conserved
                     phosphate binding motif and in general share an =
eight
                     beta/alpha closed barrel structure. Specific for =
this
                     family is the conserved phosphate binding site at =
the
                     edges of strands 7 and 8. The phosphate...; =
cl09108"
                     /db_xref=3D"CDD:<A =
href=3D'http://eutils.ncbi.nlm.nih.gov/entrez/eutils/%22http://eutils.ncb=
i.nlm.nih.gov:80/Structure/cdd/cddsrv.cgi?uid=3D187931"'>187931</A>"
     <A =
href=3D'http://eutils.ncbi.nlm.nih.gov/entrez/eutils/%22http://eutils.ncb=
i.nlm.nih.gov:80/protein/255654392?from=3D408&amp;to=3D528&amp;report=3Dg=
pwithparts"'>Region</A>          408..528
                     /region_name=3D"DHHA2"
                     /note=3D"DHHA2 domain; pfam02833"
                     /db_xref=3D"CDD:<A =
href=3D'http://eutils.ncbi.nlm.nih.gov/entrez/eutils/%22http://eutils.ncb=
i.nlm.nih.gov:80/Structure/cdd/cddsrv.cgi?uid=3D145802"'>145802</A>"
     <A =
href=3D'http://eutils.ncbi.nlm.nih.gov/entrez/eutils/%22http://eutils.ncb=
i.nlm.nih.gov:80/nuccore/219685030?from=3D13076&amp;to=3D14674&amp;report=
=3Dgbwithparts"'>CDS</A>             1..532
                     /locus_tag=3D"CdifQCD-2_020200001572"
                     =
/coded_by=3D"complement(NZ_ABKL02000008.1:13076..14674)"
                     /note=3D"COG1227 Inorganic
                     pyrophosphatase/exopolyphosphatase"
                     /transl_table=3D<A =
href=3D'http://eutils.ncbi.nlm.nih.gov/entrez/eutils/%22http://eutils.ncb=
i.nlm.nih.gov:80/Taxonomy/Utils/wprintgc.cgi?mode=3Dc#SG11"'>11</A>
                     /db_xref=3D"CDD:<A =
href=3D'http://eutils.ncbi.nlm.nih.gov/entrez/eutils/%22http://eutils.ncb=
i.nlm.nih.gov:80/Structure/cdd/cddsrv.cgi?uid=3D135378"'>135378</A>"

</PRE></FONT>
<P>
<TABLE cellSpacing=3D2 cellPadding=3D1 width=3D"100%" border=3D2>
  <TBODY>
  <TR>
    <TD noWrap align=3Dmiddle><B>Mascot:</B>&nbsp; <A=20
      =
href=3D"http://www.matrixscience.com/">http://www.matrixscience.com/</A> =

  </TD></TR></TBODY></TABLE></P></BODY></HTML>

------=_NextPart_000_0000_01CBDA71.9E079DD0
Content-Type: image/gif
Content-Transfer-Encoding: base64
Content-Location: http://www.matrixscience.com/images/88x31_logo_white.gif

R0lGODlhWAAfANX/AMDAwP/v7//f3//Pz/+/v/+vr/+fn/+Pj/9/f/9wcP9gYP9QUP9AQP8wMP8g
IP8QEP8AAO/v/+/v79/f/9/f38/P/8/Pz7+//7+/v6+v/6+vr5+f/5+fn4+P/4+Pj39//39/f3Bw
/3BwcGBg/2BgYFBQ/1BQUEBA/0BAQDAw/zAwMCAg/yAgIBAQ/xAQEAAA/wAAAAAAAAAAAAAAAAAA
AAAAAAAAAAAAAAAAAAAAAAAAAAAAAAAAAAAAAAAAAAAAACH5BAEAAAAALAAAAABYAB8AQAb/QIBw
SCwaj8ikcslsEl0wTDHz+bxOgMrp8mpFiJFThfsyjl4j82tVLaVGk+Hq1TF2ut8jCkYRSkgcToKD
hIQUKiBCHnxEAghDBA8QQg4QBEQBQwyWQ5ICAAsBAZcACKQJEAsMQgQQk5hCAhAPlAACn0MkUYMS
HCIaABMfJychRSPEH0YbWEMXJyUhxCPSJQAb0icjH8gfeRvIxRnXxCfeGcQlFwAWIn1HLC7vQhtl
AFZ1ES0v6/QrRGSIWPlXpF6LISWuVNgA4EyaIRta9Jvw4kUcInsCDZEARcqQBQ6I0AJQAEIDIgQU
xJo1pOQqIQFUCmFQyYAQAzZBQXikqYAQ/wQQZAIgkFPIHmCFkipdyrSp06eDSLiQUDBhM3JrjFSY
Y++aMgAnXnwdUUFIwodgX1gTso/hkAgVK0w4Ma4IBxZHQMDACzCNlRJiKFokEu5EiopFrFwdYiWF
EC5rhYQ1BqbEhsN1inCE4YGIBBAo5kEdrRS0EQkwEhEp0AABAgYGeA6liUBBAgOXFDDYvUDA7t+/
LxHYzTPAb1wHHCxAsMBAgtnAf2cawsGFhSIUYOwiAtSVgwFCDphM4mmlpQQhiSgQMMBVAAEyNx1A
UtJBgQVCh2DQjoRE5yEOODDdAA+AV0oqMClgoAIQzDcTJwAE8Fp4zwEIwXQANABBTillEv9AeREu
px8LGpFm4okopqjiiiyOxoEKHg2xz2Jn8KPVPkSYA0AGeDT0EI8v5HEYWiG84BhEiAEQARueoXDd
EYv8R0QKij2GzAtuvVUCkIwJUUFFF30l2EVf2nhNVkWEBVhZRnDASBH7wUBVjhEoFkYEZ3w1BFkA
BESEYGy+1dYFH6wQaJ89HgMmlDC4cIQIMJBQRAlxWNHCOEWi5ZUzSQqhzwt1ETGHW1UKMSYRFaRQ
1h1HErEIX3ZZl2NFjo2QRglcpZBBBIehIcQIuQpzwj4tnHDRXMSKseMaHzxT0QppZNArFh/0ukI/
RqlQhAkmiNbitwBIoMKTG71ZxC1JEIDsYYqjJEUBCSB4q5dqQrSHS3s5GRDUEAmMpFNRlZBigL/i
PTCggBFqCLBMAcwyHQInDWFBpEfooi0RmzBAyiMfQhieTwdW+C8ABxCA7lAIoLKAEKGQBEF6H1n4
SSjqDpHddkS4KakRBWzCEgDyIaHvyj8FVcADRdkiU00JgNcwBLgYsQkC+pJChF4oHDFxEQnIBnTE
AauXSXswDy2ETwl8YtwQ7TVY78uNyMQgT5e0LMTEUua1swAF9MybgT8FiN8n8Emi8QALuLJAAgxI
ou4mD8h2QH4BLPBAA8tlMpwrtvmcCQgieDAnuKQXEgQAOw==

------=_NextPart_000_0000_01CBDA71.9E079DD0
Content-Type: application/octet-stream
Content-Transfer-Encoding: base64
Content-Location: http://www.matrixscience.com/cgi/mass_error.pl?mass_error_1001093798581609

R0lGODlhwgGWAMIAAP///wAAAP8AAADMAAAA/wAAAAAAAAAAACH5BAEAAAAALAAAAADCAZYAAAP+
CLrc/jDKSau9OOvNu/9gKI5kaZ5oqq5s675wLM90bd94ru987//AoHBILBqPyKRyyWw6n9CodEqt
Wq/YrHbL7Xq/4LB4TC6bz+i0es1uu9/wuHxOr9vv+Lx+z+/7/4CBgoOEhYaHiImKi4yNjhAEkQSP
lJUxk5aZmieYm56fHZ2gPQKlo2qSoqc6pQKra6qvN62yTQESAbkWsbW9ebe3D8EAwxK8vshzw8XC
FcfJ0Fm5uhjLuJCp2aKpDNwL3grgAOLkkt3m3+jh6uPs5ZHn8Ony6/Tt9u/b7vv4/Pr9AP8JjDdw
XsF6B+8lzEewoUGHCCEqDFGM2QRrECxGeBb+raMUixozLggZEpLHk2+AMaBW0iTKl2uYsZzW8hvM
mx9pyhCHs2cSlTVXcPRJ9IdKYjWGFl2q42jQFEqZSsVBjUbUqVjB8MzKdQbNqjOudh1bAmRSsmhf
mLWatu2KtWHdyj3xddpOdnPzUhGrt28Rvn4Dj3TwFAVgwYIr2jiMOLDOsHgbS6Z78QLjyZgpHBVW
eFxmqbSoDiaMdNdnpqFvYGyGTZs/iQRST3xIO2Lt2bZz497N8HZv3b95v/Y9HHhx4QFhHw/OfLlz
eq3seR3N2lkI2acdUydtGgT27H43E1PcHbx5DTKDfbV+PnNnTpHba89xWX7W9yrq28eK3/D+/sZ1
nfXfgCZsReBcj7F1YF/kxbWgXg3u9CCEKwk4IYJ23SXdhRxa1qFc/XHyYQ7fDRKiiCPOYgoiJxaY
ooquJNJiCAa+KFWA1Yygn41jiefBjjwmE+JqPwbJ1YlEhmLkfRwkuYtrzy0UpXLJEVelcVciJ2WW
zXE5pZVbhkmlmGCOaWaZt30w5HZKLjkVjhb42Kabks3YAJC9lLggXBJmpeeB6rHZQo1E/UlgoArY
WSSdRSFamoOM+lQXWJf4YmikPBD6yaWY9oDnIZx2usOnoiJGaqmBnYrqXJquKp+qrrIa64OwztpW
rbZ21WquTNXUGa68riLnSL8G26OgSBX+a+yRyCbq4bIahOrIek42q5BrZ2JJprbZatltl9t6iya3
44pLbm7RhQvut1+eu9t0zopUHrQXSKuJeGApSy9/DcyU4QTA7rtUwALjtGvBfhGMsMELn6Zwwy89
DHE0B0/slsRc2Tsixn6u2CnHWGn8IcgW1wLlySinrPLKLLfs8sswxyzzzDTXbPPNOOes8xSw9uxi
CT7/TELQQwutI4pREH000EaLUKvSTjdNo9RTSwF11UUzrfXWS2ftdddgh+3E1SCQ/YHZZ1OdNtdR
s9120mov+vXbYmNd99pz20333SX37fffgL9SUb79wktskoqiR3iFjMfwb7yQR+7Cv4/+yyQD5Ytb
a0dVGG02rAqZO2tN4hd0/qjnj05OHeenp87C6KOhTnqcg5kOOx/Dyq55Wa03jvrlrd/uulqiQ/67
48HXvjsKlgs/+xhrOY98ohlKP7301b4er6PHE089972rZXnykv9SuPHhq46+9d6Tn+zyJpju/vMV
rKZ7+S3Yrzz+d0TIvvrzS5/2VhdAGAzOLv8b4Pr2N7z8RS6B5ivf/QxIwPcVr30MnCAAz2fBDjrQ
dxf0oALlpMFf6GQ9kqOfZh5TOQ5OLkHjg19ZEpS6GL6weqFr4Fv8xbrGBe6HQAyiEIdIxCIa8Yhd
GIASB6AAJjaxiUqkwRKjCIAlIvH8LTKk3Xgo5UMOOLGKVWRiFL/4RRiUEYxPvCLzgDE7/cmrA2QE
oxjRKAErytGJYiQjFfMIgSk64IxP3GMYoUhHNZLGKZxLZEkapB5KzSiOc8QjIBcASTwOUo6UvOQk
40jIBwjyk5g05CFdN0GSgNCHj7QjJ9P4Rz+e8ZWZnGQfG7DJWNpyjqLkYCNnspKWMPJ7EdIALukI
yz/S8pgMgOQFionMUGJymLlc4ANd6ML/PTKNymRlMpupTWIW0pO27GYn+fjMb+bydrqAYAUt2EM4
hhONdvSkILdJy3nWkYphlCU595nJaFYwnd87XGW2uAynuIGZ/oQJQhOqhQQAADs=

------=_NextPart_000_0000_01CBDA71.9E079DD0
Content-Type: application/octet-stream
Content-Transfer-Encoding: base64
Content-Location: http://www.matrixscience.com/cgi/mass_error.pl?mass_error_ppm_469912013998604

R0lGODlhwgGWAMIAAP///wAAAP8AAADMAAAA/wAAAAAAAAAAACH5BAEAAAAALAAAAADCAZYAAAP+
CLrc/jDKSau9OOvNu/9gKI5kaZ5oqq5s675wLM90bd94ru987//AoHBILBqPyKRyyWw6n9CodEqt
Wq/YrHbL7Xq/4LB4TC6bz+i0es1uu9/wuHxOr9vv+Lx+z+/7/2ABDYIMhICHiE8BhgCCho6JkZJG
kAqPjQuMk5ucOpeWmKCdo6Q0n5inDASrrK0Eqqywq7KvC620uLaxurO8tQq3vrnAu8S9xr8AwcjD
ysXOx9DJy9LNAtfTz9Tb2t3R3N/e2eHk4+bN4OfC6zenlaETyaVI1wLzXYzv7/H3SvX9RBYtyiBw
oKhMF+QBXPgnnw2FDCPm0QTvBTWJGDN6gKj+saNHCRw/ilRTkKLFkSjbmJwREsO/lDCbFHwY4mXM
m0dWWnzWwSbOn0JK6mTREqjRSUWPKlUkkObSp1Qc0kgKtWoRqSytanVCaGiKi1vDBhTqFQVVsWjX
nE3L1lTTGmvbynWBVUbcuXhT1HUBNq9fGF2d/h38gmzZE3cJK45REiGHxIsjs6C4DwNkyZghUL4w
E95hB5cziy5EmjPCVBFcqUYnjnU51+qYsas2Ox3s27Vb5369OzZt2cB/C7fdG3dw4sd1B/fQeYO+
DaFHSw/xXEP06dgxfKqcMLv3FW8PWv9Onsj18uhN9E3PHm779zjOw5//mH5Vn9RzyLe/EP/+h89f
8cQfUP4xp8N+A24FoAoIJliVUO45KGEJDU64VHNZWYjZXi2sp6FfHJ70YWQh8jWiZBjadeKKlrGo
2IJfuXhDgYjAqJ6AMsJA4yE2mpVjDTvy2EGPEFT4o0gQmkYkaEeWh1p9Tc7V45PQRSkXkVRSoJor
xg2nnJe8JRcmmL4hR2aXZqb5pZpjslnmmnC2GeebYxronGMfGGmlRlhWtNGebCVpmgh6dhQkoDHO
deiAm8Xg4VaL8heYeI4iGtakfsJQqKX3YLokCJtyWophEaYUqaj6xXQqqlPh6NGqrJYa64ShzjpY
rbb6hWuueO3Ka1qP/sqer8ICW2xP10T+RmyTsIa17JHNVhXsseQ9S61V1l47anNLZqvtKJsR6e23
nHSWJT/kpnXJubRsieac78opL530xltvcfiKea++9vab75n/uslYitVlMG66nRTcIsJibZepBQcz
nEh4D0MsMXoRX/zRtO9FO2LGWnn8IchWiawhyRp7hHLKGq3MMkNbxizzzDTXbPPNOOes88489+zz
z0AHLfTQRPs8hZFIq6c0hYgtTULSTEctNRRQP+30CFVbPTWhV3O9tddRZA021l2HoKfYZpcNqtpr
S4F221rHTTbbf34N99xy40013R28nSfffQNepd1/E174y4gnrvjiKOVjEKWfDjnI45r+RO7c435W
PgPFFWk+8COYew4Y5aEP0pA7oKw7cGmntV6YY8+pDhielHtWMQqyhxL77KnDbrvlZXCHiuu3m6Dw
73jOnvvxrw+PPKV0Pe988XqZvrwfjV7PeyNvac/79exWr/tBzE+WiUHe0+V5+nqIzr755EsPvHa0
yy+Dw/ZvD37yzdveO/R4qMv7wFO/AYovfgY8IPeaksATYGV3AITfA/3HhydBUH++y10LwkU84alg
JfvrX/ym50HcEa+D1JNDYxoDuc+hr3SsU194RBfBD2JoL/PjjLlgyL8NvnCGpmOcEIdIxCIa8YhI
TKISqzCAJg5AAU+EIhSbSAMnUhH8AE5c4gd7aKcUxZADUcQiFp9IxTCGEQZnFKMUtehAR+QQdZr5
gBnFSEY1SiCLdIwiGc14xT1CwIoOSKMU+zjGKdqRjdbTHelAp5MJLjCIYFxAHetYyD9KspJ+pOMl
CRnISxryAYQMpSYRmUjNGdCRyfsUIO14RkFOMYtpjOUmLyDLTg5ylpQkZf0W2BXHScCRN/RALufI
AFfW0pPIzCUFjlnMWd5SmbpMHw0hmb8aVkCPaxzlIZGZzW6ycpu21KYxsSlKaJJSdgNJIOp6yUUM
zJGYeAQlJ7n5Sm/Kk4+uzOMgsWlPRG6nEjPE3AN6SbrxtYGZuoQKQhOqhQQAADs=

------=_NextPart_000_0000_01CBDA71.9E079DD0--
