# Supplementary material for: Regulation of GacA in Pseudomonas chlororaphis Strains Shows a Niche Specificity
Source: PLoS One. 2015 Sep 17;10(9):e0137553. doi: 10.1371/journal.pone.0137553 (PMC4574860; doi:10.1371/journal.pone.0137553)
Supplement: S3 File — (ZIP) [file pone.0137553.s003.zip › MALDI-TOFMS-data/C63.mht]

From: <Saved by Windows Internet Explorer 7>
Subject: Mascot Search Results: Protein View
Date: Fri, 4 Mar 2011 13:41:26 +0800
MIME-Version: 1.0
Content-Type: multipart/related;
	type="text/html";
	boundary="----=_NextPart_000_0000_01CBDA71.DBF1AF00"
X-MimeOLE: Produced By Microsoft MimeOLE V6.00.2900.2180

This is a multi-part message in MIME format.

------=_NextPart_000_0000_01CBDA71.DBF1AF00
Content-Type: text/html;
	charset="utf-8"
Content-Transfer-Encoding: quoted-printable
Content-Location: http://www.matrixscience.com/cgi/protein_view.pl?file=../data/20110304/FttmrbuTe.dat&hit=1

=EF=BB=BF<!DOCTYPE HTML PUBLIC "-//W3C//DTD HTML 4.0 Transitional//EN">
<!-- 0 seconds --><!-- 0 seconds --><!-- 0 seconds =
--><HTML><HEAD><TITLE>Mascot Search Results: Protein View</TITLE>
<META http-equiv=3DContent-Type content=3D"text/html; charset=3Dutf-8">
<META content=3D"MSHTML 6.00.5730.13" name=3DGENERATOR></HEAD>
<BODY vLink=3D#0000ff aLink=3D#0000ff bgColor=3D#ffffff>
<H1><IMG height=3D31=20
src=3D"http://www.matrixscience.com/images/88x31_logo_white.gif" =
width=3D88=20
align=3Dtop border=3D0 NATURALSIZEFLAG=3D"3"> Mascot Search Results</H1>
<H3>Protein View</H3>
<FORM method=3Dpost><INPUT type=3Dhidden =
value=3D../data/20110304/FttmrbuTe.dat=20
name=3Dfile> <INPUT type=3Dhidden value=3D1 name=3Dhit> <INPUT =
type=3Dhidden value=3Dfalse=20
name=3Dshowall> <INPUT type=3Dhidden value=3D0 name=3Dave_thresh> <INPUT =
type=3Dhidden=20
value=3D0 name=3D_ignoreionsscorebelow> <INPUT type=3Dhidden =
value=3D0.05=20
name=3D_sigthreshold> <INPUT type=3Dhidden name=3Dreport> <INPUT =
type=3Dhidden value=3D1=20
name=3Ddb_idx> <INPUT type=3Dhidden value=3D32 name=3D_msresflags> =
<INPUT type=3Dhidden=20
value=3D2 name=3D_msresflags2> <INPUT type=3Dhidden value=3D0 =
name=3Dpercolate> <INPUT=20
type=3Dhidden value=3D0 name=3Dpercolate_rt> <FONT=20
face=3D"Courier New,Courier,monospace"><PRE>Match to: =
<B>gi|289704612</B> Score: <B>82</B> Expect: <B>0.048</B>
<B>putative succinic semialdehyde dehydrogenase [Micrococcus luteus =
SK58]</B>

Nominal mass (M<SUB>r</SUB>): <B>49228</B>; Calculated pI value: =
<B>4.57</B>
NCBI BLAST search of <A =
href=3D"http://www.ncbi.nlm.nih.gov/blast/Blast.cgi?ALIGNMENTS=3D50&amp;A=
LIGNMENT_VIEW=3DPairwise&amp;AUTO_FORMAT=3DSemiauto&amp;CDD_SEARCH=3Don&a=
mp;CLIENT=3Dweb&amp;COMPOSITION_BASED_STATISTICS=3Don&amp;DATABASE=3Dnr&a=
mp;DESCRIPTIONS=3D100&amp;ENTREZ_QUERY=3D(none)&amp;EXPECT=3D10&amp;FILTE=
R=3DL&amp;FORMAT_BLOCK_ON_RESPAGE=3DNone&amp;FORMAT_OBJECT=3DAlignment&am=
p;FORMAT_TYPE=3DHTML&amp;GAPCOSTS=3D11+1&amp;I_THRESH=3D0.001&amp;LAYOUT=3D=
TwoWindows&amp;MATRIX_NAME=3DBLOSUM62&amp;NCBI_GI=3Don&amp;PAGE=3DProtein=
s&amp;PROGRAM=3Dblastp&amp;QUERY=3DMSTPTGYRVQDPSTDQVVETFPALADGEVDQVLAAAET=
AQRAWAARPIEERATIVQKVADLFEERKDELAQIIATEMGKRVTEGVEEAEFSSAIFGYFADKGPTLAADRPI=
ETFEGGRAMIRHLPLGVLLGVMPWNFPYYQIARFAAPNLMLGNAIVLKHAEICPRSALAVQQIMDDAGVPAGV=
YTNVFATHDQIAEFIADPRVAGVSLTGSERAGSVIGALAGQHLKKAVLELGGSDPYIVLDAEDPAEAARTAWA=
TRMYNMGQACNSNKRMIVSADIHDAFVAELVSLAEAMKPGEAADEDPTVFTPLSSRGAAEGLAEQVERARQQG=
ATVHVGGTVTDEAGARFAPAVITGVTSEMDAYREELFGPVAVVYKVESADEALALANDSQYGLGGAVFSQDEA=
QAERVARQLEVGMANVNTPAGEGAEIPFGGVKRSGFGRELGPLGMDEFVNKQMYFVQD&amp;SERVICE=3D=
plain&amp;SET_DEFAULTS.x=3D9&amp;SET_DEFAULTS.y=3D5&amp;SHOW_OVERVIEW=3Do=
n&amp;WORD_SIZE=3D3&amp;END_OF_HTTPGET=3DYes" =
target=3D_blank>gi|289704612</A> against nr
Unformatted <A =
href=3D"http://www.matrixscience.com/cgi/getseq.pl?NCBInr+gi%7c289704612+=
seq" target=3D_blank>sequence string</A> for pasting into other =
applications

Taxonomy: <A =
href=3D"http://www.ncbi.nlm.nih.gov/Taxonomy/Browser/wwwtax.cgi?lvl=3D0&a=
mp;id=3D596312" target=3D_blank>Micrococcus luteus SK58</A>
Links to retrieve other entries containing this sequence from NCBI =
Entrez:
<A =
href=3D"http://www.ncbi.nlm.nih.gov/entrez/query.fcgi?cmd=3Dsearch&amp;db=
=3Dprotein&amp;doptcmdl=3Dgenpept&amp;tool=3Dmascot&amp;term=3D289705587"=
 target=3D_blank>gi|289705587</A> from <A =
href=3D"http://www.ncbi.nlm.nih.gov/Taxonomy/Browser/wwwtax.cgi?lvl=3D0&a=
mp;id=3D596312" target=3D_blank>Micrococcus luteus SK58</A>
<A =
href=3D"http://www.ncbi.nlm.nih.gov/entrez/query.fcgi?cmd=3Dsearch&amp;db=
=3Dprotein&amp;doptcmdl=3Dgenpept&amp;tool=3Dmascot&amp;term=3D289557816"=
 target=3D_blank>gi|289557816</A> from <A =
href=3D"http://www.ncbi.nlm.nih.gov/Taxonomy/Browser/wwwtax.cgi?lvl=3D0&a=
mp;id=3D596312" target=3D_blank>Micrococcus luteus SK58</A>
<A =
href=3D"http://www.ncbi.nlm.nih.gov/entrez/query.fcgi?cmd=3Dsearch&amp;db=
=3Dprotein&amp;doptcmdl=3Dgenpept&amp;tool=3Dmascot&amp;term=3D289558645"=
 target=3D_blank>gi|289558645</A> from <A =
href=3D"http://www.ncbi.nlm.nih.gov/Taxonomy/Browser/wwwtax.cgi?lvl=3D0&a=
mp;id=3D596312" target=3D_blank>Micrococcus luteus SK58</A>

Fixed modifications: Carbamidomethyl (C)
Variable modifications: Oxidation (M)
Cleavage by Trypsin: cuts C-term side of KR unless next residue is P
Number of mass values searched: <B>38</B>
Number of mass values matched: <B>8</B>
Sequence Coverage: <B>31%</B>

Matched peptides shown in <B><FONT color=3D#ff0000>Bold Red</FONT></B>

     <B>1</B> MSTPTGYRVQ DPSTDQVVET FPALADGEVD QVLAAAETAQ R<B><FONT =
color=3D#ff0000>AWAARPIEE </FONT></B>
<B>    51<FONT color=3D#ff0000> RATIVQK</FONT></B>VAD LFEERK<B><FONT =
color=3D#ff0000>DELA QIIATEMGK</FONT></B>R VTEGVEEAEF SSAIFGYFAD=20
<B>   101</B> K<B><FONT color=3D#ff0000>GPTLAADRP IETFEGGRAM IRHLPLGVLL =
GVMPWNFPYY QIARFAAPNL </FONT></B>
<B>   151<FONT color=3D#ff0000> MLGNAIVLK</FONT></B>H AEICPRSALA =
VQQIMDDAGV PAGVYTNVFA THDQIAEFIA=20
<B>   201</B> DPRVAGVSLT GSERAGSVIG ALAGQHLKKA VLELGGSDPY IVLDAEDPAE=20
<B>   251</B> AARTAWATRM YNMGQACNSN KRMIVSADIH DAFVAELVSL AEAMKPGEAA=20
<B>   301</B> DEDPTVFTPL SSR<B><FONT color=3D#ff0000>GAAEGLA EQVERARQQG =
ATVHVGGTVT DEAGAR</FONT></B>FAPA=20
<B>   351</B> VITGVTSEMD AYREELFGPV AVVYKVESAD EALALANDSQ YGLGGAVFSQ=20
<B>   401</B> DEAQAERVAR <B><FONT color=3D#ff0000>QLEVGMANVN TPAGEGAEIP =
FGGVK</FONT></B>RSGFG RELGPLGMDE=20
<B>   451</B> FVNKQMYFVQ D
</PRE></FONT>
<P><INPUT onclick=3D"this.form.showall.value=3D'true'; return true" =
type=3Dsubmit value=3D"Show predicted peptides also">=20

<P><INPUT type=3Dsubmit value=3D"Sort Peptides By">&nbsp; <INPUT =
type=3Dradio CHECKED=20
value=3Dstartup name=3Dsort>Residue Number&nbsp; <INPUT type=3Dradio =
value=3Dmassup=20
name=3Dsort>Increasing Mass&nbsp; <INPUT type=3Dradio value=3Dmassdown=20
name=3Dsort>Decreasing Mass&nbsp; <FONT face=3D"Courier =
New,Courier,monospace"><PRE><B> Start - End     Observed    Mr(expt)   =
Mr(calc)     Delta   Miss Sequence</B>
<B><FONT color=3D#ff0000>    42 - 57     1839.0633  1838.0560  1838.0162 =
    0.0398     1  R.AWAARPIEERATIVQK.V </FONT></B>=20
<B><FONT color=3D#ff0000>    67 - 79     1418.8112  1417.8039  1417.7123 =
    0.0917     0  K.DELAQIIATEMGK.R </FONT></B>=20
<B><FONT color=3D#ff0000>   102 - 122    2258.1758  2257.1685  2257.1637 =
    0.0048     1  K.GPTLAADRPIETFEGGRAMIR.H </FONT></B>=20
<B><FONT color=3D#ff0000>   123 - 144    2584.4270  2583.4197  2583.3824 =
    0.0373     0  R.HLPLGVLLGVMPWNFPYYQIAR.F </FONT></B>=20
<B><FONT color=3D#ff0000>   145 - 159    1571.9561  1570.9488  1570.8905 =
    0.0583     0  R.FAAPNLMLGNAIVLK.H </FONT></B>=20
<B><FONT color=3D#ff0000>   314 - 327    1456.8589  1455.8516  1455.7430 =
    0.1087     1  R.GAAEGLAEQVERAR.Q </FONT></B>=20
<B><FONT color=3D#ff0000>   326 - 346    2081.1991  2080.1918  2080.0410 =
    0.1508     1  R.ARQQGATVHVGGTVTDEAGAR.F </FONT></B>=20
<B><FONT color=3D#ff0000>   411 - 435    2501.3828  2500.3755  2500.2268 =
    0.1487     0  R.QLEVGMANVNTPAGEGAEIPFGGVK.R </FONT></B> Oxidation =
(M)=20

<B>No match to: </B>1179.6899, 1278.7547, 1295.7764, 1320.6886, =
1425.8637, 1440.8503, 1455.8621, 1477.8433, 1493.8602, 1515.7219, =
1593.9262, 1628.9793, 1638.9966, 1671.9883, 1688.1155, 1707.9227, =
1740.8791, 2085.1868, 2094.1876, 2097.1938, 2110.2307, 2113.2073, =
2126.2045, 2140.2332, 2210.2470, 2288.4387, 2310.4051, 2326.3687, =
2384.1643, 3301.9615
<P><IMG height=3D150 alt=3D"Error Distribution" =
src=3D"http://www.matrixscience.com/cgi/mass_error.pl?mass_error_10391902=
46944867" width=3D450><IMG height=3D150 alt=3D"Error Distribution (ppm)" =
src=3D"http://www.matrixscience.com/cgi/mass_error.pl?mass_error_ppm_4877=
94433010625" width=3D450>
</FORM><HR>
LOCUS       ZP_06501042              461 aa            linear   BCT =
10-NOV-2010
DEFINITION  putative succinic semialdehyde dehydrogenase [Micrococcus =
luteus
            SK58].
ACCESSION   ZP_06501042
VERSION     ZP_06501042.1  GI:289704612
DBLINK      Project: <A =
href=3D"http://eutils.ncbi.nlm.nih.gov/entrez/eutils/%22http://eutils.ncb=
i.nlm.nih.gov:80/genomeprj/46281%22">46281</A>
DBSOURCE    REFSEQ: accession <A =
href=3D"http://eutils.ncbi.nlm.nih.gov/entrez/eutils/%22http://eutils.ncb=
i.nlm.nih.gov:80/nuccore/289704609%22">NZ_ADCD01000008.1</A>
KEYWORDS    .
SOURCE      Micrococcus luteus SK58
  ORGANISM  <A =
href=3D'http://eutils.ncbi.nlm.nih.gov/entrez/eutils/%22http://eutils.ncb=
i.nlm.nih.gov:80/Taxonomy/Browser/wwwtax.cgi?id=3D596312"'>Micrococcus =
luteus SK58</A>
            Bacteria; Actinobacteria; Actinobacteridae; Actinomycetales;
            Micrococcineae; Micrococcaceae; Micrococcus.
REFERENCE   1  (residues 1 to 461)
  AUTHORS   Madupu,R., Durkin,A.S., Torralba,M., Methe,B., Sutton,G.G.,
            Strausberg,R.L. and Nelson,K.E.
  TITLE     Direct Submission
  JOURNAL   Submitted (17-NOV-2009) J. Craig Venter Institute, 9704 =
Medical
            Center Drive, Rockville, MD 20850, USA
<A name=3Dcomment_289704612></A>COMMENT     PREDICTED <A =
href=3D"http://eutils.ncbi.nlm.nih.gov/entrez/eutils/%22http://eutils.ncb=
i.nlm.nih.gov:80/RefSeq/%22">REFSEQ</A>: This record has not been =
reviewed and the
            function is unknown. The reference sequence was derived from
            <A =
href=3D"http://eutils.ncbi.nlm.nih.gov/entrez/eutils/%22http://eutils.ncb=
i.nlm.nih.gov:80/protein/EFD51906%22">EFD51906</A>.
            This is a reference genome for the Human Microbiome Project.
            This project is co-owned with the Human Microbiome Project =
DACC.
            Genome Coverage: 27.01x
            Sequencing Technology: 454.
            Method: conceptual translation.
<A name=3Dfeature_289704612></A>FEATURES             Location/Qualifiers
     source          1..461
                     /organism=3D"Micrococcus luteus SK58"
                     /strain=3D"SK58"
                     /db_xref=3D"taxon:<A =
href=3D'http://eutils.ncbi.nlm.nih.gov/entrez/eutils/%22http://eutils.ncb=
i.nlm.nih.gov:80/Taxonomy/Browser/wwwtax.cgi?id=3D596312"'>596312</A>"
     <A =
href=3D'http://eutils.ncbi.nlm.nih.gov/entrez/eutils/%22http://eutils.ncb=
i.nlm.nih.gov:80/protein/289704612?from=3D1&amp;to=3D461&amp;report=3Dgpw=
ithparts"'>Protein</A>         1..461
                     /product=3D"putative succinic semialdehyde =
dehydrogenase"
                     /calculated_mol_wt=3D49013
     <A =
href=3D'http://eutils.ncbi.nlm.nih.gov/entrez/eutils/%22http://eutils.ncb=
i.nlm.nih.gov:80/protein/289704612?from=3D29&amp;to=3D459&amp;report=3Dgp=
withparts"'>Region</A>          29..459
                     /region_name=3D"ALDH_SSADH1_GabD1"
                     /note=3D"Mycobacterium tuberculosis =
succinate-semialdehyde
                     dehydrogenase 1-like; cd07100"
                     /db_xref=3D"CDD:<A =
href=3D'http://eutils.ncbi.nlm.nih.gov/entrez/eutils/%22http://eutils.ncb=
i.nlm.nih.gov:80/Structure/cdd/cddsrv.cgi?uid=3D143418"'>143418</A>"
     <A =
href=3D'http://eutils.ncbi.nlm.nih.gov/entrez/eutils/%22http://eutils.ncb=
i.nlm.nih.gov:80/protein/289704612?itemid=3D82&amp;report=3Dgpwithparts"'=
>Site</A>            =
order(132..136,144,159,161..162,209..212,215,218..219,
                     233..235,267,365,367,393,431)
                     /site_type=3D"other"
                     /note=3D"NAD(P) binding site"
                     /db_xref=3D"CDD:<A =
href=3D'http://eutils.ncbi.nlm.nih.gov/entrez/eutils/%22http://eutils.ncb=
i.nlm.nih.gov:80/Structure/cdd/cddsrv.cgi?uid=3D143418"'>143418</A>"
     <A =
href=3D'http://eutils.ncbi.nlm.nih.gov/entrez/eutils/%22http://eutils.ncb=
i.nlm.nih.gov:80/protein/289704612?itemid=3D81&amp;report=3Dgpwithparts"'=
>Site</A>            order(136,233,264,267)
                     /site_type=3D"other"
                     /note=3D"catalytic residues"
                     /db_xref=3D"CDD:<A =
href=3D'http://eutils.ncbi.nlm.nih.gov/entrez/eutils/%22http://eutils.ncb=
i.nlm.nih.gov:80/Structure/cdd/cddsrv.cgi?uid=3D143418"'>143418</A>"
     <A =
href=3D'http://eutils.ncbi.nlm.nih.gov/entrez/eutils/%22http://eutils.ncb=
i.nlm.nih.gov:80/nuccore/289704609?from=3D1665&amp;to=3D3050&amp;report=3D=
gbwithparts"'>CDS</A>             1..461
                     /locus_tag=3D"HMPREF0569_1500"
                     =
/coded_by=3D"complement(NZ_ADCD01000008.1:1665..3050)"
                     /note=3D"identified by match to protein family HMM =
PF00171"
                     /transl_table=3D<A =
href=3D'http://eutils.ncbi.nlm.nih.gov/entrez/eutils/%22http://eutils.ncb=
i.nlm.nih.gov:80/Taxonomy/Utils/wprintgc.cgi?mode=3Dc#SG11"'>11</A>

</PRE></FONT>
<P>
<TABLE cellSpacing=3D2 cellPadding=3D1 width=3D"100%" border=3D2>
  <TBODY>
  <TR>
    <TD noWrap align=3Dmiddle><B>Mascot:</B>&nbsp; <A=20
      =
href=3D"http://www.matrixscience.com/">http://www.matrixscience.com/</A> =

  </TD></TR></TBODY></TABLE></P></BODY></HTML>

------=_NextPart_000_0000_01CBDA71.DBF1AF00
Content-Type: image/gif
Content-Transfer-Encoding: base64
Content-Location: http://www.matrixscience.com/images/88x31_logo_white.gif

R0lGODlhWAAfANX/AMDAwP/v7//f3//Pz/+/v/+vr/+fn/+Pj/9/f/9wcP9gYP9QUP9AQP8wMP8g
IP8QEP8AAO/v/+/v79/f/9/f38/P/8/Pz7+//7+/v6+v/6+vr5+f/5+fn4+P/4+Pj39//39/f3Bw
/3BwcGBg/2BgYFBQ/1BQUEBA/0BAQDAw/zAwMCAg/yAgIBAQ/xAQEAAA/wAAAAAAAAAAAAAAAAAA
AAAAAAAAAAAAAAAAAAAAAAAAAAAAAAAAAAAAAAAAAAAAACH5BAEAAAAALAAAAABYAB8AQAb/QIBw
SCwaj8ikcslsEl0wTDHz+bxOgMrp8mpFiJFThfsyjl4j82tVLaVGk+Hq1TF2ut8jCkYRSkgcToKD
hIQUKiBCHnxEAghDBA8QQg4QBEQBQwyWQ5ICAAsBAZcACKQJEAsMQgQQk5hCAhAPlAACn0MkUYMS
HCIaABMfJychRSPEH0YbWEMXJyUhxCPSJQAb0icjH8gfeRvIxRnXxCfeGcQlFwAWIn1HLC7vQhtl
AFZ1ES0v6/QrRGSIWPlXpF6LISWuVNgA4EyaIRta9Jvw4kUcInsCDZEARcqQBQ6I0AJQAEIDIgQU
xJo1pOQqIQFUCmFQyYAQAzZBQXikqYAQ/wQQZAIgkFPIHmCFkipdyrSp06eDSLiQUDBhM3JrjFSY
Y++aMgAnXnwdUUFIwodgX1gTso/hkAgVK0w4Ma4IBxZHQMDACzCNlRJiKFokEu5EiopFrFwdYiWF
EC5rhYQ1BqbEhsN1inCE4YGIBBAo5kEdrRS0EQkwEhEp0AABAgYGeA6liUBBAgOXFDDYvUDA7t+/
LxHYzTPAb1wHHCxAsMBAgtnAf2cawsGFhSIUYOwiAtSVgwFCDphM4mmlpQQhiSgQMMBVAAEyNx1A
UtJBgQVCh2DQjoRE5yEOODDdAA+AV0oqMClgoAIQzDcTJwAE8Fp4zwEIwXQANABBTillEv9AeREu
px8LGpFm4okopqjiiiyOxoEKHg2xz2Jn8KPVPkSYA0AGeDT0EI8v5HEYWiG84BhEiAEQARueoXDd
EYv8R0QKij2GzAtuvVUCkIwJUUFFF30l2EVf2nhNVkWEBVhZRnDASBH7wUBVjhEoFkYEZ3w1BFkA
BESEYGy+1dYFH6wQaJ89HgMmlDC4cIQIMJBQRAlxWNHCOEWi5ZUzSQqhzwt1ETGHW1UKMSYRFaRQ
1h1HErEIX3ZZl2NFjo2QRglcpZBBBIehIcQIuQpzwj4tnHDRXMSKseMaHzxT0QppZNArFh/0ukI/
RqlQhAkmiNbitwBIoMKTG71ZxC1JEIDsYYqjJEUBCSB4q5dqQrSHS3s5GRDUEAmMpFNRlZBigL/i
PTCggBFqCLBMAcwyHQInDWFBpEfooi0RmzBAyiMfQhieTwdW+C8ABxCA7lAIoLKAEKGQBEF6H1n4
SSjqDpHddkS4KakRBWzCEgDyIaHvyj8FVcADRdkiU00JgNcwBLgYsQkC+pJChF4oHDFxEQnIBnTE
AauXSXswDy2ETwl8YtwQ7TVY78uNyMQgT5e0LMTEUua1swAF9MybgT8FiN8n8Emi8QALuLJAAgxI
ou4mD8h2QH4BLPBAA8tlMpwrtvmcCQgieDAnuKQXEgQAOw==

------=_NextPart_000_0000_01CBDA71.DBF1AF00
Content-Type: application/octet-stream
Content-Transfer-Encoding: base64
Content-Location: http://www.matrixscience.com/cgi/mass_error.pl?mass_error_1039190246944867

R0lGODlhwgGWAMIAAP///wAAAP8AAADMAAAA/wAAAAAAAAAAACH5BAEAAAAALAAAAADCAZYAAAP+
CLrc/jDKSau9OOvNu/9gKI5kaZ5oqq5s675wLM90bd94ru987//AoHBILBqPyKRyyWw6n9CodEqt
Wq/YrHbL7Xq/4LB4TC6bz+i0es1uu9/wuHxOr9vv+Lx+z+/7/4CBgoOEhYaHiImKi4yNjhAEkQSP
lJUxk5aZmgsBE50KAaGhD5ibpo+dnw+joBOlp7CJqqoMqZyikLFIAry6RbMRwK0Or75CvAKIyFTC
q86S0NAM0gvUCtYA2NqS09zV3tfg2eLbkd3m3+jh6uPs5a/v5/Dk9O7ky+nz9vv6/fL/+QCu8xew
4EB5y+IZbFdMRjMHtDiRMkZxBr4ptm7Vkjj+rEHDiiDHiIpoISKrkZ9wTQzJUuTGGh9bysRCkuSL
mDNzFsKmsycinD6DNkEJU6jRKLZs3jzKdCiAlEWbSkWSUWkLoFOz+mB1SZzWr3Cwgh0bA6XVq2TT
3qgZVa3bshDbvp3Lgi0NsXTzfjDL9aZXvYCv4A1MeMngwoiDxb2buDEHWmdZHHZMGZRKuZUzB+Ep
4aLmz0steAZNerFiC4dHl16dcVXkaatjP+bYoDWFybJzP6x9AXfu2LtfkooWTSBD4woPLkx+fHk9
gsqjN5fOvPpz5Ned88O+XTv06eCtd6eeXfqM4LRv/wb9GoLtvu2vrdcc333tlCMr+J6ftv7+ilKq
8ZeXfykA2IuAgZklgzUBIujgBvs9qFV+mEmoF2QVWkgXhoxpmKBwC3pIGIVdsSPiiaiheGEOEaro
E4EFujgXjCi0KKNONJpg440yKVjijjyuB2SQIeVYwpBEUmTkkUmOtSQJSDbpy5MiRCklLD7CwFkN
DV7Zk5UfdOklHHbNAKYHYo7pBlQdleTJLZfBpuZRbD6FgW281ZnLnEbVWR96wJDoEZ998nUBoBIB
Q1xx3nH3nXiPlheepJA6ammjmJI33qSbVpopp5F2SumoJjqUHm0mrUQoYIi2aScxq474qmWJdmTT
mbH2eB+IccqZ64O4vpHmr0RseciwxBb+EawbyJ7YrBLLJlvGs0lEK+0Y1CJh7bVgbcutVMZ+S5q3
4oJb7m/knntUuuoKxW67OYULr2PvzhuvvePiC1q9+rLEb7/GyAswYP8OHLDBfY5QsIzZojLrBwu7
2HAj6GkQsYoTM1JxBhcjjMfGEiwq8sgkl2zyySinrPLKLLfs8sswxyzzzDTXLHMNIPem485M9gzl
CWcGzfPPPhNNA54dCF10lUMrDHTTTC8dgtJSwxW10U5XDTHUV2eNdddgT/20FFR7bXbYIOBaNtpb
a+2B2lOsLbbbSXM999d3n50322177PffgAf+RpkPF+6CSVylaiqcIBreQpyKn/p44vD+8VZWXw9H
DgPkiVu+FeK1tkJlBpVvFOjlqIoe+gvCtOa64ymcPszrox+Kqux21m777HmuvsN7r+KuOwWvC1f8
47MKn/zRyyu/+OrHb65685IfXrjzPbRu6/LSW3YS9FZ7v33OKPhJvavIv4Q967yfD/sK+H0//fs2
aO/+8BU0Q3v1Kuh///PKI18JIre+9AVvfPzrX+oKqINZ5IeB8Fsg+Lr3PwGSgEO5m6D1eKVBAz7l
gR30YAATWD/T7C982sMd+7aXwflt0HTgw9+bGtfCGnrQeO57IQtPyAOipEdzk1MJ5Dx3OAoNkYZ1
IREQZeiJByqRiEEsnauY2EQhShH+fYLLoha3yMUuevGLYAyjBAZAxgEowIxnPCMZaVDGNaZRjCew
oJs+iDkkZgCNADDjGve4ADzCwI9pBCQcQzCKOnbAf/bxAB71mMdGCtIBZQwkGvW4SDdSEgJtfGMj
IZnHSXZSjZscZK3ixzjxJXKHmFvSIh25STc+YJWW/CQrJalJBsCyj6/0ZCwZ+cgwJqV381MKBjWn
ykiG0o+9bCMjbdmAW1pgmaFkZiBxyUtRpo6O+KnFWYbpPQxuAJqrlGYzxylOTUKTAuB8JTXXec5B
rg+IHAymHZ/5RmdGE5flvKc9MYnPdvZRl7qcpTVlV8gQ4nB6nVPkOuvpSkjGMp8knfTkBIxZy3Hu
UqL3hGPrqkK5yMTPgQdsAyB7ac2ZjLSkXUgAADs=

------=_NextPart_000_0000_01CBDA71.DBF1AF00
Content-Type: application/octet-stream
Content-Transfer-Encoding: base64
Content-Location: http://www.matrixscience.com/cgi/mass_error.pl?mass_error_ppm_487794433010625

R0lGODlhwgGWAMIAAP///wAAAP8AAADMAAAA/wAAAAAAAAAAACH5BAEAAAAALAAAAADCAZYAAAP+
CLrc/jDKSau9OOvNu/9gKI5kaZ5oqq5s675wLM90bd94ru987//AoHBILBqPyKRyyWw6n9CodEqt
Wq/YrHbL7Xq/4LB4TC6bz+i0es1uu9/wuHxOr9vv+Lx+z+/7/14BgoIAg4SAiIlXAYWKjo9SjIWD
kJWWRpKSjSoCnZefoBWaDKMRBKeoqQQMqQudAqesqLKxC622s7i1Cre8ub67AL3Cv8TBw8jFycfK
zczPq7rRwNPG1cvXztnQtNve3eDS4dTj1uXY5TWlCusV1ROvofLzC6Oa7RTv9E3x+zmGGkpR2qDP
n5J+BtWRslEw4RGEDmOsw9eiYcSLGPMVy8j+saMEix5DnjFEkQVIkSjDlIRxMqXLLgBrtHxJc5GO
mTVzRiIpoxdEnUAdTfsZtGiTmDSGejLKlIk9mU2jPnmaVKpVp+wYXt16hOTAGDi5ii0zbKxUojqQ
zghr9iVaHFTXtr369kbcnnPzps0KVa9fGl4Pgf1LOEzZwoi3sE3M+MLEvo0ji7hLgSdfgpIzh1Ar
ygGjlaY0i5YR8x7m0ahbmDatYXHq1x0+13OnStU5bbe5idtNjrc53+iA4xauu7fx38eDJx++vDjy
58qhM5fuPHp0u5uyY3ANu3vl2Y1AQ+DuvTyEr9ozkDfPHsX69vBHvI+fV3yKw/RF2zeZH/b+/hXz
9TfWf/cJmJpXkBmo4AkBLmgVZ4M5mBllFW0kYWIUvtDghUZl6MKGIdTFoSIQsrSDiCOOBSIIKKb4
B4HuuYjhDfjJOBeMMdpYGI4mrKhjSghW9eOQD/hIZEg8lmDkkRwlqSSTN9JoIZRbOSkflWYFKReW
Bx5imXpcVumZY7NZuWSY+2QCXgafobcdmg9eBqOal31Um3XT4Vldnnzu6ec3xAHanKDUEaqnoX0i
+mduijbKaDob0Jned2O2BqdUgf2HD45nXlqTQGu+KU+LnqpWmmBgjrpUqVR02gaprCLhaqx61Uhr
frPeWquuDubKa1u+/qqisLhOSSwfsCr+EeyxXCSbxLLMauGsrNHSB221TF2LbVHabluTrd6O1m24
35Jb3rjmuoRuuiityy5H4L7LmLvywltvU1aycq8D09IjWwj0ytivPKx9ELCLA4dSsAcH71vHwhfc
KfHEFFds8cUYZ6zxxhx37PHHIIcs8sgklyyyQnV2YOTKPbb8pMsksPxyzDDTrFC+vNQsgsw29+zz
zjoDHDQIS7qLc84zX5k00Esz/bPQTRM9tNRS8Kz001RjnfXVXDvdNdRRM2G112SD/bXZZW+dtsFT
s+3w23DHLfcaj4U6qWoNfAUqaaSgurdEfuctOOD3BL4Q4YOnfDSbfgv2dw+oTlLm5DD+GE55eICv
qeZqEoH3L+ZZLd5Z6J5n9znecnJOeuWlL6Q6D6f/+7roE3z+t+0v4L466HfjPbvpM4D6O9+gD8/3
7cD7wJqkuudez0DGu2CPl5fTbgHzwEOMeuu8W08pndE7Pwn1u3sPwvJyJi9+9tV3nn742/+u/QrI
l+/+JtjPT7/m7Ke8FzsAgd/+3tc+1hHQfgY8YPcSWCcBpmB6lHDgAw+3QP1hJ3G4M58ECra5y60P
fa+T3pjkx8BJZbCE/Avh9tJXQeWphTIaPM+pYEg4L1nOfyz40uN698AAImWHOXwhBXFIvxkOkYdz
S6ISl8jEJjrxiVB04gCmOAAFVNH+ilacIg2oqEUsRvEEFowUACN3xA1cEQBV1KIaF3BGGLQRi2/8
4mbaNAIORsBKZ0wjGvcYRwdQEY5XTGMeuyhICHDRi3v0IxoDucgsJlKOk8uE4yZJkbhIEogYyCMf
E9nFB2iSkI3cJCARyYBPstGTjASlHvsIRdkIr4CVYmGonHTIR7aRlVzUYykbYEoL6PKRu4TjKVcJ
Sf6NT5J92yAFL+khX9rylMHkpTSjichfUuCXfezlJq0px+hhsoGwROI1vajNbE4TmujkpiLJCcxS
pjKVoiym6gghQTsik4gXKGcWWblIRlJzn6Q0ZCfbuUtV+pOgUVye7ChZuzEWDn8NbngjP4tZE4lS
tAsJAAA7

------=_NextPart_000_0000_01CBDA71.DBF1AF00--
