# Supplementary material for: Regulation of GacA in Pseudomonas chlororaphis Strains Shows a Niche Specificity
Source: PLoS One. 2015 Sep 17;10(9):e0137553. doi: 10.1371/journal.pone.0137553 (PMC4574860; doi:10.1371/journal.pone.0137553)
Supplement: S3 File — (ZIP) [file pone.0137553.s003.zip › MALDI-TOFMS-data/C64.mht]

From: <Saved by Windows Internet Explorer 7>
Subject: Mascot Search Results: Protein View
Date: Fri, 4 Mar 2011 13:44:46 +0800
MIME-Version: 1.0
Content-Type: multipart/related;
	type="text/html";
	boundary="----=_NextPart_000_0000_01CBDA72.533329E0"
X-MimeOLE: Produced By Microsoft MimeOLE V6.00.2900.2180

This is a multi-part message in MIME format.

------=_NextPart_000_0000_01CBDA72.533329E0
Content-Type: text/html;
	charset="utf-8"
Content-Transfer-Encoding: quoted-printable
Content-Location: http://www.matrixscience.com/cgi/protein_view.pl?file=../data/20110304/Fttmrbuwh.dat&hit=1

=EF=BB=BF<!DOCTYPE HTML PUBLIC "-//W3C//DTD HTML 4.0 Transitional//EN">
<!-- 0 seconds --><!-- 0 seconds --><!-- 0 seconds =
--><HTML><HEAD><TITLE>Mascot Search Results: Protein View</TITLE>
<META http-equiv=3DContent-Type content=3D"text/html; charset=3Dutf-8">
<META content=3D"MSHTML 6.00.5730.13" name=3DGENERATOR></HEAD>
<BODY vLink=3D#0000ff aLink=3D#0000ff bgColor=3D#ffffff>
<H1><IMG height=3D31=20
src=3D"http://www.matrixscience.com/images/88x31_logo_white.gif" =
width=3D88=20
align=3Dtop border=3D0 NATURALSIZEFLAG=3D"3"> Mascot Search Results</H1>
<H3>Protein View</H3>
<FORM method=3Dpost><INPUT type=3Dhidden =
value=3D../data/20110304/Fttmrbuwh.dat=20
name=3Dfile> <INPUT type=3Dhidden value=3D1 name=3Dhit> <INPUT =
type=3Dhidden value=3Dfalse=20
name=3Dshowall> <INPUT type=3Dhidden value=3D0 name=3Dave_thresh> <INPUT =
type=3Dhidden=20
value=3D0 name=3D_ignoreionsscorebelow> <INPUT type=3Dhidden =
value=3D0.05=20
name=3D_sigthreshold> <INPUT type=3Dhidden name=3Dreport> <INPUT =
type=3Dhidden value=3D1=20
name=3Ddb_idx> <INPUT type=3Dhidden value=3D32 name=3D_msresflags> =
<INPUT type=3Dhidden=20
value=3D2 name=3D_msresflags2> <INPUT type=3Dhidden value=3D0 =
name=3Dpercolate> <INPUT=20
type=3Dhidden value=3D0 name=3Dpercolate_rt> <FONT=20
face=3D"Courier New,Courier,monospace"><PRE>Match to: =
<B>gi|138898362</B> Score: <B>83</B> Expect: <B>0.037</B>
<B>hypothetical protein GTNG_3469 [Geobacillus thermodenitrificans =
NG80-2]</B>

Nominal mass (M<SUB>r</SUB>): <B>43157</B>; Calculated pI value: =
<B>5.51</B>
NCBI BLAST search of <A =
href=3D"http://www.ncbi.nlm.nih.gov/blast/Blast.cgi?ALIGNMENTS=3D50&amp;A=
LIGNMENT_VIEW=3DPairwise&amp;AUTO_FORMAT=3DSemiauto&amp;CDD_SEARCH=3Don&a=
mp;CLIENT=3Dweb&amp;COMPOSITION_BASED_STATISTICS=3Don&amp;DATABASE=3Dnr&a=
mp;DESCRIPTIONS=3D100&amp;ENTREZ_QUERY=3D(none)&amp;EXPECT=3D10&amp;FILTE=
R=3DL&amp;FORMAT_BLOCK_ON_RESPAGE=3DNone&amp;FORMAT_OBJECT=3DAlignment&am=
p;FORMAT_TYPE=3DHTML&amp;GAPCOSTS=3D11+1&amp;I_THRESH=3D0.001&amp;LAYOUT=3D=
TwoWindows&amp;MATRIX_NAME=3DBLOSUM62&amp;NCBI_GI=3Don&amp;PAGE=3DProtein=
s&amp;PROGRAM=3Dblastp&amp;QUERY=3DMKLVVANDIGNSETKMIVNNTLIKQPSVVKRLLSKPNV=
METNVEKNIANLLDELIVHVTSNAIKRSGLYFIGKRANMTADKVENMNIKLGNKSKHDIPVLMTLSMLAARSV=
QLAYQENQELPPSISVDVSMTTAIPASEYSADQARYLEGRFTSNDHVVIVYVGETPVTVTLHFQTVKVTQEGI=
PALYALLESENEILKNYNEHYKKQAVPKDFANKRILHVDIGDGTTEYIYTVGMNPVTDVCSGEKRGVGHATEE=
ATQLLKEEVGGFLNLNRQQFMDIFRDPSHNLHDLAVRFMQEARYSQAQRILEDIQEKYSDIAGNVDVIAVYGG=
GSIQFKEELYEELLDFANTVHCEVLWIPEKYAVDMNVNGLHVINEKILFKQHA&amp;SERVICE=3Dplain=
&amp;SET_DEFAULTS.x=3D9&amp;SET_DEFAULTS.y=3D5&amp;SHOW_OVERVIEW=3Don&amp=
;WORD_SIZE=3D3&amp;END_OF_HTTPGET=3DYes" =
target=3D_blank>gi|138898362</A> against nr
Unformatted <A =
href=3D"http://www.matrixscience.com/cgi/getseq.pl?NCBInr+gi%7c138898362+=
seq" target=3D_blank>sequence string</A> for pasting into other =
applications

Taxonomy: <A =
href=3D"http://www.ncbi.nlm.nih.gov/Taxonomy/Browser/wwwtax.cgi?lvl=3D0&a=
mp;id=3D420246" target=3D_blank>Geobacillus thermodenitrificans =
NG80-2</A>
Links to retrieve other entries containing this sequence from NCBI =
Entrez:
<A =
href=3D"http://www.ncbi.nlm.nih.gov/entrez/query.fcgi?cmd=3Dsearch&amp;db=
=3Dprotein&amp;doptcmdl=3Dgenpept&amp;tool=3Dmascot&amp;term=3D134268608"=
 target=3D_blank>gi|134268608</A> from <A =
href=3D"http://www.ncbi.nlm.nih.gov/Taxonomy/Browser/wwwtax.cgi?lvl=3D0&a=
mp;id=3D420246" target=3D_blank>Geobacillus thermodenitrificans =
NG80-2</A>

Fixed modifications: Carbamidomethyl (C)
Variable modifications: Oxidation (M)
Cleavage by Trypsin: cuts C-term side of KR unless next residue is P
Number of mass values searched: <B>31</B>
Number of mass values matched: <B>9</B>
Sequence Coverage: <B>32%</B>

Matched peptides shown in <B><FONT color=3D#ff0000>Bold Red</FONT></B>

     <B>1</B> <B><FONT color=3D#ff0000>MKLVVANDIG NSETKMIVNN =
TLIK</FONT></B>QPSVVK RLLSKPNVME TNVEK<B><FONT color=3D#ff0000>NIANL =
</FONT></B>
<B>    51<FONT color=3D#ff0000> LDELIVHVTS NAIKR</FONT></B>SGLYF =
IGKR<B><FONT color=3D#ff0000>ANMTAD KVENMNIK</FONT></B>LG NKSKHDIPVL=20
<B>   101</B> MTLSMLAARS VQLAYQENQE LPPSISVDVS MTTAIPASEY SADQARYLEG=20
<B>   151</B> RFTSNDHVVI VYVGETPVTV TLHFQTVKVT QEGIPALYAL =
LESENEILK<B><FONT color=3D#ff0000>N </FONT></B>
<B>   201<FONT color=3D#ff0000> YNEHYKK</FONT></B>QAV PKDFANKRIL =
HVDIGDGTTE YIYTVGMNPV TDVCSGEK<B><FONT color=3D#ff0000>RG </FONT></B>
<B>   251<FONT color=3D#ff0000> VGHATEEATQ LLKEEVGGFL =
NLNR</FONT></B>QQFMDI FR<B><FONT color=3D#ff0000>DPSHNLHD LAVRFMQEAR =
</FONT></B>
<B>   301<FONT color=3D#ff0000> </FONT></B>YSQAQRILED IQEKYSDIAG =
NVDVIAVYGG GSIQFKEELY EELLDFANTV=20
<B>   351</B> HCEVLWIPEK <B><FONT color=3D#ff0000>YAVDMNVNGL =
HVINEK</FONT></B>ILFK QHA
</PRE></FONT>
<P><INPUT onclick=3D"this.form.showall.value=3D'true'; return true" =
type=3Dsubmit value=3D"Show predicted peptides also">=20

<P><INPUT type=3Dsubmit value=3D"Sort Peptides By">&nbsp; <INPUT =
type=3Dradio CHECKED=20
value=3Dstartup name=3Dsort>Residue Number&nbsp; <INPUT type=3Dradio =
value=3Dmassup=20
name=3Dsort>Increasing Mass&nbsp; <INPUT type=3Dradio value=3Dmassdown=20
name=3Dsort>Decreasing Mass&nbsp; <FONT face=3D"Courier =
New,Courier,monospace"><PRE><B> Start - End     Observed    Mr(expt)   =
Mr(calc)     Delta   Miss Sequence</B>
<B><FONT color=3D#ff0000>     1 - 15     1634.8087  1633.8014  1633.8345 =
   -0.0331     1  -.MKLVVANDIGNSETK.M </FONT></B> Oxidation (M)=20
<B><FONT color=3D#ff0000>    16 - 24     1045.5381  1044.5309  1044.6001 =
   -0.0693     0  K.MIVNNTLIK.Q </FONT></B>=20
<B><FONT color=3D#ff0000>    46 - 65     2233.0983  2232.0910  2232.2590 =
   -0.1680     1  K.NIANLLDELIVHVTSNAIKR.S </FONT></B>=20
<B><FONT color=3D#ff0000>    75 - 88     1594.7625  1593.7552  1593.7490 =
    0.0062     1  R.ANMTADKVENMNIK.L </FONT></B> Oxidation (M)=20
<B><FONT color=3D#ff0000>   200 - 207    1095.6241  1094.6168  1094.5145 =
    0.1023     1  K.NYNEHYKK.Q </FONT></B>=20
<B><FONT color=3D#ff0000>   249 - 263    1609.8059  1608.7986  1608.8584 =
   -0.0597     1  K.RGVGHATEEATQLLK.E </FONT></B>=20
<B><FONT color=3D#ff0000>   264 - 274    1247.6308  1246.6235  1246.6306 =
   -0.0071     0  K.EEVGGFLNLNR.Q </FONT></B>=20
<B><FONT color=3D#ff0000>   283 - 300    2152.0782  2151.0709  2151.0280 =
    0.0430     1  R.DPSHNLHDLAVRFMQEAR.Y </FONT></B> Oxidation (M)=20
<B><FONT color=3D#ff0000>   361 - 376    1831.8275  1830.8203  1830.8934 =
   -0.0732     0  K.YAVDMNVNGLHVINEK.I </FONT></B> Oxidation (M)=20

<B>No match to: </B>1002.5266, 1066.0473, 1151.6173, 1404.7668, =
1437.6352, 1638.8474, 1660.8236, 1982.0550, 1993.9741, 2081.0275, =
2174.0536, 2211.1337, 2225.1260, 2275.0436, 2283.1878, 2299.1826, =
2369.3127, 2400.2020, 2416.1027, 2577.4280, 2853.3508, 3338.7400
<P><IMG height=3D150 alt=3D"Error Distribution" =
src=3D"http://www.matrixscience.com/cgi/mass_error.pl?mass_error_10931147=
83915199" width=3D450><IMG height=3D150 alt=3D"Error Distribution (ppm)" =
src=3D"http://www.matrixscience.com/cgi/mass_error.pl?mass_error_ppm_5131=
06534441653" width=3D450>
</FORM><HR>
LOCUS       YP_001127547             383 aa            linear   BCT =
07-MAY-2009
DEFINITION  hypothetical protein GTNG_3469 [Geobacillus =
thermodenitrificans
            NG80-2].
ACCESSION   YP_001127547
VERSION     YP_001127547.1  GI:138898362
DBLINK      Project: <A =
href=3D"http://eutils.ncbi.nlm.nih.gov/entrez/eutils/%22http://eutils.ncb=
i.nlm.nih.gov:80/genomeprj/58829%22">58829</A>
DBSOURCE    REFSEQ: accession <A =
href=3D"http://eutils.ncbi.nlm.nih.gov/entrez/eutils/%22http://eutils.ncb=
i.nlm.nih.gov:80/nuccore/138898339%22">NC_009329.1</A>
KEYWORDS    .
SOURCE      Geobacillus thermodenitrificans NG80-2
  ORGANISM  <A =
href=3D'http://eutils.ncbi.nlm.nih.gov/entrez/eutils/%22http://eutils.ncb=
i.nlm.nih.gov:80/Taxonomy/Browser/wwwtax.cgi?id=3D420246"'>Geobacillus =
thermodenitrificans NG80-2</A>
            Bacteria; Firmicutes; Bacillales; Bacillaceae; Geobacillus.
REFERENCE   1  (residues 1 to 383)
  AUTHORS   Feng,L., Wang,W., Cheng,J., Ren,Y., Zhao,G., Gao,C., =
Tang,Y.,
            Liu,X., Han,W., Peng,X., Liu,R. and Wang,L.
  TITLE     Genome and proteome of long-chain alkane degrading =
Geobacillus
            thermodenitrificans NG80-2 isolated from a deep-subsurface =
oil
            reservoir
  JOURNAL   Proc. Natl. Acad. Sci. U.S.A. 104 (13), 5602-5607 (2007)
   PUBMED   <A =
href=3D"http://eutils.ncbi.nlm.nih.gov/entrez/eutils/%22http://eutils.ncb=
i.nlm.nih.gov:80/pubmed/17372208%22">17372208</A>
REFERENCE   2  (residues 1 to 383)
  CONSRTM   NCBI Genome Project
  TITLE     Direct Submission
  JOURNAL   Submitted (03-APR-2007) National Center for Biotechnology
            Information, NIH, Bethesda, MD 20894, USA
REFERENCE   3  (residues 1 to 383)
  AUTHORS   Wang,L., Feng,L., Wang,W., Cheng,J., Ren,Y., Zhao,G. and =
Gao,C.
  TITLE     Direct Submission
  JOURNAL   Submitted (22-JAN-2007) TEDA School of Biological Sciences =
and
            Biotechnology, Nankai University, Hongda Street, TEDA, =
Tianjin
            300457, The People's Republic of China
<A name=3Dcomment_138898362></A>COMMENT     PROVISIONAL <A =
href=3D"http://eutils.ncbi.nlm.nih.gov/entrez/eutils/%22http://eutils.ncb=
i.nlm.nih.gov:80/RefSeq/%22">REFSEQ</A>: This record has not yet been =
subject to final
            NCBI review. The reference sequence was derived from <A =
href=3D"http://eutils.ncbi.nlm.nih.gov/entrez/eutils/%22http://eutils.ncb=
i.nlm.nih.gov:80/protein/ABO68802%22">ABO68802</A>.
            Method: conceptual translation.
<A name=3Dfeature_138898362></A>FEATURES             Location/Qualifiers
     source          1..383
                     /organism=3D"Geobacillus thermodenitrificans =
NG80-2"
                     /strain=3D"NG80-2"
                     /db_xref=3D"taxon:<A =
href=3D'http://eutils.ncbi.nlm.nih.gov/entrez/eutils/%22http://eutils.ncb=
i.nlm.nih.gov:80/Taxonomy/Browser/wwwtax.cgi?id=3D420246"'>420246</A>"
                     /plasmid=3D"pLW1071"
     <A =
href=3D'http://eutils.ncbi.nlm.nih.gov/entrez/eutils/%22http://eutils.ncb=
i.nlm.nih.gov:80/protein/138898362?from=3D1&amp;to=3D383&amp;report=3Dgpw=
ithparts"'>Protein</A>         1..383
                     /product=3D"hypothetical protein"
                     /calculated_mol_wt=3D42939
     <A =
href=3D'http://eutils.ncbi.nlm.nih.gov/entrez/eutils/%22http://eutils.ncb=
i.nlm.nih.gov:80/nuccore/138898339?from=3D22238&amp;to=3D23389&amp;report=
=3Dgbwithparts"'>CDS</A>             1..383
                     /locus_tag=3D"GTNG_3469"
                     /coded_by=3D"complement(NC_009329.1:22238..23389)"
                     /transl_table=3D<A =
href=3D'http://eutils.ncbi.nlm.nih.gov/entrez/eutils/%22http://eutils.ncb=
i.nlm.nih.gov:80/Taxonomy/Utils/wprintgc.cgi?mode=3Dc#SG11"'>11</A>
                     /db_xref=3D"GeneID:<A =
href=3D'http://eutils.ncbi.nlm.nih.gov/entrez/eutils/%22http://eutils.ncb=
i.nlm.nih.gov:80/sites/entrez?db=3Dgene&amp;cmd=3DRetrieve&amp;dopt=3Dful=
l_report&amp;list_uids=3D4968509"'>4968509</A>"

</PRE></FONT>
<P>
<TABLE cellSpacing=3D2 cellPadding=3D1 width=3D"100%" border=3D2>
  <TBODY>
  <TR>
    <TD noWrap align=3Dmiddle><B>Mascot:</B>&nbsp; <A=20
      =
href=3D"http://www.matrixscience.com/">http://www.matrixscience.com/</A> =

  </TD></TR></TBODY></TABLE></P></BODY></HTML>

------=_NextPart_000_0000_01CBDA72.533329E0
Content-Type: image/gif
Content-Transfer-Encoding: base64
Content-Location: http://www.matrixscience.com/images/88x31_logo_white.gif

R0lGODlhWAAfANX/AMDAwP/v7//f3//Pz/+/v/+vr/+fn/+Pj/9/f/9wcP9gYP9QUP9AQP8wMP8g
IP8QEP8AAO/v/+/v79/f/9/f38/P/8/Pz7+//7+/v6+v/6+vr5+f/5+fn4+P/4+Pj39//39/f3Bw
/3BwcGBg/2BgYFBQ/1BQUEBA/0BAQDAw/zAwMCAg/yAgIBAQ/xAQEAAA/wAAAAAAAAAAAAAAAAAA
AAAAAAAAAAAAAAAAAAAAAAAAAAAAAAAAAAAAAAAAAAAAACH5BAEAAAAALAAAAABYAB8AQAb/QIBw
SCwaj8ikcslsEl0wTDHz+bxOgMrp8mpFiJFThfsyjl4j82tVLaVGk+Hq1TF2ut8jCkYRSkgcToKD
hIQUKiBCHnxEAghDBA8QQg4QBEQBQwyWQ5ICAAsBAZcACKQJEAsMQgQQk5hCAhAPlAACn0MkUYMS
HCIaABMfJychRSPEH0YbWEMXJyUhxCPSJQAb0icjH8gfeRvIxRnXxCfeGcQlFwAWIn1HLC7vQhtl
AFZ1ES0v6/QrRGSIWPlXpF6LISWuVNgA4EyaIRta9Jvw4kUcInsCDZEARcqQBQ6I0AJQAEIDIgQU
xJo1pOQqIQFUCmFQyYAQAzZBQXikqYAQ/wQQZAIgkFPIHmCFkipdyrSp06eDSLiQUDBhM3JrjFSY
Y++aMgAnXnwdUUFIwodgX1gTso/hkAgVK0w4Ma4IBxZHQMDACzCNlRJiKFokEu5EiopFrFwdYiWF
EC5rhYQ1BqbEhsN1inCE4YGIBBAo5kEdrRS0EQkwEhEp0AABAgYGeA6liUBBAgOXFDDYvUDA7t+/
LxHYzTPAb1wHHCxAsMBAgtnAf2cawsGFhSIUYOwiAtSVgwFCDphM4mmlpQQhiSgQMMBVAAEyNx1A
UtJBgQVCh2DQjoRE5yEOODDdAA+AV0oqMClgoAIQzDcTJwAE8Fp4zwEIwXQANABBTillEv9AeREu
px8LGpFm4okopqjiiiyOxoEKHg2xz2Jn8KPVPkSYA0AGeDT0EI8v5HEYWiG84BhEiAEQARueoXDd
EYv8R0QKij2GzAtuvVUCkIwJUUFFF30l2EVf2nhNVkWEBVhZRnDASBH7wUBVjhEoFkYEZ3w1BFkA
BESEYGy+1dYFH6wQaJ89HgMmlDC4cIQIMJBQRAlxWNHCOEWi5ZUzSQqhzwt1ETGHW1UKMSYRFaRQ
1h1HErEIX3ZZl2NFjo2QRglcpZBBBIehIcQIuQpzwj4tnHDRXMSKseMaHzxT0QppZNArFh/0ukI/
RqlQhAkmiNbitwBIoMKTG71ZxC1JEIDsYYqjJEUBCSB4q5dqQrSHS3s5GRDUEAmMpFNRlZBigL/i
PTCggBFqCLBMAcwyHQInDWFBpEfooi0RmzBAyiMfQhieTwdW+C8ABxCA7lAIoLKAEKGQBEF6H1n4
SSjqDpHddkS4KakRBWzCEgDyIaHvyj8FVcADRdkiU00JgNcwBLgYsQkC+pJChF4oHDFxEQnIBnTE
AauXSXswDy2ETwl8YtwQ7TVY78uNyMQgT5e0LMTEUua1swAF9MybgT8FiN8n8Emi8QALuLJAAgxI
ou4mD8h2QH4BLPBAA8tlMpwrtvmcCQgieDAnuKQXEgQAOw==

------=_NextPart_000_0000_01CBDA72.533329E0
Content-Type: application/octet-stream
Content-Transfer-Encoding: base64
Content-Location: http://www.matrixscience.com/cgi/mass_error.pl?mass_error_1093114783915199

R0lGODlhwgGWAMIAAP///wAAAP8AAADMAAAA/wAAAAAAAAAAACH5BAEAAAAALAAAAADCAZYAAAP+
CLrc/jDKSau9OOvNu/9gKI5kaZ5oqq5s675wLM90bd94ru987//AoHBILBqPyKRyyWw6n9CodEqt
Wq/YrHbL7Xq/4LB4TC6bz+i0es1uu9/wuHxOr9vv+Lx+z+/7/4CBgoOEhYaHiImKi4yNjhAEkQSP
lJUxk5aZmgsBE50WmJuij52fDwGmFKGjrImmqZwAsBKrHQK3rblsrxGzEbUctwK6xGi8EL4KksvL
DM0Lz8rCzpLUkdar0QDa3NXQ3srg2+Ld19/m4ejj6uXZ5O/s8O7x9PP22Pjn9/r56fv+/db9Exiw
3Y1jpy4AK8ZwTykGqCAqbEjxDKqIGmBhvIj+ccLCiiC3pErm4mPIk1VmkWRhEqVLQdpeyjTUcqZN
JRxXrqh5syeRhzp3+hy65KGsGjyJKt1hNGiKpEuj5ug4A6rUq2FiYt1aI6fTp1zDdnXw9YRVsWhF
qESatm2LtTTOumU07YhXqpfm6qqLR6teTXz1yP1LWALcqoUTgxhpY7Dix5wu3nAMuXIOypYzx9XM
OYjfzqAvhx7NAzNp0mVVKQ18moZREKZzsW4dA6GH2K1m096QOpaC3v6Y1Ssoj/hwfsgBJie43GDz
4s+PK5/OnLpz69CxS6/O/Xr37N+3e/+ckYPtDrh3RwX+2/eH9DN0q+fD/mh9B/BlyJ+fx2v+hvv4
MbEffzblR2BPHDV24GOMXSLOgn81iBiEhUkog4EUvpQgW2kNmOGEaHmoHoAjYNiQiLSRCNuDH6al
oggmtgjSi7DJOJd/m9moYwUx7lgMje/5iBaQQV6F4oFEbkBeT0ciKZqRuAiJI4gPNCkkaS1ZSaCW
mRx2oQRczhdmJZ+cB0OP6o1JSZnuvbDklQi2JyeVcC51V5IYoFlnnIZNtKdmr5FVlp5/athmLIMW
apmZh9KiKGE5HTUnWb8INx54l4qH6aaadjpQpp9yGqqnxo1qaqmoRneqqqmONWkDiT4KWaBUxSor
g7CWuaFHt+pIaK9z/QqsWG8Ou5uwxhL+m2yGyC67VbPOXgVttFFNS61PxV7bmbXaYtvtfNx+W6C4
x5KLJYvmbpvuaeGuO4SaUbTrbhDwQiHvvD/U+8S9+DLEb7+tWCrwwAQXbPDBCCes8MIMN+zwwxBH
LPHEFFf88BT5GagxCRlz7HGJIIcM48cjS9GxyCFsXPLKKZNcI8ovsxyzvTAXKbPNM+eMs87oucxz
zzU3cfLNt/lcdNBAE82BykovbbTQSDsdtZJTa8B0y01TXXUGVwPs9ddgh72IRrCW/RZEtZp9ttqS
NoqCRh2R7cJIaUvEgmSHyn133HW7bUXavAS+t3tsCj442ogmvkLf7Rm+OEKFK57CMa/+Vd725JJH
3rhIbTtuOea+WM4oCbRK6rkKnxPe+eKrb+765aivfvrcZc+uBeSy+006pbm/+rZvbL6OJ++y4G17
7JEFb5/uu/e+vO+/2308FrhPf4Le1l8P/JypY86988MTf/rozYPfOut2m8/599mXYGH77icfEfwj
VJ/52uaTr1b6ojO/f/rqu51Exoe/tTgOffxzHvJa178Cbu+A2qvd/cIHQNg974LU25XeoOe+BEXq
VRREG94mtcG3bWiEsAuh/HRlIQua4IMpZNvkPKhBGYrthjjMoQ53yMMe+vCHbBiAEAegACIWsYhC
pMEQk3hEIDqwfr9BoQ01YEQAEDHyiVhcQBVhsMUjdtGJ1ysFkHCHjA9U8YpWTOMXHTBELxrximdk
IhwhsMQmppGNVnxjHpF4RzD24nkjDCReAEg5vADojGq8IxMfgEg57jGRbrQjAxqpRUbq0ZFoXKMf
N0e29klog4dsYx+3qMklonGSDaCkBU7ZR1R6sZKZ3GQZ5XRCuvVJdcVjHBVHWUlXpvKXvrQjKynA
yjWqMpHDlKXqbFNCQt7PfxPQIy8RicdgtnKa0exlMrV4yUtCUpkJ1FUAxae4uJkRltpcJBsdac08
SlMCopTkLzH5Tk1uspCm45tOWPiKprihi/YEp0sAKlAwJAAAOw==

------=_NextPart_000_0000_01CBDA72.533329E0
Content-Type: application/octet-stream
Content-Transfer-Encoding: base64
Content-Location: http://www.matrixscience.com/cgi/mass_error.pl?mass_error_ppm_513106534441653

R0lGODlhwgGWAMIAAP///wAAAP8AAADMAAAA/wAAAAAAAAAAACH5BAEAAAAALAAAAADCAZYAAAP+
CLrc/jDKSau9OOvNu/9gKI5kaZ5oqq5s675wLM90bd94ru987//AoHBILBqPyKRyyWw6n9CodEqt
Wq/YrHbL7Xq/4LB4TC6bz+i0es1uu9/wuHxOr9vv+Lx+z+/7/2ABDYIMhICHiE8BhgCCho6JkZJG
kAqPjQuMk5ucOpeWmKCdo6Q0n5inDASrrK0Eqqywq7KvC620uLaxurO8tQq3vrnAu8S9xr8AwcjD
ysXOx9DJy9LN1NfP2NHa09ne29/d4OPi5dbh59E1p5WhE8ml8fIajO3t7yEC+vP8a4uLGf4BFJXp
AjwO+gT0W2imno2DGxIynBhGk7sX1Chq3Lj+ASLHjyAfeAxJEo1AixhLqvSnY+TKl18EzsgIs6YX
lDNt6ox5sobLnUAj/QxKtIlMn0WTTnFIY6jSp0OYwqAJtSolgjmtaqV0cmAMp1vDpgErtqyMo03N
qt0hFeOztXBntP0at64prBR64sVA1q5fEF29SrB4j+/fw0COpjKIuDGPS4shuJqczpywy8wwV9PM
rbJnzuhAk/ucufRm051FW0YdmvVo1aRPy07tgfAGex0d6xYx9wJuDX13C3+A1sKnwoyHK4fxr1CH
4Muj54AuvfrXt9az96CuvfsK7t7DmwAvvnwI8ubTZ6CqfjdOuu2Xv4cff/j8qfXlT89vX2/+Vv59
SJQHewDaIWASxcmAXoFmHHhEbykx2BiELiwoIVEUtmDhhUElWCF2HIYowYYi2nTfYCOQSJGDJTrH
AXIcqDgRiy3uZVxBIMjIEI01XuQbjutNRttsrRH5mmurGZnkkEwW2eSRSsb25JJOVgnllFJamWRt
/uUFpAc69mhVZLktwaOYapwIAYxlKnEmmmeoGYGcFYTZwptwlkHnd3mated4IPb5VFdICdqinYbO
Y1taiUJFCJkV+oWneY9++aE6a01aXqU2RmqXpuIF9icJiDbqWKmmIoZqqn+tyipcBL6qnquywmoW
qLV+QOs8uOb63K37ENHrcrH2Oax0u3b+d2xS/o1qi69+2easMtDapZilFiRb7UKQYSuSkFpmeWW4
sJWLpLhUjqtuuuyi6665UcKLpbyBptAlKt5SoO22E/22Hr9wHedjcgCr1Vy+dRac3r4KA1Vsw8RC
LJ5Ly0q8FcXBWtwYxgpp3Gq9HgvHcMgwjUyyDxVPYfLJPKQsxcos6+ByFDDHrBG4OOes88489+zz
z0AHLfTQRBdt9NFIJ6300iqnSOrTToug4tRQn1e11VFL3bTWWWPNtddg53i1rmOT3bXYL59t9tdh
g1m222r/GrfcbKNN89wxvk233W3DXbfffe/N9+BOkEg13m0SDrjigi++duB5I27z5JT+V255HJpk
PogL9QimOecOzDUtPYN49XkLnYuOuuebu8jCwY2w7roWrHcLyui+sXN7QbjnXjrvwK8ge/D4vq57
8cijILDtyStPfKXMY+EvbpDyNjDy/jrvEKfYq5C9O9+bMD345KNOPvO9Y6A5+lzozr7woRMU/gkC
n4/wCI8c/D78mQy0v/fys1+nxNe6/0kPSNS7n/VcZ0DniYJ78yuB+55nvgA2kIAWpODrWifA61Vh
grsbIP5md0EMxq45JSQBCLu3wQyG0IMjRGAH0+clEmqQds5hHw1rOLAEVpCBHQRgALu3Qx4uj3gO
zCEFizgnDi5xC81yIgzxJ5Mozs7+XsVRnfAUMzwRUlF/XZwib9ByOi+OEYVklOLl1sjGNrrxjXCM
oxznSIQB2HEACsBjHvNoRxrcsY97pKO9FBgQS8Aufh/QIwDw2MdGLkCRMIDkHiUpSCrGLoblI04i
H7nITjKSAnecpB4ZqchQepKSfARkKR9ASlHysZOVjF8lYEdLwTjxOLbE3So/OUpUBvKUrvQkJ1XJ
ymFy0gHETKYwY6nE9d3wlpbKUAX++EtI+vKPn2SAJHd5gWzCsgHcnOQymTlELhZiPlJ51CF1+c1V
arOY74znMccJynbCc5y8/CY5/1dGaL5QmvWEZTj1Oc9fGtSevpznKAn6yIUq05s1+wweQFIIQtNt
UpyBNCUriSnPhi50Ahpl6DAd+lGRChKXoajlfdRpulm6YZvkhApMY9qFBAAAOw==

------=_NextPart_000_0000_01CBDA72.533329E0--
