# Supplementary material for: Regulation of GacA in Pseudomonas chlororaphis Strains Shows a Niche Specificity
Source: PLoS One. 2015 Sep 17;10(9):e0137553. doi: 10.1371/journal.pone.0137553 (PMC4574860; doi:10.1371/journal.pone.0137553)
Supplement: S3 File — (ZIP) [file pone.0137553.s003.zip › MALDI-TOFMS-data/C65.mht]

From: <Saved by Windows Internet Explorer 7>
Subject: Mascot Search Results: Protein View
Date: Fri, 4 Mar 2011 17:52:35 +0800
MIME-Version: 1.0
Content-Type: multipart/related;
	type="text/html";
	boundary="----=_NextPart_000_0000_01CBDA94.F1843720"
X-MimeOLE: Produced By Microsoft MimeOLE V6.00.2900.2180

This is a multi-part message in MIME format.

------=_NextPart_000_0000_01CBDA94.F1843720
Content-Type: text/html;
	charset="utf-8"
Content-Transfer-Encoding: quoted-printable
Content-Location: http://www.matrixscience.com/cgi/protein_view.pl?file=../data/20110304/FttmonunO.dat&hit=1

=EF=BB=BF<!DOCTYPE HTML PUBLIC "-//W3C//DTD HTML 4.0 Transitional//EN">
<!-- 0 seconds --><!-- 0 seconds --><!-- 0 seconds =
--><HTML><HEAD><TITLE>Mascot Search Results: Protein View</TITLE>
<META http-equiv=3DContent-Type content=3D"text/html; charset=3Dutf-8">
<META content=3D"MSHTML 6.00.5730.13" name=3DGENERATOR></HEAD>
<BODY vLink=3D#0000ff aLink=3D#0000ff bgColor=3D#ffffff>
<H1><IMG height=3D31=20
src=3D"http://www.matrixscience.com/images/88x31_logo_white.gif" =
width=3D88=20
align=3Dtop border=3D0 NATURALSIZEFLAG=3D"3"> Mascot Search Results</H1>
<H3>Protein View</H3>
<FORM method=3Dpost><INPUT type=3Dhidden =
value=3D../data/20110304/FttmonunO.dat=20
name=3Dfile> <INPUT type=3Dhidden value=3D1 name=3Dhit> <INPUT =
type=3Dhidden value=3Dfalse=20
name=3Dshowall> <INPUT type=3Dhidden value=3D0 name=3Dave_thresh> <INPUT =
type=3Dhidden=20
value=3D0 name=3D_ignoreionsscorebelow> <INPUT type=3Dhidden =
value=3D0.05=20
name=3D_sigthreshold> <INPUT type=3Dhidden name=3Dreport> <INPUT =
type=3Dhidden value=3D1=20
name=3Ddb_idx> <INPUT type=3Dhidden value=3D32 name=3D_msresflags> =
<INPUT type=3Dhidden=20
value=3D2 name=3D_msresflags2> <INPUT type=3Dhidden value=3D0 =
name=3Dpercolate> <INPUT=20
type=3Dhidden value=3D0 name=3Dpercolate_rt> <FONT=20
face=3D"Courier New,Courier,monospace"><PRE>Match to: <B>gi|77461816</B> =
Score: <B>156</B> Expect: <B>1.9e-09</B>
<B>hypothetical protein Pfl01_5595 [Pseudomonas fluorescens Pf0-1]</B>

Nominal mass (M<SUB>r</SUB>): <B>18200</B>; Calculated pI value: =
<B>5.00</B>
NCBI BLAST search of <A =
href=3D"http://www.ncbi.nlm.nih.gov/blast/Blast.cgi?ALIGNMENTS=3D50&amp;A=
LIGNMENT_VIEW=3DPairwise&amp;AUTO_FORMAT=3DSemiauto&amp;CDD_SEARCH=3Don&a=
mp;CLIENT=3Dweb&amp;COMPOSITION_BASED_STATISTICS=3Don&amp;DATABASE=3Dnr&a=
mp;DESCRIPTIONS=3D100&amp;ENTREZ_QUERY=3D(none)&amp;EXPECT=3D10&amp;FILTE=
R=3DL&amp;FORMAT_BLOCK_ON_RESPAGE=3DNone&amp;FORMAT_OBJECT=3DAlignment&am=
p;FORMAT_TYPE=3DHTML&amp;GAPCOSTS=3D11+1&amp;I_THRESH=3D0.001&amp;LAYOUT=3D=
TwoWindows&amp;MATRIX_NAME=3DBLOSUM62&amp;NCBI_GI=3Don&amp;PAGE=3DProtein=
s&amp;PROGRAM=3Dblastp&amp;QUERY=3DMAKEGSVAPKERINVTFKPATGGAQEEIELPLKLLAIG=
DYTHRKDDRKIEDRKPISIDKMTFDEVLAKQELGLTLSVPNRLQEDGEADELAVQLRVNSMKDFNPASLVEQV=
PELKKLMELRDALVALKGPLGNAPAFRKAIEGVLADDESRGRVLGELGLNAAAPDA&amp;SERVICE=3Dpl=
ain&amp;SET_DEFAULTS.x=3D9&amp;SET_DEFAULTS.y=3D5&amp;SHOW_OVERVIEW=3Don&=
amp;WORD_SIZE=3D3&amp;END_OF_HTTPGET=3DYes" =
target=3D_blank>gi|77461816</A> against nr
Unformatted <A =
href=3D"http://www.matrixscience.com/cgi/getseq.pl?NCBInr+gi%7c77461816+s=
eq" target=3D_blank>sequence string</A> for pasting into other =
applications

Taxonomy: <A =
href=3D"http://www.ncbi.nlm.nih.gov/Taxonomy/Browser/wwwtax.cgi?lvl=3D0&a=
mp;id=3D205922" target=3D_blank>Pseudomonas fluorescens Pf0-1</A>
Links to retrieve other entries containing this sequence from NCBI =
Entrez:
<A =
href=3D"http://www.ncbi.nlm.nih.gov/entrez/query.fcgi?cmd=3Dsearch&amp;db=
=3Dprotein&amp;doptcmdl=3Dgenpept&amp;tool=3Dmascot&amp;term=3D77385819" =
target=3D_blank>gi|77385819</A> from <A =
href=3D"http://www.ncbi.nlm.nih.gov/Taxonomy/Browser/wwwtax.cgi?lvl=3D0&a=
mp;id=3D205922" target=3D_blank>Pseudomonas fluorescens Pf0-1</A>

Fixed modifications: Carbamidomethyl (C)
Variable modifications: Oxidation (M)
Cleavage by Trypsin: cuts C-term side of KR unless next residue is P
Number of mass values searched: <B>26</B>
Number of mass values matched: <B>11</B>
Sequence Coverage: <B>56%</B>

Matched peptides shown in <B><FONT color=3D#ff0000>Bold Red</FONT></B>

     <B>1</B> MAKEGSVAPK ER<B><FONT color=3D#ff0000>INVTFKPA TGGAQEEIEL =
PLK</FONT></B>LLAIGDY THRKDDRKIE=20
<B>    51</B> DR<B><FONT color=3D#ff0000>KPISIDKM TFDEVLAK</FONT></B>QE =
LGLTLSVPNR LQEDGEADEL AVQLR<B><FONT color=3D#ff0000>VNSMK </FONT></B>
<B>   101<FONT color=3D#ff0000> DFNPASLVEQ VPELKKLMEL RDALVALKGP =
LGNAPAFRKA IEGVLADDES </FONT></B>
<B>   151<FONT color=3D#ff0000> RGR</FONT></B>VLGELGL NAAAPDA
</PRE></FONT>
<P><INPUT onclick=3D"this.form.showall.value=3D'true'; return true" =
type=3Dsubmit value=3D"Show predicted peptides also">=20

<P><INPUT type=3Dsubmit value=3D"Sort Peptides By">&nbsp; <INPUT =
type=3Dradio CHECKED=20
value=3Dstartup name=3Dsort>Residue Number&nbsp; <INPUT type=3Dradio =
value=3Dmassup=20
name=3Dsort>Increasing Mass&nbsp; <INPUT type=3Dradio value=3Dmassdown=20
name=3Dsort>Decreasing Mass&nbsp; <FONT face=3D"Courier =
New,Courier,monospace"><PRE><B> Start - End     Observed    Mr(expt)   =
Mr(calc)     Delta   Miss Sequence</B>
<B><FONT color=3D#ff0000>    13 - 33     2255.3410  2254.3337  2254.2209 =
    0.1128     0  R.INVTFKPATGGAQEEIELPLK.L </FONT></B>=20
<B><FONT color=3D#ff0000>    53 - 68     1851.1001  1850.0928  1849.9859 =
    0.1069     1  R.KPISIDKMTFDEVLAK.Q </FONT></B> Oxidation (M)=20
<B><FONT color=3D#ff0000>    96 - 115    2261.2765  2260.2692  2260.1409 =
    0.1283     1  R.VNSMKDFNPASLVEQVPELK.K </FONT></B> Oxidation (M)=20
<B><FONT color=3D#ff0000>   101 - 115    1685.9809  1684.9736  1684.8672 =
    0.1064     0  K.DFNPASLVEQVPELK.K </FONT></B>=20
<B><FONT color=3D#ff0000>   101 - 116    1814.0822  1813.0749  1812.9621 =
    0.1127     1  K.DFNPASLVEQVPELKK.L </FONT></B>=20
<B><FONT color=3D#ff0000>   116 - 121     805.4928   804.4855   804.4527 =
    0.0328     1  K.KLMELR.D </FONT></B> Oxidation (M)=20
<B><FONT color=3D#ff0000>   122 - 138    1710.0832  1709.0759  1708.9624 =
    0.1135     1  R.DALVALKGPLGNAPAFR.K </FONT></B>=20
<B><FONT color=3D#ff0000>   129 - 138     999.5991   998.5919   998.5298 =
    0.0621     0  K.GPLGNAPAFR.K </FONT></B>=20
<B><FONT color=3D#ff0000>   129 - 139    1127.6954  1126.6881  1126.6247 =
    0.0634     1  K.GPLGNAPAFRK.A </FONT></B>=20
<B><FONT color=3D#ff0000>   140 - 151    1274.6869  1273.6797  1273.6150 =
    0.0647     0  K.AIEGVLADDESR.G </FONT></B>=20
<B><FONT color=3D#ff0000>   140 - 153    1487.8364  1486.8291  1486.7376 =
    0.0916     1  K.AIEGVLADDESRGR.V </FONT></B>=20

<B>No match to: </B>923.5064, 1149.6915, 1356.8389, 1422.7752, =
1615.9370, 1831.0893, 1980.0824, 1994.0819, 2211.2255, 2299.3050, =
2389.3588, 2407.3697, 2530.4624, 2781.5482, 2798.5810
<P><IMG height=3D150 alt=3D"Error Distribution" =
src=3D"http://www.matrixscience.com/cgi/mass_error.pl?mass_error_57254370=
4598498" width=3D450><IMG height=3D150 alt=3D"Error Distribution (ppm)" =
src=3D"http://www.matrixscience.com/cgi/mass_error.pl?mass_error_ppm_2687=
51205642565" width=3D450>
</FORM><HR>
LOCUS       YP_351323                167 aa            linear   BCT =
24-MAY-2010
DEFINITION  hypothetical protein Pfl01_5595 [Pseudomonas fluorescens =
Pf0-1].
ACCESSION   YP_351323
VERSION     YP_351323.1  GI:77461816
DBLINK      Project: <A =
href=3D"http://eutils.ncbi.nlm.nih.gov/entrez/eutils/%22http://eutils.ncb=
i.nlm.nih.gov:80/genomeprj/57591%22">57591</A>
DBSOURCE    REFSEQ: accession <A =
href=3D"http://eutils.ncbi.nlm.nih.gov/entrez/eutils/%22http://eutils.ncb=
i.nlm.nih.gov:80/nuccore/255961261%22">NC_007492.2</A>
KEYWORDS    .
SOURCE      Pseudomonas fluorescens Pf0-1
  ORGANISM  <A =
href=3D'http://eutils.ncbi.nlm.nih.gov/entrez/eutils/%22http://eutils.ncb=
i.nlm.nih.gov:80/Taxonomy/Browser/wwwtax.cgi?id=3D205922"'>Pseudomonas =
fluorescens Pf0-1</A>
            Bacteria; Proteobacteria; Gammaproteobacteria; =
Pseudomonadales;
            Pseudomonadaceae; Pseudomonas.
REFERENCE   1  (residues 1 to 167)
  AUTHORS   Silby,M.W., Cerdeno-Tarraga,A.M., Vernikos,G.S., =
Giddens,S.R.,
            Jackson,R.W., Preston,G.M., Zhang,X.X., Moon,C.D., =
Gehrig,S.M.,
            Godfrey,S.A., Knight,C.G., Malone,J.G., Robinson,Z., =
Spiers,A.J.,
            Harris,S., Challis,G.L., Yaxley,A.M., Harris,D., Seeger,K.,
            Murphy,L., Rutter,S., Squares,R., Quail,M.A., Saunders,E.,
            Mavromatis,K., Brettin,T.S., Bentley,S.D., Hothersall,J.,
            Stephens,E., Thomas,C.M., Parkhill,J., Levy,S.B., =
Rainey,P.B. and
            Thomson,N.R.
  TITLE     Genomic and genetic analyses of diversity and plant =
interactions of
            Pseudomonas fluorescens
  JOURNAL   Genome Biol. 10 (5), R51 (2009)
   PUBMED   <A =
href=3D"http://eutils.ncbi.nlm.nih.gov/entrez/eutils/%22http://eutils.ncb=
i.nlm.nih.gov:80/pubmed/19432983%22">19432983</A>
REFERENCE   2  (residues 1 to 167)
  AUTHORS   Copeland,A., Lucas,S., Lapidus,A., Barry,K., Detter,J.C.,
            Glavina,T., Hammon,N., Israni,S., Pitluck,S., Saunders,E.H.,
            Schmutz,J., Larimer,F., Land,M., Kyripides,N., Anderson,I. =
and
            Richardson,P.
  CONSRTM   US DOE Joint Genome Institute
  TITLE     Complete sequence of Pseudomonas fluorescens PfO-1
  JOURNAL   Unpublished
REFERENCE   3  (residues 1 to 167)
  CONSRTM   NCBI Genome Project
  TITLE     Direct Submission
  JOURNAL   Submitted (11-OCT-2005) National Center for Biotechnology
            Information, NIH, Bethesda, MD 20894, USA
REFERENCE   4  (residues 1 to 167)
  AUTHORS   Copeland,A., Lucas,S., Lapidus,A., Barry,K., Detter,J.C.,
            Glavina,T., Hammon,N., Israni,S., Pitluck,S., Saunders,E.H.,
            Schmutz,J., Larimer,F., Land,M., Anderson,I. and =
Richardson,P.
  CONSRTM   US DOE Joint Genome Institute
  TITLE     Direct Submission
  JOURNAL   Submitted (08-AUG-2005) US DOE Joint Genome Institute, 2800
            Mitchell Drive B100, Walnut Creek, CA 94598-1698, USA
<A name=3Dcomment_77461816></A>COMMENT     PROVISIONAL <A =
href=3D"http://eutils.ncbi.nlm.nih.gov/entrez/eutils/%22http://eutils.ncb=
i.nlm.nih.gov:80/RefSeq/%22">REFSEQ</A>: This record has not yet been =
subject to final
            NCBI review. The reference sequence was derived from <A =
href=3D"http://eutils.ncbi.nlm.nih.gov/entrez/eutils/%22http://eutils.ncb=
i.nlm.nih.gov:80/protein/ABA77332%22">ABA77332</A>.
            Method: conceptual translation.
<A name=3Dfeature_77461816></A>FEATURES             Location/Qualifiers
     source          1..167
                     /organism=3D"Pseudomonas fluorescens Pf0-1"
                     /strain=3D"Pf0-1"
                     /db_xref=3D"taxon:<A =
href=3D'http://eutils.ncbi.nlm.nih.gov/entrez/eutils/%22http://eutils.ncb=
i.nlm.nih.gov:80/Taxonomy/Browser/wwwtax.cgi?id=3D205922"'>205922</A>"
     <A =
href=3D'http://eutils.ncbi.nlm.nih.gov/entrez/eutils/%22http://eutils.ncb=
i.nlm.nih.gov:80/protein/77461816?from=3D1&amp;to=3D167&amp;report=3Dgpwi=
thparts"'>Protein</A>         1..167
                     /product=3D"hypothetical protein"
                     /calculated_mol_wt=3D18080
     <A =
href=3D'http://eutils.ncbi.nlm.nih.gov/entrez/eutils/%22http://eutils.ncb=
i.nlm.nih.gov:80/protein/77461816?from=3D4&amp;to=3D160&amp;report=3Dgpwi=
thparts"'>Region</A>          4..160
                     /region_name=3D"DUF770"
                     /note=3D"Protein of unknown function (DUF770); =
cl01402"
                     /db_xref=3D"CDD:<A =
href=3D'http://eutils.ncbi.nlm.nih.gov/entrez/eutils/%22http://eutils.ncb=
i.nlm.nih.gov:80/Structure/cdd/cddsrv.cgi?uid=3D154380"'>154380</A>"
     <A =
href=3D'http://eutils.ncbi.nlm.nih.gov/entrez/eutils/%22http://eutils.ncb=
i.nlm.nih.gov:80/nuccore/255961261?from=3D6266469&amp;to=3D6266972&amp;re=
port=3Dgbwithparts"'>CDS</A>             1..167
                     /locus_tag=3D"Pfl01_5595"
                     =
/coded_by=3D"complement(NC_007492.2:6266469..6266972)"
                     /inference=3D"non-experimental evidence, no =
additional
                     details recorded"
                     /transl_table=3D<A =
href=3D'http://eutils.ncbi.nlm.nih.gov/entrez/eutils/%22http://eutils.ncb=
i.nlm.nih.gov:80/Taxonomy/Utils/wprintgc.cgi?mode=3Dc#SG11"'>11</A>
                     /db_xref=3D"InterPro:<A =
href=3D'http://eutils.ncbi.nlm.nih.gov/entrez/eutils/%22http://www.ebi.ac=
.uk/interpro/ISearch?mode=3Dipr&amp;query=3DIPR008312"'>IPR008312</A>"
                     /db_xref=3D"GeneID:<A =
href=3D'http://eutils.ncbi.nlm.nih.gov/entrez/eutils/%22http://eutils.ncb=
i.nlm.nih.gov:80/sites/entrez?db=3Dgene&amp;cmd=3DRetrieve&amp;dopt=3Dful=
l_report&amp;list_uids=3D3713511"'>3713511</A>"

</PRE></FONT>
<P>
<TABLE cellSpacing=3D2 cellPadding=3D1 width=3D"100%" border=3D2>
  <TBODY>
  <TR>
    <TD noWrap align=3Dmiddle><B>Mascot:</B>&nbsp; <A=20
      =
href=3D"http://www.matrixscience.com/">http://www.matrixscience.com/</A> =

  </TD></TR></TBODY></TABLE></P></BODY></HTML>

------=_NextPart_000_0000_01CBDA94.F1843720
Content-Type: image/gif
Content-Transfer-Encoding: base64
Content-Location: http://www.matrixscience.com/images/88x31_logo_white.gif

R0lGODlhWAAfANX/AMDAwP/v7//f3//Pz/+/v/+vr/+fn/+Pj/9/f/9wcP9gYP9QUP9AQP8wMP8g
IP8QEP8AAO/v/+/v79/f/9/f38/P/8/Pz7+//7+/v6+v/6+vr5+f/5+fn4+P/4+Pj39//39/f3Bw
/3BwcGBg/2BgYFBQ/1BQUEBA/0BAQDAw/zAwMCAg/yAgIBAQ/xAQEAAA/wAAAAAAAAAAAAAAAAAA
AAAAAAAAAAAAAAAAAAAAAAAAAAAAAAAAAAAAAAAAAAAAACH5BAEAAAAALAAAAABYAB8AQAb/QIBw
SCwaj8ikcslsEl0wTDHz+bxOgMrp8mpFiJFThfsyjl4j82tVLaVGk+Hq1TF2ut8jCkYRSkgcToKD
hIQUKiBCHnxEAghDBA8QQg4QBEQBQwyWQ5ICAAsBAZcACKQJEAsMQgQQk5hCAhAPlAACn0MkUYMS
HCIaABMfJychRSPEH0YbWEMXJyUhxCPSJQAb0icjH8gfeRvIxRnXxCfeGcQlFwAWIn1HLC7vQhtl
AFZ1ES0v6/QrRGSIWPlXpF6LISWuVNgA4EyaIRta9Jvw4kUcInsCDZEARcqQBQ6I0AJQAEIDIgQU
xJo1pOQqIQFUCmFQyYAQAzZBQXikqYAQ/wQQZAIgkFPIHmCFkipdyrSp06eDSLiQUDBhM3JrjFSY
Y++aMgAnXnwdUUFIwodgX1gTso/hkAgVK0w4Ma4IBxZHQMDACzCNlRJiKFokEu5EiopFrFwdYiWF
EC5rhYQ1BqbEhsN1inCE4YGIBBAo5kEdrRS0EQkwEhEp0AABAgYGeA6liUBBAgOXFDDYvUDA7t+/
LxHYzTPAb1wHHCxAsMBAgtnAf2cawsGFhSIUYOwiAtSVgwFCDphM4mmlpQQhiSgQMMBVAAEyNx1A
UtJBgQVCh2DQjoRE5yEOODDdAA+AV0oqMClgoAIQzDcTJwAE8Fp4zwEIwXQANABBTillEv9AeREu
px8LGpFm4okopqjiiiyOxoEKHg2xz2Jn8KPVPkSYA0AGeDT0EI8v5HEYWiG84BhEiAEQARueoXDd
EYv8R0QKij2GzAtuvVUCkIwJUUFFF30l2EVf2nhNVkWEBVhZRnDASBH7wUBVjhEoFkYEZ3w1BFkA
BESEYGy+1dYFH6wQaJ89HgMmlDC4cIQIMJBQRAlxWNHCOEWi5ZUzSQqhzwt1ETGHW1UKMSYRFaRQ
1h1HErEIX3ZZl2NFjo2QRglcpZBBBIehIcQIuQpzwj4tnHDRXMSKseMaHzxT0QppZNArFh/0ukI/
RqlQhAkmiNbitwBIoMKTG71ZxC1JEIDsYYqjJEUBCSB4q5dqQrSHS3s5GRDUEAmMpFNRlZBigL/i
PTCggBFqCLBMAcwyHQInDWFBpEfooi0RmzBAyiMfQhieTwdW+C8ABxCA7lAIoLKAEKGQBEF6H1n4
SSjqDpHddkS4KakRBWzCEgDyIaHvyj8FVcADRdkiU00JgNcwBLgYsQkC+pJChF4oHDFxEQnIBnTE
AauXSXswDy2ETwl8YtwQ7TVY78uNyMQgT5e0LMTEUua1swAF9MybgT8FiN8n8Emi8QALuLJAAgxI
ou4mD8h2QH4BLPBAA8tlMpwrtvmcCQgieDAnuKQXEgQAOw==

------=_NextPart_000_0000_01CBDA94.F1843720
Content-Type: application/octet-stream
Content-Transfer-Encoding: base64
Content-Location: http://www.matrixscience.com/cgi/mass_error.pl?mass_error_572543704598498

R0lGODlhwgGWAMIAAP///wAAAP8AAADMAAAA/wAAAAAAAAAAACH5BAEAAAAALAAAAADCAZYAAAP+
CLrc/jDKSau9OOvNu/9gKI5kaZ5oqq5s675wLM90bd94ru987//AoHBILBqPyKRyyWw6n9CodEqt
Wq/YrHbL7Xq/4LB4TC6bz+i0es1uu9/wuHxOr9vv+Lx+z+/7/4CBgoOEhYaHiImKi4yNjhAEkQSP
lGMCl1yTlZtelwKZnKFbnqCipqcemqirrBSqrbCxCq+ytai0trmcuLq9WwHAATSSvL7GVcILycPH
zVfLyjXFztSA09XYe9fZ3ETBwNLdQqTi0cLQMtvlNeQd7XDvJ+cK6DDq6zPxGvpt/CTzAOq9uIdv
ib81B0uAC1ewoRtiDiPq+LaQmcSLNOoJdEH+EOOIhCRADtLI0KMLkSJQBiJp0WQLlSBg/qEYrKTL
m0E2RrPQEadPGAAfVHT1s+gIlhWWCQxK1KjTD9B0Ct05lefTqx2+ZVAaQSexr5EYQFwwdpYksWfJ
pjUbVm1btq/KApBLd+1cu3Xf3tWbNy7ev3wB+w1MeLBhtIURH3a7GK7ix4whO45MebLlvY0zUnUg
tUFPrKChBmQwtLPY0KhZoFtIscLn1LBnvI5Nm2Pt2zxm495dQncsmbyH+IYFPHjVYXa5FTdOWsdw
5gVN24YeWjqL59TL0bSZvTsJ7N65aeUeHmdU8uVdnm+Z3nxz9u1vjo8hN759q/fl5wCfv5f+9ev9
mfTfCvwFmMuAKRRooCzbwbfgggo+CAuCKEQo4SoUVnihQxl+l9yG2u0HYnStOThifBaeWAlS6fCx
nIr/0LMZfVe8aIGNMIaQDFcmwoDjAz9OEGSOWclopGw3DMmAkkT+QNNQNNrAZJOP1EdldyleiVOW
WrrEZZcefQnmRWKOGVGZZqLSmVLznZYmRkw1AFBnaL7JCY9ymlPTA3XaueKMRwYlDFhfSYaZoX0h
KpiiiVV2qKOJQrqopI1eFqmlk2Ja6aOaZnYpp6B+KmqmoM6A53ujoeqmnw2dStVqfLIaEVMVzQno
XLLOKud69EBJVq679QksNcIO20yxxhr+g2yyvSzLrCxWPnuVs9JCWy1q1F7bSrbarsJtt6dMCW4z
4o5rTLnmNpuuT4S26+678MYr77z01mvvvfjmq+++/Pbr778A6zvFc9gVDILBHyCcysEMJ9zwwg5H
HAXBD3egsMUVc3CxxhlvsLHHHWvw7QgUS4yxyRyjDLLKIoecwccts/zywDJjAPPMNV9ws80u85wz
fhAHffLEP7vWs85HAz300ikL3TTTKzsd9bpUV2311YvAqmqqcLC5J9dHuvE12GR36ExpXAtK9hq1
cpb22mnwqDZXZhujtox033qGoHvmHbbYb/sNd6uvBq43GnjOfTjigRr+t66NC163Fkv+OT4445Gb
s/g6iVs+eRaVS/4Gr4o/zmFzon8OeuGjCc4GSal7VGLZeY4+3thaiz1f7qZj7fvvwAcv/PDEF288
DQMkP4ACyzPPfPLIK7+89M0fD4KrogU0du0eVD/99wB4P0P1DpBvfVbnqN5475dbIP704cc/gfLO
Qx+//eHbD/4D0jdg/gL7CyD8zjePHdXqgDohXa94p4H33e95EXhf8wIov/tNkH8AZMD/IGjB+j3Q
egXMk+iO8zZV1a1/FSTfBvNHP/O5MIMrxKDzIOBADw7weHLrW1SkokDtoa0DNxSfBmWYwSEa8YMV
ECIRg/jAGAJvhH9LIKruxr4kzrBKhhU84gyLyMUb0rCITtRf/myYxeL5DRxQdFvmtLc5CmBxgvgr
nxi1+LwLzg9/YRxjB1NIwJ2gcYHK8FXtdmerNrzwfNQ4JCKzkAAAOw==

------=_NextPart_000_0000_01CBDA94.F1843720
Content-Type: application/octet-stream
Content-Transfer-Encoding: base64
Content-Location: http://www.matrixscience.com/cgi/mass_error.pl?mass_error_ppm_268751205642565

R0lGODlhwgGWAMIAAP///wAAAP8AAADMAAAA/wAAAAAAAAAAACH5BAEAAAAALAAAAADCAZYAAAP+
CLrc/jDKSau9OOvNu/9gKI5kaZ5oqq5s675wLM90bd94ru987//AoHBILBqPyKRyyWw6n9CodEqt
Wq/YrHbL7Xq/4LB4TC6bz+i0es1uu9/wuHxOr9vv+Lx+z+/7/4CBgoOEhYaHiImKi4yNjhAEkQSP
lJUxk5aZmieYm555AaEBN52fpnOjC6k0padTArCuH6uqNa2yULACuE+St7xNusBQv8PGYaKhtsfM
Y7Q2xc3SWMnQ09dbz8vY3FbJyqzd4oO+4+ZQ1dvn60m02i/R7DLC8hDu6vU29PkOqe/w/G7sC6jg
m6gZ8QgqJJOQxcCFHR5uSndJksBYED9IzHT+L5w+jH02PhFZqSPCeiQzxvBnTV5KlS4MgqtwsGCH
hjBz5ng26h8FnDqDzuBZSwNQoUgvaPPZr+Yqpgt8SY3EoFxUi1epZi1lVUFXAF/DYvU6FmxZsVrJ
pjW7Fi3Xs3Dbxn0rty7du1Xn5rW7F+/WvoD/Clbrl3Bgw4PZFvZgkmatpxuOJp1MgaIFyJCNUt5M
I3NPDpI5iw5R0ybo0aiVhE7NGl/r1zu+whbyEuLq2TNqL7yNO4Zuhbx7e/rNAaqL4MI1Eddg/PiV
5cmNQMfQvAXyINOjo6mOQraU7NrLGHQdvnyK6+brWZaBPv26xpfcc4YPo738cfQB3qe8/nj+2f0A
nhYgUtypYN+A0xRoIIJBKXgegw3mcCCEx4znEYUYNuBdhgE5yAmHEHn4IYgKifhNUZHxAR6JLHi4
FAAiTgjGiiymYCFNTqGIgYxf0FgjD5jpeAGPP77howQvMgejkJBM5dZhikH5ZGJTImZllFTqlSVf
Wy5WJZZXfimmlmGSCeaZY3JZpppn6rJYcaYtqWRmGRBZZBtHRsBSnJUV9VmKd74XZ4GlyQlooObI
JGIIdiI6WaOOIgVppDBtSGl6k15aqaYAZsqpbZ/e52moBI1KqjyWntqbqaqi2mp5rL56TqyyjkNr
rd3ciqs0qe6Kmq6+8hosbsAOe0yxxg7+g2yyvCzLrCm9PiuptKk5Sy0f+VmQ57WUzPSnBtty28if
dGIQrriK7FnukOheoy6TDzgp77z01mvvvfjmq+++/Pbr778AByzwwAQXLHANJ65rwXXoNQyCwx9A
7IHENz1sccQXT4xDkIcKqDHGIH8scsUhkzyyxyanjPLKQzGwKMMZq9wxy5qVTHOdMd+8Y84z99wE
zDb7jHPQNZ8s9M5ED2100TIz3UvSSC+tdNNT68wu1FdLHTXVW1vd7tdghy22I0S53MCiXTxFUdlv
FMo2nyHew/GSaGvhbT+GfsuGZ3n3XXcz384duBuB52iTwnv7/Ri8HaI4OOJp0Pk445H+D6o43CU6
frmhbbwzOeZqSL7534BrLjgcno/ettmHLw56467THTvhmsveOu1nq056hWvnzjrh6bjtO/Clvc35
2Mgnr/zyzDfv/PPQLzHA9AMoUL311k9PA/Xac3999CJADieMhQ7fwffVd5/+At/D0H4D74PPWE+7
9/368RqgD8D6609APfba29/+0BfA9MUvewFkHwQMCMDrdU9+i/OHtyboE5NI0HgZ0B//shcBDTpw
gABUYAEfoD8FkvCDI9wgBD9DlNM9wILmQxv3sEfDGsJvhu/LoQgvUEIS7jCE/ZOfZ5ziDqbAkHwz
wR8GgthDG5rwiU7UIA+hCL8fClBbhUKMHXwq+LvBUa4CHxRgCJ0YxSoyQIoSKOEB2YdCFF4RgpdT
hgtfaLqCiM8CaBTj/xY4wjM6YI9rPGMCA3nFNtaQkMsbopyKl0Q6IlFti3SDDuHYjUlSMgsJAAA7

------=_NextPart_000_0000_01CBDA94.F1843720--
