# Supplementary material for: Regulation of GacA in Pseudomonas chlororaphis Strains Shows a Niche Specificity
Source: PLoS One. 2015 Sep 17;10(9):e0137553. doi: 10.1371/journal.pone.0137553 (PMC4574860; doi:10.1371/journal.pone.0137553)
Supplement: S3 File — (ZIP) [file pone.0137553.s003.zip › MALDI-TOFMS-data/C66.mht]

From: <Saved by Windows Internet Explorer 7>
Subject: Mascot Search Results: Protein View
Date: Fri, 4 Mar 2011 14:26:30 +0800
MIME-Version: 1.0
Content-Type: multipart/related;
	type="text/html";
	boundary="----=_NextPart_000_0000_01CBDA78.27D4A890"
X-MimeOLE: Produced By Microsoft MimeOLE V6.00.2900.2180

This is a multi-part message in MIME format.

------=_NextPart_000_0000_01CBDA78.27D4A890
Content-Type: text/html;
	charset="utf-8"
Content-Transfer-Encoding: quoted-printable
Content-Location: http://www.matrixscience.com/cgi/protein_view.pl?file=../data/20110304/FttmrbTSS.dat&hit=1

=EF=BB=BF<!DOCTYPE HTML PUBLIC "-//W3C//DTD HTML 4.0 Transitional//EN">
<!-- 0 seconds --><!-- 0 seconds --><!-- 0 seconds =
--><HTML><HEAD><TITLE>Mascot Search Results: Protein View</TITLE>
<META http-equiv=3DContent-Type content=3D"text/html; charset=3Dutf-8">
<META content=3D"MSHTML 6.00.5730.13" name=3DGENERATOR></HEAD>
<BODY vLink=3D#0000ff aLink=3D#0000ff bgColor=3D#ffffff>
<H1><IMG height=3D31=20
src=3D"http://www.matrixscience.com/images/88x31_logo_white.gif" =
width=3D88=20
align=3Dtop border=3D0 NATURALSIZEFLAG=3D"3"> Mascot Search Results</H1>
<H3>Protein View</H3>
<FORM method=3Dpost><INPUT type=3Dhidden =
value=3D../data/20110304/FttmrbTSS.dat=20
name=3Dfile> <INPUT type=3Dhidden value=3D1 name=3Dhit> <INPUT =
type=3Dhidden value=3Dfalse=20
name=3Dshowall> <INPUT type=3Dhidden value=3D0 name=3Dave_thresh> <INPUT =
type=3Dhidden=20
value=3D0 name=3D_ignoreionsscorebelow> <INPUT type=3Dhidden =
value=3D0.05=20
name=3D_sigthreshold> <INPUT type=3Dhidden name=3Dreport> <INPUT =
type=3Dhidden value=3D1=20
name=3Ddb_idx> <INPUT type=3Dhidden value=3D32 name=3D_msresflags> =
<INPUT type=3Dhidden=20
value=3D2 name=3D_msresflags2> <INPUT type=3Dhidden value=3D0 =
name=3Dpercolate> <INPUT=20
type=3Dhidden value=3D0 name=3Dpercolate_rt> <FONT=20
face=3D"Courier New,Courier,monospace"><PRE>Match to: =
<B>gi|312110190</B> Score: <B>82</B> Expect: <B>0.045</B>
<B>DNA primase [Geobacillus sp. Y4.1MC1]</B>

Nominal mass (M<SUB>r</SUB>): <B>68872</B>; Calculated pI value: =
<B>6.03</B>
NCBI BLAST search of <A =
href=3D"http://www.ncbi.nlm.nih.gov/blast/Blast.cgi?ALIGNMENTS=3D50&amp;A=
LIGNMENT_VIEW=3DPairwise&amp;AUTO_FORMAT=3DSemiauto&amp;CDD_SEARCH=3Don&a=
mp;CLIENT=3Dweb&amp;COMPOSITION_BASED_STATISTICS=3Don&amp;DATABASE=3Dnr&a=
mp;DESCRIPTIONS=3D100&amp;ENTREZ_QUERY=3D(none)&amp;EXPECT=3D10&amp;FILTE=
R=3DL&amp;FORMAT_BLOCK_ON_RESPAGE=3DNone&amp;FORMAT_OBJECT=3DAlignment&am=
p;FORMAT_TYPE=3DHTML&amp;GAPCOSTS=3D11+1&amp;I_THRESH=3D0.001&amp;LAYOUT=3D=
TwoWindows&amp;MATRIX_NAME=3DBLOSUM62&amp;NCBI_GI=3Don&amp;PAGE=3DProtein=
s&amp;PROGRAM=3Dblastp&amp;QUERY=3DMGYRIPEETIETIRRTVDIVDVISDYVQLKKQGRNYFG=
LCPFHGEKTPSFSVSPEKQIFHCFGCGAGGNVFSFLMDIEGISFLEAVKRLAVKANIDLSHLQLDDADKSRTN=
TGETKMMVEAHELLKKFYHHLLVNTNEGQEALDYLQARGWTREIIDQFEIGYAPNSWDFAVKLLSGRGFSLEL=
MEKAGLIIRKENGDYFDRFRHRIMFPILNHHGDTVGFSGRLLGEGQPKYLNSPETAIFHKGKILYNFHQARLH=
IRKHQEVILLEGFADVISAVQAGVAHSVATMGTALTEEHARILRRNVDTVIICYDGDASGIEATFRAAEVLTE=
AGCHVKIATIPDGLDPDEYIRKYGPDRFRRDIIDAGSSLMAFKMMYFRKGKNLQDENDKIRYIEEVLREISKL=
PNPIEWDYYLRQLADEFSLSLSALQEQLNRYKGTVKHAHHIDREETPKPLLQKKLLPAFQNAERMLLAHMLQS=
RDVAMVVQEKIAGNFNLEEHRAIAAYIYAFYEEGNDPDVSLLLSRLPDDLKPLVTELSLLLINDEVSNQELND=
YMRHVLNYPKWLMLKEKEQEKMEAERKKDFLTAARIAKEIIEMKKMLSS&amp;SERVICE=3Dplain&amp=
;SET_DEFAULTS.x=3D9&amp;SET_DEFAULTS.y=3D5&amp;SHOW_OVERVIEW=3Don&amp;WOR=
D_SIZE=3D3&amp;END_OF_HTTPGET=3DYes" target=3D_blank>gi|312110190</A> =
against nr
Unformatted <A =
href=3D"http://www.matrixscience.com/cgi/getseq.pl?NCBInr+gi%7c312110190+=
seq" target=3D_blank>sequence string</A> for pasting into other =
applications

Taxonomy: <A =
href=3D"http://www.ncbi.nlm.nih.gov/Taxonomy/Browser/wwwtax.cgi?lvl=3D0&a=
mp;id=3D581103" target=3D_blank>Geobacillus sp. Y4.1MC1</A>
Links to retrieve other entries containing this sequence from NCBI =
Entrez:
<A =
href=3D"http://www.ncbi.nlm.nih.gov/entrez/query.fcgi?cmd=3Dsearch&amp;db=
=3Dprotein&amp;doptcmdl=3Dgenpept&amp;tool=3Dmascot&amp;term=3D311215291"=
 target=3D_blank>gi|311215291</A> from <A =
href=3D"http://www.ncbi.nlm.nih.gov/Taxonomy/Browser/wwwtax.cgi?lvl=3D0&a=
mp;id=3D581103" target=3D_blank>Geobacillus sp. Y4.1MC1</A>

Fixed modifications: Carbamidomethyl (C)
Variable modifications: Oxidation (M)
Cleavage by Trypsin: cuts C-term side of KR unless next residue is P
Number of mass values searched: <B>33</B>
Number of mass values matched: <B>10</B>
Sequence Coverage: <B>16%</B>

Matched peptides shown in <B><FONT color=3D#ff0000>Bold Red</FONT></B>

     <B>1</B> <B><FONT color=3D#ff0000>MGYRIPEETI ETIR</FONT></B>RTVDIV =
DVISDYVQLK KQGRNYFGLC PFHGEKTPSF=20
<B>    51</B> SVSPEKQIFH CFGCGAGGNV FSFLMDIEGI SFLEAVKRLA VKANIDLSHL=20
<B>   101</B> QLDDADKSR<B><FONT color=3D#ff0000>T NTGETKMMVE =
AHELLK</FONT></B>KFYH HLLVNTNEGQ EALDYLQARG=20
<B>   151</B> WTREIIDQFE IGYAPNSWDF AVK<B><FONT color=3D#ff0000>LLSGRGF =
SLELMEK</FONT></B>AGL IIR<B><FONT color=3D#ff0000>KENGDYF </FONT></B>
<B>   201<FONT color=3D#ff0000> DR</FONT></B>FRHRIMFP ILNHHGDTVG =
FSGRLLGEGQ PKYLNSPETA IFHKGKILYN=20
<B>   251</B> FHQARLHIRK HQEVILLEGF ADVISAVQAG VAHSVATMGT ALTEEHARIL=20
<B>   301</B> RRNVDTVIIC YDGDASGIEA TFRAAEVLTE AGCHVKIATI PDGLDPDEYI=20
<B>   351</B> RKYGPDRFRR DIIDAGSSLM AFKMMYFRKG KNLQDENDKI RYIEEVLREI=20
<B>   401</B> SKLPNPIEWD YYLRQLADEF SLSLSALQEQ LNRYKGTVKH AHHIDREETP=20
<B>   451</B> KPLLQKKLLP AFQNAER<B><FONT color=3D#ff0000>MLL AHMLQSRDVA =
MVVQEKIAGN FNLEEHR</FONT></B>AIA=20
<B>   501</B> AYIYAFYEEG NDPDVSLLLS RLPDDLKPLV TELSLLLIND EVSNQELNDY=20
<B>   551</B> MRHVLNYPKW LMLKEK<B><FONT color=3D#ff0000>EQEK =
MEAER</FONT></B>KKDFL TAARIAK<B><FONT color=3D#ff0000>EII =
EMKK</FONT></B>MLSS
</PRE></FONT>
<P><INPUT onclick=3D"this.form.showall.value=3D'true'; return true" =
type=3Dsubmit value=3D"Show predicted peptides also">=20

<P><INPUT type=3Dsubmit value=3D"Sort Peptides By">&nbsp; <INPUT =
type=3Dradio CHECKED=20
value=3Dstartup name=3Dsort>Residue Number&nbsp; <INPUT type=3Dradio =
value=3Dmassup=20
name=3Dsort>Increasing Mass&nbsp; <INPUT type=3Dradio value=3Dmassdown=20
name=3Dsort>Decreasing Mass&nbsp; <FONT face=3D"Courier =
New,Courier,monospace"><PRE><B> Start - End     Observed    Mr(expt)   =
Mr(calc)     Delta   Miss Sequence</B>
<B><FONT color=3D#ff0000>     1 - 14     1723.9704  1722.9631  1722.8610 =
    0.1020     1  -.MGYRIPEETIETIR.R </FONT></B> Oxidation (M)=20
<B><FONT color=3D#ff0000>   110 - 126    1947.9657  1946.9584  1946.9441 =
    0.0143     1  R.TNTGETKMMVEAHELLK.K </FONT></B> Oxidation (M)=20
<B><FONT color=3D#ff0000>   117 - 126    1232.5607  1231.5534  1231.5941 =
   -0.0406     0  K.MMVEAHELLK.K </FONT></B> 2 Oxidation (M)=20
<B><FONT color=3D#ff0000>   174 - 187    1595.8833  1594.8761  1594.8389 =
    0.0372     1  K.LLSGRGFSLELMEK.A </FONT></B> Oxidation (M)=20
<B><FONT color=3D#ff0000>   194 - 202    1143.4837  1142.4764  1142.4992 =
   -0.0228     1  R.KENGDYFDR.F </FONT></B>=20
<B><FONT color=3D#ff0000>   468 - 486    2247.0960  2246.0888  2246.1221 =
   -0.0333     1  R.MLLAHMLQSRDVAMVVQEK.I </FONT></B> 3 Oxidation (M)=20
<B><FONT color=3D#ff0000>   478 - 486    1018.5278  1017.5205  1017.5165 =
    0.0040     0  R.DVAMVVQEK.I </FONT></B>=20
<B><FONT color=3D#ff0000>   478 - 497    2299.1604  2298.1532  2298.1426 =
    0.0105     1  R.DVAMVVQEKIAGNFNLEEHR.A </FONT></B>=20
<B><FONT color=3D#ff0000>   567 - 575    1149.6437  1148.6364  1148.5131 =
    0.1233     1  K.EQEKMEAER.K </FONT></B>=20
<B><FONT color=3D#ff0000>   588 - 594     890.3970   889.3897   889.4942 =
   -0.1045     1  K.EIIEMKK.M </FONT></B>=20

<B>No match to: </B>883.0769, 893.0261, 903.0886, 920.3933, 1003.5214, =
1045.5623, 1066.0951, 1072.1165, 1131.6123, 1245.6487, 1267.6333, =
1277.1260, 1301.7558, 1617.8712, 1639.8638, 1745.9017, 1806.8096, =
1862.0203, 1969.9527, 2211.1041, 2225.1157, 2233.0898, 2255.1065
<P><IMG height=3D150 alt=3D"Error Distribution" =
src=3D"http://www.matrixscience.com/cgi/mass_error.pl?mass_error_18171676=
61610108" width=3D450><IMG height=3D150 alt=3D"Error Distribution (ppm)" =
src=3D"http://www.matrixscience.com/cgi/mass_error.pl?mass_error_ppm_8529=
75931776015" width=3D450>
</FORM><HR>
LOCUS       YP_003988506             598 aa            linear   BCT =
15-NOV-2010
DEFINITION  DNA primase [Geobacillus sp. Y4.1MC1].
ACCESSION   YP_003988506
VERSION     YP_003988506.1  GI:312110190
DBLINK      Project: <A =
href=3D"http://eutils.ncbi.nlm.nih.gov/entrez/eutils/%22http://eutils.ncb=
i.nlm.nih.gov:80/genomeprj/55779%22">55779</A>
DBSOURCE    REFSEQ: accession <A =
href=3D"http://eutils.ncbi.nlm.nih.gov/entrez/eutils/%22http://eutils.ncb=
i.nlm.nih.gov:80/nuccore/312109151%22">NC_014650.1</A>
KEYWORDS    .
SOURCE      Geobacillus sp. Y4.1MC1
  ORGANISM  <A =
href=3D'http://eutils.ncbi.nlm.nih.gov/entrez/eutils/%22http://eutils.ncb=
i.nlm.nih.gov:80/Taxonomy/Browser/wwwtax.cgi?id=3D581103"'>Geobacillus =
sp. Y4.1MC1</A>
            Bacteria; Firmicutes; Bacillales; Bacillaceae; Geobacillus.
REFERENCE   1  (residues 1 to 598)
  AUTHORS   Lucas,S., Copeland,A., Lapidus,A., Cheng,J.-F., Bruce,D.,
            Goodwin,L., Pitluck,S., Chertkov,O., Zhang,X., Detter,J.C., =
Han,C.,
            Tapia,R., Land,M., Hauser,L., Jeffries,C., Kyrpides,N., =
Ivanova,N.,
            Ovchinnikova,G., Brumm,P., Mead,D. and Woyke,T.
  CONSRTM   US DOE Joint Genome Institute
  TITLE     Complete sequence of chromosome of Geobacillus sp. Y4.1MC1
  JOURNAL   Unpublished
REFERENCE   2  (residues 1 to 598)
  CONSRTM   NCBI Genome Project
  TITLE     Direct Submission
  JOURNAL   Submitted (12-NOV-2010) National Center for Biotechnology
            Information, NIH, Bethesda, MD 20894, USA
REFERENCE   3  (residues 1 to 598)
  AUTHORS   Lucas,S., Copeland,A., Lapidus,A., Cheng,J.-F., Bruce,D.,
            Goodwin,L., Pitluck,S., Chertkov,O., Zhang,X., Detter,J.C., =
Han,C.,
            Tapia,R., Land,M., Hauser,L., Jeffries,C., Kyrpides,N., =
Ivanova,N.,
            Ovchinnikova,G., Brumm,P., Mead,D. and Woyke,T.
  CONSRTM   US DOE Joint Genome Institute
  TITLE     Direct Submission
  JOURNAL   Submitted (27-OCT-2010) US DOE Joint Genome Institute, 2800
            Mitchell Drive B310, Walnut Creek, CA 94598-1698, USA
<A name=3Dcomment_312110190></A>COMMENT     PROVISIONAL <A =
href=3D"http://eutils.ncbi.nlm.nih.gov/entrez/eutils/%22http://eutils.ncb=
i.nlm.nih.gov:80/RefSeq/%22">REFSEQ</A>: This record has not yet been =
subject to final
            NCBI review. The reference sequence is identical to <A =
href=3D"http://eutils.ncbi.nlm.nih.gov/entrez/eutils/%22http://eutils.ncb=
i.nlm.nih.gov:80/protein/ADP73895%22">ADP73895</A>.
            Method: conceptual translation.
<A name=3Dfeature_312110190></A>FEATURES             Location/Qualifiers
     source          1..598
                     /organism=3D"Geobacillus sp. Y4.1MC1"
                     /strain=3D"Y4.1MC1"
                     /isolation_source=3D"Bath Hot Spring, Yellowstone =
National
                     Park"
                     /db_xref=3D"taxon:<A =
href=3D'http://eutils.ncbi.nlm.nih.gov/entrez/eutils/%22http://eutils.ncb=
i.nlm.nih.gov:80/Taxonomy/Browser/wwwtax.cgi?id=3D581103"'>581103</A>"
                     /country=3D"USA"
                     /lat_lon=3D"<A =
href=3D'http://eutils.ncbi.nlm.nih.gov/entrez/eutils/%22http://eutils.ncb=
i.nlm.nih.gov:80/projects/Sequin/latlonview.html?lat=3D44.376263&amp;lon=3D=
-110.690384"'>44.376263 N 110.690384 W</A>"
     <A =
href=3D'http://eutils.ncbi.nlm.nih.gov/entrez/eutils/%22http://eutils.ncb=
i.nlm.nih.gov:80/protein/312110190?from=3D1&amp;to=3D598&amp;report=3Dgpw=
ithparts"'>Protein</A>         1..598
                     /product=3D"DNA primase"
                     /calculated_mol_wt=3D68500
     <A =
href=3D'http://eutils.ncbi.nlm.nih.gov/entrez/eutils/%22http://eutils.ncb=
i.nlm.nih.gov:80/protein/312110190?from=3D4&amp;to=3D557&amp;report=3Dgpw=
ithparts"'>Region</A>          4..557
                     /region_name=3D"dnaG"
                     /note=3D"DNA primase; Validated; PRK05667"
                     /db_xref=3D"CDD:<A =
href=3D'http://eutils.ncbi.nlm.nih.gov/entrez/eutils/%22http://eutils.ncb=
i.nlm.nih.gov:80/Structure/cdd/cddsrv.cgi?uid=3D180189"'>180189</A>"
     <A =
href=3D'http://eutils.ncbi.nlm.nih.gov/entrez/eutils/%22http://eutils.ncb=
i.nlm.nih.gov:80/protein/312110190?from=3D5&amp;to=3D101&amp;report=3Dgpw=
ithparts"'>Region</A>          5..101
                     /region_name=3D"zf-CHC2"
                     /note=3D"CHC2 zinc finger; cl02597"
                     /db_xref=3D"CDD:<A =
href=3D'http://eutils.ncbi.nlm.nih.gov/entrez/eutils/%22http://eutils.ncb=
i.nlm.nih.gov:80/Structure/cdd/cddsrv.cgi?uid=3D141551"'>141551</A>"
     <A =
href=3D'http://eutils.ncbi.nlm.nih.gov/entrez/eutils/%22http://eutils.ncb=
i.nlm.nih.gov:80/protein/312110190?from=3D128&amp;to=3D255&amp;report=3Dg=
pwithparts"'>Region</A>          128..255
                     /region_name=3D"Toprim_N"
                     /note=3D"DNA primase catalytic core, N-terminal =
domain;
                     pfam08275"
                     /db_xref=3D"CDD:<A =
href=3D'http://eutils.ncbi.nlm.nih.gov/entrez/eutils/%22http://eutils.ncb=
i.nlm.nih.gov:80/Structure/cdd/cddsrv.cgi?uid=3D149368"'>149368</A>"
     <A =
href=3D'http://eutils.ncbi.nlm.nih.gov/entrez/eutils/%22http://eutils.ncb=
i.nlm.nih.gov:80/protein/312110190?from=3D263&amp;to=3D340&amp;report=3Dg=
pwithparts"'>Region</A>          263..340
                     /region_name=3D"TOPRIM_DnaG_primases"
                     /note=3D"TOPRIM_DnaG_primases: The =
topoisomerase-primase
                     (TORPIM) nucleotidyl transferase/hydrolase domain =
found in
                     the active site regions of proteins similar to =
Escherichia
                     coli DnaG. Primases synthesize RNA primers for the
                     initiation of DNA replication. DnaG...; cd03364"
                     /db_xref=3D"CDD:<A =
href=3D'http://eutils.ncbi.nlm.nih.gov/entrez/eutils/%22http://eutils.ncb=
i.nlm.nih.gov:80/Structure/cdd/cddsrv.cgi?uid=3D173784"'>173784</A>"
     <A =
href=3D'http://eutils.ncbi.nlm.nih.gov/entrez/eutils/%22http://eutils.ncb=
i.nlm.nih.gov:80/protein/312110190?itemid=3D5&amp;report=3Dgpwithparts"'>=
Site</A>            order(268..269,272,312,314,316)
                     /site_type=3D"active"
                     /db_xref=3D"CDD:<A =
href=3D'http://eutils.ncbi.nlm.nih.gov/entrez/eutils/%22http://eutils.ncb=
i.nlm.nih.gov:80/Structure/cdd/cddsrv.cgi?uid=3D173784"'>173784</A>"
     <A =
href=3D'http://eutils.ncbi.nlm.nih.gov/entrez/eutils/%22http://eutils.ncb=
i.nlm.nih.gov:80/protein/312110190?itemid=3D6&amp;report=3Dgpwithparts"'>=
Site</A>            order(268,312)
                     /site_type=3D"metal-binding"
                     /db_xref=3D"CDD:<A =
href=3D'http://eutils.ncbi.nlm.nih.gov/entrez/eutils/%22http://eutils.ncb=
i.nlm.nih.gov:80/Structure/cdd/cddsrv.cgi?uid=3D173784"'>173784</A>"
     <A =
href=3D'http://eutils.ncbi.nlm.nih.gov/entrez/eutils/%22http://eutils.ncb=
i.nlm.nih.gov:80/protein/312110190?itemid=3D7&amp;report=3Dgpwithparts"'>=
Site</A>            order(270..271,277..278,288)
                     /site_type=3D"other"
                     /note=3D"interdomain interaction site"
                     /db_xref=3D"CDD:<A =
href=3D'http://eutils.ncbi.nlm.nih.gov/entrez/eutils/%22http://eutils.ncb=
i.nlm.nih.gov:80/Structure/cdd/cddsrv.cgi?uid=3D173784"'>173784</A>"
     <A =
href=3D'http://eutils.ncbi.nlm.nih.gov/entrez/eutils/%22http://eutils.ncb=
i.nlm.nih.gov:80/protein/312110190?from=3D369&amp;to=3D427&amp;report=3Dg=
pwithparts"'>Region</A>          369..427
                     /region_name=3D"DnaB_bind"
                     /note=3D"DnaB-helicase binding domain of primase; =
pfam10410"
                     /db_xref=3D"CDD:<A =
href=3D'http://eutils.ncbi.nlm.nih.gov/entrez/eutils/%22http://eutils.ncb=
i.nlm.nih.gov:80/Structure/cdd/cddsrv.cgi?uid=3D150991"'>150991</A>"
     <A =
href=3D'http://eutils.ncbi.nlm.nih.gov/entrez/eutils/%22http://eutils.ncb=
i.nlm.nih.gov:80/nuccore/312109151?from=3D1084905&amp;to=3D1086701&amp;re=
port=3Dgbwithparts"'>CDS</A>             1..598
                     /locus_tag=3D"GY4MC1_1083"
                     /coded_by=3D"NC_014650.1:1084905..1086701"
                     /inference=3D"protein motif:TFAM:TIGR01391"
                     /note=3D"TIGRFAM: DNA primase;
                     PFAM: DNA primase catalytic core domain; DnaB =
domain
                     protein helicase domain protein; DNA primase,
                     DnaB-helicase binding domain; TOPRIM =
domain-containing
                     protein;
                     KEGG: gwc:GWCH70_2415 DNA primase;
                     SMART: Toprim sub domain-containing protein"
                     /transl_table=3D<A =
href=3D'http://eutils.ncbi.nlm.nih.gov/entrez/eutils/%22http://eutils.ncb=
i.nlm.nih.gov:80/Taxonomy/Utils/wprintgc.cgi?mode=3Dc#SG11"'>11</A>
                     /db_xref=3D"GO:<A =
href=3D'http://eutils.ncbi.nlm.nih.gov/entrez/eutils/%22http://amigo.gene=
ontology.org/cgi-bin/amigo/go.cgi?view=3Ddetails&amp;depth=3D1&amp;query=3D=
GO:0003896"'>0003896</A>"
                     /db_xref=3D"InterPro:<A =
href=3D'http://eutils.ncbi.nlm.nih.gov/entrez/eutils/%22http://www.ebi.ac=
.uk/interpro/ISearch?mode=3Dipr&amp;query=3DIPR002694"'>IPR002694</A>"
                     /db_xref=3D"InterPro:<A =
href=3D'http://eutils.ncbi.nlm.nih.gov/entrez/eutils/%22http://www.ebi.ac=
.uk/interpro/ISearch?mode=3Dipr&amp;query=3DIPR006154"'>IPR006154</A>"
                     /db_xref=3D"InterPro:<A =
href=3D'http://eutils.ncbi.nlm.nih.gov/entrez/eutils/%22http://www.ebi.ac=
.uk/interpro/ISearch?mode=3Dipr&amp;query=3DIPR006171"'>IPR006171</A>"
                     /db_xref=3D"InterPro:<A =
href=3D'http://eutils.ncbi.nlm.nih.gov/entrez/eutils/%22http://www.ebi.ac=
.uk/interpro/ISearch?mode=3Dipr&amp;query=3DIPR006295"'>IPR006295</A>"
                     /db_xref=3D"InterPro:<A =
href=3D'http://eutils.ncbi.nlm.nih.gov/entrez/eutils/%22http://www.ebi.ac=
.uk/interpro/ISearch?mode=3Dipr&amp;query=3DIPR007693"'>IPR007693</A>"
                     /db_xref=3D"InterPro:<A =
href=3D'http://eutils.ncbi.nlm.nih.gov/entrez/eutils/%22http://www.ebi.ac=
.uk/interpro/ISearch?mode=3Dipr&amp;query=3DIPR013264"'>IPR013264</A>"
                     /db_xref=3D"InterPro:<A =
href=3D'http://eutils.ncbi.nlm.nih.gov/entrez/eutils/%22http://www.ebi.ac=
.uk/interpro/ISearch?mode=3Dipr&amp;query=3DIPR019475"'>IPR019475</A>"
                     /db_xref=3D"GeneID:<A =
href=3D'http://eutils.ncbi.nlm.nih.gov/entrez/eutils/%22http://eutils.ncb=
i.nlm.nih.gov:80/sites/entrez?db=3Dgene&amp;cmd=3DRetrieve&amp;dopt=3Dful=
l_report&amp;list_uids=3D9927951"'>9927951</A>"

</PRE></FONT>
<P>
<TABLE cellSpacing=3D2 cellPadding=3D1 width=3D"100%" border=3D2>
  <TBODY>
  <TR>
    <TD noWrap align=3Dmiddle><B>Mascot:</B>&nbsp; <A=20
      =
href=3D"http://www.matrixscience.com/">http://www.matrixscience.com/</A> =

  </TD></TR></TBODY></TABLE></P></BODY></HTML>

------=_NextPart_000_0000_01CBDA78.27D4A890
Content-Type: image/gif
Content-Transfer-Encoding: base64
Content-Location: http://www.matrixscience.com/images/88x31_logo_white.gif

R0lGODlhWAAfANX/AMDAwP/v7//f3//Pz/+/v/+vr/+fn/+Pj/9/f/9wcP9gYP9QUP9AQP8wMP8g
IP8QEP8AAO/v/+/v79/f/9/f38/P/8/Pz7+//7+/v6+v/6+vr5+f/5+fn4+P/4+Pj39//39/f3Bw
/3BwcGBg/2BgYFBQ/1BQUEBA/0BAQDAw/zAwMCAg/yAgIBAQ/xAQEAAA/wAAAAAAAAAAAAAAAAAA
AAAAAAAAAAAAAAAAAAAAAAAAAAAAAAAAAAAAAAAAAAAAACH5BAEAAAAALAAAAABYAB8AQAb/QIBw
SCwaj8ikcslsEl0wTDHz+bxOgMrp8mpFiJFThfsyjl4j82tVLaVGk+Hq1TF2ut8jCkYRSkgcToKD
hIQUKiBCHnxEAghDBA8QQg4QBEQBQwyWQ5ICAAsBAZcACKQJEAsMQgQQk5hCAhAPlAACn0MkUYMS
HCIaABMfJychRSPEH0YbWEMXJyUhxCPSJQAb0icjH8gfeRvIxRnXxCfeGcQlFwAWIn1HLC7vQhtl
AFZ1ES0v6/QrRGSIWPlXpF6LISWuVNgA4EyaIRta9Jvw4kUcInsCDZEARcqQBQ6I0AJQAEIDIgQU
xJo1pOQqIQFUCmFQyYAQAzZBQXikqYAQ/wQQZAIgkFPIHmCFkipdyrSp06eDSLiQUDBhM3JrjFSY
Y++aMgAnXnwdUUFIwodgX1gTso/hkAgVK0w4Ma4IBxZHQMDACzCNlRJiKFokEu5EiopFrFwdYiWF
EC5rhYQ1BqbEhsN1inCE4YGIBBAo5kEdrRS0EQkwEhEp0AABAgYGeA6liUBBAgOXFDDYvUDA7t+/
LxHYzTPAb1wHHCxAsMBAgtnAf2cawsGFhSIUYOwiAtSVgwFCDphM4mmlpQQhiSgQMMBVAAEyNx1A
UtJBgQVCh2DQjoRE5yEOODDdAA+AV0oqMClgoAIQzDcTJwAE8Fp4zwEIwXQANABBTillEv9AeREu
px8LGpFm4okopqjiiiyOxoEKHg2xz2Jn8KPVPkSYA0AGeDT0EI8v5HEYWiG84BhEiAEQARueoXDd
EYv8R0QKij2GzAtuvVUCkIwJUUFFF30l2EVf2nhNVkWEBVhZRnDASBH7wUBVjhEoFkYEZ3w1BFkA
BESEYGy+1dYFH6wQaJ89HgMmlDC4cIQIMJBQRAlxWNHCOEWi5ZUzSQqhzwt1ETGHW1UKMSYRFaRQ
1h1HErEIX3ZZl2NFjo2QRglcpZBBBIehIcQIuQpzwj4tnHDRXMSKseMaHzxT0QppZNArFh/0ukI/
RqlQhAkmiNbitwBIoMKTG71ZxC1JEIDsYYqjJEUBCSB4q5dqQrSHS3s5GRDUEAmMpFNRlZBigL/i
PTCggBFqCLBMAcwyHQInDWFBpEfooi0RmzBAyiMfQhieTwdW+C8ABxCA7lAIoLKAEKGQBEF6H1n4
SSjqDpHddkS4KakRBWzCEgDyIaHvyj8FVcADRdkiU00JgNcwBLgYsQkC+pJChF4oHDFxEQnIBnTE
AauXSXswDy2ETwl8YtwQ7TVY78uNyMQgT5e0LMTEUua1swAF9MybgT8FiN8n8Emi8QALuLJAAgxI
ou4mD8h2QH4BLPBAA8tlMpwrtvmcCQgieDAnuKQXEgQAOw==

------=_NextPart_000_0000_01CBDA78.27D4A890
Content-Type: application/octet-stream
Content-Transfer-Encoding: base64
Content-Location: http://www.matrixscience.com/cgi/mass_error.pl?mass_error_1817167661610108

R0lGODlhwgGWAMIAAP///wAAAP8AAADMAAAA/wAAAAAAAAAAACH5BAEAAAAALAAAAADCAZYAAAP+
CLrc/jDKSau9OOvNu/9gKI5kaZ5oqq5s675wLM90bd94ru987//AoHBILBqPyKRyyWw6n9CodEqt
Wq/YrHbL7Xq/4LB4TC6bz+i0es1uu9/wuHxOr9vv+Lx+z+/7/4CBgoOEhYaHiImKi4yNjhAEkQSP
lJUxk5aZmieYm56fHZ2go6QToqWoqQCnVwKuqrBFrFauArG3PpKzVbW4vj27v8JVAcUBN8HDyk/H
C800ycvSSc/OGdUP2BLR091cx9rO4ZDe5WLP4eAX3OY6ve3GxRfoEeOruviiugz7C/0K/+5F4ieJ
4EB/BREeBJiQ4UKB+hpCNBjxYcCLEjFazMj+caPHiiB7aQRJsaRCkidNOkS5UuXElDBbxvygzl42
axBsNmDXDse7cuoA6GRAL+e6nkiLBB1KVCjRakwBJp1KRN61BlbjMeVJtasYrl7DptAaFQVYsWhH
aCtr4mzatx7WyggIt+4JudDs6r1Llm0Jt3sDGwEsuHAQwoYN452BOHFhqDYaOxYcD5rEyZgHZ96s
mbPnw59D5xJNWofk0qg/nE7NWsPq1rC3XZ7887Nfs55rc76Nm7Puzbw5xcYc/O9wx2RrvD7OnF9z
xcYYz34OF3Je6k1+y7HOGHv2V3e4z/XORDst8DSjXxWxnDwi8y6CgmgPAr57MfbnbSiqmkf+/vt6
BMefB/R98B+AeAiIUwb54OPSSA92xNJLMlVI4YUQzpShhRtiKGGEH4E4YYckfqihiRyi6GGIJz5E
034LEohgWsnpV9xOM5J2I445irUjez2G9SOQQXY1ZAgFFgnKkRzQdZ4tSnZRY3daHBjlIEn6h96V
Vyw2HpfmNDPgJWC+t+VdCowJQ5ZlnmFlB2LGSGabhbzJQV9MuhaHnXSG4eQafPb51Z5nCtoGm4bC
hWiiaS3KqFiOPupVpJIi9WelpVGKqaWbwqZpp+Z8Cqo3oo46TammLoNqqr5cyipmq77aqqyhxUor
ITqVZeutgcjngFUV7MqrH2o6peuw3hT+m2YEDZbIYorPrjiiis5OG221ImbborXcagttt9t6K624
HbaglVPLGmUBYYEiK4iy6AbLQbvu9hqvUOKZMm+h9TqCTVaVUSBsv54MTLAmBh9sScIKN9LswxBH
LPHEFFds8cUYZ6zxxhx37PHHIIcs8hSSnWbyfCj3p7KMK4eSMsswu9zyEyW/LHPMTdqc88wbnMyz
nj8zqLMTNQeNgc849zw00EkzffPTOzcttBRFS3300lNbfZTRW2u9LtZXc/011WLLW7bAYHcNtdJn
69v2NmmP7XXDdNdt992I/IvV3nGgE/C9gLOhXrpy5hkLsMZaQ4/hUwAr1+JvFCXf5IH+U0X5spAT
vsbk6mVe+ebxUg5vUvyJLifohJuueRtxYq746UYuqPrnaKQT+u2Ry3776EiVvjvsadjuOeNRcDc7
8ahANjztteueuOtuPP469D7+rXdTkQc8OODIQ3Hu6tfjLf745Jdv/vnop6/+EAO0P4AC78MPf/s0
uE+//fGvHwLv6/39Kwj5e9/9BLiA/MHAgABAoP72Bw4m+U5dHQhgAidIwAm4T370o2AAMyhABc6P
gxd8QAcxGL/7LdB1YnKcCu1hvDQhjnkUkCABS+hB+ZHwhhQsYAJLKEIdStABHNwhBnO4wJrsbXk3
cV6MbmQ/G05QhyJsIgKn6MMLUBF8iFUcYgX1J7nOQcUmLcQX4pj4xDJesQFndKITtxhDNPZwiFos
4/qQCL56YO959yLjE2UIRTcyII1mlOMbiSjI+eFwhoVEX+bkQcf/pQ5djvsAH20Ywijy8I9ADKIF
M7jDGo5Qg2s8YRchucIJpFCFkHQDIE8ojFWysgoJAAA7

------=_NextPart_000_0000_01CBDA78.27D4A890
Content-Type: application/octet-stream
Content-Transfer-Encoding: base64
Content-Location: http://www.matrixscience.com/cgi/mass_error.pl?mass_error_ppm_852975931776015

R0lGODlhwgGWAMIAAP///wAAAP8AAADMAAAA/wAAAAAAAAAAACH5BAEAAAAALAAAAADCAZYAAAP+
CLrc/jDKSau9OOvNu/9gKI5kaZ5oqq5s675wLM90bd94ru987//AoHBILBqPyKRyyWw6n9CodEqt
Wq/YrHbL7Xq/4LB4TC6bz+i0es1uu9/wuHxOr9vv+Lx+z+/7/4CBgoOEhYaHiImKi4yNjhAEkQSP
lJUxk5aZmieYm555AaEBN52fpnOjC6kYqwqtAK8SpVgCtae3GrGxEqEMo6u/FrNXtQK4xy3Brqqw
zBTDVsXI0yvAzNbP1Npoor2szs3YDZLk5AzmC+gK6gDs7pLn8Ony6/Tt9u+R8frz/PX+9wDmKzVw
H0F8CAUmPKiwIcOHBiP2gzhR4j+KFy0GxLj+USM7D7suiFPWLNu2k2O65fJVMpwwlDC/hKTQTdyy
lzFzaqk5kwU0nUAH/QxKlInKGkOLKjXSqueKpEujBmkq46PUq0NSOX2KtWtWnls5eR0rByrZszGO
0jCLtm01lmvdyp1BNe7cuy+02mCLV4W0qGDDjrDaF8bfwin4IjZxeLEJxY4jQ9CFVLJlDnXtXt4s
UhQpzqCRQA5NWnPp0zoIo15dmbXrz69jzxgtu/YH2rZza8Cte6xgrqQbk/4NPLTw0MQ52eN8HHkO
3r2x8mwdvboI6NYBe6aefUnzOJktJJfF43t3B+appBcPl/14SOVtnaewXkp9mu3x37wd39j+/DX3
0bQde/thUM6BHi2UoEMLclRQRRBmFGFHEz4o4YUUYmhhhhxu6KGCFYKooYgdkvghgzbY1AF2/wH1
noocsNhiTO8tU6MDMs6I0o0tgZCjjifxOBiQlQT4wXSmEcmIkVH8GASTSqYAZQdC3rZcNPJF6UWV
120xpZZNcBmCk2DeIiZ/ZXaF5GxxfJmmGWRW4eabeTlw5m5tZknnD3oVeMmeS/XZowuqAQqToHdm
EKehjgTGHaPVLQopYpJO2lellt6FaaZybcopWYV+ypqnooJaam6kntpVqqpexWqrUb0Kq1KyzqpT
qLZuVmuut/K62q6+wgRssIa8YuwFwxL+O4g3Nl6Dk7JFkWQNjA8kC20gI7W0y4HlNOhtiCiOGG6J
457ooInolpvuueq2y+6734oLL7jz5qVWttTieG2g4EhbgbX7+kHVtM8GnFNN4PhJnsGWAcywJw4/
rAlvc0r8CcV6WiwstxxzXEzHIIcs8sgkl2zyySinrPLKLLfs8sswx9zxFCzKaLOPOKPpwc06r5jz
zj/73PMTNQcdo9Eb8Az00EkjjSfTTy8tNRRFQ62o01dbbSDWW2uNLNdfe10w0WL/C/bYTZdt0tRH
qz2B0kKznXaTbi8sd9Rx59323Vnz3bXfYQOOtsaEF2744Ygcm9+gbQBzbwOJUjHgoIr+y8WsS81m
7gazlBG8uTP+et6Wv5qTzoa024keueTatp6vV/g6q7AasZcO3n6hJ4xW7ZgzTvsDuc+eBu+mj96v
67qvsUvwvnPTHvOrHzOw7L1/jrvt0T/ROfUk7f744tlrf9TklTf+ve7hI67++uy37/778McvfwYD
1D+AAvfjj3/9NNjPv//5mx8IXrcBrUwOciAI4P3+t8AFBBAGDwRABAU4wF+cKVuT+YACJcjBBk7A
fvrjXwcVKMIFTnB/JQThA0wYwvz9j4IuMaDjZhiBzMgQgR3YYANdeEL9tfCHHXSgBF24QiFu0AEl
HGIIgyjAYBxLdRk8Xn545D8fclCKiCusYgS3aMQLcBGJXVyiB+eHjfE1pSc2dAX5PDDGI2KxAV98
oxXHSIE4MkCHXaRj/KCIvho+r3XJwwARr8hEQt4Rjog85BIlgEcr3pGISdwhBT3XCz4C73gGDKQg
w3hFFWZxkHJEoSMh4ElPIjKSoOxh+8qojAEd0E5q5Fwr3WBHGMaklrasQgIAADs=

------=_NextPart_000_0000_01CBDA78.27D4A890--
