# Supplementary material for: Regulation of GacA in Pseudomonas chlororaphis Strains Shows a Niche Specificity
Source: PLoS One. 2015 Sep 17;10(9):e0137553. doi: 10.1371/journal.pone.0137553 (PMC4574860; doi:10.1371/journal.pone.0137553)
Supplement: S3 File — (ZIP) [file pone.0137553.s003.zip › MALDI-TOFMS-data/C67.mht]

From: <Saved by Windows Internet Explorer 7>
Subject: Mascot Search Results: Protein View
Date: Fri, 4 Mar 2011 14:32:22 +0800
MIME-Version: 1.0
Content-Type: multipart/related;
	type="text/html";
	boundary="----=_NextPart_000_0000_01CBDA78.F92EB6B0"
X-MimeOLE: Produced By Microsoft MimeOLE V6.00.2900.2180

This is a multi-part message in MIME format.

------=_NextPart_000_0000_01CBDA78.F92EB6B0
Content-Type: text/html;
	charset="utf-8"
Content-Transfer-Encoding: quoted-printable
Content-Location: http://www.matrixscience.com/cgi/protein_view.pl?file=../data/20110304/FttmrbTmE.dat&hit=1

=EF=BB=BF<!DOCTYPE HTML PUBLIC "-//W3C//DTD HTML 4.0 Transitional//EN">
<!-- 0 seconds --><!-- 0 seconds --><!-- 0 seconds =
--><HTML><HEAD><TITLE>Mascot Search Results: Protein View</TITLE>
<META http-equiv=3DContent-Type content=3D"text/html; charset=3Dutf-8">
<META content=3D"MSHTML 6.00.5730.13" name=3DGENERATOR></HEAD>
<BODY vLink=3D#0000ff aLink=3D#0000ff bgColor=3D#ffffff>
<H1><IMG height=3D31=20
src=3D"http://www.matrixscience.com/images/88x31_logo_white.gif" =
width=3D88=20
align=3Dtop border=3D0 NATURALSIZEFLAG=3D"3"> Mascot Search Results</H1>
<H3>Protein View</H3>
<FORM method=3Dpost><INPUT type=3Dhidden =
value=3D../data/20110304/FttmrbTmE.dat=20
name=3Dfile> <INPUT type=3Dhidden value=3D1 name=3Dhit> <INPUT =
type=3Dhidden value=3Dfalse=20
name=3Dshowall> <INPUT type=3Dhidden value=3D0 name=3Dave_thresh> <INPUT =
type=3Dhidden=20
value=3D0 name=3D_ignoreionsscorebelow> <INPUT type=3Dhidden =
value=3D0.05=20
name=3D_sigthreshold> <INPUT type=3Dhidden name=3Dreport> <INPUT =
type=3Dhidden value=3D1=20
name=3Ddb_idx> <INPUT type=3Dhidden value=3D32 name=3D_msresflags> =
<INPUT type=3Dhidden=20
value=3D2 name=3D_msresflags2> <INPUT type=3Dhidden value=3D0 =
name=3Dpercolate> <INPUT=20
type=3Dhidden value=3D0 name=3Dpercolate_rt> <FONT=20
face=3D"Courier New,Courier,monospace"><PRE>Match to: =
<B>gi|307292785</B> Score: <B>84</B> Expect: <B>0.03</B>
<B>signal transduction histidine kinase, nitrogen specific, NtrB =
[Sphingobium chlorophenolicum L-1]</B>

Nominal mass (M<SUB>r</SUB>): <B>39872</B>; Calculated pI value: =
<B>6.84</B>
NCBI BLAST search of <A =
href=3D"http://www.ncbi.nlm.nih.gov/blast/Blast.cgi?ALIGNMENTS=3D50&amp;A=
LIGNMENT_VIEW=3DPairwise&amp;AUTO_FORMAT=3DSemiauto&amp;CDD_SEARCH=3Don&a=
mp;CLIENT=3Dweb&amp;COMPOSITION_BASED_STATISTICS=3Don&amp;DATABASE=3Dnr&a=
mp;DESCRIPTIONS=3D100&amp;ENTREZ_QUERY=3D(none)&amp;EXPECT=3D10&amp;FILTE=
R=3DL&amp;FORMAT_BLOCK_ON_RESPAGE=3DNone&amp;FORMAT_OBJECT=3DAlignment&am=
p;FORMAT_TYPE=3DHTML&amp;GAPCOSTS=3D11+1&amp;I_THRESH=3D0.001&amp;LAYOUT=3D=
TwoWindows&amp;MATRIX_NAME=3DBLOSUM62&amp;NCBI_GI=3Don&amp;PAGE=3DProtein=
s&amp;PROGRAM=3Dblastp&amp;QUERY=3DMTTDMTTIPPLRSEQDGPALSELMTALPVATLVVRPDN=
SIADANVRAETLLNMARSAIVGSDVSRTIRMADMGARFDIWHSNKPISAYDVRVHAGRTAEMEVDLMIAPIVD=
HDGWRVVSIHSQSHARKIGHRGTAGGARSAMGAAAILAHEIKNPLSGIRGAAQLLESGNGGRDAALTQLICNE=
VDRIAALIDRMQDFTTDRTLECRSGNIYPLIDRAANIAAAGFAKNIRIIKRYDPSLPFAVINDDALVQVMINL=
LKNAAEALEHTAKPKIRVETAFRHGVSVVVGKGKGSAVLPIEIVVVDNGPGVPEHILDHLFNPFITGRRDGTG=
LGLALVDKLVRDMNGFVQYSRDREAGESTFRILLPMGMG&amp;SERVICE=3Dplain&amp;SET_DEFAU=
LTS.x=3D9&amp;SET_DEFAULTS.y=3D5&amp;SHOW_OVERVIEW=3Don&amp;WORD_SIZE=3D3=
&amp;END_OF_HTTPGET=3DYes" target=3D_blank>gi|307292785</A> against nr
Unformatted <A =
href=3D"http://www.matrixscience.com/cgi/getseq.pl?NCBInr+gi%7c307292785+=
seq" target=3D_blank>sequence string</A> for pasting into other =
applications

Taxonomy: <A =
href=3D"http://www.ncbi.nlm.nih.gov/Taxonomy/Browser/wwwtax.cgi?lvl=3D0&a=
mp;id=3D690566" target=3D_blank>Sphingobium chlorophenolicum L-1</A>
Links to retrieve other entries containing this sequence from NCBI =
Entrez:
<A =
href=3D"http://www.ncbi.nlm.nih.gov/entrez/query.fcgi?cmd=3Dsearch&amp;db=
=3Dprotein&amp;doptcmdl=3Dgenpept&amp;tool=3Dmascot&amp;term=3D306880851"=
 target=3D_blank>gi|306880851</A> from <A =
href=3D"http://www.ncbi.nlm.nih.gov/Taxonomy/Browser/wwwtax.cgi?lvl=3D0&a=
mp;id=3D690566" target=3D_blank>Sphingobium chlorophenolicum L-1</A>

Fixed modifications: Carbamidomethyl (C)
Variable modifications: Oxidation (M)
Cleavage by Trypsin: cuts C-term side of KR unless next residue is P
Number of mass values searched: <B>37</B>
Number of mass values matched: <B>10</B>
Sequence Coverage: <B>24%</B>

Matched peptides shown in <B><FONT color=3D#ff0000>Bold Red</FONT></B>

     <B>1</B> <B><FONT color=3D#ff0000>MTTDMTTIPP LR</FONT></B>SEQDGPAL =
SELMTALPVA TLVVRPDNSI ADANVR<B><FONT color=3D#ff0000>AETL </FONT></B>
<B>    51<FONT color=3D#ff0000> LNMARSAIVG SDVSRTIR</FONT></B>MA =
DMGARFDIWH SNKPISAYDV RVHAGRTAEM=20
<B>   101</B> EVDLMIAPIV DHDGWR<B><FONT color=3D#ff0000>VVSI =
HSQSHARK</FONT></B>IG HR<B><FONT color=3D#ff0000>GTAGGARS AMGAAAILAH =
</FONT></B>
<B>   151<FONT color=3D#ff0000> EIK</FONT></B>NPLSGIR GAAQLLESGN =
GGRDAALTQL ICNEVDRIAA LIDRMQDFTT=20
<B>   201</B> DR<B><FONT color=3D#ff0000>TLECRSGN IYPLIDR</FONT></B>AAN =
IAAAGFAKNI RIIKRYDPSL PFAVINDDAL=20
<B>   251</B> VQVMINLLKN AAEALEHTAK PKIRVETAFR HGVSVVVGKG KGSAVLPIEI=20
<B>   301</B> VVVDNGPGVP EHILDHLFNP FITGRRDGTG LGLALVDKLV R<B><FONT =
color=3D#ff0000>DMNGFVQYS </FONT></B>
<B>   351<FONT color=3D#ff0000> R</FONT></B>DREAGESTF RILLPMGMG
</PRE></FONT>
<P><INPUT onclick=3D"this.form.showall.value=3D'true'; return true" =
type=3Dsubmit value=3D"Show predicted peptides also">=20

<P><INPUT type=3Dsubmit value=3D"Sort Peptides By">&nbsp; <INPUT =
type=3Dradio CHECKED=20
value=3Dstartup name=3Dsort>Residue Number&nbsp; <INPUT type=3Dradio =
value=3Dmassup=20
name=3Dsort>Increasing Mass&nbsp; <INPUT type=3Dradio value=3Dmassdown=20
name=3Dsort>Decreasing Mass&nbsp; <FONT face=3D"Courier =
New,Courier,monospace"><PRE><B> Start - End     Observed    Mr(expt)   =
Mr(calc)     Delta   Miss Sequence</B>
<B><FONT color=3D#ff0000>     1 - 12     1376.7604  1375.7531  1375.6840 =
    0.0692     0  -.MTTDMTTIPPLR.S </FONT></B>=20
<B><FONT color=3D#ff0000>    47 - 55     1018.5597  1017.5524  1017.5277 =
    0.0247     0  R.AETLLNMAR.S </FONT></B>=20
<B><FONT color=3D#ff0000>    56 - 68     1360.7594  1359.7521  1359.7470 =
    0.0051     1  R.SAIVGSDVSRTIR.M </FONT></B>=20
<B><FONT color=3D#ff0000>   117 - 127    1220.6287  1219.6214  1219.6422 =
   -0.0207     0  R.VVSIHSQSHAR.K </FONT></B>=20
<B><FONT color=3D#ff0000>   117 - 128    1348.7448  1347.7375  1347.7371 =
    0.0004     1  R.VVSIHSQSHARK.I </FONT></B>=20
<B><FONT color=3D#ff0000>   133 - 153    1969.2003  1968.1930  1968.0211 =
    0.1720     1  R.GTAGGARSAMGAAAILAHEIK.N </FONT></B> Oxidation (M)=20
<B><FONT color=3D#ff0000>   140 - 153    1382.7469  1381.7396  1381.7387 =
    0.0009     0  R.SAMGAAAILAHEIK.N </FONT></B>=20
<B><FONT color=3D#ff0000>   140 - 153    1398.7498  1397.7425  1397.7336 =
    0.0088     0  R.SAMGAAAILAHEIK.N </FONT></B> Oxidation (M)=20
<B><FONT color=3D#ff0000>   203 - 217    1806.9777  1805.9704  1805.9094 =
    0.0610     1  R.TLECRSGNIYPLIDR.A </FONT></B>=20
<B><FONT color=3D#ff0000>   342 - 351    1232.6270  1231.6198  1231.5292 =
    0.0906     0  R.DMNGFVQYSR.D </FONT></B> Oxidation (M)=20

<B>No match to: </B>923.4697, 1045.5995, 1066.1304, 1072.1415, =
1117.6461, 1152.7315, 1188.6320, 1204.6288, 1210.6295, 1226.6240, =
1242.6290, 1248.5955, 1280.8480, 1301.8245, 1329.7282, 1344.7653, =
1366.7561, 1718.0199, 1750.6830, 1789.9353, 1828.9495, 1906.7127, =
1946.0336, 1963.1037, 2211.3083, 2233.2807, 2257.3511
<P><IMG height=3D150 alt=3D"Error Distribution" =
src=3D"http://www.matrixscience.com/cgi/mass_error.pl?mass_error_19137737=
87859720" width=3D450><IMG height=3D150 alt=3D"Error Distribution (ppm)" =
src=3D"http://www.matrixscience.com/cgi/mass_error.pl?mass_error_ppm_8983=
22710883906" width=3D450>
</FORM><HR>
LOCUS       ZP_07572631              369 aa            linear   BCT =
10-NOV-2010
DEFINITION  signal transduction histidine kinase, nitrogen specific, =
NtrB
            [Sphingobium chlorophenolicum L-1].
ACCESSION   ZP_07572631
VERSION     ZP_07572631.1  GI:307292785
DBSOURCE    REFSEQ: accession <A =
href=3D"http://eutils.ncbi.nlm.nih.gov/entrez/eutils/%22http://eutils.ncb=
i.nlm.nih.gov:80/nuccore/307292528%22">NZ_AEDK01000001.1</A>
KEYWORDS    .
SOURCE      Sphingobium chlorophenolicum L-1
  ORGANISM  <A =
href=3D'http://eutils.ncbi.nlm.nih.gov/entrez/eutils/%22http://eutils.ncb=
i.nlm.nih.gov:80/Taxonomy/Browser/wwwtax.cgi?id=3D690566"'>Sphingobium =
chlorophenolicum L-1</A>
            Bacteria; Proteobacteria; Alphaproteobacteria; =
Sphingomonadales;
            Sphingomonadaceae; Sphingobium.
<A name=3Dcomment_307292785></A>COMMENT     PREDICTED <A =
href=3D"http://eutils.ncbi.nlm.nih.gov/entrez/eutils/%22http://eutils.ncb=
i.nlm.nih.gov:80/RefSeq/%22">REFSEQ</A>: This record has not been =
reviewed and the
            function is unknown. The reference sequence was derived from
            <A =
href=3D"http://eutils.ncbi.nlm.nih.gov/entrez/eutils/%22http://eutils.ncb=
i.nlm.nih.gov:80/protein/EFN12067%22">EFN12067</A>.
            Method: conceptual translation.
<A name=3Dfeature_307292785></A>FEATURES             Location/Qualifiers
     source          1..369
                     /organism=3D"Sphingobium chlorophenolicum L-1"
                     /strain=3D"L-1"
                     /isolation_source=3D"freshwater sediment"
                     /db_xref=3D"taxon:<A =
href=3D'http://eutils.ncbi.nlm.nih.gov/entrez/eutils/%22http://eutils.ncb=
i.nlm.nih.gov:80/Taxonomy/Browser/wwwtax.cgi?id=3D690566"'>690566</A>"
                     /country=3D"USA: Minnesota"
     <A =
href=3D'http://eutils.ncbi.nlm.nih.gov/entrez/eutils/%22http://eutils.ncb=
i.nlm.nih.gov:80/protein/307292785?from=3D1&amp;to=3D369&amp;report=3Dgpw=
ithparts"'>Protein</A>         1..369
                     /product=3D"signal transduction histidine kinase, =
nitrogen
                     specific, NtrB"
                     /calculated_mol_wt=3D39652
     <A =
href=3D'http://eutils.ncbi.nlm.nih.gov/entrez/eutils/%22http://eutils.ncb=
i.nlm.nih.gov:80/protein/307292785?from=3D18&amp;to=3D368&amp;report=3Dgp=
withparts"'>Region</A>          18..368
                     /region_name=3D"NtrB"
                     /note=3D"Signal transduction histidine kinase, =
nitrogen
                     specific [Signal transduction mechanisms]; COG3852"
                     /db_xref=3D"CDD:<A =
href=3D'http://eutils.ncbi.nlm.nih.gov/entrez/eutils/%22http://eutils.ncb=
i.nlm.nih.gov:80/Structure/cdd/cddsrv.cgi?uid=3D33642"'>33642</A>"
     <A =
href=3D'http://eutils.ncbi.nlm.nih.gov/entrez/eutils/%22http://eutils.ncb=
i.nlm.nih.gov:80/protein/307292785?from=3D150&amp;to=3D199&amp;report=3Dg=
pwithparts"'>Region</A>          150..199
                     /region_name=3D"HisKA"
                     /note=3D"Histidine Kinase A =
(dimerization/phosphoacceptor)
                     domain; Histidine Kinase A dimers are formed =
through
                     parallel association of 2 domains creating 4-helix
                     bundles; usually these domains contain a conserved =
His
                     residue and are activated via trans-...; cd00082"
                     /db_xref=3D"CDD:<A =
href=3D'http://eutils.ncbi.nlm.nih.gov/entrez/eutils/%22http://eutils.ncb=
i.nlm.nih.gov:80/Structure/cdd/cddsrv.cgi?uid=3D119399"'>119399</A>"
     <A =
href=3D'http://eutils.ncbi.nlm.nih.gov/entrez/eutils/%22http://eutils.ncb=
i.nlm.nih.gov:80/protein/307292785?itemid=3D19&amp;report=3Dgpwithparts"'=
>Site</A>            150
                     /site_type=3D"phosphorylation"
                     /db_xref=3D"CDD:<A =
href=3D'http://eutils.ncbi.nlm.nih.gov/entrez/eutils/%22http://eutils.ncb=
i.nlm.nih.gov:80/Structure/cdd/cddsrv.cgi?uid=3D119399"'>119399</A>"
     <A =
href=3D'http://eutils.ncbi.nlm.nih.gov/entrez/eutils/%22http://eutils.ncb=
i.nlm.nih.gov:80/protein/307292785?itemid=3D20&amp;report=3Dgpwithparts"'=
>Site</A>            order(152,155,159,162,177,181,184,188,191,195)
                     /site_type=3D"other"
                     /note=3D"dimer interface"
                     /db_xref=3D"CDD:<A =
href=3D'http://eutils.ncbi.nlm.nih.gov/entrez/eutils/%22http://eutils.ncb=
i.nlm.nih.gov:80/Structure/cdd/cddsrv.cgi?uid=3D119399"'>119399</A>"
     <A =
href=3D'http://eutils.ncbi.nlm.nih.gov/entrez/eutils/%22http://eutils.ncb=
i.nlm.nih.gov:80/protein/307292785?from=3D250&amp;to=3D364&amp;report=3Dg=
pwithparts"'>Region</A>          250..364
                     /region_name=3D"HATPase_c"
                     /note=3D"Histidine kinase-like ATPases; This family =
includes
                     several ATP-binding proteins for example: histidine
                     kinase, DNA gyrase B, topoisomerases, heat shock =
protein
                     HSP90, phytochrome-like ATPases and DNA mismatch =
repair
                     proteins; cd00075"
                     /db_xref=3D"CDD:<A =
href=3D'http://eutils.ncbi.nlm.nih.gov/entrez/eutils/%22http://eutils.ncb=
i.nlm.nih.gov:80/Structure/cdd/cddsrv.cgi?uid=3D28956"'>28956</A>"
     <A =
href=3D'http://eutils.ncbi.nlm.nih.gov/entrez/eutils/%22http://eutils.ncb=
i.nlm.nih.gov:80/protein/307292785?itemid=3D15&amp;report=3Dgpwithparts"'=
>Site</A>            =
order(256,260,266,302,304,306,308..309,330..333,349,351,
                     356,358,360)
                     /site_type=3D"other"
                     /note=3D"ATP binding site"
                     /db_xref=3D"CDD:<A =
href=3D'http://eutils.ncbi.nlm.nih.gov/entrez/eutils/%22http://eutils.ncb=
i.nlm.nih.gov:80/Structure/cdd/cddsrv.cgi?uid=3D28956"'>28956</A>"
     <A =
href=3D'http://eutils.ncbi.nlm.nih.gov/entrez/eutils/%22http://eutils.ncb=
i.nlm.nih.gov:80/protein/307292785?itemid=3D16&amp;report=3Dgpwithparts"'=
>Site</A>            260
                     /site_type=3D"other"
                     /note=3D"Mg2+ binding site"
                     /db_xref=3D"CDD:<A =
href=3D'http://eutils.ncbi.nlm.nih.gov/entrez/eutils/%22http://eutils.ncb=
i.nlm.nih.gov:80/Structure/cdd/cddsrv.cgi?uid=3D28956"'>28956</A>"
     <A =
href=3D'http://eutils.ncbi.nlm.nih.gov/entrez/eutils/%22http://eutils.ncb=
i.nlm.nih.gov:80/protein/307292785?itemid=3D17&amp;report=3Dgpwithparts"'=
>Site</A>            order(306,308,330,332)
                     /site_type=3D"other"
                     /note=3D"G-X-G motif"
                     /db_xref=3D"CDD:<A =
href=3D'http://eutils.ncbi.nlm.nih.gov/entrez/eutils/%22http://eutils.ncb=
i.nlm.nih.gov:80/Structure/cdd/cddsrv.cgi?uid=3D28956"'>28956</A>"
     <A =
href=3D'http://eutils.ncbi.nlm.nih.gov/entrez/eutils/%22http://eutils.ncb=
i.nlm.nih.gov:80/nuccore/307292528?from=3D288950&amp;to=3D290059&amp;repo=
rt=3Dgbwithparts"'>CDS</A>             1..369
                     /coded_by=3D"NZ_AEDK01000001.1:288950..290059"
                     /inference=3D"protein motif:PFAM:PF02518"
                     /note=3D"KEGG: sjp:SJA_C1-16740 two-component =
system
                     histidine kinase GlnL/NtrB;
                     PFAM: ATP-binding region ATPase domain protein; =
histidine
                     kinase A domain protein;
                     SMART: ATP-binding region ATPase domain protein; =
histidine
                     kinase A domain protein"
                     /transl_table=3D<A =
href=3D'http://eutils.ncbi.nlm.nih.gov/entrez/eutils/%22http://eutils.ncb=
i.nlm.nih.gov:80/Taxonomy/Utils/wprintgc.cgi?mode=3Dc#SG11"'>11</A>
                     /db_xref=3D"InterPro:<A =
href=3D'http://eutils.ncbi.nlm.nih.gov/entrez/eutils/%22http://www.ebi.ac=
.uk/interpro/ISearch?mode=3Dipr&amp;query=3DIPR003594"'>IPR003594</A>"
                     /db_xref=3D"InterPro:<A =
href=3D'http://eutils.ncbi.nlm.nih.gov/entrez/eutils/%22http://www.ebi.ac=
.uk/interpro/ISearch?mode=3Dipr&amp;query=3DIPR003661"'>IPR003661</A>"
                     /db_xref=3D"InterPro:<A =
href=3D'http://eutils.ncbi.nlm.nih.gov/entrez/eutils/%22http://www.ebi.ac=
.uk/interpro/ISearch?mode=3Dipr&amp;query=3DIPR004358"'>IPR004358</A>"
                     /db_xref=3D"InterPro:<A =
href=3D'http://eutils.ncbi.nlm.nih.gov/entrez/eutils/%22http://www.ebi.ac=
.uk/interpro/ISearch?mode=3Dipr&amp;query=3DIPR005467"'>IPR005467</A>"

</PRE></FONT>
<P>
<TABLE cellSpacing=3D2 cellPadding=3D1 width=3D"100%" border=3D2>
  <TBODY>
  <TR>
    <TD noWrap align=3Dmiddle><B>Mascot:</B>&nbsp; <A=20
      =
href=3D"http://www.matrixscience.com/">http://www.matrixscience.com/</A> =

  </TD></TR></TBODY></TABLE></P></BODY></HTML>

------=_NextPart_000_0000_01CBDA78.F92EB6B0
Content-Type: image/gif
Content-Transfer-Encoding: base64
Content-Location: http://www.matrixscience.com/images/88x31_logo_white.gif

R0lGODlhWAAfANX/AMDAwP/v7//f3//Pz/+/v/+vr/+fn/+Pj/9/f/9wcP9gYP9QUP9AQP8wMP8g
IP8QEP8AAO/v/+/v79/f/9/f38/P/8/Pz7+//7+/v6+v/6+vr5+f/5+fn4+P/4+Pj39//39/f3Bw
/3BwcGBg/2BgYFBQ/1BQUEBA/0BAQDAw/zAwMCAg/yAgIBAQ/xAQEAAA/wAAAAAAAAAAAAAAAAAA
AAAAAAAAAAAAAAAAAAAAAAAAAAAAAAAAAAAAAAAAAAAAACH5BAEAAAAALAAAAABYAB8AQAb/QIBw
SCwaj8ikcslsEl0wTDHz+bxOgMrp8mpFiJFThfsyjl4j82tVLaVGk+Hq1TF2ut8jCkYRSkgcToKD
hIQUKiBCHnxEAghDBA8QQg4QBEQBQwyWQ5ICAAsBAZcACKQJEAsMQgQQk5hCAhAPlAACn0MkUYMS
HCIaABMfJychRSPEH0YbWEMXJyUhxCPSJQAb0icjH8gfeRvIxRnXxCfeGcQlFwAWIn1HLC7vQhtl
AFZ1ES0v6/QrRGSIWPlXpF6LISWuVNgA4EyaIRta9Jvw4kUcInsCDZEARcqQBQ6I0AJQAEIDIgQU
xJo1pOQqIQFUCmFQyYAQAzZBQXikqYAQ/wQQZAIgkFPIHmCFkipdyrSp06eDSLiQUDBhM3JrjFSY
Y++aMgAnXnwdUUFIwodgX1gTso/hkAgVK0w4Ma4IBxZHQMDACzCNlRJiKFokEu5EiopFrFwdYiWF
EC5rhYQ1BqbEhsN1inCE4YGIBBAo5kEdrRS0EQkwEhEp0AABAgYGeA6liUBBAgOXFDDYvUDA7t+/
LxHYzTPAb1wHHCxAsMBAgtnAf2cawsGFhSIUYOwiAtSVgwFCDphM4mmlpQQhiSgQMMBVAAEyNx1A
UtJBgQVCh2DQjoRE5yEOODDdAA+AV0oqMClgoAIQzDcTJwAE8Fp4zwEIwXQANABBTillEv9AeREu
px8LGpFm4okopqjiiiyOxoEKHg2xz2Jn8KPVPkSYA0AGeDT0EI8v5HEYWiG84BhEiAEQARueoXDd
EYv8R0QKij2GzAtuvVUCkIwJUUFFF30l2EVf2nhNVkWEBVhZRnDASBH7wUBVjhEoFkYEZ3w1BFkA
BESEYGy+1dYFH6wQaJ89HgMmlDC4cIQIMJBQRAlxWNHCOEWi5ZUzSQqhzwt1ETGHW1UKMSYRFaRQ
1h1HErEIX3ZZl2NFjo2QRglcpZBBBIehIcQIuQpzwj4tnHDRXMSKseMaHzxT0QppZNArFh/0ukI/
RqlQhAkmiNbitwBIoMKTG71ZxC1JEIDsYYqjJEUBCSB4q5dqQrSHS3s5GRDUEAmMpFNRlZBigL/i
PTCggBFqCLBMAcwyHQInDWFBpEfooi0RmzBAyiMfQhieTwdW+C8ABxCA7lAIoLKAEKGQBEF6H1n4
SSjqDpHddkS4KakRBWzCEgDyIaHvyj8FVcADRdkiU00JgNcwBLgYsQkC+pJChF4oHDFxEQnIBnTE
AauXSXswDy2ETwl8YtwQ7TVY78uNyMQgT5e0LMTEUua1swAF9MybgT8FiN8n8Emi8QALuLJAAgxI
ou4mD8h2QH4BLPBAA8tlMpwrtvmcCQgieDAnuKQXEgQAOw==

------=_NextPart_000_0000_01CBDA78.F92EB6B0
Content-Type: application/octet-stream
Content-Transfer-Encoding: base64
Content-Location: http://www.matrixscience.com/cgi/mass_error.pl?mass_error_1913773787859720

R0lGODlhwgGWAMIAAP///wAAAP8AAADMAAAA/wAAAAAAAAAAACH5BAEAAAAALAAAAADCAZYAAAP+
CLrc/jDKSau9OOvNu/9gKI5kaZ5oqq5s675wLM90bd94ru987//AoHBILBqPyKRyyWw6n9CodEqt
Wq/YrHbL7Xq/4LB4TC6bz+i0es1uu9/wuHxOr9vv+Lx+z+/7/4CBgoOEhYaHiImKi4yNjhAEkQSP
lJUxk5aZmieYm55TAqFenZ+lTqECo6arTaiqrLCxDKSytaW0trmUkri6vlsBwQE3vb/GVcMLyTTF
x85Py8o1zc/Vf9TW2XrY2t1DwsHT3uNJw+Y23OTqOecA0Zfr8UHt7y288vhA4eL5/Wvp/gKeALeP
mcCDL+rVewEQocMOCvk9nFgiokGKGEUQFCb+MaPHKA0/ivRxb6RJCxZnhDwpMtpChixjTgBHTKZN
IStv6ozwUpqFnDuDSutZkAJQoTuXLWxX4SjSm0p5XnD6VGZUCD15aY00S1JXrgtKKhALgKxZr2HR
jlVblu1ZsGvhtpX7llTdr3bd6qW7Ny/fv34D4x2cFjDhuIILJ0Z8eO5ix43v2rj6oKcDqlVjMnXn
cmpmzRAb7CPYlIurz3Asw8Bc5DRqN6phbnH9uk1se7Vbkr6Yu7cI1r6z0ZRBNrjDzryNH2dwGwVw
5ceQq7REG7qL4ckdVbf+itJ27iqar3gOPpf48eWvfA9znhPb9FLWs89BHr4O+V82drQPvz7+f1bt
OfcfPgEKOGA8BXJyoDwJluDfgpvolx2EvhVHYTUpEXdhN8lQpuGGwingITwgWtOhT9OViOFGDYLw
oIoUkYIfjDbJKAqNVdmYCo5BWchjjj/W9mKQAQ1JZD9G5jHjkRq02ECSeCzJ5AWbeQBlGjNKOSUF
I3JwJRrVabklBl1u8OUYroR545gjlGnUVpIxplhkfdFp2Jx4yqknZHkCgEpgrsTJ556CFlpnn4be
Seihiyo66KOJPiboDG5mcKYYYrKpkTu/acrgCJd6+kyooh5Daqm/nIqqLqquakurLGTqKhk+RiHr
rGXAusKtuI6ha6+m/ArsJ8IOu0mxxmb+gmyylSzL7CPOPqsInNRWa+212Gar7bbcduvtt+CGK+64
5JZr7rnhTrFSTuxaqkG7GMAb77vu1jvvvfh6lu9P9NoLxbr97mtUwPoWbDC//paWsMIHM9zwBPI+
DLG6Cw9csQQRIywxxgRr7PHHDocsssUbR5DxyEwAfDHHApNc8gMnuwzyxCubXDMkHcuMMsstp3wz
zDnT3DPPMwv9MtBD2/zzk0EbvbPSSeMs7dRUV231Fe9kLZoULo2GnZM8KPX11lGIzdFunJZdlNbM
6dNZVHBDUVDcW4PNTpdMVblEUUM5oLcSV+WdNqd2VzQ43YSjuPfgbQ9XqRF5c3T45E3+6N2h5I+X
MznihRsuYt+fZ16ERZyXjaLgohNBOuiMO3Fi6Kx3TgJlqCvOBNt12357ZZvrDjjZuX8u9+m9C98D
7cW3vrjviRvvOu+lQwN848wjIV3tzu/wduzKL9964N17Dz7izys+/vDBN6++9mO37b7rNO0mefa3
O7729PVjLtr9crdvu+xXC6AAB0jAAhrwgAi0zgAWOAAFNNCBDlzgDR4IAAYmsE3V28Dl+Pa+DlCw
gRIM4QIoKAMJVnCEFwxBODgYGuMR5QMfPCEITzgBC8rwgSD8oAlzGIEZNoCEKNxhBXHowwueY4PK
mBsLnRc4vrUohjMkYg+DiMMhQhClilV0QBZR+AAhelGGKTxi+gTHO+J18Ik2jCEXtcjAIkKQAVCs
4RvnqMUg2tGNB2yi15hjmeuJaH7hs0AR1bhGOP7wkIa8Yg3bSMc6KlKReDRg9LL3QuJ56IlvjGMj
GwnETtqxAluEgBerGMUwgm6F3MOKJf+YQVB+koY27KIQEwnHWVKAiLE05CjnCERJ+gSVnDHbTP6o
xLQBMAqeTGE1kqnMLCQAADs=

------=_NextPart_000_0000_01CBDA78.F92EB6B0
Content-Type: application/octet-stream
Content-Transfer-Encoding: base64
Content-Location: http://www.matrixscience.com/cgi/mass_error.pl?mass_error_ppm_898322710883906

R0lGODlhwgGWAMIAAP///wAAAP8AAADMAAAA/wAAAAAAAAAAACH5BAEAAAAALAAAAADCAZYAAAP+
CLrc/jDKSau9OOvNu/9gKI5kaZ5oqq5s675wLM90bd94ru987//AoHBILBqPyKRyyWw6n9CodEqt
Wq/YrHbL7Xq/4LB4TC6bz+i0es1uu9/wuHxOr9vv+Lx+z+/7/4CBgoOEhYaHiImKi4yNjhAEkQSP
lJUxk5aZWgKcXpiaoFWcAisBpgE3n6GrUKMqqAuwNKqstW+ysTW0try9C7u+wazAwsVhp6YyksTG
zVu4NszO01fI0dTYzzrS2d1NyMmz3uOG3FGu5L3Wulzo6bW40DDmrZ3v8AzyL/T3/T2w+lgs80ew
CLhTM/gVXGhGIcOHL9aJg0gRRzx2FTPSuDj+UaNHGACvfRzJ4mC4SyRTcnGosmWRgS5jepAXsAVL
mThz6eyYs6cFiTx9CiVyc6hRCuB2aih6tOkDmgBqTmDqtKqCdbKkRqBq1WnWqEovcOXjrqsVVF8p
LFsbiQFMBW8BxJ0ryW3dX3fh5pW7l25bvH/1BuY72K+qSO4M2y3ctzHjx4cdR4a8eLLlypgBX9ac
WfBmz50JfxYd+gbasBbG7ilrFkra0xtUt2aoNQJC1GJnD63tQrZuf7xt/hYafIXv4e8OYkTO3MTx
5uOA7tsLPSXHhNVdXleWveV2lN1VSgcffpO9Ws/L/2BNpriK9Op7sBfj/n38j/WdU79PMf/+Cfj8
qZNUUAEWKJeBFfnnHAPzIdiNggsu0KCD2EBYgioTUkiNhSMAqKEmyhH4YXVxjUgOVCKamE1IVy2n
YnQtxojdiyfKyKEHHtK4iEk3dpCjjiT9CORHQg6pUZFGPlRikr8hyaSStmT45DZRnjclEE7SIeWV
G/QIFyNbcmkCbCBkWUaYYo6Q1gdmksEammlmsCaOiEwIZ5wXzCkWW4px5idof5IWaJ+AFiqooYQC
MIplriTqqGShPUrZoJBSOimilWJ66aGcSjraDHpy0OYXd+IpAplsmvqQlweqWtWorlIDa6zOzEqr
MbbeKkyuutqyZK8y8Qqsr8P6JGyxqxz+iywoyppQ6rJhNFvCs9B+IS0J1FbbxbXaKsLnt+CGK+64
5JZr7rnopqvuuuy26+678MYrL7tTsHTTvRngm+++/GKgb279AizwwKkFXLDBFXDrI8JqLcXwVA77
G7HED281McENV2wxxRxjnHEU9l58sMcQa/zAvyRLELLJJ7PsAMoJixyzy0as3PHIOOc8c8ob37yz
zh/z3DLNbhH9i8xBP2Gz0EMz/TLSKkMdtdGt+pz01ViX7HQDMP/c7ddghy12FtCU3QCrpuUTzoBg
SZGVRGZH8TZCbKNtw20y5t22DyeB9dXfrq2Jaot2bxQqmYMv0XcuUBUuw2t7I773DpL+E844bkck
7vdtoSaBOOeX6+355DFihbnikafeuUU7Sb46EigCLjrqNqp+euYOsOj37bDXLjvpOghu++yj5/NU
6q4d/7vjMcR9NvJPCL/8D9KHDrwS31nPfPPKa5+88blD/w34u1tOfNre/+6EnpBvz33t5ce/PvnI
a1688dO7z0Hdz9PPRFIDwtv1sIeVvjnvG6ZTW/YUB7f+8W5sEIygBCdIwQpa8IJcGoAGB6AADnaw
gxq8gQcBsEEMkuB1XbqKAB3YgRFyMIQwXMAIZRBCEsrQhKdCC6uEBwEOudCGL7ThBEoIRA++0IU1
PGIEgtiAGd4wiSQ0IhNxeBqAnAS3byuk32sWZ6EfBlGKS3yiEaP4QS+O0QFnvOEDoMhGIOJwd2ab
3vFax8IuEvGHakTjBqf4QQZ4cYh9DCQan0hIPl5wi2uLh1SuY0UDemCKeMyjH5tIyUmWcYh7FOQg
L3lJQ1pQjnqrCSPF18U+/lGTmnSiKglZgTRCgI1j/OIbZZcMUIbPdyp8ICA5KUQirhGKlvQjMCkg
RV9OEpaBdOIndVJLFc5tAo18W9v0t4RVvtEb1rxmFhIAADs=

------=_NextPart_000_0000_01CBDA78.F92EB6B0--
