# Supplementary material for: Regulation of GacA in Pseudomonas chlororaphis Strains Shows a Niche Specificity
Source: PLoS One. 2015 Sep 17;10(9):e0137553. doi: 10.1371/journal.pone.0137553 (PMC4574860; doi:10.1371/journal.pone.0137553)
Supplement: S3 File — (ZIP) [file pone.0137553.s003.zip › MALDI-TOFMS-data/C71.mht]

From: <Saved by Windows Internet Explorer 7>
Subject: Mascot Search Results: Protein View
Date: Fri, 4 Mar 2011 14:41:56 +0800
MIME-Version: 1.0
Content-Type: multipart/related;
	type="text/html";
	boundary="----=_NextPart_000_0000_01CBDA7A.4FC9C680"
X-MimeOLE: Produced By Microsoft MimeOLE V6.00.2900.2180

This is a multi-part message in MIME format.

------=_NextPart_000_0000_01CBDA7A.4FC9C680
Content-Type: text/html;
	charset="utf-8"
Content-Transfer-Encoding: quoted-printable
Content-Location: http://www.matrixscience.com/cgi/protein_view.pl?file=../data/20110304/FttmrbHSR.dat&hit=1

=EF=BB=BF<!DOCTYPE HTML PUBLIC "-//W3C//DTD HTML 4.0 Transitional//EN">
<!-- 0 seconds --><!-- 0 seconds --><!-- 0 seconds =
--><HTML><HEAD><TITLE>Mascot Search Results: Protein View</TITLE>
<META http-equiv=3DContent-Type content=3D"text/html; charset=3Dutf-8">
<META content=3D"MSHTML 6.00.5730.13" name=3DGENERATOR></HEAD>
<BODY vLink=3D#0000ff aLink=3D#0000ff bgColor=3D#ffffff>
<H1><IMG height=3D31=20
src=3D"http://www.matrixscience.com/images/88x31_logo_white.gif" =
width=3D88=20
align=3Dtop border=3D0 NATURALSIZEFLAG=3D"3"> Mascot Search Results</H1>
<H3>Protein View</H3>
<FORM method=3Dpost><INPUT type=3Dhidden =
value=3D../data/20110304/FttmrbHSR.dat=20
name=3Dfile> <INPUT type=3Dhidden value=3D1 name=3Dhit> <INPUT =
type=3Dhidden value=3Dfalse=20
name=3Dshowall> <INPUT type=3Dhidden value=3D0 name=3Dave_thresh> <INPUT =
type=3Dhidden=20
value=3D0 name=3D_ignoreionsscorebelow> <INPUT type=3Dhidden =
value=3D0.05=20
name=3D_sigthreshold> <INPUT type=3Dhidden name=3Dreport> <INPUT =
type=3Dhidden value=3D1=20
name=3Ddb_idx> <INPUT type=3Dhidden value=3D32 name=3D_msresflags> =
<INPUT type=3Dhidden=20
value=3D2 name=3D_msresflags2> <INPUT type=3Dhidden value=3D0 =
name=3Dpercolate> <INPUT=20
type=3Dhidden value=3D0 name=3Dpercolate_rt> <FONT=20
face=3D"Courier New,Courier,monospace"><PRE>Match to: =
<B>gi|319784965</B> Score: <B>91</B> Expect: <B>0.0059</B>
<B>aminoethylphosphonate catabolism associated LysR family =
transcriptional regulator [Mesorhizobium ciceri biovar biserrulae =
WSM1271]</B>

Nominal mass (M<SUB>r</SUB>): <B>31897</B>; Calculated pI value: =
<B>6.68</B>
NCBI BLAST search of <A =
href=3D"http://www.ncbi.nlm.nih.gov/blast/Blast.cgi?ALIGNMENTS=3D50&amp;A=
LIGNMENT_VIEW=3DPairwise&amp;AUTO_FORMAT=3DSemiauto&amp;CDD_SEARCH=3Don&a=
mp;CLIENT=3Dweb&amp;COMPOSITION_BASED_STATISTICS=3Don&amp;DATABASE=3Dnr&a=
mp;DESCRIPTIONS=3D100&amp;ENTREZ_QUERY=3D(none)&amp;EXPECT=3D10&amp;FILTE=
R=3DL&amp;FORMAT_BLOCK_ON_RESPAGE=3DNone&amp;FORMAT_OBJECT=3DAlignment&am=
p;FORMAT_TYPE=3DHTML&amp;GAPCOSTS=3D11+1&amp;I_THRESH=3D0.001&amp;LAYOUT=3D=
TwoWindows&amp;MATRIX_NAME=3DBLOSUM62&amp;NCBI_GI=3Don&amp;PAGE=3DProtein=
s&amp;PROGRAM=3Dblastp&amp;QUERY=3DMRYVQLRAFHQVAICGGFSRAAEALFLTQPAISDQVRK=
LEEEYDVLLFNRNKKQVTLTHSGQKLLEITHRMFDTEQQALELLTESRALRSGTLRIVADAAHHLLHILGSFR=
ARYPGVQVSVRAGNTETVISSLYSYDADIGVLGEVPTGRDFEVLKLNSTPIIAFASVDHPLAAKKSLTLKQLA=
QESLVMRERGSKTRQKLEDLAAASKIELRPAIEAEGREAVREIVASGAGIGFVSAAEFGQDSRLVPITIDAPE=
TLMDEALICLRERSGGKLVRAFLDMARSMSAD&amp;SERVICE=3Dplain&amp;SET_DEFAULTS.x=3D=
9&amp;SET_DEFAULTS.y=3D5&amp;SHOW_OVERVIEW=3Don&amp;WORD_SIZE=3D3&amp;END=
_OF_HTTPGET=3DYes" target=3D_blank>gi|319784965</A> against nr
Unformatted <A =
href=3D"http://www.matrixscience.com/cgi/getseq.pl?NCBInr+gi%7c319784965+=
seq" target=3D_blank>sequence string</A> for pasting into other =
applications

Taxonomy: <A =
href=3D"http://www.ncbi.nlm.nih.gov/Taxonomy/Browser/wwwtax.cgi?lvl=3D0&a=
mp;id=3D765698" target=3D_blank>Mesorhizobium ciceri biovar biserrulae =
WSM1271</A>
Links to retrieve other entries containing this sequence from NCBI =
Entrez:
<A =
href=3D"http://www.ncbi.nlm.nih.gov/entrez/query.fcgi?cmd=3Dsearch&amp;db=
=3Dprotein&amp;doptcmdl=3Dgenpept&amp;tool=3Dmascot&amp;term=3D317170853"=
 target=3D_blank>gi|317170853</A> from <A =
href=3D"http://www.ncbi.nlm.nih.gov/Taxonomy/Browser/wwwtax.cgi?lvl=3D0&a=
mp;id=3D765698" target=3D_blank>Mesorhizobium ciceri biovar biserrulae =
WSM1271</A>

Fixed modifications: Carbamidomethyl (C)
Variable modifications: Oxidation (M)
Cleavage by Trypsin: cuts C-term side of KR unless next residue is P
Number of mass values searched: <B>16</B>
Number of mass values matched: <B>7</B>
Sequence Coverage: <B>28%</B>

Matched peptides shown in <B><FONT color=3D#ff0000>Bold Red</FONT></B>

     <B>1</B> MRYVQLR<B><FONT color=3D#ff0000>AFH QVAICGGFSR AAEALFLTQP =
AISDQVR</FONT></B>KLE EEYDVLLFNR=20
<B>    51</B> NKKQVTLTHS GQKLLEITHR MFDTEQQALE LLTESRALR<B><FONT =
color=3D#ff0000>S GTLRIVADAA </FONT></B>
<B>   101<FONT color=3D#ff0000> HHLLHILGSF R</FONT></B>ARYPGVQVS =
VRAGNTETVI SSLYSYDADI GVLGEVPTGR=20
<B>   151</B> DFEVLKLNST PIIAFASVDH PLAAKK<B><FONT color=3D#ff0000>SLTL =
KQLAQESLVM RER</FONT></B>GSKTRQK=20
<B>   201</B> LEDLAAASKI ELRPAIEAEG REAVREIVAS GAGIGFVSAA EFGQDSRLVP=20
<B>   251</B> ITIDAPETLM DEALICLRER SGGKLVR<B><FONT color=3D#ff0000>AFL =
DMARSMSAD</FONT></B>
</PRE></FONT>
<P><INPUT onclick=3D"this.form.showall.value=3D'true'; return true" =
type=3Dsubmit value=3D"Show predicted peptides also">=20

<P><INPUT type=3Dsubmit value=3D"Sort Peptides By">&nbsp; <INPUT =
type=3Dradio CHECKED=20
value=3Dstartup name=3Dsort>Residue Number&nbsp; <INPUT type=3Dradio =
value=3Dmassup=20
name=3Dsort>Increasing Mass&nbsp; <INPUT type=3Dradio value=3Dmassdown=20
name=3Dsort>Decreasing Mass&nbsp; <FONT face=3D"Courier =
New,Courier,monospace"><PRE><B> Start - End     Observed    Mr(expt)   =
Mr(calc)     Delta   Miss Sequence</B>
<B><FONT color=3D#ff0000>     8 - 20     1449.7634  1448.7561  1448.6983 =
    0.0578     0  R.AFHQVAICGGFSR.A </FONT></B>=20
<B><FONT color=3D#ff0000>    21 - 37     1829.6823  1828.6751  1828.9683 =
   -0.2932     0  R.AAEALFLTQPAISDQVR.K </FONT></B>=20
<B><FONT color=3D#ff0000>    90 - 111    2384.1279  2383.1206  2383.3237 =
   -0.2031     1  R.SGTLRIVADAAHHLLHILGSFR.A </FONT></B>=20
<B><FONT color=3D#ff0000>    95 - 111    1870.0248  1869.0175  1869.0373 =
   -0.0198     0  R.IVADAAHHLLHILGSFR.A </FONT></B>=20
<B><FONT color=3D#ff0000>   177 - 191    1716.9646  1715.9573  1715.9604 =
   -0.0030     1  K.SLTLKQLAQESLVMR.E </FONT></B>=20
<B><FONT color=3D#ff0000>   182 - 193    1475.8486  1474.8413  1474.7562 =
    0.0851     1  K.QLAQESLVMRER.G </FONT></B> Oxidation (M)=20
<B><FONT color=3D#ff0000>   278 - 289    1314.7760  1313.7688  1313.5744 =
    0.1944     1  R.AFLDMARSMSAD.- </FONT></B>=20

<B>No match to: </B>1049.6082, 1179.6513, 1450.7411, 1707.8603, =
1713.9072, 1886.0327, 1994.0781, 2184.2141, 2211.2240
<P><IMG height=3D150 alt=3D"Error Distribution" =
src=3D"http://www.matrixscience.com/cgi/mass_error.pl?mass_error_21654951=
50141033" width=3D450><IMG height=3D150 alt=3D"Error Distribution (ppm)" =
src=3D"http://www.matrixscience.com/cgi/mass_error.pl?mass_error_ppm_1016=
480362528215" width=3D450>
</FORM><HR>
LOCUS       YP_004144441             289 aa            linear   BCT =
20-JAN-2011
DEFINITION  aminoethylphosphonate catabolism associated LysR family
            transcriptional regulator [Mesorhizobium ciceri biovar =
biserrulae
            WSM1271].
ACCESSION   YP_004144441
VERSION     YP_004144441.1  GI:319784965
DBLINK      Project: <A =
href=3D"http://eutils.ncbi.nlm.nih.gov/entrez/eutils/%22http://eutils.ncb=
i.nlm.nih.gov:80/genomeprj/62101%22">62101</A>
DBSOURCE    REFSEQ: accession <A =
href=3D"http://eutils.ncbi.nlm.nih.gov/entrez/eutils/%22http://eutils.ncb=
i.nlm.nih.gov:80/nuccore/319779749%22">NC_014923.1</A>
KEYWORDS    .
SOURCE      Mesorhizobium ciceri biovar biserrulae WSM1271
  ORGANISM  <A =
href=3D'http://eutils.ncbi.nlm.nih.gov/entrez/eutils/%22http://eutils.ncb=
i.nlm.nih.gov:80/Taxonomy/Browser/wwwtax.cgi?id=3D765698"'>Mesorhizobium =
ciceri biovar biserrulae WSM1271</A>
            Bacteria; Proteobacteria; Alphaproteobacteria; Rhizobiales;
            Phyllobacteriaceae; Mesorhizobium.
REFERENCE   1  (residues 1 to 289)
  AUTHORS   Lucas,S., Copeland,A., Lapidus,A., Cheng,J.-F., Goodwin,L.,
            Pitluck,S., Teshima,H., Detter,J.C., Han,C., Tapia,R., =
Land,M.,
            Hauser,L., Kyrpides,N., Ivanova,N., Nandasena,K., =
Reeve,W.G.,
            Howieson,J.G., O'Hara,G., Tiwari,R.P. and Woyke,T.
  CONSRTM   US DOE Joint Genome Institute
  TITLE     Complete sequence of chromosome of Mesorhizobium ciceri bv.
            biserrulae WSM1271
  JOURNAL   Unpublished
REFERENCE   2  (residues 1 to 289)
  CONSRTM   NCBI Genome Project
  TITLE     Direct Submission
  JOURNAL   Submitted (13-JAN-2011) National Center for Biotechnology
            Information, NIH, Bethesda, MD 20894, USA
REFERENCE   3  (residues 1 to 289)
  AUTHORS   Lucas,S., Copeland,A., Lapidus,A., Cheng,J.-F., Goodwin,L.,
            Pitluck,S., Teshima,H., Detter,J.C., Han,C., Tapia,R., =
Land,M.,
            Hauser,L., Kyrpides,N., Ivanova,N., Nandasena,K., =
Reeve,W.G.,
            Howieson,J.G., O'Hara,G., Tiwari,R.P. and Woyke,T.
  CONSRTM   US DOE Joint Genome Institute
  TITLE     Direct Submission
  JOURNAL   Submitted (03-JAN-2011) US DOE Joint Genome Institute, 2800
            Mitchell Drive B310, Walnut Creek, CA 94598-1698, USA
<A name=3Dcomment_319784965></A>COMMENT     PROVISIONAL <A =
href=3D"http://eutils.ncbi.nlm.nih.gov/entrez/eutils/%22http://eutils.ncb=
i.nlm.nih.gov:80/RefSeq/%22">REFSEQ</A>: This record has not yet been =
subject to final
            NCBI review. The reference sequence is identical to <A =
href=3D"http://eutils.ncbi.nlm.nih.gov/entrez/eutils/%22http://eutils.ncb=
i.nlm.nih.gov:80/protein/ADV14391%22">ADV14391</A>.
            Method: conceptual translation.
<A name=3Dfeature_319784965></A>FEATURES             Location/Qualifiers
     source          1..289
                     /organism=3D"Mesorhizobium ciceri biovar biserrulae =
WSM1271"
                     /strain=3D"WSM1271"
                     /host=3D"Biserrula pelecinus L."
                     /db_xref=3D"taxon:<A =
href=3D'http://eutils.ncbi.nlm.nih.gov/entrez/eutils/%22http://eutils.ncb=
i.nlm.nih.gov:80/Taxonomy/Browser/wwwtax.cgi?id=3D765698"'>765698</A>"
                     /country=3D"Italy: 5 km before Bottida, Sardinia"
                     /lat_lon=3D"<A =
href=3D'http://eutils.ncbi.nlm.nih.gov/entrez/eutils/%22http://eutils.ncb=
i.nlm.nih.gov:80/projects/Sequin/latlonview.html?lat=3D40.382710&amp;lon=3D=
9.012008"'>40.382710 N 9.012008 E</A>"
                     /collection_date=3D"29-Apr-1993"
                     /biovar=3D"biserrulae WSM1271"
     <A =
href=3D'http://eutils.ncbi.nlm.nih.gov/entrez/eutils/%22http://eutils.ncb=
i.nlm.nih.gov:80/protein/319784965?from=3D1&amp;to=3D289&amp;report=3Dgpw=
ithparts"'>Protein</A>         1..289
                     /product=3D"aminoethylphosphonate catabolism =
associated LysR
                     family transcriptional regulator"
                     /calculated_mol_wt=3D31671
     <A =
href=3D'http://eutils.ncbi.nlm.nih.gov/entrez/eutils/%22http://eutils.ncb=
i.nlm.nih.gov:80/protein/319784965?from=3D5&amp;to=3D283&amp;report=3Dgpw=
ithparts"'>Region</A>          5..283
                     /region_name=3D"phn_lysR"
                     /note=3D"aminoethylphosphonate catabolism =
associated LysR
                     family transcriptional regulator; TIGR03339"
                     /db_xref=3D"CDD:<A =
href=3D'http://eutils.ncbi.nlm.nih.gov/entrez/eutils/%22http://eutils.ncb=
i.nlm.nih.gov:80/Structure/cdd/cddsrv.cgi?uid=3D132382"'>132382</A>"
     <A =
href=3D'http://eutils.ncbi.nlm.nih.gov/entrez/eutils/%22http://eutils.ncb=
i.nlm.nih.gov:80/protein/319784965?from=3D5&amp;to=3D62&amp;report=3Dgpwi=
thparts"'>Region</A>          5..62
                     /region_name=3D"WHTH_GntR"
                     /note=3D"Winged helix-turn-helix (WHTH) DNA-binding =
domain
                     of the GntR family of transcriptional regulators; =
cl00088"
                     /db_xref=3D"CDD:<A =
href=3D'http://eutils.ncbi.nlm.nih.gov/entrez/eutils/%22http://eutils.ncb=
i.nlm.nih.gov:80/Structure/cdd/cddsrv.cgi?uid=3D187893"'>187893</A>"
     <A =
href=3D'http://eutils.ncbi.nlm.nih.gov/entrez/eutils/%22http://eutils.ncb=
i.nlm.nih.gov:80/protein/319784965?from=3D92&amp;to=3D283&amp;report=3Dgp=
withparts"'>Region</A>          92..283
                     /region_name=3D"PBP2_LTTR_substrate"
                     /note=3D"The substrate binding domain of LysR-type
                     transcriptional regulators (LTTRs), a member of the =
type 2
                     periplasmic binding fold protein superfamily; =
cd05466"
                     /db_xref=3D"CDD:<A =
href=3D'http://eutils.ncbi.nlm.nih.gov/entrez/eutils/%22http://eutils.ncb=
i.nlm.nih.gov:80/Structure/cdd/cddsrv.cgi?uid=3D176102"'>176102</A>"
     <A =
href=3D'http://eutils.ncbi.nlm.nih.gov/entrez/eutils/%22http://eutils.ncb=
i.nlm.nih.gov:80/protein/319784965?itemid=3D5&amp;report=3Dgpwithparts"'>=
Site</A>            order(104..105,107..108,111,115,117..123,215..220,
                     226..227,229..230)
                     /site_type=3D"other"
                     /note=3D"dimerization interface"
                     /db_xref=3D"CDD:<A =
href=3D'http://eutils.ncbi.nlm.nih.gov/entrez/eutils/%22http://eutils.ncb=
i.nlm.nih.gov:80/Structure/cdd/cddsrv.cgi?uid=3D176102"'>176102</A>"
     <A =
href=3D'http://eutils.ncbi.nlm.nih.gov/entrez/eutils/%22http://eutils.ncb=
i.nlm.nih.gov:80/nuccore/319779749?from=3D5455258&amp;to=3D5456127&amp;re=
port=3Dgbwithparts"'>CDS</A>             1..289
                     /locus_tag=3D"Mesci_5293"
                     /coded_by=3D"NC_014923.1:5455258..5456127"
                     /inference=3D"protein motif:TFAM:TIGR03339"
                     /note=3D"KEGG: smd:Smed_4872 LysR family =
transcriptional
                     regulator;
                     TIGRFAM: aminoethylphosphonate catabolism =
associated LysR
                     family transcriptional regulator;
                     PFAM: LysR substrate-binding; regulatory protein =
LysR"
                     /transl_table=3D<A =
href=3D'http://eutils.ncbi.nlm.nih.gov/entrez/eutils/%22http://eutils.ncb=
i.nlm.nih.gov:80/Taxonomy/Utils/wprintgc.cgi?mode=3Dc#SG11"'>11</A>
                     /db_xref=3D"InterPro:<A =
href=3D'http://eutils.ncbi.nlm.nih.gov/entrez/eutils/%22http://www.ebi.ac=
.uk/interpro/ISearch?mode=3Dipr&amp;query=3DIPR000847"'>IPR000847</A>"
                     /db_xref=3D"InterPro:<A =
href=3D'http://eutils.ncbi.nlm.nih.gov/entrez/eutils/%22http://www.ebi.ac=
.uk/interpro/ISearch?mode=3Dipr&amp;query=3DIPR005119"'>IPR005119</A>"
                     /db_xref=3D"InterPro:<A =
href=3D'http://eutils.ncbi.nlm.nih.gov/entrez/eutils/%22http://www.ebi.ac=
.uk/interpro/ISearch?mode=3Dipr&amp;query=3DIPR017724"'>IPR017724</A>"
                     /db_xref=3D"GeneID:<A =
href=3D'http://eutils.ncbi.nlm.nih.gov/entrez/eutils/%22http://eutils.ncb=
i.nlm.nih.gov:80/sites/entrez?db=3Dgene&amp;cmd=3DRetrieve&amp;dopt=3Dful=
l_report&amp;list_uids=3D10120793"'>10120793</A>"

</PRE></FONT>
<P>
<TABLE cellSpacing=3D2 cellPadding=3D1 width=3D"100%" border=3D2>
  <TBODY>
  <TR>
    <TD noWrap align=3Dmiddle><B>Mascot:</B>&nbsp; <A=20
      =
href=3D"http://www.matrixscience.com/">http://www.matrixscience.com/</A> =

  </TD></TR></TBODY></TABLE></P></BODY></HTML>

------=_NextPart_000_0000_01CBDA7A.4FC9C680
Content-Type: image/gif
Content-Transfer-Encoding: base64
Content-Location: http://www.matrixscience.com/images/88x31_logo_white.gif

R0lGODlhWAAfANX/AMDAwP/v7//f3//Pz/+/v/+vr/+fn/+Pj/9/f/9wcP9gYP9QUP9AQP8wMP8g
IP8QEP8AAO/v/+/v79/f/9/f38/P/8/Pz7+//7+/v6+v/6+vr5+f/5+fn4+P/4+Pj39//39/f3Bw
/3BwcGBg/2BgYFBQ/1BQUEBA/0BAQDAw/zAwMCAg/yAgIBAQ/xAQEAAA/wAAAAAAAAAAAAAAAAAA
AAAAAAAAAAAAAAAAAAAAAAAAAAAAAAAAAAAAAAAAAAAAACH5BAEAAAAALAAAAABYAB8AQAb/QIBw
SCwaj8ikcslsEl0wTDHz+bxOgMrp8mpFiJFThfsyjl4j82tVLaVGk+Hq1TF2ut8jCkYRSkgcToKD
hIQUKiBCHnxEAghDBA8QQg4QBEQBQwyWQ5ICAAsBAZcACKQJEAsMQgQQk5hCAhAPlAACn0MkUYMS
HCIaABMfJychRSPEH0YbWEMXJyUhxCPSJQAb0icjH8gfeRvIxRnXxCfeGcQlFwAWIn1HLC7vQhtl
AFZ1ES0v6/QrRGSIWPlXpF6LISWuVNgA4EyaIRta9Jvw4kUcInsCDZEARcqQBQ6I0AJQAEIDIgQU
xJo1pOQqIQFUCmFQyYAQAzZBQXikqYAQ/wQQZAIgkFPIHmCFkipdyrSp06eDSLiQUDBhM3JrjFSY
Y++aMgAnXnwdUUFIwodgX1gTso/hkAgVK0w4Ma4IBxZHQMDACzCNlRJiKFokEu5EiopFrFwdYiWF
EC5rhYQ1BqbEhsN1inCE4YGIBBAo5kEdrRS0EQkwEhEp0AABAgYGeA6liUBBAgOXFDDYvUDA7t+/
LxHYzTPAb1wHHCxAsMBAgtnAf2cawsGFhSIUYOwiAtSVgwFCDphM4mmlpQQhiSgQMMBVAAEyNx1A
UtJBgQVCh2DQjoRE5yEOODDdAA+AV0oqMClgoAIQzDcTJwAE8Fp4zwEIwXQANABBTillEv9AeREu
px8LGpFm4okopqjiiiyOxoEKHg2xz2Jn8KPVPkSYA0AGeDT0EI8v5HEYWiG84BhEiAEQARueoXDd
EYv8R0QKij2GzAtuvVUCkIwJUUFFF30l2EVf2nhNVkWEBVhZRnDASBH7wUBVjhEoFkYEZ3w1BFkA
BESEYGy+1dYFH6wQaJ89HgMmlDC4cIQIMJBQRAlxWNHCOEWi5ZUzSQqhzwt1ETGHW1UKMSYRFaRQ
1h1HErEIX3ZZl2NFjo2QRglcpZBBBIehIcQIuQpzwj4tnHDRXMSKseMaHzxT0QppZNArFh/0ukI/
RqlQhAkmiNbitwBIoMKTG71ZxC1JEIDsYYqjJEUBCSB4q5dqQrSHS3s5GRDUEAmMpFNRlZBigL/i
PTCggBFqCLBMAcwyHQInDWFBpEfooi0RmzBAyiMfQhieTwdW+C8ABxCA7lAIoLKAEKGQBEF6H1n4
SSjqDpHddkS4KakRBWzCEgDyIaHvyj8FVcADRdkiU00JgNcwBLgYsQkC+pJChF4oHDFxEQnIBnTE
AauXSXswDy2ETwl8YtwQ7TVY78uNyMQgT5e0LMTEUua1swAF9MybgT8FiN8n8Emi8QALuLJAAgxI
ou4mD8h2QH4BLPBAA8tlMpwrtvmcCQgieDAnuKQXEgQAOw==

------=_NextPart_000_0000_01CBDA7A.4FC9C680
Content-Type: application/octet-stream
Content-Transfer-Encoding: base64
Content-Location: http://www.matrixscience.com/cgi/mass_error.pl?mass_error_2165495150141033

R0lGODlhwgGWAMIAAP///wAAAP8AAADMAAAA/wAAAAAAAAAAACH5BAEAAAAALAAAAADCAZYAAAP+
CLrc/jDKSau9OOvNu/9gKI5kaZ5oqq5s675wLM90bd94ru987//AoHBILBqPyKRyyWw6n9CodEqt
Wq/YrHbL7Xq/4LB4TC6bz+i0es1uu9/wuHxOr9vv+Lx+z+/7/2ABEgGEgIaHUIKCD4sAjYiQkUKN
j4ySl5g8lIOZnZ40mxCVDASlpqYCqQunpKatpa8EsbOrrrWwt7K5tAqsu7+9tsG4w7rFvAC+x8DJ
ws3Ez8bRyMrTzNXYztnQ29Ld1Nrh3OLezjOhDqMSuqkCn+/wGIoMhY4Z7Krx+vuW9IuEANeZ40ew
4AhpBhMq3IBwocOHERpCnOiwGsWLDyVi3Bj+KKANjRxDanmk7gVIkSipjCqpwmLKl5lOwpwJSCbN
m0kA1pthE6fPIfNYthz4s2iRefZo9DTKVAdSoSuWNp2KYydPqljfuMzKFZROqFG7iq2xsoZUGe3G
wiyrNEhatSnZwtiq4y1ckV89Xr3L98vZvoCZ/D1hN/BLuSaJxihsOC69jzgYN0ap88bgyZiBXM7M
GQfdzqCFbA5NWsbo0qiHQkvN2gPYC6dbt0YKIrZs1Og82L7N9XW6Bb4bnBo+rng54+CQXyOX/Ljz
5q/efluufJl1a9enZ2dO/Xl36N/Db6+O/YPvr0nT6yYomXdVDrk77NbT3v2N4A1of5j/sz7+bvTy
1KYYYP7ZZ1pnBZZWmVkGhkYSgw129mAMn0XY14R7WZjZgm1p6GEJ/H1IE34mVCiiWCSmEOKJjuWw
IouUuQgjYHmZNuCMOD7wYo4YpXjCjjxO5OOPQao15EE3FsnUkSQAqeRCNXb45JROTkkQYi6YaOVM
/wAH4ZZLKhDfXGA21aWYNq5WJk55WUXhmkFWCadhcs55l5Z2GlhnnnfyCeOefnKFZ6BYCaXXBIAS
6pB+j6FJQaKKJjRmfhVAGmlBk3qpI3Haldfpp9yN552o4JEqnqehokoeqKumyuqoqsL6aqmxKtBO
kiagl6l6iF4qSYIvZIqfpb5yAWyw6tX+QyKxxe5TibIcbqpms7IxS+1N1l47U7baijRot5hxC663
41ZbLmrfnguYuOpexG67E70Lr0LpzquWvJccay++v+Zjb69i6asupwQXbPDBCCes8MIMN+zwwxBH
LPHEFFds8cURT+Hkxip2jALHH3tMZMgkRwHyyCiXKLLKJbOcMogrP3GyyzTD3LLNLzcZs843OzEz
zjXznPNBOxPds9FDC1a0CD8LHTTSTzO9dAhN/2v11VhnLeRvmnZtw7M7PZsDSVaJfV/ZlDb6ddho
q02Wmxg62lF+m9R9ttv22L12113qDYqmtAXOawx+9+0lkyCgE3Z6jG6h31OHe00442n+5y05DIKj
WfjYlG/+3mOe36e53Jl/EcqZlsv9t5gehb4666iXThbpnV8ug9mur35m7lycTvuuLiheu+rn8D38
4JP/Hjnxt1fOe/JJxU55IMBV9jzmxl+PrPKjM4999ssjv73X2rdAdkDlXyGX4IiHIHzq8M9OO/yN
fw96+PWPzzz7X4uCv/hYAJDqzPa21rXNdphb0KEI6BW9MBCAwbMehx54u2jFDYJay6AGN8jBDnrw
gyAMIQsGQMIBKMCEJzwhCWtQwgW0UIQpAJ4G/nGoynUAhQAw4Qp36MIZ4FCHPYThCQrhJtcYz38e
+GEOlwjECbxQhyiEogtXyEQcNkDCiQywYg+pKMUcNlGIv3kK2yhRRPIBDm5J3CITVRgBJXLRiyl0
YxQfgMUU0nGObwSiFsFoObFdD0MMZFIJ52jHQl5xkEvM4hXV6MQXJpKOjFzjF/k4PwWSjRNHtGAa
66jFPT7SkJ985CSdCMpFxlGNo+Sj6yhoxu4lK42JdGMQTTlLUMqyAoRsIx7xuEZKgs8R/PPe/FK3
OFj2MpZUvGMuS/nERv4QkQ7oojRrScnTiZGMUKEh26Lnhk768ife/GYXEgAAOw==

------=_NextPart_000_0000_01CBDA7A.4FC9C680
Content-Type: application/octet-stream
Content-Transfer-Encoding: base64
Content-Location: http://www.matrixscience.com/cgi/mass_error.pl?mass_error_ppm_1016480362528215

R0lGODlhwgGWAMIAAP///wAAAP8AAADMAAAA/wAAAAAAAAAAACH5BAEAAAAALAAAAADCAZYAAAP+
CLrc/jDKSau9OOvNu/9gKI5kaZ5oqq5s675wLM90bd94ru987//AoHBILBqPyKRyyWw6n9CodEqt
Wq/YrHbL7Xq/4LB4TC6bz+i0es1uu9/wuHxOr9vv+Lx+z+/7/4CBgoOEhYaHiImKi4yNjhAEkQSP
lJUxk5aZmieYAp6boHYBowE3nZ+hqXClC6w0pwKqsmyurTKSmLO6uwu5vL+qvsDDYqSjNcLEyly1
NsnL0FjGztHVWc23ktbbVcbHr9zhaM3kF8/i6EfTGN8Kpa7vFufp9EG12BHx7rbwFfP1AHncy9Bv
X8EJ/wIqxMEK34SD+gDgw0UxEgNcF7X10qj+AONGix99eezIEcBIkyVPqkzJEiRJlyhhrpTZUmTN
jDRz2tSJc6fPnkBDBn35U6hRokNjFkV6VKkIb6QuQJRoi0LChViTDOzn0MHVrGBdrLPgrapZq2HT
1hgITq1bGGxhnHxLV0VDanXzooDaTq7ev1i+Ah58RDDhww2wdWVhGLFjqmdfzOXhKdZjVWPb/qh8
uXPHIJw9X24surRf06h3kD4ROvXokjRau+682oTs2Y9r4979QTfvrIsl/34cnDHs4YCLu/CNPKBy
xs0PQyU4gnl0whF7X8ceVWpkDta3h4tL4SCGihSTzlzqtOl69Tfdx2dKP2bo9/J55mePv37+//b+
zQfggP8VKKCB+oFA3kPfbRDeHreJJxYDz0FmoQcP6hHhDBuallkF2WHoWIcSJlbdiKjgVqEKGZYI
zYqcHOdiWDCm0OKMytTICY5vTacZj0A+cGOQvOhowpBEzmJkdTImWc+SJSDpJGY5SDklKD7OYOWV
jm3JJSWKZQPTl+Lctc+PZI535oWXpJmOmWye5uZ4fCEz54xe3unWZHoaQuITefaJxp8ylEOhOYIq
QihcW/EjT6J1RcRVg15BmtdU5kUQqKWWlLXmpGv2hB58CRJ44KmlIsgfqqumyiqprcYK66z70Rqg
q7jK2tRaZknqD6d0NWrQo8Cm5SmbFW7+WmxAyi6LDp/OmtZstM9Si9u01nKDbbbWbMutMtB+26W4
0pJbmrfmDoNuur+sy8ii6YZbD7zsmpQWvey6W+8s+u4bjL/jAgwYegQXbPDBCCes8MIMN+zwwxBH
LPHEFFds8cURT7HlxjZ2jALHH3u8Y8gkRwHyyCgfKbLKJbOccpQrAxozCSe7bDPMLeP8Ms0zN1Gz
zjfznLPQO584tNFFM/Ez0UEj3bQISzsN9NRMC2z11Vhn/UiYkUE5AjntGHrDPX2JvVbZJh46dtho
q21Dd2eZ7UVfEoFKldcKLugr3h+EXdXeb/9tIeC8Dnsm4TRAZHeIW2Snz+K8Zgp54oP+O2p4nDMg
7itDJk4+tuGezy145ZkW2kp3oWdO4Tepq0665ZjHYGjrpkMG5+ZfFHR75YF/+nqorv9+N6UvYAo7
3x6ITTtcoy9/zelROT+h79K3YPzlyHMQl+a9x31893VH/z0YXA9/eeG8I46+7sIH/73d7sepfu0O
QJ59EcdeKHeh68CN7NqoaxvxxDIWud1vA2U51v5klxm9ae2BEIygBCdIwQpa8IIYGIAGB6AADnaw
gxqswQYXMEIMmqB0yXOH/9LmAQ8CgIMhjCEJZ+BCGM7QhCQ4Bt1S6DsIeK2GLwyiDSdQQhh60Igk
DKEQXdgAIDKAiTNUIhJfOEQcOqq6IWyDxw69dzi6QQmINjwiFJ8YxSNS8YNgNKMDnPjBB0jxjEKM
oxWHVY7lbY+FsbPABtUYxBuucY999GMb5SgBQA5yjVFMZBWtqLsArk4CdwzfgjJQRTYeUpCBvCQY
L8BHNyYSjYRk5PiA15U7mueLbdzkJTXZxFaCsgKddKMZ3xjGOVJPhcIrZa9sh8IMfrKPJZRlLMdY
RCIqkYrBJCMt+ThGDDaSl1oMDhbZZjs3QLGZtlzGNbPJhQQAADs=

------=_NextPart_000_0000_01CBDA7A.4FC9C680--
