# Supplementary material for: Regulation of GacA in Pseudomonas chlororaphis Strains Shows a Niche Specificity
Source: PLoS One. 2015 Sep 17;10(9):e0137553. doi: 10.1371/journal.pone.0137553 (PMC4574860; doi:10.1371/journal.pone.0137553)
Supplement: S3 File — (ZIP) [file pone.0137553.s003.zip › MALDI-TOFMS-data/C73.mht]

From: <Saved by Windows Internet Explorer 7>
Subject: Mascot Search Results: Protein View
Date: Fri, 4 Mar 2011 14:52:19 +0800
MIME-Version: 1.0
Content-Type: multipart/related;
	type="text/html";
	boundary="----=_NextPart_000_0000_01CBDA7B.C2D172D0"
X-MimeOLE: Produced By Microsoft MimeOLE V6.00.2900.2180

This is a multi-part message in MIME format.

------=_NextPart_000_0000_01CBDA7B.C2D172D0
Content-Type: text/html;
	charset="utf-8"
Content-Transfer-Encoding: quoted-printable
Content-Location: http://www.matrixscience.com/cgi/protein_view.pl?file=../data/20110304/FttmrbEEe.dat&hit=1

=EF=BB=BF<!DOCTYPE HTML PUBLIC "-//W3C//DTD HTML 4.0 Transitional//EN">
<!-- 0 seconds --><!-- 0 seconds --><!-- 0 seconds =
--><HTML><HEAD><TITLE>Mascot Search Results: Protein View</TITLE>
<META http-equiv=3DContent-Type content=3D"text/html; charset=3Dutf-8">
<META content=3D"MSHTML 6.00.5730.13" name=3DGENERATOR></HEAD>
<BODY vLink=3D#0000ff aLink=3D#0000ff bgColor=3D#ffffff>
<H1><IMG height=3D31=20
src=3D"http://www.matrixscience.com/images/88x31_logo_white.gif" =
width=3D88=20
align=3Dtop border=3D0 NATURALSIZEFLAG=3D"3"> Mascot Search Results</H1>
<H3>Protein View</H3>
<FORM method=3Dpost><INPUT type=3Dhidden =
value=3D../data/20110304/FttmrbEEe.dat=20
name=3Dfile> <INPUT type=3Dhidden value=3D1 name=3Dhit> <INPUT =
type=3Dhidden value=3Dfalse=20
name=3Dshowall> <INPUT type=3Dhidden value=3D0 name=3Dave_thresh> <INPUT =
type=3Dhidden=20
value=3D0 name=3D_ignoreionsscorebelow> <INPUT type=3Dhidden =
value=3D0.05=20
name=3D_sigthreshold> <INPUT type=3Dhidden name=3Dreport> <INPUT =
type=3Dhidden value=3D1=20
name=3Ddb_idx> <INPUT type=3Dhidden value=3D32 name=3D_msresflags> =
<INPUT type=3Dhidden=20
value=3D2 name=3D_msresflags2> <INPUT type=3Dhidden value=3D0 =
name=3Dpercolate> <INPUT=20
type=3Dhidden value=3D0 name=3Dpercolate_rt> <FONT=20
face=3D"Courier New,Courier,monospace"><PRE>Match to: =
<B>gi|148263584</B> Score: <B>86</B> Expect: <B>0.018</B>
<B>phosphate ABC transporter, periplasmic phosphate-binding protein =
[Geobacter uraniireducens Rf4]</B>

Nominal mass (M<SUB>r</SUB>): <B>36622</B>; Calculated pI value: =
<B>9.49</B>
NCBI BLAST search of <A =
href=3D"http://www.ncbi.nlm.nih.gov/blast/Blast.cgi?ALIGNMENTS=3D50&amp;A=
LIGNMENT_VIEW=3DPairwise&amp;AUTO_FORMAT=3DSemiauto&amp;CDD_SEARCH=3Don&a=
mp;CLIENT=3Dweb&amp;COMPOSITION_BASED_STATISTICS=3Don&amp;DATABASE=3Dnr&a=
mp;DESCRIPTIONS=3D100&amp;ENTREZ_QUERY=3D(none)&amp;EXPECT=3D10&amp;FILTE=
R=3DL&amp;FORMAT_BLOCK_ON_RESPAGE=3DNone&amp;FORMAT_OBJECT=3DAlignment&am=
p;FORMAT_TYPE=3DHTML&amp;GAPCOSTS=3D11+1&amp;I_THRESH=3D0.001&amp;LAYOUT=3D=
TwoWindows&amp;MATRIX_NAME=3DBLOSUM62&amp;NCBI_GI=3Don&amp;PAGE=3DProtein=
s&amp;PROGRAM=3Dblastp&amp;QUERY=3DMLNIIRKSILTLAILAVTAISGQASAETLINGAGATFP=
YPLYSKWFAEYAKVDPTVKFNYQSIGSGGGIKQITAQTVDFGASDKFLSDAELKAAPGKLLHIPTVMGAVVVT=
YNVPGVGKGLKLSSEDVADIYLGKITKWNDPKIANDNPKIKLPNQPIIVVHRSDGSGTTSIFTDYLSSVSPEW=
AGKVGKGASVKWPIGLGGKGNEGVAGQVKTTQYTIGYVELAYAFENKLPFATLKNKSGNFVEPSIKSTSAAAA=
GAAKSMPADYRISLVNQPGKDAYPIVGFTWLLVYQDQKDKVIGKKLVEFLNWELKHGQKMADKILYAPLPANV=
AKMVEKTVKSIK&amp;SERVICE=3Dplain&amp;SET_DEFAULTS.x=3D9&amp;SET_DEFAULTS.=
y=3D5&amp;SHOW_OVERVIEW=3Don&amp;WORD_SIZE=3D3&amp;END_OF_HTTPGET=3DYes" =
target=3D_blank>gi|148263584</A> against nr
Unformatted <A =
href=3D"http://www.matrixscience.com/cgi/getseq.pl?NCBInr+gi%7c148263584+=
seq" target=3D_blank>sequence string</A> for pasting into other =
applications

Taxonomy: <A =
href=3D"http://www.ncbi.nlm.nih.gov/Taxonomy/Browser/wwwtax.cgi?lvl=3D0&a=
mp;id=3D351605" target=3D_blank>Geobacter uraniireducens Rf4</A>
Links to retrieve other entries containing this sequence from NCBI =
Entrez:
<A =
href=3D"http://www.ncbi.nlm.nih.gov/entrez/query.fcgi?cmd=3Dsearch&amp;db=
=3Dprotein&amp;doptcmdl=3Dgenpept&amp;tool=3Dmascot&amp;term=3D148264603"=
 target=3D_blank>gi|148264603</A> from <A =
href=3D"http://www.ncbi.nlm.nih.gov/Taxonomy/Browser/wwwtax.cgi?lvl=3D0&a=
mp;id=3D351605" target=3D_blank>Geobacter uraniireducens Rf4</A>
<A =
href=3D"http://www.ncbi.nlm.nih.gov/entrez/query.fcgi?cmd=3Dsearch&amp;db=
=3Dprotein&amp;doptcmdl=3Dgenpept&amp;tool=3Dmascot&amp;term=3D146397084"=
 target=3D_blank>gi|146397084</A> from <A =
href=3D"http://www.ncbi.nlm.nih.gov/Taxonomy/Browser/wwwtax.cgi?lvl=3D0&a=
mp;id=3D351605" target=3D_blank>Geobacter uraniireducens Rf4</A>
<A =
href=3D"http://www.ncbi.nlm.nih.gov/entrez/query.fcgi?cmd=3Dsearch&amp;db=
=3Dprotein&amp;doptcmdl=3Dgenpept&amp;tool=3Dmascot&amp;term=3D146398103"=
 target=3D_blank>gi|146398103</A> from <A =
href=3D"http://www.ncbi.nlm.nih.gov/Taxonomy/Browser/wwwtax.cgi?lvl=3D0&a=
mp;id=3D351605" target=3D_blank>Geobacter uraniireducens Rf4</A>

Fixed modifications: Carbamidomethyl (C)
Variable modifications: Gln-&gt;pyro-Glu (N-term Q)
Cleavage by Trypsin: cuts C-term side of KR unless next residue is P
Number of mass values searched: <B>30</B>
Number of mass values matched: <B>7</B>
Sequence Coverage: <B>32%</B>

Matched peptides shown in <B><FONT color=3D#ff0000>Bold Red</FONT></B>

     <B>1</B> MLNIIRKSIL TLAILAVTAI SGQASAETLI NGAGATFPYP LYSK<B><FONT =
color=3D#ff0000>WFAEYA </FONT></B>
<B>    51<FONT color=3D#ff0000> KVDPTVKFNY QSIGSGGGIK QITAQTVDFG =
ASDKFLSDAE LK</FONT></B>AAPGKLLH=20
<B>   101</B> IPTVMGAVVV TYNVPGVGK<B><FONT color=3D#ff0000>G LKLSSEDVAD =
IYLGK</FONT></B>ITKWN DPKIANDNPK=20
<B>   151</B> IKLPNQPIIV VHRSDGSGTT SIFTDYLSSV SPEWAGKVGK GASVKWPIGL=20
<B>   201</B> GGKGNEGVAG QVKTTQYTIG YVELAYAFEN KLPFATLKNK SGNFVEPSIK=20
<B>   251</B> <B><FONT color=3D#ff0000>STSAAAAGAA KSMPADYR</FONT></B>IS =
LVNQPGKDAY PIVGFTWLLV YQDQKDKVIG=20
<B>   301</B> KK<B><FONT color=3D#ff0000>LVEFLNWE LKHGQK</FONT></B>MADK =
<B><FONT color=3D#ff0000>ILYAPLPANV AKMVEK</FONT></B>TVKS IK
</PRE></FONT>
<P><INPUT onclick=3D"this.form.showall.value=3D'true'; return true" =
type=3Dsubmit value=3D"Show predicted peptides also">=20

<P><INPUT type=3Dsubmit value=3D"Sort Peptides By">&nbsp; <INPUT =
type=3Dradio CHECKED=20
value=3Dstartup name=3Dsort>Residue Number&nbsp; <INPUT type=3Dradio =
value=3Dmassup=20
name=3Dsort>Increasing Mass&nbsp; <INPUT type=3Dradio value=3Dmassdown=20
name=3Dsort>Decreasing Mass&nbsp; <FONT face=3D"Courier =
New,Courier,monospace"><PRE><B> Start - End     Observed    Mr(expt)   =
Mr(calc)     Delta   Miss Sequence</B>
<B><FONT color=3D#ff0000>    45 - 57     1553.8497  1552.8424  1552.7926 =
    0.0498     1  K.WFAEYAKVDPTVK.F </FONT></B>=20
<B><FONT color=3D#ff0000>    58 - 70     1327.7741  1326.7668  1326.6568 =
    0.1100     0  K.FNYQSIGSGGGIK.Q </FONT></B>=20
<B><FONT color=3D#ff0000>    71 - 92     2367.3134  2366.3062  2366.1642 =
    0.1420     1  K.QITAQTVDFGASDKFLSDAELK.A </FONT></B> =
Gln-&gt;pyro-Glu (N-term Q)=20
<B><FONT color=3D#ff0000>   120 - 135    1707.8025  1706.7952  1706.9090 =
   -0.1138     1  K.GLKLSSEDVADIYLGK.I </FONT></B>=20
<B><FONT color=3D#ff0000>   251 - 268    1725.8288  1724.8215  1724.8151 =
    0.0064     1  K.STSAAAAGAAKSMPADYR.I </FONT></B>=20
<B><FONT color=3D#ff0000>   303 - 316    1740.8805  1739.8732  1739.9359 =
   -0.0627     1  K.LVEFLNWELKHGQK.M </FONT></B>=20
<B><FONT color=3D#ff0000>   321 - 336    1756.8733  1755.8660  1755.9957 =
   -0.1297     1  K.ILYAPLPANVAKMVEK.T </FONT></B>=20

<B>No match to: </B>945.5396, 1171.6458, 1218.6255, 1444.7518, =
1475.7881, 1493.7455, 1535.8400, 1537.7989, 1609.8361, 1695.8150, =
1711.7956, 1716.8807, 1727.8053, 1744.8621, 1772.8752, 1838.9640, =
1994.0268, 2211.1731, 2225.1714, 2705.2110, 2734.4789, 2806.5931, =
2831.2459
<P><IMG height=3D150 alt=3D"Error Distribution" =
src=3D"http://www.matrixscience.com/cgi/mass_error.pl?mass_error_24285693=
60824639" width=3D450><IMG height=3D150 alt=3D"Error Distribution (ppm)" =
src=3D"http://www.matrixscience.com/cgi/mass_error.pl?mass_error_ppm_1139=
967025165201" width=3D450>
</FORM><HR>
LOCUS       YP_001230290             342 aa            linear   BCT =
21-AUG-2010
DEFINITION  phosphate ABC transporter, periplasmic phosphate-binding =
protein
            [Geobacter uraniireducens Rf4].
ACCESSION   YP_001230290
VERSION     YP_001230290.1  GI:148263584
DBLINK      Project: <A =
href=3D"http://eutils.ncbi.nlm.nih.gov/entrez/eutils/%22http://eutils.ncb=
i.nlm.nih.gov:80/genomeprj/58475%22">58475</A>
DBSOURCE    REFSEQ: accession <A =
href=3D"http://eutils.ncbi.nlm.nih.gov/entrez/eutils/%22http://eutils.ncb=
i.nlm.nih.gov:80/nuccore/148262085%22">NC_009483.1</A>
KEYWORDS    .
SOURCE      Geobacter uraniireducens Rf4
  ORGANISM  <A =
href=3D'http://eutils.ncbi.nlm.nih.gov/entrez/eutils/%22http://eutils.ncb=
i.nlm.nih.gov:80/Taxonomy/Browser/wwwtax.cgi?id=3D351605"'>Geobacter =
uraniireducens Rf4</A>
            Bacteria; Proteobacteria; Deltaproteobacteria; =
Desulfuromonadales;
            Geobacteraceae; Geobacter.
REFERENCE   1  (residues 1 to 342)
  AUTHORS   Copeland,A., Lucas,S., Lapidus,A., Barry,K., Detter,J.C., =
Glavina
            del Rio,T., Hammon,N., Israni,S., Dalin,E., Tice,H., =
Pitluck,S.,
            Chertkov,O., Brettin,T., Bruce,D., Han,C., Schmutz,J., =
Larimer,F.,
            Land,M., Hauser,L., Kyrpides,N., Mikhailova,N., =
Shelobolina,E.,
            Aklujkar,M., Lovley,D. and Richardson,P.
  CONSRTM   US DOE Joint Genome Institute
  TITLE     Complete sequence of Geobacter uraniumreducens Rf4
  JOURNAL   Unpublished
REFERENCE   2  (residues 1 to 342)
  CONSRTM   NCBI Genome Project
  TITLE     Direct Submission
  JOURNAL   Submitted (23-MAY-2007) National Center for Biotechnology
            Information, NIH, Bethesda, MD 20894, USA
REFERENCE   3  (residues 1 to 342)
  AUTHORS   Copeland,A., Lucas,S., Lapidus,A., Barry,K., Detter,J.C., =
Glavina
            del Rio,T., Hammon,N., Israni,S., Dalin,E., Tice,H., =
Pitluck,S.,
            Chertkov,O., Brettin,T., Bruce,D., Han,C., Schmutz,J., =
Larimer,F.,
            Land,M., Hauser,L., Kyrpides,N., Mikhailova,N., =
Shelobolina,E.,
            Aklujkar,M., Lovley,D. and Richardson,P.
  CONSRTM   US DOE Joint Genome Institute
  TITLE     Direct Submission
  JOURNAL   Submitted (04-MAY-2007) US DOE Joint Genome Institute, 2800
            Mitchell Drive B100, Walnut Creek, CA 94598-1698, USA
<A name=3Dcomment_148263584></A>COMMENT     PROVISIONAL <A =
href=3D"http://eutils.ncbi.nlm.nih.gov/entrez/eutils/%22http://eutils.ncb=
i.nlm.nih.gov:80/RefSeq/%22">REFSEQ</A>: This record has not yet been =
subject to final
            NCBI review. The reference sequence was derived from <A =
href=3D"http://eutils.ncbi.nlm.nih.gov/entrez/eutils/%22http://eutils.ncb=
i.nlm.nih.gov:80/protein/ABQ25717%22">ABQ25717</A>.
            Method: conceptual translation.
<A name=3Dfeature_148263584></A>FEATURES             Location/Qualifiers
     source          1..342
                     /organism=3D"Geobacter uraniireducens Rf4"
                     /strain=3D"Rf4"
                     /db_xref=3D"taxon:<A =
href=3D'http://eutils.ncbi.nlm.nih.gov/entrez/eutils/%22http://eutils.ncb=
i.nlm.nih.gov:80/Taxonomy/Browser/wwwtax.cgi?id=3D351605"'>351605</A>"
     <A =
href=3D'http://eutils.ncbi.nlm.nih.gov/entrez/eutils/%22http://eutils.ncb=
i.nlm.nih.gov:80/protein/148263584?from=3D1&amp;to=3D342&amp;report=3Dgpw=
ithparts"'>Protein</A>         1..342
                     /product=3D"phosphate ABC transporter, periplasmic
                     phosphate-binding protein"
                     /calculated_mol_wt=3D33864
     <A =
href=3D'http://eutils.ncbi.nlm.nih.gov/entrez/eutils/%22http://eutils.ncb=
i.nlm.nih.gov:80/protein/148263584?from=3D1&amp;to=3D27&amp;report=3Dgpwi=
thparts"'>sig_peptide</A>     1..27
                     /product=3D"hypothetical protein"
                     /note=3D"Signal predicted by SignalP 3.0 HMM =
(Signal peptide
                     probability 1.000) with cleavage site probability =
0.998 at
                     residue 27"
                     /calculated_mol_wt=3D2798
     <A =
href=3D'http://eutils.ncbi.nlm.nih.gov/entrez/eutils/%22http://eutils.ncb=
i.nlm.nih.gov:80/protein/148263584?from=3D30&amp;to=3D342&amp;report=3Dgp=
withparts"'>Region</A>          30..342
                     /region_name=3D"PBP2_LTTR_substrate"
                     /note=3D"The substrate binding domain of LysR-type
                     transcriptional regulators (LTTRs), a member of the =
type 2
                     periplasmic binding fold protein superfamily; =
cl11398"
                     /db_xref=3D"CDD:<A =
href=3D'http://eutils.ncbi.nlm.nih.gov/entrez/eutils/%22http://eutils.ncb=
i.nlm.nih.gov:80/Structure/cdd/cddsrv.cgi?uid=3D187020"'>187020</A>"
     <A =
href=3D'http://eutils.ncbi.nlm.nih.gov/entrez/eutils/%22http://eutils.ncb=
i.nlm.nih.gov:80/nuccore/148262085?from=3D1770033&amp;to=3D1771061&amp;re=
port=3Dgbwithparts"'>CDS</A>             1..342
                     /locus_tag=3D"Gura_1518"
                     =
/coded_by=3D"complement(NC_009483.1:1770033..1771061)"
                     /note=3D"TIGRFAM: phosphate ABC transporter, =
periplasmic
                     phosphate-binding protein;
                     PFAM: extracellular solute-binding protein, family =
1"
                     /transl_table=3D<A =
href=3D'http://eutils.ncbi.nlm.nih.gov/entrez/eutils/%22http://eutils.ncb=
i.nlm.nih.gov:80/Taxonomy/Utils/wprintgc.cgi?mode=3Dc#SG11"'>11</A>
                     /db_xref=3D"InterPro:<A =
href=3D'http://eutils.ncbi.nlm.nih.gov/entrez/eutils/%22http://www.ebi.ac=
.uk/interpro/ISearch?mode=3Dipr&amp;query=3DIPR005673"'>IPR005673</A>"
                     /db_xref=3D"InterPro:<A =
href=3D'http://eutils.ncbi.nlm.nih.gov/entrez/eutils/%22http://www.ebi.ac=
.uk/interpro/ISearch?mode=3Dipr&amp;query=3DIPR006059"'>IPR006059</A>"
                     /db_xref=3D"GeneID:<A =
href=3D'http://eutils.ncbi.nlm.nih.gov/entrez/eutils/%22http://eutils.ncb=
i.nlm.nih.gov:80/sites/entrez?db=3Dgene&amp;cmd=3DRetrieve&amp;dopt=3Dful=
l_report&amp;list_uids=3D5166635"'>5166635</A>"

</PRE></FONT>
<P>
<TABLE cellSpacing=3D2 cellPadding=3D1 width=3D"100%" border=3D2>
  <TBODY>
  <TR>
    <TD noWrap align=3Dmiddle><B>Mascot:</B>&nbsp; <A=20
      =
href=3D"http://www.matrixscience.com/">http://www.matrixscience.com/</A> =

  </TD></TR></TBODY></TABLE></P></BODY></HTML>

------=_NextPart_000_0000_01CBDA7B.C2D172D0
Content-Type: image/gif
Content-Transfer-Encoding: base64
Content-Location: http://www.matrixscience.com/images/88x31_logo_white.gif

R0lGODlhWAAfANX/AMDAwP/v7//f3//Pz/+/v/+vr/+fn/+Pj/9/f/9wcP9gYP9QUP9AQP8wMP8g
IP8QEP8AAO/v/+/v79/f/9/f38/P/8/Pz7+//7+/v6+v/6+vr5+f/5+fn4+P/4+Pj39//39/f3Bw
/3BwcGBg/2BgYFBQ/1BQUEBA/0BAQDAw/zAwMCAg/yAgIBAQ/xAQEAAA/wAAAAAAAAAAAAAAAAAA
AAAAAAAAAAAAAAAAAAAAAAAAAAAAAAAAAAAAAAAAAAAAACH5BAEAAAAALAAAAABYAB8AQAb/QIBw
SCwaj8ikcslsEl0wTDHz+bxOgMrp8mpFiJFThfsyjl4j82tVLaVGk+Hq1TF2ut8jCkYRSkgcToKD
hIQUKiBCHnxEAghDBA8QQg4QBEQBQwyWQ5ICAAsBAZcACKQJEAsMQgQQk5hCAhAPlAACn0MkUYMS
HCIaABMfJychRSPEH0YbWEMXJyUhxCPSJQAb0icjH8gfeRvIxRnXxCfeGcQlFwAWIn1HLC7vQhtl
AFZ1ES0v6/QrRGSIWPlXpF6LISWuVNgA4EyaIRta9Jvw4kUcInsCDZEARcqQBQ6I0AJQAEIDIgQU
xJo1pOQqIQFUCmFQyYAQAzZBQXikqYAQ/wQQZAIgkFPIHmCFkipdyrSp06eDSLiQUDBhM3JrjFSY
Y++aMgAnXnwdUUFIwodgX1gTso/hkAgVK0w4Ma4IBxZHQMDACzCNlRJiKFokEu5EiopFrFwdYiWF
EC5rhYQ1BqbEhsN1inCE4YGIBBAo5kEdrRS0EQkwEhEp0AABAgYGeA6liUBBAgOXFDDYvUDA7t+/
LxHYzTPAb1wHHCxAsMBAgtnAf2cawsGFhSIUYOwiAtSVgwFCDphM4mmlpQQhiSgQMMBVAAEyNx1A
UtJBgQVCh2DQjoRE5yEOODDdAA+AV0oqMClgoAIQzDcTJwAE8Fp4zwEIwXQANABBTillEv9AeREu
px8LGpFm4okopqjiiiyOxoEKHg2xz2Jn8KPVPkSYA0AGeDT0EI8v5HEYWiG84BhEiAEQARueoXDd
EYv8R0QKij2GzAtuvVUCkIwJUUFFF30l2EVf2nhNVkWEBVhZRnDASBH7wUBVjhEoFkYEZ3w1BFkA
BESEYGy+1dYFH6wQaJ89HgMmlDC4cIQIMJBQRAlxWNHCOEWi5ZUzSQqhzwt1ETGHW1UKMSYRFaRQ
1h1HErEIX3ZZl2NFjo2QRglcpZBBBIehIcQIuQpzwj4tnHDRXMSKseMaHzxT0QppZNArFh/0ukI/
RqlQhAkmiNbitwBIoMKTG71ZxC1JEIDsYYqjJEUBCSB4q5dqQrSHS3s5GRDUEAmMpFNRlZBigL/i
PTCggBFqCLBMAcwyHQInDWFBpEfooi0RmzBAyiMfQhieTwdW+C8ABxCA7lAIoLKAEKGQBEF6H1n4
SSjqDpHddkS4KakRBWzCEgDyIaHvyj8FVcADRdkiU00JgNcwBLgYsQkC+pJChF4oHDFxEQnIBnTE
AauXSXswDy2ETwl8YtwQ7TVY78uNyMQgT5e0LMTEUua1swAF9MybgT8FiN8n8Emi8QALuLJAAgxI
ou4mD8h2QH4BLPBAA8tlMpwrtvmcCQgieDAnuKQXEgQAOw==

------=_NextPart_000_0000_01CBDA7B.C2D172D0
Content-Type: application/octet-stream
Content-Transfer-Encoding: base64
Content-Location: http://www.matrixscience.com/cgi/mass_error.pl?mass_error_2428569360824639

R0lGODlhwgGWAMIAAP///wAAAP8AAADMAAAA/wAAAAAAAAAAACH5BAEAAAAALAAAAADCAZYAAAP+
CLrc/jDKSau9OOvNu/9gKI5kaZ5oqq5s675wLM90bd94ru987//AoHBILBqPyKRyyWw6n9CodEqt
Wq/YrHbL7Xq/4LB4TC6bz+i0es1uu9/wuHxOr9vv+Lx+z+/7/4CBgoOEhYaHiImKi4yNjhAEkQSP
lJUxk5aZmieYm56fHZ2go6QToqWoRQKrXqepr0CrAluSrrC3O7KtuLyetr3AWAHDATe/wchSxQvL
NMfJ0EzNzDXP0dd5tdjbgtbc30HEw9Xg5UfF6BrTD+sStrrm8TjpAO0S9Oz2kA/w8v4z9PSxo+YA
H4V3rP4pBChwoAKBDRt4W0gRSDOIEWppjMT+QNsCjwpAAhBJUlJHkx9RhlQ5kmVJjilhrpTZkuZL
UTdP2nTJc6dPnD2B/tQptCjRozGNJkU6U2lTpjWdRoXaQdy4CxcjROxYsWuMdlsZGLz68MJEr2hB
gM2w7qrVCmfTyt2w1tncuyWsEiOHt68UkX4DO4kruHDZBmFREDZceFpixYwjVxBnTLJlIosva36R
ebNnTiw/i7Y7uvSMzkj6mQaG+ojq1bxaG3kN+5bs2vEeg6aJu69uFbd7f/udIrhwbsQ5Hferl+/y
5x6MQ4dG2fl0tI5lAL5eMTtp7l69nwaftjqG5Ps20Savw2B0T+vZj0ieFYR0PvHlq+VQP8P+Ro1Q
5bTUgE8ROJWBAhao4IELJsjggw5GGFSAEyJYYYMXQpihhENZ2CGGvFXFH0Ef3KffK/SR+N6JCjWH
VT0imMiiOeg9IOOMo9RIwo04eqLjjj3K86N9oQU5XA48GmmJi+MpCV6STjZSV5NRXrNMf9pVic2V
KrqwnZbAcHkYlWAioxdZWZa5HJRqesVmmxW9CedCcs4Zz5ea5GcnkqXouWdlpPj5p3WDilZnoeAc
iug1eC4qmaKOMhqpPxE9BumkirgnlqWYloMlNZx2euSYBZklKnWUfSpWRv9t6OqHGsLKoVSzUijr
q7Tiamuut/bK66+7BushsAYC1OWqFlz+emohY4l30LKjMnOlee5QIii0aTpyLbYwKGvGttyu0Gi4
aXlLLinm0gHuuRqkO8e67GLgrhzwxpusvXjNi68jrfbr778AByzwwAQXbPDBCCes8MIMN+zwwxBP
AeXExVUM2cXKYWwCxRo/wXHGIG9sccglfCxyx0D+NfLJJKfc8ggml7yyzCg3EbPLLOdM88sxzozz
zjoP5jPMQ/dcs9E8h3Az0Ufv6/TTUEfdxpQwIntDW2S1lYNjaGp9ddeIhf31RWBbXcNeZnsNBpr1
ZOX212bD+LYNWROEj6Yw1Hd31XLTDardfOP9Qn91z+3FWFUbPqSInyp+duB/l6WqsY7+Ty6D1o7P
I/mYe68NOOSWDy6tW5HzTQPXYvZN6umcg37s5WJn7nfirYcuzOeys1576Yt7QLjrq8O+++bBfyU2
8KYbe1jqnX9B9l65K49887pPD/njJO5tOwtqW4/9Q6nyHsaU2mveuurof6838tKLb3j7yaMvuAv6
VL42tc7G/1V1aK/ee1X8K9vr8mae7umPgNAr4PFOh7+4/U9qEIygBCdIwQpa8IK9GYAGB6AADnaw
gxqkwQZDCEIPYvAD22ML+NgWtw2YkIMhjOECTAgDGn7whCIYBwtFdD6HdOCFAIBhEIc4gQ1+kIQw
fCESg2jDGRqRiBFI4hE9KMMTpmO+Ws8bnVashsUFagCIQqRiE2dIxiWasYxUfAAYn+gAM6YxjFZM
n/yuV6rsLVBHI7whFPfIgBEKsY8NAOMF/shHPRISjmOUoN7Q1rWGiAeL+cvAIckIyDYG8pKVHGIi
1QjFMQryiJqMI/FMZ8C0iW+AFkhjJ1dpyUzq0ZCFxGQoX+nEKYKSkBacmw5P6UNdprCIZaQkG9u4
RFeWkJZqJCETEylFTaoyloq0W0CytkNkFTAgbrDhJnF4C21yUwsJAAA7

------=_NextPart_000_0000_01CBDA7B.C2D172D0
Content-Type: application/octet-stream
Content-Transfer-Encoding: base64
Content-Location: http://www.matrixscience.com/cgi/mass_error.pl?mass_error_ppm_1139967025165201

R0lGODlhwgGWAMIAAP///wAAAP8AAADMAAAA/wAAAAAAAAAAACH5BAEAAAAALAAAAADCAZYAAAP+
CLrc/jDKSau9OOvNu/9gKI5kaZ5oqq5s675wLM90bd94ru987//AoHBILBqPyKRyyWw6n9CodEqt
Wq/YrHbL7Xq/4LB4TC6bz+i0es1uu9/wuHxOr9vv+Lx+z+/7/4CBgoOEhYaHiImKi4yNjhAEkQSP
lJUxk5aZmieYm555AaEBN50MAqefqWyjC6w0pQunAqq0Z66tMpKwCrK1vqm7v8LAw8VooqE1wcbM
XLc2y83SWMjQ09dbz7mS2N1XyMmv3uOG0eTnR9XK6OxLt9ov5u3zPe/r9PgcvSus8Cy6+QJm2JcC
nKgZ8gQq5IXqBzhcHBIunMhCnQVto/xRkEj+saMJexcPAnClUQJHjyhDgKxAciTECbpiRmIAcEFN
BTcB5NzJzWZPnD91BuU502dRoEeFJiVaiinNoVCXRm069anUq1SxWs3KdatXo13BfkUaluxYpWXR
jujHIeNLDCdTym1rsOQDtwrsQprLl0dLl3r39h2MQ2TeDnEJK26A8d7ixxhWwsgJufIEi+Isay6S
eLPnS59D++ichKBob6SRmD4tjbKV1aynpY5NG8Ts2rg33M6dL/A/3pB9p3ANnK/wFbuLtzs+XLli
g46dS/+QfPo4zLmsG2fAPARx7RMlgwafUjyF7hGqk5+G/bxL755gr9fxl3r8hvMLbqjvQT3+H/n5
iYDeewTCJZNTYiVoloJqMYjgghA2GOGDElZI4YVVOZjhhBta2CGGWmkYIocjeljidxoMyB9iAXak
YoH9tRjeQ5GN4J+Mot2IYy0DlqDjjqn0KAKKQJIjJAk/FunJkUMqiQ90mTm5XpJSPtLYJUFV6Q1b
h0Wp5ZZdwjjZl0aGySSLZG5ZV3RpKkdlmx0RCWdsb84ZZy0A2slDnXnkqacOfOLh5584BEroPHIe
upmhilpCo5gXMNooJY0NKOmkjqizogWXYspIS5s+cCCIaZF6lqkilvrhqieyqmqrsL4q66mu0hqr
rbOmGsOjh4W6kacL4QXpr8DS85ewGXT+Wmwihg1bgbLLthatZolOyxe01haDbbbCbDvGoNwiRAm4
4Y7nCLnl/pNlun15Kwe67EZUDLzxauBuHPTWC5e+g93LryOjBizwwAQXbPDBCCes8MIMN+zwwxBH
LPHEFE/x5sXNoYCxxhlz0rEJG0cRMsgf+1gykifbmHKTHEsxssktexwzyTPDLPPNNIu8Mnw1o9yz
yj+zjLPNOUPxss9DI1000Uwr3TTQSf8r9dRUV03HlWFmXcMzhnGdwzvhaH3mB816zV1hYZfNGNpm
iy1G2HmBisvYHcDttdw2pA2RsMjKcCyBfDvbAt7vBU73fi/pTXgXyOJF+OEZBH52r2/+7Qr43Jhr
TYPhmQv+wt2dQ94W5Zf7msXfpVfudysiPX4D2FwCpvrqqZPu+eBr1357RV3GLvkXqLued+K6ix45
8cJvjXzor+defPO9m3k5GCRVk/zmy9tufI3SX09798wrPzn4msMAezLeO+OA69tzPz3n0L+v+wyV
Mt8+S87bP/xd+gOPmXj3Y4mm7JY/+g0QgK+zSNvKZz7rKbCAfvvf+BhotQpa8IIYzKAGN8hBOA3g
gwNQQAhFKMIP0gCEJizhCDsIAtMhbiTNgqAGVhhCE9pwASuEQQ5JyMK1ZIRu9dHIkWgIgBoW8YgT
ACEJU1hDGjKxiDvEoRKRGIEmLnG8hDfsoVv6kbYuCnF8XFzgDHF4RCNCsYpkfKIa04jFBxARhRBQ
YxuNGMUMbnFt6cvaisyDAThSMYd1hKISd0jINF7AjFRkwBsNiUgOHqt1YJPASsLIx0P+kYyKdGMD
CpnJJVqSiA5YpCcbucHriXGCpvRAGy8Jyk26spOYLGMSDcnDTc5xjrJkId7QFz7+kU9vqqQlEqfo
xifCUoqrlAAxielKOdYykBd8ZOG8eJm4dbFwbuBkD7uhzW1iIQEAOw==

------=_NextPart_000_0000_01CBDA7B.C2D172D0--
