# Supplementary material for: Regulation of GacA in Pseudomonas chlororaphis Strains Shows a Niche Specificity
Source: PLoS One. 2015 Sep 17;10(9):e0137553. doi: 10.1371/journal.pone.0137553 (PMC4574860; doi:10.1371/journal.pone.0137553)
Supplement: S3 File — (ZIP) [file pone.0137553.s003.zip › MALDI-TOFMS-data/C74.mht]

From: <Saved by Windows Internet Explorer 7>
Subject: Mascot Search Results: Protein View
Date: Fri, 4 Mar 2011 14:58:05 +0800
MIME-Version: 1.0
Content-Type: multipart/related;
	type="text/html";
	boundary="----=_NextPart_000_0000_01CBDA7C.913EE850"
X-MimeOLE: Produced By Microsoft MimeOLE V6.00.2900.2180

This is a multi-part message in MIME format.

------=_NextPart_000_0000_01CBDA7C.913EE850
Content-Type: text/html;
	charset="utf-8"
Content-Transfer-Encoding: quoted-printable
Content-Location: http://www.matrixscience.com/cgi/protein_view.pl?file=../data/20110304/FttmrbEOO.dat&hit=1

=EF=BB=BF<!DOCTYPE HTML PUBLIC "-//W3C//DTD HTML 4.0 Transitional//EN">
<!-- 0 seconds --><!-- 0 seconds --><!-- 0 seconds =
--><HTML><HEAD><TITLE>Mascot Search Results: Protein View</TITLE>
<META http-equiv=3DContent-Type content=3D"text/html; charset=3Dutf-8">
<META content=3D"MSHTML 6.00.5730.13" name=3DGENERATOR></HEAD>
<BODY vLink=3D#0000ff aLink=3D#0000ff bgColor=3D#ffffff>
<H1><IMG height=3D31=20
src=3D"http://www.matrixscience.com/images/88x31_logo_white.gif" =
width=3D88=20
align=3Dtop border=3D0 NATURALSIZEFLAG=3D"3"> Mascot Search Results</H1>
<H3>Protein View</H3>
<FORM method=3Dpost><INPUT type=3Dhidden =
value=3D../data/20110304/FttmrbEOO.dat=20
name=3Dfile> <INPUT type=3Dhidden value=3D1 name=3Dhit> <INPUT =
type=3Dhidden value=3Dfalse=20
name=3Dshowall> <INPUT type=3Dhidden value=3D0 name=3Dave_thresh> <INPUT =
type=3Dhidden=20
value=3D0 name=3D_ignoreionsscorebelow> <INPUT type=3Dhidden =
value=3D0.05=20
name=3D_sigthreshold> <INPUT type=3Dhidden name=3Dreport> <INPUT =
type=3Dhidden value=3D1=20
name=3Ddb_idx> <INPUT type=3Dhidden value=3D32 name=3D_msresflags> =
<INPUT type=3Dhidden=20
value=3D2 name=3D_msresflags2> <INPUT type=3Dhidden value=3D0 =
name=3Dpercolate> <INPUT=20
type=3Dhidden value=3D0 name=3Dpercolate_rt> <FONT=20
face=3D"Courier New,Courier,monospace"><PRE>Match to: =
<B>gi|225867339</B> Score: <B>103</B> Expect: <B>0.00037</B>
<B>lpxtg-motif cell wall anchor domain protein [Bacillus cereus =
03BB102]</B>

Nominal mass (M<SUB>r</SUB>): <B>365180</B>; Calculated pI value: =
<B>5.33</B>
NCBI BLAST search of <A =
href=3D"http://www.ncbi.nlm.nih.gov/blast/Blast.cgi?ALIGNMENTS=3D50&amp;A=
LIGNMENT_VIEW=3DPairwise&amp;AUTO_FORMAT=3DSemiauto&amp;CDD_SEARCH=3Don&a=
mp;CLIENT=3Dweb&amp;COMPOSITION_BASED_STATISTICS=3Don&amp;DATABASE=3Dnr&a=
mp;DESCRIPTIONS=3D100&amp;ENTREZ_QUERY=3D(none)&amp;EXPECT=3D10&amp;FILTE=
R=3DL&amp;FORMAT_BLOCK_ON_RESPAGE=3DNone&amp;FORMAT_OBJECT=3DAlignment&am=
p;FORMAT_TYPE=3DHTML&amp;GAPCOSTS=3D11+1&amp;I_THRESH=3D0.001&amp;LAYOUT=3D=
TwoWindows&amp;MATRIX_NAME=3DBLOSUM62&amp;NCBI_GI=3Don&amp;PAGE=3DProtein=
s&amp;PROGRAM=3Dblastp&amp;QUERY=3D225867339&amp;SERVICE=3Dplain&amp;SET_=
DEFAULTS.x=3D21&amp;SET_DEFAULTS.y=3D7&amp;SHOW_OVERVIEW=3Don&amp;WORD_SI=
ZE=3D3&amp;END_OF_HTTPGET=3DYes" target=3D_blank>gi|225867339</A> =
against nr
Unformatted <A =
href=3D"http://www.matrixscience.com/cgi/getseq.pl?NCBInr+gi%7c225867339+=
seq" target=3D_blank>sequence string</A> for pasting into other =
applications

Taxonomy: <A =
href=3D"http://www.ncbi.nlm.nih.gov/Taxonomy/Browser/wwwtax.cgi?lvl=3D0&a=
mp;id=3D572264" target=3D_blank>Bacillus cereus 03BB102</A>
Links to retrieve other entries containing this sequence from NCBI =
Entrez:
<A =
href=3D"http://www.ncbi.nlm.nih.gov/entrez/query.fcgi?cmd=3Dsearch&amp;db=
=3Dprotein&amp;doptcmdl=3Dgenpept&amp;tool=3Dmascot&amp;term=3D225788083"=
 target=3D_blank>gi|225788083</A> from <A =
href=3D"http://www.ncbi.nlm.nih.gov/Taxonomy/Browser/wwwtax.cgi?lvl=3D0&a=
mp;id=3D572264" target=3D_blank>Bacillus cereus 03BB102</A>

Fixed modifications: Carbamidomethyl (C)
Variable modifications: Gln-&gt;pyro-Glu (N-term Q)
Cleavage by Trypsin: cuts C-term side of KR unless next residue is P
Number of mass values searched: <B>20</B>
Number of mass values matched: <B>13</B>
Sequence Coverage: <B>6%</B>

Matched peptides shown in <B><FONT color=3D#ff0000>Bold Red</FONT></B>

     <B>1</B> MKKLFNICLI VFVLFSQFIS FPYNQAKAET LQETSLFDTV EMKDGTDHII=20
<B>    51</B> DEAKNPNNLI KIGSTIQVEY AWSIKDQQVV HANDTAVIQI PLALKVSKDL=20
<B>   101</B> QGDLVTDQKN IGQYFITAKD NKLKLIFNDQ VENSKDAKGK IKIDTVFNPT=20
<B>   151</B> LKAEEKSVQI AFPLGTLVQP ITVPIQLEDS KEDGTKQDTN KQVPDQVAKP=20
<B>   201</B> ATDNPEQNPA TRPVTDNPEQ NSATKPATDN PEQNPATRPV TDNPEQNSAT=20
<B>   251</B> KPATDNPEQN PATKPATDNP EQNPATKPAA DNPEQNLASD PAESTNSGPK=20
<B>   301</B> <B><FONT color=3D#ff0000>QITTNILTGV KLTDK</FONT></B>DGKPF =
TEDNRPSTDS PANIEFTWEL LKSMNVKSGD=20
<B>   351</B> YYIFDLPKHF KIYNTINSPL YDSENNPIGN FTVTKDGKVT MTFNDYVEEH=20
<B>   401</B> PDVVGNLQLK TEFNKAEIKG TTTQEIPFPI KDKDVSITVD FKPNIQTTTN=20
<B>   451</B> KKGLPDRPIN TNEINWTVEM NKTKDTLKNA VFKDNIPQGT SLNKDSIKVY=20
<B>   501</B> YLEVDVNGNA TRGKEADPAD YKIISSDGSK LEIAFKDSIK EAYQIEYVTK=20
<B>   551</B> ITDENVKNFQ NNVTITSDNQ GQQKASSTVT VSRGTHLNKT SKYDPKTQTI=20
<B>   601</B> EWTITYNGDQ RNIKKTDALL KDIFDDTHEL DVNSIVVKNA SYDDKGRLVT=20
<B>   651</B> GDAVNNYTVS NKKNGFDLQF NEDINSAYVI TYKTKPTNNV IKDGKIKNIV=20
<B>   701</B> TADNGSSKEN EAGFQQQNII KSNNKAETNY KDKTTTWTIT VNNNNYPLNN=20
<B>   751</B> AIITDTFDHG GLQLKDKKLE IKDGDYTLQA GTDYVLDVTD KGFKITLIGT=20
<B>   801</B> YQSNMTKTLV VKYTTDFDYT KLESGKTSFK NTGNLSWIDT DSNPQSNKVE=20
<B>   851</B> ANFDPDNFTK ANGYKYGSYN AQTKEITWVI GFNYNNVEIK DPYVIDVIQD=20
<B>   901</B> KQKLVPGSIE VRDMILNGSP DNAQPGNAVP TEKYELEEPT EKNKNTLKVH=20
<B>   951</B> FKQSINSPYY IIFKTSLDGE LIQGTYKNEA ELKDGSKIVN TLKGDAQVKK=20
<B>  1001</B> GGSFVTKKAV QDDNYINWSI AINESQSTIA DAVVTDDPTD NQVLVADSFH=20
<B>  1051</B> LYPTTVDYYG NVTKDTANEL KQGTDYKLKI TTDNNTGKQH FEIAFLKKID=20
<B>  1101</B> RAYILEYRSL INADDKEKVS NKAKIAGNQL TVKNTETTET IEVRMSSGSG=20
<B>  1151</B> GGSATKGRGN LEIIKVDNDN KNTLLTGAEF TLYDRTGKTV IRKITTDKDG=20
<B>  1201</B> IAKFNNLKRD KYLLKETKAP EGYVISWDLK QGKIVELGTQ ETTTYKLANK=20
<B>  1251</B> KFVGKVVLTK SDDLNKNVTL QGAVFTLLDK DKKIISEHEK LTTNNKGQIT=20
<B>  1301</B> VDHLKPGTYY LKETKAPEHY KLDDR<B><FONT color=3D#ff0000>LIEVK =
IAEDQTTVIN R</FONT></B>TATNSLIPG=20
<B>  1351</B> SAILTKVDKD GKTLAGAEFS VRDRHNNVIR GYEKLTTNDQ GQIEAKDLRP=20
<B>  1401</B> GDYQFVEEKA PKDYDIDKTP IEFTIVKSQK KAVTVTATNH LIKGGVTLTK=20
<B>  1451</B> TDDIDGTALA GAIFKIVDAN DEKKVIRENV KTGADGKVTV KDLEPGTYKF=20
<B>  1501</B> IETEAPKDYV LNTNPIEFTI DKSQQSFATV TATNSLKTGE VELLKVDEFG=20
<B>  1551</B> DKKPLAGAVF KIVDVNNNDV RTDLTTDADG KTKADKLRPG TYKFIETAAP=20
<B>  1601</B> EHYVLRAEPI EFTIDRSQKE TLLVKAENAL KPGDVELTKV DDIDGTALAG=20
<B>  1651</B> AVFKIVDAND EKKVIRENVK TGADGKAIAT GLRPGDYKFI EVTAPKYYDK=20
<B>  1701</B> NTNPIEFTIK ESQGTSPITV TAKNSLTKGG IELTKVNAAD EK<B><FONT =
color=3D#ff0000>ETLEGAVF </FONT></B>
<B>  1751<FONT color=3D#ff0000> KIVNR</FONT></B>DTNED ARTNLVTNSE =
GK<B><FONT color=3D#ff0000>LIVDDLRP GNYK</FONT></B>LIETKA PTYYDVNVEP=20
<B>  1801</B> IEFTIEKGQQ TLLPLTFKNS LTKGKVKLIK EDDVKSSIAL AGAVFTLQDA=20
<B>  1851</B> NGTEIAKDLK TDEHGVLVIP DLAPGDYQFI ETAAPEHYKL DQTPIKFTIK=20
<B>  1901</B> KGSKEDLPVP VTVKNSLLTG GVTLTKVDDV DGTTLEGAEF IIVDAHDTEK=20
<B>  1951</B> VVRKGLTTDE HGKVSASDLR PGDYQFIEVK APK<B><FONT =
color=3D#ff0000>DYTLGND PIPFTIGKSQ </FONT></B>
<B>  2001<FONT color=3D#ff0000> K</FONT></B>ENITVTATN SLKKGAVTLT =
KIDDIDRTML KGAIFKIVDM DGNEVRTNLV=20
<B>  2051</B> TNKNGKIYVP DLRPGDYQFI ETKAPEHYVL DETPIPFTIE RNQTKEINVT=20
<B>  2101</B> GKNTLKKGSV ELTKIDDIDT DTKLANAVFN LLDADGEIVE EGLKTNAEGK=20
<B>  2151</B> IVVENLRPGT YQFVETIAPE HYDLNKTPIE FTIKK<B><FONT =
color=3D#ff0000>SQTET LHVTAK</FONT></B>NALT=20
<B>  2201</B> KGAVELSKVD DIDGTKLEGA VFNIVDMKGT VIHKNLVTNS KGKIEIDDLR=20
<B>  2251</B> PGDYQFIETK APKHYVLDET PIDFTIEKGQ KKTISLTAKN SLQQGSIELL=20
<B>  2301</B> KVDDLNDQMK <B><FONT color=3D#ff0000>LSDAVFNLLD =
QNGK</FONT></B>VIKTDL KTNNEGKIVV ENLRPGTYQF=20
<B>  2351</B> VETTAPKHYD LDKRPIVVTV EKSQKNIATV TMKNSLTKGG VELSKVDDVD=20
<B>  2401</B> GTTLEGAVFN IVDMKGTVIR ENLTTNSQGK ISVSNLRPGD YQFVETKAPK=20
<B>  2451</B> HYDLNKEPIP FTIEKGQAEP ISVTAKNSLT KGAVELSKVD DIDGTALEGA=20
<B>  2501</B> VFKIVDMNGN DVRTGITTDA KGKISISDLH PGDYQFIETT APKHYKLDAT=20
<B>  2551</B> PIKFTIEKSQ AEKLQVTAKN SLIEGAVELI K<B><FONT =
color=3D#ff0000>VDDINPDTK LSDAVFNIID </FONT></B>
<B>  2601<FONT color=3D#ff0000> AK</FONT></B>GQVVRTNL TTDK<B><FONT =
color=3D#ff0000>DGKVSA SNLRPGDYQF VETK</FONT></B>APKDYD LNKTPIPFTI=20
<B>  2651</B> EKSQPTHVSV TAKNGLTKGG VELTKVDSLN AKETLEGAVF KITDMNGNDI=20
<B>  2701</B> RTNLVTNKDG KIIAKDLQPG DYQFIETKAP KHYDLNEDPI KFTIERSQTK=20
<B>  2751</B> HVFVTATNSL TKGSVELIKV DDVEENTTLE GAVFKIVNKD GHDVRTDLTT=20
<B>  2801</B> DK<B><FONT color=3D#ff0000>NGRLVVDE LPPGDYEFIE =
TK</FONT></B>APTHYDLN ETPIKFTVKK GQEKIASVTA=20
<B>  2851</B> TNSLTKGAVE LSKVDDVDGS ALKDAVFKIV DMNGNNVRSN LTTNKDGKIS=20
<B>  2901</B> VSDLRPGDYQ FIETKAPTHY DLNQTPINFT VEKSQTTTAS VTAKNSLTKG=20
<B>  2951</B> AVELTKVDDI DGATLEGAVF K<B><FONT color=3D#ff0000>IVDQNGLDV =
R</FONT></B>TDLTTDK<B><FONT color=3D#ff0000>DG KISVSDLRPG </FONT></B>
<B>  3001<FONT color=3D#ff0000> DYQFVETK</FONT></B>AP THYDLNQNPI =
NFTVEKSQTT TASVTAKNSL TKGAVELTKV=20
<B>  3051</B> DDIDGATLEG AIFKIVDMNG NDVRSDLTTN KDGKISVSDL RPGDYQFIET=20
<B>  3101</B> KAPTGYDLNA KPIPFTITKG QSQVTSVTAL NSLTTGSMEL TK<B><FONT =
color=3D#ff0000>VDIDHNGT </FONT></B>
<B>  3151<FONT color=3D#ff0000> LEGAIFNILD QDGK</FONT></B>VVREGL =
KTDGHGKLIV NDLKPGNYQL VETKAPEGYQ=20
<B>  3201</B> LDASPISFTI EKAQASPLQI TVSNKKVESS SGGDNKPITP PNKEEKPGKE=20
<B>  3251</B> TSEELENGNP KTQTNKQQDD RNTSKELPNT GHKNDSTQTV GIILLLAGLL=20
<B>  3301</B> SVLATKRKKY Y
</PRE></FONT>
<P><INPUT onclick=3D"this.form.showall.value=3D'true'; return true" =
type=3Dsubmit value=3D"Show predicted peptides also">=20

<P><INPUT type=3Dsubmit value=3D"Sort Peptides By">&nbsp; <INPUT =
type=3Dradio CHECKED=20
value=3Dstartup name=3Dsort>Residue Number&nbsp; <INPUT type=3Dradio =
value=3Dmassup=20
name=3Dsort>Increasing Mass&nbsp; <INPUT type=3Dradio value=3Dmassdown=20
name=3Dsort>Decreasing Mass&nbsp; <FONT face=3D"Courier =
New,Courier,monospace"><PRE><B> Start - End     Observed    Mr(expt)   =
Mr(calc)     Delta   Miss Sequence</B>
<B><FONT color=3D#ff0000>   301 - 315    1627.8955  1626.8882  1626.9192 =
   -0.0310     1  K.QITTNILTGVKLTDK.D </FONT></B> Gln-&gt;pyro-Glu =
(N-term Q)=20
<B><FONT color=3D#ff0000>  1326 - 1341   1842.0686  1841.0613  1841.0258 =
    0.0355     1  R.LIEVKIAEDQTTVINR.T </FONT></B>=20
<B><FONT color=3D#ff0000>  1743 - 1755   1475.8263  1474.8190  1474.8144 =
    0.0047     1  K.ETLEGAVFKIVNR.D </FONT></B>=20
<B><FONT color=3D#ff0000>  1773 - 1784   1402.8591  1401.8518  1401.7616 =
    0.0902     0  K.LIVDDLRPGNYK.L </FONT></B>=20
<B><FONT color=3D#ff0000>  1984 - 2001   1994.1294  1993.1222  1993.0157 =
    0.1065     1  K.DYTLGNDPIPFTIGKSQK.E </FONT></B>=20
<B><FONT color=3D#ff0000>  2186 - 2196   1214.6083  1213.6010  1213.6303 =
   -0.0292     0  K.SQTETLHVTAK.N </FONT></B>=20
<B><FONT color=3D#ff0000>  2311 - 2324   1533.8765  1532.8692  1532.7835 =
    0.0858     0  K.LSDAVFNLLDQNGK.V </FONT></B>=20
<B><FONT color=3D#ff0000>  2582 - 2602   2303.3615  2302.3542  2302.1692 =
    0.1850     1  K.VDDINPDTKLSDAVFNIIDAK.G </FONT></B>=20
<B><FONT color=3D#ff0000>  2615 - 2634   2211.2577  2210.2505  2210.0968 =
    0.1537     1  K.DGKVSASNLRPGDYQFVETK.A </FONT></B>=20
<B><FONT color=3D#ff0000>  2803 - 2822   2291.3404  2290.3332  2290.1481 =
    0.1850     1  K.NGRLVVDELPPGDYEFIETK.A </FONT></B>=20
<B><FONT color=3D#ff0000>  2972 - 2981   1128.5494  1127.5421  1127.5935 =
   -0.0514     0  K.IVDQNGLDVR.T </FONT></B>=20
<B><FONT color=3D#ff0000>  2989 - 3008   2254.2867  2253.2794  2253.1277 =
    0.1516     1  K.DGKISVSDLRPGDYQFVETK.A </FONT></B>=20
<B><FONT color=3D#ff0000>  3143 - 3164   2384.1605  2383.1532  2383.1656 =
   -0.0123     0  K.VDIDHNGTLEGAIFNILDQDGK.V </FONT></B>=20

<B>No match to: </B>1179.6592, 1859.1042, 2225.2609, 2233.2694, =
2287.3669, 2319.3693, 2705.3905
<P><IMG height=3D150 alt=3D"Error Distribution" =
src=3D"http://www.matrixscience.com/cgi/mass_error.pl?mass_error_25505006=
11999890" width=3D450><IMG height=3D150 alt=3D"Error Distribution (ppm)" =
src=3D"http://www.matrixscience.com/cgi/mass_error.pl?mass_error_ppm_1197=
201382115881" width=3D450>
</FORM><HR>
LOCUS       YP_002752717            3311 aa            linear   BCT =
16-APR-2010
DEFINITION  lpxtg-motif cell wall anchor domain protein [Bacillus cereus
            03BB102].
ACCESSION   YP_002752717
VERSION     YP_002752717.1  GI:225867339
DBLINK      Project: <A =
href=3D"http://eutils.ncbi.nlm.nih.gov/entrez/eutils/%22http://eutils.ncb=
i.nlm.nih.gov:80/genomeprj/59299%22">59299</A>
DBSOURCE    REFSEQ: accession <A =
href=3D"http://eutils.ncbi.nlm.nih.gov/entrez/eutils/%22http://eutils.ncb=
i.nlm.nih.gov:80/nuccore/225862057%22">NC_012472.1</A>
KEYWORDS    .
SOURCE      Bacillus cereus 03BB102
  ORGANISM  <A =
href=3D'http://eutils.ncbi.nlm.nih.gov/entrez/eutils/%22http://eutils.ncb=
i.nlm.nih.gov:80/Taxonomy/Browser/wwwtax.cgi?id=3D572264"'>Bacillus =
cereus 03BB102</A>
            Bacteria; Firmicutes; Bacillales; Bacillaceae; Bacillus; =
Bacillus
            cereus group.
REFERENCE   1  (residues 1 to 3311)
  AUTHORS   Dodson,R.J., Jackson,P., Munk,A.C., Brettin,T., Bruce,D.,
            Detter,C., Tapia,R., Han,C., Sutton,G. and Sims,D.
  TITLE     Genome sequence of Bacillus cereus 03BB102
  JOURNAL   Unpublished
REFERENCE   2  (residues 1 to 3311)
  CONSRTM   NCBI Genome Project
  TITLE     Direct Submission
  JOURNAL   Submitted (30-MAR-2009) National Center for Biotechnology
            Information, NIH, Bethesda, MD 20894, USA
REFERENCE   3  (residues 1 to 3311)
  AUTHORS   Dodson,R.J., Jackson,P., Munk,A.C., Brettin,T., Bruce,D.,
            Detter,C., Tapia,R., Han,C., Sutton,G. and Sims,D.
  TITLE     Direct Submission
  JOURNAL   Submitted (03-FEB-2009) Los Alamos National Laboratory, Los =
Alamos,
            NM, USA
<A name=3Dcomment_225867339></A>COMMENT     PROVISIONAL <A =
href=3D"http://eutils.ncbi.nlm.nih.gov/entrez/eutils/%22http://eutils.ncb=
i.nlm.nih.gov:80/RefSeq/%22">REFSEQ</A>: This record has not yet been =
subject to final
            NCBI review. The reference sequence was derived from <A =
href=3D"http://eutils.ncbi.nlm.nih.gov/entrez/eutils/%22http://eutils.ncb=
i.nlm.nih.gov:80/protein/ACO28300%22">ACO28300</A>.
            The authors wish to acknowledge the Intelligence Technology
            Innovation Center for funding the sequencing and the =
NIH/NIAID for
            funding the annotation at the Pathema Bioinformatics =
Resource
            Center.
            DNA Source: Paul Jackson, jackson80@llnl.gov.
            Method: conceptual translation.
<A name=3Dfeature_225867339></A>FEATURES             Location/Qualifiers
     source          1..3311
                     /organism=3D"Bacillus cereus 03BB102"
                     /strain=3D"03BB102"
                     /db_xref=3D"taxon:<A =
href=3D'http://eutils.ncbi.nlm.nih.gov/entrez/eutils/%22http://eutils.ncb=
i.nlm.nih.gov:80/Taxonomy/Browser/wwwtax.cgi?id=3D572264"'>572264</A>"
     <A =
href=3D'http://eutils.ncbi.nlm.nih.gov/entrez/eutils/%22http://eutils.ncb=
i.nlm.nih.gov:80/protein/225867339?from=3D1&amp;to=3D3311&amp;report=3Dgp=
withparts"'>Protein</A>         1..3311
                     /product=3D"lpxtg-motif cell wall anchor domain =
protein"
                     /calculated_mol_wt=3D365215
     <A =
href=3D'http://eutils.ncbi.nlm.nih.gov/entrez/eutils/%22http://eutils.ncb=
i.nlm.nih.gov:80/protein/225867339?from=3D152&amp;to=3D1691&amp;report=3D=
gpwithparts"'>Region</A>          152..1691
                     /region_name=3D"COG4932"
                     /note=3D"Predicted outer membrane protein [Cell =
envelope
                     biogenesis, outer membrane]"
                     /db_xref=3D"CDD:<A =
href=3D'http://eutils.ncbi.nlm.nih.gov/entrez/eutils/%22http://eutils.ncb=
i.nlm.nih.gov:80/Structure/cdd/cddsrv.cgi?uid=3D34540"'>34540</A>"
     <A =
href=3D'http://eutils.ncbi.nlm.nih.gov/entrez/eutils/%22http://eutils.ncb=
i.nlm.nih.gov:80/protein/225867339?from=3D460&amp;to=3D569&amp;report=3Dg=
pwithparts"'>Region</A>          460..569
                     /region_name=3D"Collagen_bind"
                     /note=3D"Collagen binding domain; pfam05737"
                     /db_xref=3D"CDD:<A =
href=3D'http://eutils.ncbi.nlm.nih.gov/entrez/eutils/%22http://eutils.ncb=
i.nlm.nih.gov:80/Structure/cdd/cddsrv.cgi?uid=3D114462"'>114462</A>"
     <A =
href=3D'http://eutils.ncbi.nlm.nih.gov/entrez/eutils/%22http://eutils.ncb=
i.nlm.nih.gov:80/protein/225867339?from=3D587&amp;to=3D711&amp;report=3Dg=
pwithparts"'>Region</A>          587..711
                     /region_name=3D"Collagen_bind"
                     /note=3D"Collagen binding domain; pfam05737"
                     /db_xref=3D"CDD:<A =
href=3D'http://eutils.ncbi.nlm.nih.gov/entrez/eutils/%22http://eutils.ncb=
i.nlm.nih.gov:80/Structure/cdd/cddsrv.cgi?uid=3D114462"'>114462</A>"
     <A =
href=3D'http://eutils.ncbi.nlm.nih.gov/entrez/eutils/%22http://eutils.ncb=
i.nlm.nih.gov:80/protein/225867339?from=3D862&amp;to=3D986&amp;report=3Dg=
pwithparts"'>Region</A>          862..986
                     /region_name=3D"Collagen_bind"
                     /note=3D"Collagen binding domain; pfam05737"
                     /db_xref=3D"CDD:<A =
href=3D'http://eutils.ncbi.nlm.nih.gov/entrez/eutils/%22http://eutils.ncb=
i.nlm.nih.gov:80/Structure/cdd/cddsrv.cgi?uid=3D114462"'>114462</A>"
     <A =
href=3D'http://eutils.ncbi.nlm.nih.gov/entrez/eutils/%22http://eutils.ncb=
i.nlm.nih.gov:80/protein/225867339?from=3D1003&amp;to=3D1136&amp;report=3D=
gpwithparts"'>Region</A>          1003..1136
                     /region_name=3D"Collagen_bind"
                     /note=3D"Collagen binding domain; pfam05737"
                     /db_xref=3D"CDD:<A =
href=3D'http://eutils.ncbi.nlm.nih.gov/entrez/eutils/%22http://eutils.ncb=
i.nlm.nih.gov:80/Structure/cdd/cddsrv.cgi?uid=3D114462"'>114462</A>"
     <A =
href=3D'http://eutils.ncbi.nlm.nih.gov/entrez/eutils/%22http://eutils.ncb=
i.nlm.nih.gov:80/protein/225867339?from=3D1175&amp;to=3D1244&amp;report=3D=
gpwithparts"'>Region</A>          1175..1244
                     /region_name=3D"CollagenBindB"
                     /note=3D"Collagen-binding protein B domain, =
mediates
                     bacterial adherence to collagen; the primary =
sequence has
                     a non-repetitive, collagen-binding A region, =
followed by
                     the repetitive B region; the B region has one to =
four 23
                     kDa repeat units (B1-B4). The B...; cl14619"
                     /db_xref=3D"CDD:<A =
href=3D'http://eutils.ncbi.nlm.nih.gov/entrez/eutils/%22http://eutils.ncb=
i.nlm.nih.gov:80/Structure/cdd/cddsrv.cgi?uid=3D176629"'>176629</A>"
     <A =
href=3D'http://eutils.ncbi.nlm.nih.gov/entrez/eutils/%22http://eutils.ncb=
i.nlm.nih.gov:80/protein/225867339?from=3D1270&amp;to=3D1340&amp;report=3D=
gpwithparts"'>Region</A>          1270..1340
                     /region_name=3D"CollagenBindB"
                     /note=3D"Collagen-binding protein B domain, =
mediates
                     bacterial adherence to collagen; the primary =
sequence has
                     a non-repetitive, collagen-binding A region, =
followed by
                     the repetitive B region; the B region has one to =
four 23
                     kDa repeat units (B1-B4). The B...; cl14619"
                     /db_xref=3D"CDD:<A =
href=3D'http://eutils.ncbi.nlm.nih.gov/entrez/eutils/%22http://eutils.ncb=
i.nlm.nih.gov:80/Structure/cdd/cddsrv.cgi?uid=3D176629"'>176629</A>"
     <A =
href=3D'http://eutils.ncbi.nlm.nih.gov/entrez/eutils/%22http://eutils.ncb=
i.nlm.nih.gov:80/protein/225867339?from=3D1364&amp;to=3D1434&amp;report=3D=
gpwithparts"'>Region</A>          1364..1434
                     /region_name=3D"CollagenBindB"
                     /note=3D"Collagen-binding protein B domain, =
mediates
                     bacterial adherence to collagen; the primary =
sequence has
                     a non-repetitive, collagen-binding A region, =
followed by
                     the repetitive B region; the B region has one to =
four 23
                     kDa repeat units (B1-B4). The B...; cl14619"
                     /db_xref=3D"CDD:<A =
href=3D'http://eutils.ncbi.nlm.nih.gov/entrez/eutils/%22http://eutils.ncb=
i.nlm.nih.gov:80/Structure/cdd/cddsrv.cgi?uid=3D176629"'>176629</A>"
     <A =
href=3D'http://eutils.ncbi.nlm.nih.gov/entrez/eutils/%22http://eutils.ncb=
i.nlm.nih.gov:80/protein/225867339?from=3D1459&amp;to=3D1526&amp;report=3D=
gpwithparts"'>Region</A>          1459..1526
                     /region_name=3D"CollagenBindB"
                     /note=3D"Collagen-binding protein B domain, =
mediates
                     bacterial adherence to collagen; the primary =
sequence has
                     a non-repetitive, collagen-binding A region, =
followed by
                     the repetitive B region; the B region has one to =
four 23
                     kDa repeat units (B1-B4). The B...; cl14619"
                     /db_xref=3D"CDD:<A =
href=3D'http://eutils.ncbi.nlm.nih.gov/entrez/eutils/%22http://eutils.ncb=
i.nlm.nih.gov:80/Structure/cdd/cddsrv.cgi?uid=3D176629"'>176629</A>"
     <A =
href=3D'http://eutils.ncbi.nlm.nih.gov/entrez/eutils/%22http://eutils.ncb=
i.nlm.nih.gov:80/protein/225867339?from=3D1555&amp;to=3D1622&amp;report=3D=
gpwithparts"'>Region</A>          1555..1622
                     /region_name=3D"CollagenBindB"
                     /note=3D"Collagen-binding protein B domain, =
mediates
                     bacterial adherence to collagen; the primary =
sequence has
                     a non-repetitive, collagen-binding A region, =
followed by
                     the repetitive B region; the B region has one to =
four 23
                     kDa repeat units (B1-B4). The B...; cl14619"
                     /db_xref=3D"CDD:<A =
href=3D'http://eutils.ncbi.nlm.nih.gov/entrez/eutils/%22http://eutils.ncb=
i.nlm.nih.gov:80/Structure/cdd/cddsrv.cgi?uid=3D176629"'>176629</A>"
     <A =
href=3D'http://eutils.ncbi.nlm.nih.gov/entrez/eutils/%22http://eutils.ncb=
i.nlm.nih.gov:80/protein/225867339?from=3D1648&amp;to=3D1716&amp;report=3D=
gpwithparts"'>Region</A>          1648..1716
                     /region_name=3D"CollagenBindB"
                     /note=3D"Collagen-binding protein B domain, =
mediates
                     bacterial adherence to collagen; the primary =
sequence has
                     a non-repetitive, collagen-binding A region, =
followed by
                     the repetitive B region; the B region has one to =
four 23
                     kDa repeat units (B1-B4). The B...; cl14619"
                     /db_xref=3D"CDD:<A =
href=3D'http://eutils.ncbi.nlm.nih.gov/entrez/eutils/%22http://eutils.ncb=
i.nlm.nih.gov:80/Structure/cdd/cddsrv.cgi?uid=3D176629"'>176629</A>"
     <A =
href=3D'http://eutils.ncbi.nlm.nih.gov/entrez/eutils/%22http://eutils.ncb=
i.nlm.nih.gov:80/protein/225867339?from=3D1745&amp;to=3D1811&amp;report=3D=
gpwithparts"'>Region</A>          1745..1811
                     /region_name=3D"CollagenBindB"
                     /note=3D"Collagen-binding protein B domain, =
mediates
                     bacterial adherence to collagen; the primary =
sequence has
                     a non-repetitive, collagen-binding A region, =
followed by
                     the repetitive B region; the B region has one to =
four 23
                     kDa repeat units (B1-B4). The B...; cl14619"
                     /db_xref=3D"CDD:<A =
href=3D'http://eutils.ncbi.nlm.nih.gov/entrez/eutils/%22http://eutils.ncb=
i.nlm.nih.gov:80/Structure/cdd/cddsrv.cgi?uid=3D176629"'>176629</A>"
     <A =
href=3D'http://eutils.ncbi.nlm.nih.gov/entrez/eutils/%22http://eutils.ncb=
i.nlm.nih.gov:80/protein/225867339?from=3D1840&amp;to=3D1907&amp;report=3D=
gpwithparts"'>Region</A>          1840..1907
                     /region_name=3D"CollagenBindB"
                     /note=3D"Collagen-binding protein B domain, =
mediates
                     bacterial adherence to collagen; the primary =
sequence has
                     a non-repetitive, collagen-binding A region, =
followed by
                     the repetitive B region; the B region has one to =
four 23
                     kDa repeat units (B1-B4). The B...; cl14619"
                     /db_xref=3D"CDD:<A =
href=3D'http://eutils.ncbi.nlm.nih.gov/entrez/eutils/%22http://eutils.ncb=
i.nlm.nih.gov:80/Structure/cdd/cddsrv.cgi?uid=3D176629"'>176629</A>"
     <A =
href=3D'http://eutils.ncbi.nlm.nih.gov/entrez/eutils/%22http://eutils.ncb=
i.nlm.nih.gov:80/protein/225867339?from=3D1935&amp;to=3D2005&amp;report=3D=
gpwithparts"'>Region</A>          1935..2005
                     /region_name=3D"CollagenBindB"
                     /note=3D"Collagen-binding protein B domain, =
mediates
                     bacterial adherence to collagen; the primary =
sequence has
                     a non-repetitive, collagen-binding A region, =
followed by
                     the repetitive B region; the B region has one to =
four 23
                     kDa repeat units (B1-B4). The B...; cl14619"
                     /db_xref=3D"CDD:<A =
href=3D'http://eutils.ncbi.nlm.nih.gov/entrez/eutils/%22http://eutils.ncb=
i.nlm.nih.gov:80/Structure/cdd/cddsrv.cgi?uid=3D176629"'>176629</A>"
     <A =
href=3D'http://eutils.ncbi.nlm.nih.gov/entrez/eutils/%22http://eutils.ncb=
i.nlm.nih.gov:80/protein/225867339?from=3D2030&amp;to=3D2098&amp;report=3D=
gpwithparts"'>Region</A>          2030..2098
                     /region_name=3D"CollagenBindB"
                     /note=3D"Collagen-binding protein B domain, =
mediates
                     bacterial adherence to collagen; the primary =
sequence has
                     a non-repetitive, collagen-binding A region, =
followed by
                     the repetitive B region; the B region has one to =
four 23
                     kDa repeat units (B1-B4). The B...; cl14619"
                     /db_xref=3D"CDD:<A =
href=3D'http://eutils.ncbi.nlm.nih.gov/entrez/eutils/%22http://eutils.ncb=
i.nlm.nih.gov:80/Structure/cdd/cddsrv.cgi?uid=3D176629"'>176629</A>"
     <A =
href=3D'http://eutils.ncbi.nlm.nih.gov/entrez/eutils/%22http://eutils.ncb=
i.nlm.nih.gov:80/protein/225867339?from=3D2124&amp;to=3D2191&amp;report=3D=
gpwithparts"'>Region</A>          2124..2191
                     /region_name=3D"CollagenBindB"
                     /note=3D"Collagen-binding protein B domain, =
mediates
                     bacterial adherence to collagen; the primary =
sequence has
                     a non-repetitive, collagen-binding A region, =
followed by
                     the repetitive B region; the B region has one to =
four 23
                     kDa repeat units (B1-B4). The B...; cl14619"
                     /db_xref=3D"CDD:<A =
href=3D'http://eutils.ncbi.nlm.nih.gov/entrez/eutils/%22http://eutils.ncb=
i.nlm.nih.gov:80/Structure/cdd/cddsrv.cgi?uid=3D176629"'>176629</A>"
     <A =
href=3D'http://eutils.ncbi.nlm.nih.gov/entrez/eutils/%22http://eutils.ncb=
i.nlm.nih.gov:80/protein/225867339?from=3D2217&amp;to=3D2284&amp;report=3D=
gpwithparts"'>Region</A>          2217..2284
                     /region_name=3D"CollagenBindB"
                     /note=3D"Collagen-binding protein B domain, =
mediates
                     bacterial adherence to collagen; the primary =
sequence has
                     a non-repetitive, collagen-binding A region, =
followed by
                     the repetitive B region; the B region has one to =
four 23
                     kDa repeat units (B1-B4). The B...; cl14619"
                     /db_xref=3D"CDD:<A =
href=3D'http://eutils.ncbi.nlm.nih.gov/entrez/eutils/%22http://eutils.ncb=
i.nlm.nih.gov:80/Structure/cdd/cddsrv.cgi?uid=3D176629"'>176629</A>"
     <A =
href=3D'http://eutils.ncbi.nlm.nih.gov/entrez/eutils/%22http://eutils.ncb=
i.nlm.nih.gov:80/protein/225867339?from=3D2311&amp;to=3D2379&amp;report=3D=
gpwithparts"'>Region</A>          2311..2379
                     /region_name=3D"CollagenBindB"
                     /note=3D"Collagen-binding protein B domain, =
mediates
                     bacterial adherence to collagen; the primary =
sequence has
                     a non-repetitive, collagen-binding A region, =
followed by
                     the repetitive B region; the B region has one to =
four 23
                     kDa repeat units (B1-B4). The B...; cl14619"
                     /db_xref=3D"CDD:<A =
href=3D'http://eutils.ncbi.nlm.nih.gov/entrez/eutils/%22http://eutils.ncb=
i.nlm.nih.gov:80/Structure/cdd/cddsrv.cgi?uid=3D176629"'>176629</A>"
     <A =
href=3D'http://eutils.ncbi.nlm.nih.gov/entrez/eutils/%22http://eutils.ncb=
i.nlm.nih.gov:80/protein/225867339?from=3D2404&amp;to=3D2471&amp;report=3D=
gpwithparts"'>Region</A>          2404..2471
                     /region_name=3D"CollagenBindB"
                     /note=3D"Collagen-binding protein B domain, =
mediates
                     bacterial adherence to collagen; the primary =
sequence has
                     a non-repetitive, collagen-binding A region, =
followed by
                     the repetitive B region; the B region has one to =
four 23
                     kDa repeat units (B1-B4). The B...; cl14619"
                     /db_xref=3D"CDD:<A =
href=3D'http://eutils.ncbi.nlm.nih.gov/entrez/eutils/%22http://eutils.ncb=
i.nlm.nih.gov:80/Structure/cdd/cddsrv.cgi?uid=3D176629"'>176629</A>"
     <A =
href=3D'http://eutils.ncbi.nlm.nih.gov/entrez/eutils/%22http://eutils.ncb=
i.nlm.nih.gov:80/protein/225867339?from=3D2497&amp;to=3D2565&amp;report=3D=
gpwithparts"'>Region</A>          2497..2565
                     /region_name=3D"CollagenBindB"
                     /note=3D"Collagen-binding protein B domain, =
mediates
                     bacterial adherence to collagen; the primary =
sequence has
                     a non-repetitive, collagen-binding A region, =
followed by
                     the repetitive B region; the B region has one to =
four 23
                     kDa repeat units (B1-B4). The B...; cl14619"
                     /db_xref=3D"CDD:<A =
href=3D'http://eutils.ncbi.nlm.nih.gov/entrez/eutils/%22http://eutils.ncb=
i.nlm.nih.gov:80/Structure/cdd/cddsrv.cgi?uid=3D176629"'>176629</A>"
     <A =
href=3D'http://eutils.ncbi.nlm.nih.gov/entrez/eutils/%22http://eutils.ncb=
i.nlm.nih.gov:80/protein/225867339?from=3D2591&amp;to=3D2658&amp;report=3D=
gpwithparts"'>Region</A>          2591..2658
                     /region_name=3D"CollagenBindB"
                     /note=3D"Collagen-binding protein B domain, =
mediates
                     bacterial adherence to collagen; the primary =
sequence has
                     a non-repetitive, collagen-binding A region, =
followed by
                     the repetitive B region; the B region has one to =
four 23
                     kDa repeat units (B1-B4). The B...; cl14619"
                     /db_xref=3D"CDD:<A =
href=3D'http://eutils.ncbi.nlm.nih.gov/entrez/eutils/%22http://eutils.ncb=
i.nlm.nih.gov:80/Structure/cdd/cddsrv.cgi?uid=3D176629"'>176629</A>"
     <A =
href=3D'http://eutils.ncbi.nlm.nih.gov/entrez/eutils/%22http://eutils.ncb=
i.nlm.nih.gov:80/protein/225867339?from=3D2685&amp;to=3D2752&amp;report=3D=
gpwithparts"'>Region</A>          2685..2752
                     /region_name=3D"CollagenBindB"
                     /note=3D"Collagen-binding protein B domain, =
mediates
                     bacterial adherence to collagen; the primary =
sequence has
                     a non-repetitive, collagen-binding A region, =
followed by
                     the repetitive B region; the B region has one to =
four 23
                     kDa repeat units (B1-B4). The B...; cl14619"
                     /db_xref=3D"CDD:<A =
href=3D'http://eutils.ncbi.nlm.nih.gov/entrez/eutils/%22http://eutils.ncb=
i.nlm.nih.gov:80/Structure/cdd/cddsrv.cgi?uid=3D176629"'>176629</A>"
     <A =
href=3D'http://eutils.ncbi.nlm.nih.gov/entrez/eutils/%22http://eutils.ncb=
i.nlm.nih.gov:80/protein/225867339?from=3D2779&amp;to=3D2845&amp;report=3D=
gpwithparts"'>Region</A>          2779..2845
                     /region_name=3D"CollagenBindB"
                     /note=3D"Collagen-binding protein B domain, =
mediates
                     bacterial adherence to collagen; the primary =
sequence has
                     a non-repetitive, collagen-binding A region, =
followed by
                     the repetitive B region; the B region has one to =
four 23
                     kDa repeat units (B1-B4). The B...; cl14619"
                     /db_xref=3D"CDD:<A =
href=3D'http://eutils.ncbi.nlm.nih.gov/entrez/eutils/%22http://eutils.ncb=
i.nlm.nih.gov:80/Structure/cdd/cddsrv.cgi?uid=3D176629"'>176629</A>"
     <A =
href=3D'http://eutils.ncbi.nlm.nih.gov/entrez/eutils/%22http://eutils.ncb=
i.nlm.nih.gov:80/protein/225867339?from=3D2872&amp;to=3D2938&amp;report=3D=
gpwithparts"'>Region</A>          2872..2938
                     /region_name=3D"CollagenBindB"
                     /note=3D"Collagen-binding protein B domain, =
mediates
                     bacterial adherence to collagen; the primary =
sequence has
                     a non-repetitive, collagen-binding A region, =
followed by
                     the repetitive B region; the B region has one to =
four 23
                     kDa repeat units (B1-B4). The B...; cl14619"
                     /db_xref=3D"CDD:<A =
href=3D'http://eutils.ncbi.nlm.nih.gov/entrez/eutils/%22http://eutils.ncb=
i.nlm.nih.gov:80/Structure/cdd/cddsrv.cgi?uid=3D176629"'>176629</A>"
     <A =
href=3D'http://eutils.ncbi.nlm.nih.gov/entrez/eutils/%22http://eutils.ncb=
i.nlm.nih.gov:80/protein/225867339?from=3D2965&amp;to=3D3031&amp;report=3D=
gpwithparts"'>Region</A>          2965..3031
                     /region_name=3D"CollagenBindB"
                     /note=3D"Collagen-binding protein B domain, =
mediates
                     bacterial adherence to collagen; the primary =
sequence has
                     a non-repetitive, collagen-binding A region, =
followed by
                     the repetitive B region; the B region has one to =
four 23
                     kDa repeat units (B1-B4). The B...; cl14619"
                     /db_xref=3D"CDD:<A =
href=3D'http://eutils.ncbi.nlm.nih.gov/entrez/eutils/%22http://eutils.ncb=
i.nlm.nih.gov:80/Structure/cdd/cddsrv.cgi?uid=3D176629"'>176629</A>"
     <A =
href=3D'http://eutils.ncbi.nlm.nih.gov/entrez/eutils/%22http://eutils.ncb=
i.nlm.nih.gov:80/protein/225867339?from=3D3058&amp;to=3D3121&amp;report=3D=
gpwithparts"'>Region</A>          3058..3121
                     /region_name=3D"CollagenBindB"
                     /note=3D"Collagen-binding protein B domain, =
mediates
                     bacterial adherence to collagen; the primary =
sequence has
                     a non-repetitive, collagen-binding A region, =
followed by
                     the repetitive B region; the B region has one to =
four 23
                     kDa repeat units (B1-B4). The B...; cl14619"
                     /db_xref=3D"CDD:<A =
href=3D'http://eutils.ncbi.nlm.nih.gov/entrez/eutils/%22http://eutils.ncb=
i.nlm.nih.gov:80/Structure/cdd/cddsrv.cgi?uid=3D176629"'>176629</A>"
     <A =
href=3D'http://eutils.ncbi.nlm.nih.gov/entrez/eutils/%22http://eutils.ncb=
i.nlm.nih.gov:80/protein/225867339?from=3D3151&amp;to=3D3219&amp;report=3D=
gpwithparts"'>Region</A>          3151..3219
                     /region_name=3D"CollagenBindB"
                     /note=3D"Collagen-binding protein B domain, =
mediates
                     bacterial adherence to collagen; the primary =
sequence has
                     a non-repetitive, collagen-binding A region, =
followed by
                     the repetitive B region; the B region has one to =
four 23
                     kDa repeat units (B1-B4). The B...; cl14619"
                     /db_xref=3D"CDD:<A =
href=3D'http://eutils.ncbi.nlm.nih.gov/entrez/eutils/%22http://eutils.ncb=
i.nlm.nih.gov:80/Structure/cdd/cddsrv.cgi?uid=3D176629"'>176629</A>"
     <A =
href=3D'http://eutils.ncbi.nlm.nih.gov/entrez/eutils/%22http://eutils.ncb=
i.nlm.nih.gov:80/nuccore/225862057?from=3D5128868&amp;to=3D5138803&amp;re=
port=3Dgbwithparts"'>CDS</A>             1..3311
                     /locus_tag=3D"BCA_5507"
                     /coded_by=3D"NC_012472.1:5128868..5138803"
                     /note=3D"identified by match to protein family HMM =
PF00746;
                     match to protein family HMM PF05737; match to =
protein
                     family HMM PF05738; match to protein family HMM =
TIGR01167"
                     /transl_table=3D<A =
href=3D'http://eutils.ncbi.nlm.nih.gov/entrez/eutils/%22http://eutils.ncb=
i.nlm.nih.gov:80/Taxonomy/Utils/wprintgc.cgi?mode=3Dc#SG11"'>11</A>
                     /db_xref=3D"GeneID:<A =
href=3D'http://eutils.ncbi.nlm.nih.gov/entrez/eutils/%22http://eutils.ncb=
i.nlm.nih.gov:80/sites/entrez?db=3Dgene&amp;cmd=3DRetrieve&amp;dopt=3Dful=
l_report&amp;list_uids=3D7692165"'>7692165</A>"

</PRE></FONT>
<P>
<TABLE cellSpacing=3D2 cellPadding=3D1 width=3D"100%" border=3D2>
  <TBODY>
  <TR>
    <TD noWrap align=3Dmiddle><B>Mascot:</B>&nbsp; <A=20
      =
href=3D"http://www.matrixscience.com/">http://www.matrixscience.com/</A> =

  </TD></TR></TBODY></TABLE></P></BODY></HTML>

------=_NextPart_000_0000_01CBDA7C.913EE850
Content-Type: image/gif
Content-Transfer-Encoding: base64
Content-Location: http://www.matrixscience.com/images/88x31_logo_white.gif

R0lGODlhWAAfANX/AMDAwP/v7//f3//Pz/+/v/+vr/+fn/+Pj/9/f/9wcP9gYP9QUP9AQP8wMP8g
IP8QEP8AAO/v/+/v79/f/9/f38/P/8/Pz7+//7+/v6+v/6+vr5+f/5+fn4+P/4+Pj39//39/f3Bw
/3BwcGBg/2BgYFBQ/1BQUEBA/0BAQDAw/zAwMCAg/yAgIBAQ/xAQEAAA/wAAAAAAAAAAAAAAAAAA
AAAAAAAAAAAAAAAAAAAAAAAAAAAAAAAAAAAAAAAAAAAAACH5BAEAAAAALAAAAABYAB8AQAb/QIBw
SCwaj8ikcslsEl0wTDHz+bxOgMrp8mpFiJFThfsyjl4j82tVLaVGk+Hq1TF2ut8jCkYRSkgcToKD
hIQUKiBCHnxEAghDBA8QQg4QBEQBQwyWQ5ICAAsBAZcACKQJEAsMQgQQk5hCAhAPlAACn0MkUYMS
HCIaABMfJychRSPEH0YbWEMXJyUhxCPSJQAb0icjH8gfeRvIxRnXxCfeGcQlFwAWIn1HLC7vQhtl
AFZ1ES0v6/QrRGSIWPlXpF6LISWuVNgA4EyaIRta9Jvw4kUcInsCDZEARcqQBQ6I0AJQAEIDIgQU
xJo1pOQqIQFUCmFQyYAQAzZBQXikqYAQ/wQQZAIgkFPIHmCFkipdyrSp06eDSLiQUDBhM3JrjFSY
Y++aMgAnXnwdUUFIwodgX1gTso/hkAgVK0w4Ma4IBxZHQMDACzCNlRJiKFokEu5EiopFrFwdYiWF
EC5rhYQ1BqbEhsN1inCE4YGIBBAo5kEdrRS0EQkwEhEp0AABAgYGeA6liUBBAgOXFDDYvUDA7t+/
LxHYzTPAb1wHHCxAsMBAgtnAf2cawsGFhSIUYOwiAtSVgwFCDphM4mmlpQQhiSgQMMBVAAEyNx1A
UtJBgQVCh2DQjoRE5yEOODDdAA+AV0oqMClgoAIQzDcTJwAE8Fp4zwEIwXQANABBTillEv9AeREu
px8LGpFm4okopqjiiiyOxoEKHg2xz2Jn8KPVPkSYA0AGeDT0EI8v5HEYWiG84BhEiAEQARueoXDd
EYv8R0QKij2GzAtuvVUCkIwJUUFFF30l2EVf2nhNVkWEBVhZRnDASBH7wUBVjhEoFkYEZ3w1BFkA
BESEYGy+1dYFH6wQaJ89HgMmlDC4cIQIMJBQRAlxWNHCOEWi5ZUzSQqhzwt1ETGHW1UKMSYRFaRQ
1h1HErEIX3ZZl2NFjo2QRglcpZBBBIehIcQIuQpzwj4tnHDRXMSKseMaHzxT0QppZNArFh/0ukI/
RqlQhAkmiNbitwBIoMKTG71ZxC1JEIDsYYqjJEUBCSB4q5dqQrSHS3s5GRDUEAmMpFNRlZBigL/i
PTCggBFqCLBMAcwyHQInDWFBpEfooi0RmzBAyiMfQhieTwdW+C8ABxCA7lAIoLKAEKGQBEF6H1n4
SSjqDpHddkS4KakRBWzCEgDyIaHvyj8FVcADRdkiU00JgNcwBLgYsQkC+pJChF4oHDFxEQnIBnTE
AauXSXswDy2ETwl8YtwQ7TVY78uNyMQgT5e0LMTEUua1swAF9MybgT8FiN8n8Emi8QALuLJAAgxI
ou4mD8h2QH4BLPBAA8tlMpwrtvmcCQgieDAnuKQXEgQAOw==

------=_NextPart_000_0000_01CBDA7C.913EE850
Content-Type: application/octet-stream
Content-Transfer-Encoding: base64
Content-Location: http://www.matrixscience.com/cgi/mass_error.pl?mass_error_2550500611999890

R0lGODlhwgGWAMIAAP///wAAAP8AAADMAAAA/wAAAAAAAAAAACH5BAEAAAAALAAAAADCAZYAAAP+
CLrc/jDKSau9OOvNu/9gKI5kaZ5oqq5s675wLM90bd94ru987//AoHBILBqPyKRyyWw6n9CodEqt
Wq/YrHbL7Xq/4LB4TC6bz+i0es1uu9/wuHxOr9vv+Lx+z+/7/2ABEgGEgIaHUIKCD4sAjYiQkUKN
j4ySl5g8lIOZnZ40mxCVDASlpqcEpKaqpaypC6eusrCrtK22rwqxuLO6tb63wLkAu8K9xL/IwcrD
xczHztHJ0svUzdPY1dnX2t3c39Db4cszoQ6jEsOf6+wZigyFjhnq7fX2og3xhPsV9Pf/AEX4C0hQ
h4CDCN8MLMiwBsKEbhY2nAjj4UE2zihq3Ej+jKPHNPvQwZD4saSWRyJdkDTJksqolCxWtpwJSSbN
m39s4tyJJCRMFBl5CmXy7ucKnUOT+ngnjwZSpe0gumxqNMVTqOukOtCaJJ5TrBu5MhB75ypYgmQn
+bRh9qxbFi9rtH1L90TcGEHr6o1xd8bcvYA9+OT3NbDhMX8PK1aSeLFjfPnkPp5MAiVbyphDhHSa
LLNnJo0/iy48urSR0KZTW+JkAbVqFGlZMmVUVdfrILFLmoPXtN9tILk/7o7c+rdxDsN5Q0DFfBw4
XtCNRX823Zrz69XFZfeGXbp36t+tb38eXnt57uO7g18vXvOG5AtqdzyuWv653o4sF98SnL7+Gvv3
wbPIWhS4httF/tEBIFBc9PeBgwkCMZhkhkAYYRwGmmHhhT1sJkNeHD6mn18hfjbihyV6diJeKapI
GGktxvhBhjLOtOAJNNZo0o046ugYjyOA6KNeQJKQ45AcTQgjkkwu16RhRQb5JGBRSjklkToceSVD
VXog5JZJKUliihsyqWVgZYYZ4JglpjnUgPFRCCZYcCrQJQdnzllPnfixqCdWg3mF4p9Dfkloinke
+liiii7GaKPCWfmGm5ASMduMcVBaaRDwafDoEppu+kOnEzCHinrtsWeequidRx6rr6Yq66qztgor
qrTmamutseraq63lxAnCp6JyKSymxS7+dqmXyf4oabORhBoEsdB+IS0Q1FbbxbU/ZKstT4Z+m5q3
4oJrArflTkQjumKwm+6w5yKoh7vvMqsRvfXime9r4e6LGbn+mgRwwB+pgy/BNBksL8KLNnAwwywN
DDFFEk9MkKkYZ6zxxhx37PHHIIcs8sgkl2zyySinrPLKJU/hmoEwG/ksvDMjG0LMNdsrkMs5d4Dz
zkAHfbPMQtNctM1DS/Ey0UfrbHTSTfvcs75Tb/AzFEtX7SnTT3eNtNdSaz0P12CDJjYGV5dtNdlf
tx121FTDvbbFdNdt990EoSRoJXdW0FeffU/At1d8v6D3ioFH8CLgxMFF+N6Nr7A4foX+b0G4sLMt
i4Kg+cW5SeK0Kef56I4fC+fnkmPeW+Z92kU6Vau3boI5l6Oeheby2C57ZZTDbmfsKbAuuvDBA5/7
66DjozvxcEW2vOG/88n8FXc93/zvvh+PvQqUEGZ96vHpg3wL0sdOagmVfw9+nepT33j7m6tu/rHF
b8/6+SPQPv/29e+v/e7oe9/4ruc7+FXhRAacXfj4kUDe2c9/yVvT8/AHghHdj37xEx0ECZgfBg7w
dhj8H+5cJ0Ddcc900Xsd+IB3wRM6b3wR1GDrWuhCCfqPepshEOMctzjE8VAfkJPh5jzUw8gN8UWV
C6FdcuihHUquib0TIt6mSMUqWvH+iljMoha3aIIBeHEACgBjGMPoRRp8sYwA+CIX+xe4AU1OihkQ
YxrTCMYyylGOMMDjHMe4xtkpom/6g0wH7jjHOu5RAmospBjreEc0MhICZ3SAHsfoSDqS8ZB95A1T
kPi4lFjQTpwrEiENuchJLmCUi7RkIU+pSlMSkpUPqKQsV5lJTTIugZ/UoCgT+Uo+SjKSegwmK00J
SVjGcpjINGQtUdhBNwqINQ9sJhwtoMxDClOSDbimMatJgVRGYJTJxGQt1ZfENW1QiRfwJjh9yQBt
stOa4sQmJScgy1SScpkodGYD9edM/m1gnXtMZCwr2c5fehORjowkNuvpS2JyMRQVhXBj934i0e5l
bw3uxCdOMqpRLCQAADs=

------=_NextPart_000_0000_01CBDA7C.913EE850
Content-Type: application/octet-stream
Content-Transfer-Encoding: base64
Content-Location: http://www.matrixscience.com/cgi/mass_error.pl?mass_error_ppm_1197201382115881

R0lGODlhwgGWAMIAAP///wAAAP8AAADMAAAA/wAAAAAAAAAAACH5BAEAAAAALAAAAADCAZYAAAP+
CLrc/jDKSau9OOvNu/9gKI5kaZ5oqq5s675wLM90bd94ru987//AoHBILBqPyKRyyWw6n9CodEqt
Wq/YrHbL7Xq/4LB4TC6bz+i0es1uu9/wuHxOr9vv+Lx+z+/7/4CBgoOEhYaHiImKi4yNjhAEkQSP
lJUxk5aZmieYm555AaEBN52fpnOjC6k0paeubauqNa2vtTACuLlskrS2viu5um69v8Umwbg9oqGz
xs5jsTbEz9RYy9LV2VvRzdreVsvMrN/kg7zlzsJV193ov+oO8Eax3C/T7p/yDPpE9O1Z/PA1CTgk
VT17XAgKfBRO1Ix7UhQunHgBIsWLN9hdkoT+saMyBgdbWPRIsoW/cYEklvxiEFvKZCvPNBQ3IZws
DiPrqOyz0xa3USEn5IxppGctdquCRhhKlIhRQj8vJAUwlQKvq5EYnFuwVUFXAF/DcuQ61mtZsGfF
ZiW71mxbtG/VlpKrNa3duHfn5q2Lt69ev3z/Cg5MmO1gw4XdHlacGO5ixyFOagB6MwPTppg7aJxM
tTKGy5lDm7xJeQNo0ahTOPRsObVrKqdfy+4Re7btWWdv6yZSe7dvhL+D/+gtnKhSF8SLlzyOXLlw
5iKdP5eWW7rthv+sa2++XfdmGcm7L5QMXvx1kNnNoyZ/Sb2CpxO/I6++Hb57SPftC4S+Ivz+fXL8
9fdfagGq4N+A3hSIwoEIVoMdSg1GWMFXEsakICcVNnUhhhla6MGGDzDY4S8blgaCiFToN6IOD1ZQ
1QcoTqHiik286EGMEcFE4xFRWWBjRVjRhdiQjBEJmZFCFqnkkUsmyeSTTka5F5JTNlkllFdKCRiV
W1rZJZZfUrhBSwrw9yNOO2JEZmdSsXlimp7M2MCaBYLoAI5w6qTjBzPZCWOemsgZBJ6AvkZooaGJ
ieiAhy6aqKMSNgppU5JOGlOldwhqKXCvaLqpgfTFueenQGBKKkYoenpqMamOuupFrQrwKkmmzipQ
rbaSo2iuwuHKq66/WudrsNoMS2w1xh7++0yyyvqya7OzMQutsw2oOi0jNpXZQSvWXqtIVBty66q3
viDFmgXSkrvHVGdOqC412crS7p1B1mvvvfjmq+++/Pbr778AByzwwAQXbPDBCBOcg4kXHsjgwyQ4
HPHEI0hcMcUiQExDVSa2ljHGIWgcMshvXvyxySenPHINq2mLpsolw/ynzDeSPPPKNG9rc81SWJzz
yz9rIDLORN9ctNExH92Ez0rrjHLSUCMttdNBC70z1e9mrfXWXGtCD01uujzanOiVzUI0LaP9wtfs
+ekj2GqbvULacJNtEthhx60FTRy72bFqaLMr79lt+x024JW1JLgKfS/emdsUOK744HP+Jy754etg
/jjlmpPQcWmXq2a42QxX/mLp85qAOueQ+0h26GODzvo2DtA5euUu2576CEmtBjvjIInzu+iGD088
abPHnnvyWeht/Al9F3+u6olLLzbwYq9+PQqnW995Cc4zjz2buk9PBXnPU1/mNel7Xn377mfvfesR
SKb997zbLf/uIrDNDPxRONP9cEc6742vcZwjIAK1RT8IgGt2DXSg/iB4NgkyMIHgYJ9G9Ma4zRRu
bkipm9wA5zsRms9zG5wg/ninwbSpkHseHGEEu0bDGtrwhjjMoQ53yMMHDOCHA1BAEIUoxB/SAIhG
BAAQe3i8BhqkZbUDwRCVqMQgGnHoilOEQRapSEQmqg4o9OueBTuARSpakYsSWKIZh2hFLCaxjRBA
ogO2SMQ3VrGIaPQiekDHtz6GxH7r46AGynhGNtJxAYRk4x3NiMhFHrKMjfShIu1YSD2+7nD3Owgg
5WYnOaIxi4es4hK3SMpGhtKHkURlHU3JSEtWjyolDJ4ENhlDMn4ylV1sQCkZsMtWVkCRESAkK8/o
yv15RpCcFF8nuyjMXPJSl9B85irTyMo0TnKSvnTl4v4nPv1tk38UaCYX1ShJYOKyiOYM5hs9CU1K
mvOUPOQYH3unlCf2kXxu6GUxv6HPfWYhAQA7

------=_NextPart_000_0000_01CBDA7C.913EE850--
