# Supplementary material for: Regulation of GacA in Pseudomonas chlororaphis Strains Shows a Niche Specificity
Source: PLoS One. 2015 Sep 17;10(9):e0137553. doi: 10.1371/journal.pone.0137553 (PMC4574860; doi:10.1371/journal.pone.0137553)
Supplement: S3 File — (ZIP) [file pone.0137553.s003.zip › MALDI-TOFMS-data/C75.mht]

From: <Saved by Windows Internet Explorer 7>
Subject: Mascot Search Results: Protein View
Date: Fri, 4 Mar 2011 15:02:05 +0800
MIME-Version: 1.0
Content-Type: multipart/related;
	type="text/html";
	boundary="----=_NextPart_000_0000_01CBDA7D.201782D0"
X-MimeOLE: Produced By Microsoft MimeOLE V6.00.2900.2180

This is a multi-part message in MIME format.

------=_NextPart_000_0000_01CBDA7D.201782D0
Content-Type: text/html;
	charset="utf-8"
Content-Transfer-Encoding: quoted-printable
Content-Location: http://www.matrixscience.com/cgi/protein_view.pl?file=../data/20110304/FttmrbEnS.dat&hit=1

=EF=BB=BF<!DOCTYPE HTML PUBLIC "-//W3C//DTD HTML 4.0 Transitional//EN">
<!-- 0 seconds --><!-- 0 seconds --><!-- 0 seconds =
--><HTML><HEAD><TITLE>Mascot Search Results: Protein View</TITLE>
<META http-equiv=3DContent-Type content=3D"text/html; charset=3Dutf-8">
<META content=3D"MSHTML 6.00.5730.13" name=3DGENERATOR></HEAD>
<BODY vLink=3D#0000ff aLink=3D#0000ff bgColor=3D#ffffff>
<H1><IMG height=3D31=20
src=3D"http://www.matrixscience.com/images/88x31_logo_white.gif" =
width=3D88=20
align=3Dtop border=3D0 NATURALSIZEFLAG=3D"3"> Mascot Search Results</H1>
<H3>Protein View</H3>
<FORM method=3Dpost><INPUT type=3Dhidden =
value=3D../data/20110304/FttmrbEnS.dat=20
name=3Dfile> <INPUT type=3Dhidden value=3D1 name=3Dhit> <INPUT =
type=3Dhidden value=3Dfalse=20
name=3Dshowall> <INPUT type=3Dhidden value=3D0 name=3Dave_thresh> <INPUT =
type=3Dhidden=20
value=3D0 name=3D_ignoreionsscorebelow> <INPUT type=3Dhidden =
value=3D0.05=20
name=3D_sigthreshold> <INPUT type=3Dhidden name=3Dreport> <INPUT =
type=3Dhidden value=3D1=20
name=3Ddb_idx> <INPUT type=3Dhidden value=3D32 name=3D_msresflags> =
<INPUT type=3Dhidden=20
value=3D2 name=3D_msresflags2> <INPUT type=3Dhidden value=3D0 =
name=3Dpercolate> <INPUT=20
type=3Dhidden value=3D0 name=3Dpercolate_rt> <FONT=20
face=3D"Courier New,Courier,monospace"><PRE>Match to: =
<B>gi|298345563</B> Score: <B>81</B> Expect: <B>0.058</B>
<B>polyphosphate kinase [Mobiluncus curtisii ATCC 43063]</B>

Nominal mass (M<SUB>r</SUB>): <B>92527</B>; Calculated pI value: =
<B>6.15</B>
NCBI BLAST search of <A =
href=3D"http://www.ncbi.nlm.nih.gov/blast/Blast.cgi?ALIGNMENTS=3D50&amp;A=
LIGNMENT_VIEW=3DPairwise&amp;AUTO_FORMAT=3DSemiauto&amp;CDD_SEARCH=3Don&a=
mp;CLIENT=3Dweb&amp;COMPOSITION_BASED_STATISTICS=3Don&amp;DATABASE=3Dnr&a=
mp;DESCRIPTIONS=3D100&amp;ENTREZ_QUERY=3D(none)&amp;EXPECT=3D10&amp;FILTE=
R=3DL&amp;FORMAT_BLOCK_ON_RESPAGE=3DNone&amp;FORMAT_OBJECT=3DAlignment&am=
p;FORMAT_TYPE=3DHTML&amp;GAPCOSTS=3D11+1&amp;I_THRESH=3D0.001&amp;LAYOUT=3D=
TwoWindows&amp;MATRIX_NAME=3DBLOSUM62&amp;NCBI_GI=3Don&amp;PAGE=3DProtein=
s&amp;PROGRAM=3Dblastp&amp;QUERY=3DMSDNQKNNAKPETNGTEIPVPPPLPGTEKKSLFAGATA=
EEMFPKNDLNPGGSQEYDDADFTEPQAPREETLPDPVAIARADALGSKLKKNKSSNKIDHKPLTLKKEDGLTP=
DGLPKLPKGRFADRELSWLAFNQRVFEQAQDPRLQLLERAWFLTIYCSNLDEFYMVRVAGLKRRIAAGFATVS=
ASGLTPRQLEGEISRRSHEMTGNVYHYFQDEIRPALDKAGLVITDWDRLNETHHEILHRYFRNQVFPILSPLA=
VDPSHPFPYITGLSLNLAIIVRNPNTGKEHFARIKVPPILPRFVAVTENGVENDPSSVILAGEKVNFVPIEQI=
ISAHLDHLFPGMEIKEAHEFRVTRNEDLEVEEDDAENILTAMESELAKRRFGPAVRLEVAESMPAFLLDFLKE=
NLEIGTSDVFRLPAPLDLRGLNDLHDLDIPQLKYPPYVPVTPAGLAEKESSKPADIFSSIRDHDVLIHLPYDS=
FATSVQQFIVQAAQDPNVLAIKQTLYRTSGDSPIVQALIDAARAGKQVVAIVEIKARFDEEANIGWARKMEHA=
GVHVVYGLVGLKTHCKLCLVVRQEPDGLHRYCHVGTGNYHPKTARGYEDLGLLTDDREVAQDLTRLFNQLSGY=
APRSTFHRLLVAPRSIRDGLIERINREIANKKAGKKAGILFKINSIVDERMTDALYRASQAGVPVMVQVRGIC=
SIKPGIPGLSENIRVVSILGRFLEHSRVYAFKNDGDPEVWIGSADLMHRNLDRRVEALVKIVDPEQIQYLIDL=
VKHGMAETTASWRLMPDQQWVRVNRNDAGLRLEDIQETLMSHTSSRVAGRGGVSRH&amp;SERVICE=3Dpl=
ain&amp;SET_DEFAULTS.x=3D9&amp;SET_DEFAULTS.y=3D5&amp;SHOW_OVERVIEW=3Don&=
amp;WORD_SIZE=3D3&amp;END_OF_HTTPGET=3DYes" =
target=3D_blank>gi|298345563</A> against nr
Unformatted <A =
href=3D"http://www.matrixscience.com/cgi/getseq.pl?NCBInr+gi%7c298345563+=
seq" target=3D_blank>sequence string</A> for pasting into other =
applications

Taxonomy: <A =
href=3D"http://www.ncbi.nlm.nih.gov/Taxonomy/Browser/wwwtax.cgi?lvl=3D0&a=
mp;id=3D548479" target=3D_blank>Mobiluncus curtisii ATCC 43063</A>
Links to retrieve other entries containing this sequence from NCBI =
Entrez:
<A =
href=3D"http://www.ncbi.nlm.nih.gov/entrez/query.fcgi?cmd=3Dsearch&amp;db=
=3Dprotein&amp;doptcmdl=3Dgenpept&amp;tool=3Dmascot&amp;term=3D298235624"=
 target=3D_blank>gi|298235624</A> from <A =
href=3D"http://www.ncbi.nlm.nih.gov/Taxonomy/Browser/wwwtax.cgi?lvl=3D0&a=
mp;id=3D548479" target=3D_blank>Mobiluncus curtisii ATCC 43063</A>

Fixed modifications: Carbamidomethyl (C)
Variable modifications: Gln-&gt;pyro-Glu (N-term Q)
Cleavage by Trypsin: cuts C-term side of KR unless next residue is P
Number of mass values searched: <B>28</B>
Number of mass values matched: <B>9</B>
Sequence Coverage: <B>17%</B>

Matched peptides shown in <B><FONT color=3D#ff0000>Bold Red</FONT></B>

     <B>1</B> MSDNQKNNAK PETNGTEIPV PPPLPGTEKK SLFAGATAEE MFPKNDLNPG=20
<B>    51</B> GSQEYDDADF TEPQAPREET LPDPVAIARA DALGSKLKKN KSSNKIDHKP=20
<B>   101</B> LTLKKEDGLT PDGLPKLPKG RFADR<B><FONT color=3D#ff0000>ELSWL =
AFNQR</FONT></B>VFEQA QDPRLQLLER=20
<B>   151</B> <B><FONT color=3D#ff0000>AWFLTIYCSN LDEFYMVR</FONT></B>VA =
GLKRR<B><FONT color=3D#ff0000>IAAGF ATVSASGLTP R</FONT></B>QLEGEISRR=20
<B>   201</B> SHEMTGNVYH YFQDEIRPAL DKAGLVITDW DRLNETHHEI LHRYFRNQVF=20
<B>   251</B> PILSPLAVDP SHPFPYITGL SLNLAIIVRN PNTGKEHFAR IKVPPILPRF=20
<B>   301</B> VAVTENGVEN DPSSVILAGE KVNFVPIEQI ISAHLDHLFP GMEIKEAHEF=20
<B>   351</B> RVTRNEDLEV EEDDAENILT AMESELAKRR FGPAVR<B><FONT =
color=3D#ff0000>LEVA ESMPAFLLDF </FONT></B>
<B>   401<FONT color=3D#ff0000> LKENLEIGTS DVFRLPAPLD =
LR</FONT></B>GLNDLHDL DIPQLKYPPY VPVTPAGLAE=20
<B>   451</B> KESSKPADIF SSIRDHDVLI HLPYDSFATS VQQFIVQAAQ DPNVLAIKQT=20
<B>   501</B> LYRTSGDSPI VQALIDAARA GKQVVAIVEI KARFDEEANI GWAR<B><FONT =
color=3D#ff0000>KMEHAG </FONT></B>
<B>   551<FONT color=3D#ff0000> VHVVYGLVGL K</FONT></B>THCKLCLVV =
RQEPDGLHRY CHVGTGNYHP K<B><FONT color=3D#ff0000>TARGYEDLG </FONT></B>
<B>   601<FONT color=3D#ff0000> LLTDDR</FONT></B>EVAQ DLTRLFNQLS =
GYAPRSTFHR LLVAPRSIRD GLIERINREI=20
<B>   651</B> ANKKAGKKAG ILFK<B><FONT color=3D#ff0000>INSIVD =
ERMTDALYR</FONT></B>A SQAGVPVMVQ VR<B><FONT color=3D#ff0000>GICSIKPG =
</FONT></B>
<B>   701<FONT color=3D#ff0000> IPGLSENIR</FONT></B>V VSILGRFLEH =
SRVYAFKNDG DPEVWIGSAD LMHRNLDRRV=20
<B>   751</B> EALVKIVDPE QIQYLIDLVK HGMAETTASW RLMPDQQWVR VNRNDAGLRL=20
<B>   801</B> EDIQETLMSH TSSRVAGRGG VSRH
</PRE></FONT>
<P><INPUT onclick=3D"this.form.showall.value=3D'true'; return true" =
type=3Dsubmit value=3D"Show predicted peptides also">=20

<P><INPUT type=3Dsubmit value=3D"Sort Peptides By">&nbsp; <INPUT =
type=3Dradio CHECKED=20
value=3Dstartup name=3Dsort>Residue Number&nbsp; <INPUT type=3Dradio =
value=3Dmassup=20
name=3Dsort>Increasing Mass&nbsp; <INPUT type=3Dradio value=3Dmassdown=20
name=3Dsort>Decreasing Mass&nbsp; <FONT face=3D"Courier =
New,Courier,monospace"><PRE><B> Start - End     Observed    Mr(expt)   =
Mr(calc)     Delta   Miss Sequence</B>
<B><FONT color=3D#ff0000>   126 - 135    1263.5393  1262.5320  1262.6407 =
   -0.1087     0  R.ELSWLAFNQR.V </FONT></B>=20
<B><FONT color=3D#ff0000>   151 - 168    2328.0903  2327.0831  2327.0755 =
    0.0076     0  R.AWFLTIYCSNLDEFYMVR.V </FONT></B>=20
<B><FONT color=3D#ff0000>   176 - 191    1518.7582  1517.7509  1517.8202 =
   -0.0693     0  R.IAAGFATVSASGLTPR.Q </FONT></B>=20
<B><FONT color=3D#ff0000>   387 - 402    1822.8907  1821.8834  1821.9586 =
   -0.0752     0  R.LEVAESMPAFLLDFLK.E </FONT></B>=20
<B><FONT color=3D#ff0000>   403 - 422    2255.0694  2254.0622  2254.1957 =
   -0.1336     1  K.ENLEIGTSDVFRLPAPLDLR.G </FONT></B>=20
<B><FONT color=3D#ff0000>   545 - 561    1836.8988  1835.8915  1836.0080 =
   -0.1165     1  R.KMEHAGVHVVYGLVGLK.T </FONT></B>=20
<B><FONT color=3D#ff0000>   592 - 606    1694.7754  1693.7681  1693.8271 =
   -0.0590     1  K.TARGYEDLGLLTDDR.E </FONT></B>=20
<B><FONT color=3D#ff0000>   665 - 679    1795.8708  1794.8635  1794.8934 =
   -0.0299     1  K.INSIVDERMTDALYR.A </FONT></B>=20
<B><FONT color=3D#ff0000>   693 - 709    1810.9413  1809.9340  1809.9771 =
   -0.0431     0  R.GICSIKPGIPGLSENIR.V </FONT></B>=20

<B>No match to: </B>1107.4982, 1169.5172, 1319.6000, 1358.7154, =
1402.7693, 1424.7260, 1630.9011, 1654.5609, 1683.8800, 1710.7837, =
1731.7755, 1832.9018, 2195.9753, 2211.0803, 2225.0671, 2283.1332, =
2299.1025, 3284.6691, 3338.6914
<P><IMG height=3D150 alt=3D"Error Distribution" =
src=3D"http://www.matrixscience.com/cgi/mass_error.pl?mass_error_26215636=
53631844" width=3D450><IMG height=3D150 alt=3D"Error Distribution (ppm)" =
src=3D"http://www.matrixscience.com/cgi/mass_error.pl?mass_error_ppm_1230=
558273409635" width=3D450>
</FORM><HR>
LOCUS       YP_003718250             824 aa            linear   BCT =
26-AUG-2010
DEFINITION  polyphosphate kinase [Mobiluncus curtisii ATCC 43063].
ACCESSION   YP_003718250
VERSION     YP_003718250.1  GI:298345563
DBLINK      Project: <A =
href=3D"http://eutils.ncbi.nlm.nih.gov/entrez/eutils/%22http://eutils.ncb=
i.nlm.nih.gov:80/genomeprj/49695%22">49695</A>
DBSOURCE    REFSEQ: accession <A =
href=3D"http://eutils.ncbi.nlm.nih.gov/entrez/eutils/%22http://eutils.ncb=
i.nlm.nih.gov:80/nuccore/298345126%22">NC_014246.1</A>
KEYWORDS    .
SOURCE      Mobiluncus curtisii ATCC 43063
  ORGANISM  <A =
href=3D'http://eutils.ncbi.nlm.nih.gov/entrez/eutils/%22http://eutils.ncb=
i.nlm.nih.gov:80/Taxonomy/Browser/wwwtax.cgi?id=3D548479"'>Mobiluncus =
curtisii ATCC 43063</A>
            Bacteria; Actinobacteria; Actinobacteridae; Actinomycetales;
            Actinomycineae; Actinomycetaceae; Mobiluncus/Falcivibrio =
group;
            Mobiluncus.
REFERENCE   1  (residues 1 to 824)
  CONSRTM   NCBI Genome Project
  TITLE     Direct Submission
  JOURNAL   Submitted (14-JUN-2010) National Center for Biotechnology
            Information, NIH, Bethesda, MD 20894, USA
REFERENCE   2  (residues 1 to 824)
  AUTHORS   Muzny,D., Qin,X., Deng,J., Jiang,H., Liu,Y., Qu,J., =
Song,X.-Z.,
            Zhang,L., Thornton,R., Coyle,M., Francisco,L., Jackson,L.,
            Javaid,M., Korchina,V., Kovar,C., Mata,R., Mathew,T., =
Ngo,R.,
            Nguyen,L., Nguyen,N., Okwuonu,G., Ongeri,F., Pham,C., =
Simmons,D.,
            Wilczek-Boney,K., Hale,W., Jakkamsetti,A., Pham,P., Ruth,R., =
San
            Lucas,F., Warren,J., Zhang,J., Zhao,Z., Zhou,C., Zhu,D., =
Lee,S.,
            Bess,C., Blankenburg,K., Forbes,L., Fu,Q., Gubbala,S., =
Hirani,K.,
            Jayaseelan,J.C., Lara,F., Munidasa,M., Palculict,T., =
Patil,S.,
            Pu,L.-L., Saada,N., Tang,L., Weissenberger,G., Zhu,Y., =
Hemphill,L.,
            Shang,Y., Youmans,B., Ayvaz,T., Ross,M., Santibanez,J., =
Aqrawi,P.,
            Gross,S., Joshi,V., Fowler,G., Nazareth,L., Reid,J., =
Worley,K.,
            Petrosino,J., Highlander,S., Gibbs,R. and Gibbs,R.
  TITLE     Direct Submission
  JOURNAL   Submitted (25-MAR-2010) Human Genome Sequencing Center, =
Baylor
            College of Medicine, One Baylor Plaza, Houston, TX 77030, =
USA
<A name=3Dcomment_298345563></A>COMMENT     PROVISIONAL <A =
href=3D"http://eutils.ncbi.nlm.nih.gov/entrez/eutils/%22http://eutils.ncb=
i.nlm.nih.gov:80/RefSeq/%22">REFSEQ</A>: This record has not yet been =
subject to final
            NCBI review. The reference sequence is identical to <A =
href=3D"http://eutils.ncbi.nlm.nih.gov/entrez/eutils/%22http://eutils.ncb=
i.nlm.nih.gov:80/protein/ADI66756%22">ADI66756</A>.
            Method: conceptual translation.
<A name=3Dfeature_298345563></A>FEATURES             Location/Qualifiers
     source          1..824
                     /organism=3D"Mobiluncus curtisii ATCC 43063"
                     /strain=3D"ATCC 43063"
                     /culture_collection=3D"<ACRONYM class=3Dvoucher =
title=3D"American Type Culture Collection">ATCC</ACRONYM>:<A =
href=3D'http://eutils.ncbi.nlm.nih.gov/entrez/eutils/%22http://www.atcc.o=
rg/SearchCatalogs/linkin?id=3D43063"'>43063</A>"
                     /db_xref=3D"Greengenes:<A =
href=3D'http://eutils.ncbi.nlm.nih.gov/entrez/eutils/%22http://greengenes=
.lbl.gov/cgi-bin/show_one_record_v2.pl?prokMSA_id=3D95111"'>95111</A>"
                     /db_xref=3D"HMP:<A =
href=3D'http://eutils.ncbi.nlm.nih.gov/entrez/eutils/%22http://www.hmpdac=
c-resources.org/cgi-bin/hmp_catalog/main.cgi?section=3DHmpSummary&amp;pag=
e=3DdisplayHmpProject&amp;hmp_id=3D0573"'>0573</A>"
                     /db_xref=3D"taxon:<A =
href=3D'http://eutils.ncbi.nlm.nih.gov/entrez/eutils/%22http://eutils.ncb=
i.nlm.nih.gov:80/Taxonomy/Browser/wwwtax.cgi?id=3D548479"'>548479</A>"
     <A =
href=3D'http://eutils.ncbi.nlm.nih.gov/entrez/eutils/%22http://eutils.ncb=
i.nlm.nih.gov:80/protein/298345563?from=3D1&amp;to=3D824&amp;report=3Dgpw=
ithparts"'>Protein</A>         1..824
                     /product=3D"polyphosphate kinase"
                     /EC_number=3D"<A =
href=3D"http://eutils.ncbi.nlm.nih.gov/entrez/eutils/%22http://www.expasy=
.org/enzyme/2.7.4.1%22">2.7.4.1</A>"
                     /calculated_mol_wt=3D92168
     <A =
href=3D'http://eutils.ncbi.nlm.nih.gov/entrez/eutils/%22http://eutils.ncb=
i.nlm.nih.gov:80/protein/298345563?from=3D106&amp;to=3D817&amp;report=3Dg=
pwithparts"'>Region</A>          106..817
                     /region_name=3D"PRK05443"
                     /note=3D"polyphosphate kinase; Provisional"
                     /db_xref=3D"CDD:<A =
href=3D'http://eutils.ncbi.nlm.nih.gov/entrez/eutils/%22http://eutils.ncb=
i.nlm.nih.gov:80/Structure/cdd/cddsrv.cgi?uid=3D180085"'>180085</A>"
     <A =
href=3D'http://eutils.ncbi.nlm.nih.gov/entrez/eutils/%22http://eutils.ncb=
i.nlm.nih.gov:80/protein/298345563?from=3D510&amp;to=3D630&amp;report=3Dg=
pwithparts"'>Region</A>          &lt;510..630
                     /region_name=3D"PLDc"
                     /note=3D"Phospholipase D. Active site motifs; The =
PLD
                     superfamily includes enzymes involved in signal
                     transduction, lipid biosynthesis, endonucleases and =
open
                     reading frames in pathogenic viruses and bacteria.  =
PLD
                     hydrolyzes the terminal phosphodiester bond of...;
                     cd00138"
                     /db_xref=3D"CDD:<A =
href=3D'http://eutils.ncbi.nlm.nih.gov/entrez/eutils/%22http://eutils.ncb=
i.nlm.nih.gov:80/Structure/cdd/cddsrv.cgi?uid=3D29051"'>29051</A>"
     <A =
href=3D'http://eutils.ncbi.nlm.nih.gov/entrez/eutils/%22http://eutils.ncb=
i.nlm.nih.gov:80/protein/298345563?itemid=3D7&amp;report=3Dgpwithparts"'>=
Site</A>            order(563,565,585,587,598)
                     /site_type=3D"active"
                     /db_xref=3D"CDD:<A =
href=3D'http://eutils.ncbi.nlm.nih.gov/entrez/eutils/%22http://eutils.ncb=
i.nlm.nih.gov:80/Structure/cdd/cddsrv.cgi?uid=3D29051"'>29051</A>"
     <A =
href=3D'http://eutils.ncbi.nlm.nih.gov/entrez/eutils/%22http://eutils.ncb=
i.nlm.nih.gov:80/protein/298345563?itemid=3D8&amp;report=3Dgpwithparts"'>=
Site</A>            order(563,565,575,584..585,587)
                     /site_type=3D"other"
                     /note=3D"signature motif"
                     /db_xref=3D"CDD:<A =
href=3D'http://eutils.ncbi.nlm.nih.gov/entrez/eutils/%22http://eutils.ncb=
i.nlm.nih.gov:80/Structure/cdd/cddsrv.cgi?uid=3D29051"'>29051</A>"
     <A =
href=3D'http://eutils.ncbi.nlm.nih.gov/entrez/eutils/%22http://eutils.ncb=
i.nlm.nih.gov:80/nuccore/298345126?from=3D499110&amp;to=3D501584&amp;repo=
rt=3Dgbwithparts"'>CDS</A>             1..824
                     /gene=3D"ppk"
                     /locus_tag=3D"HMPREF0573_10437"
                     =
/coded_by=3D"complement(NC_014246.1:499110..501584)"
                     /note=3D"COG: COG0855; Pfam: PF02503; InterPro: =
IPR003414"
                     /transl_table=3D<A =
href=3D'http://eutils.ncbi.nlm.nih.gov/entrez/eutils/%22http://eutils.ncb=
i.nlm.nih.gov:80/Taxonomy/Utils/wprintgc.cgi?mode=3Dc#SG11"'>11</A>
                     /db_xref=3D"GeneID:<A =
href=3D'http://eutils.ncbi.nlm.nih.gov/entrez/eutils/%22http://eutils.ncb=
i.nlm.nih.gov:80/sites/entrez?db=3Dgene&amp;cmd=3DRetrieve&amp;dopt=3Dful=
l_report&amp;list_uids=3D9336077"'>9336077</A>"

</PRE></FONT>
<P>
<TABLE cellSpacing=3D2 cellPadding=3D1 width=3D"100%" border=3D2>
  <TBODY>
  <TR>
    <TD noWrap align=3Dmiddle><B>Mascot:</B>&nbsp; <A=20
      =
href=3D"http://www.matrixscience.com/">http://www.matrixscience.com/</A> =

  </TD></TR></TBODY></TABLE></P></BODY></HTML>

------=_NextPart_000_0000_01CBDA7D.201782D0
Content-Type: image/gif
Content-Transfer-Encoding: base64
Content-Location: http://www.matrixscience.com/images/88x31_logo_white.gif

R0lGODlhWAAfANX/AMDAwP/v7//f3//Pz/+/v/+vr/+fn/+Pj/9/f/9wcP9gYP9QUP9AQP8wMP8g
IP8QEP8AAO/v/+/v79/f/9/f38/P/8/Pz7+//7+/v6+v/6+vr5+f/5+fn4+P/4+Pj39//39/f3Bw
/3BwcGBg/2BgYFBQ/1BQUEBA/0BAQDAw/zAwMCAg/yAgIBAQ/xAQEAAA/wAAAAAAAAAAAAAAAAAA
AAAAAAAAAAAAAAAAAAAAAAAAAAAAAAAAAAAAAAAAAAAAACH5BAEAAAAALAAAAABYAB8AQAb/QIBw
SCwaj8ikcslsEl0wTDHz+bxOgMrp8mpFiJFThfsyjl4j82tVLaVGk+Hq1TF2ut8jCkYRSkgcToKD
hIQUKiBCHnxEAghDBA8QQg4QBEQBQwyWQ5ICAAsBAZcACKQJEAsMQgQQk5hCAhAPlAACn0MkUYMS
HCIaABMfJychRSPEH0YbWEMXJyUhxCPSJQAb0icjH8gfeRvIxRnXxCfeGcQlFwAWIn1HLC7vQhtl
AFZ1ES0v6/QrRGSIWPlXpF6LISWuVNgA4EyaIRta9Jvw4kUcInsCDZEARcqQBQ6I0AJQAEIDIgQU
xJo1pOQqIQFUCmFQyYAQAzZBQXikqYAQ/wQQZAIgkFPIHmCFkipdyrSp06eDSLiQUDBhM3JrjFSY
Y++aMgAnXnwdUUFIwodgX1gTso/hkAgVK0w4Ma4IBxZHQMDACzCNlRJiKFokEu5EiopFrFwdYiWF
EC5rhYQ1BqbEhsN1inCE4YGIBBAo5kEdrRS0EQkwEhEp0AABAgYGeA6liUBBAgOXFDDYvUDA7t+/
LxHYzTPAb1wHHCxAsMBAgtnAf2cawsGFhSIUYOwiAtSVgwFCDphM4mmlpQQhiSgQMMBVAAEyNx1A
UtJBgQVCh2DQjoRE5yEOODDdAA+AV0oqMClgoAIQzDcTJwAE8Fp4zwEIwXQANABBTillEv9AeREu
px8LGpFm4okopqjiiiyOxoEKHg2xz2Jn8KPVPkSYA0AGeDT0EI8v5HEYWiG84BhEiAEQARueoXDd
EYv8R0QKij2GzAtuvVUCkIwJUUFFF30l2EVf2nhNVkWEBVhZRnDASBH7wUBVjhEoFkYEZ3w1BFkA
BESEYGy+1dYFH6wQaJ89HgMmlDC4cIQIMJBQRAlxWNHCOEWi5ZUzSQqhzwt1ETGHW1UKMSYRFaRQ
1h1HErEIX3ZZl2NFjo2QRglcpZBBBIehIcQIuQpzwj4tnHDRXMSKseMaHzxT0QppZNArFh/0ukI/
RqlQhAkmiNbitwBIoMKTG71ZxC1JEIDsYYqjJEUBCSB4q5dqQrSHS3s5GRDUEAmMpFNRlZBigL/i
PTCggBFqCLBMAcwyHQInDWFBpEfooi0RmzBAyiMfQhieTwdW+C8ABxCA7lAIoLKAEKGQBEF6H1n4
SSjqDpHddkS4KakRBWzCEgDyIaHvyj8FVcADRdkiU00JgNcwBLgYsQkC+pJChF4oHDFxEQnIBnTE
AauXSXswDy2ETwl8YtwQ7TVY78uNyMQgT5e0LMTEUua1swAF9MybgT8FiN8n8Emi8QALuLJAAgxI
ou4mD8h2QH4BLPBAA8tlMpwrtvmcCQgieDAnuKQXEgQAOw==

------=_NextPart_000_0000_01CBDA7D.201782D0
Content-Type: application/octet-stream
Content-Transfer-Encoding: base64
Content-Location: http://www.matrixscience.com/cgi/mass_error.pl?mass_error_2621563653631844

R0lGODlhwgGWAMIAAP///wAAAP8AAADMAAAA/wAAAAAAAAAAACH5BAEAAAAALAAAAADCAZYAAAP+
CLrc/jDKSau9OOvNu/9gKI5kaZ5oqq5s675wLM90bd94ru987//AoHBILBqPyKRyyWw6n9CodEqt
Wq/YrHbL7Xq/4LB4TC6bz+i0es1uu9/wuHxOr9vv+Lx+z+/7/4CBgoOEhYaHiImKi4yNjhAEkQSP
lFYCl2mTlZtRlwJNASOanKRMnkyhoSGjpa2NqgCwHqyutYiwsh20trx9Ab+/sQu5FpLGxgzIC8oK
zADO0JLJ0svUzdbP2NGR09zV3tfg2eLbrOXd5trq5Ovp7O/u8ejz3/L19OH2+fjj+v38zmbgWtWr
YKFUInYZXFgGGLEKDzkoZEjxi6yILiZW3Jj+hRhGFho5ijQUcKTJRCFPqnTi8OOKlCtjIkHo8qXM
m08QCqMBE6fPHzprpuj5s2iPYDWIGl1apiTTpzhaCh0KtWoOj0mtaq2BlefWrzG6zlAKtqwHqUjH
mlVwam0Vp1rburVC9qfcuR/EyqiLt2+Eizb4+h3cwOENwYQT70CsuHFgx5CHwI1MWQdju5gqE7ns
865mEi5xGXbAGafnzyF0Pgg6oTTqyAMdDBxN+rXmqYWHrdY98JhvgO2AwxPu79y94/uQ/1NuPLnz
5c+bQ58uvXpw5tejZ6e+3frw1BZa7hzPILbu2rZhczBf/rz7ZOkp4859cbYC9sviQ5aaIVf+WvLA
QKLfgBkxdBqBKNCm1kIHIlgCYDFM1kqDDo4A4YIV9nXhXhkOpiCHHYb4gWsiqjQfVWhQWKIUJ5og
4RcqrghFiyiQ+ESMMuaUg405VsSfV4nh2CMIPMokZGM0uqjYkYklqeSQWzmZEDZQViWlKFVq9SOG
WWZZZJeu6BUhmEypgh8MX5JJipnvZUSlmjexeV9WcP6E1pWz1InkBLilqedJqsnW558etjnnoIRq
aOiiAiYKlnhnMtqPb8V1Z+l32mHKnabeVcrppZ6GStyo2H1qqqilopqpqjREOmcxjipaX3uwxoqX
f2Z+2KitGdbFJK9b+ZoZsH296MCvxFb+5WeywTKL4LJGDutsA9DGhGyi1a50LaHZTvuTsd461m24
35Kb3rjm3oRuujGty+5I4L5brLxTbNuGu/SmYC8b+OZ7wr5r9OsvRQIPvFDBBttC6cIMN+zwwxBH
LPHEFFds8cUYZ6zxxhx37DHGU3wp8pMkjEwyliWYXPLJKEehcsswJ8SyzCnPTKTNI56AcM08r9xz
zAThnOfPNPts9NFPvFw00DcTvfTTQSMdNdNNuyy0LldLlLXWTldN9dBST53w2GSXbTYf9W1I3gt6
+SdQYWm5/fYw/8kNQ4Bt2s123HXnJgPe7+nNQ9znqRZoC//FYt+hYalt+NqIm8fm4i7+xPY45Yjz
Vvh4h7MgOeWdRwW5MKCzDeBOpVfOud+kS3rC44zHPrrnq6ceFn2av/p37LYPLpvusJv+qpyt6676
fXj3fjzyxAcvfOmuqiC38sfLSf1VrF8v/ea1u/66e5d7/z3w3RufOfnap2B3+upzzz5XtKIv/oN0
B/i+CZKXP/v28suOJwYXCp/5VqC3+9GvfsEw4O4GKMC7/c5/+2sf+YpHQQdOsIHnaw/0LGgoDGYw
e/rbAaRoIzjPKchxjUte3+K3NxWi8G4kZN0ACWgY8Zjvf/05IQsjeLYe+vCHQAyiEIdIxCKyYABI
HIAClLjEJSLxBkwEQBKNyD8e9of5eRjBUxSV+MQuLiCKMniiFL9IxQSlAoerm6EaL7DFMXJxjBOY
ohuZyMUtirGOEXgjHPfIADzO0Yl8LKMGUcc30WQxfrkqIQba+EY6grEBjKSjFCUZySY6QJJOfOQX
KUlJNwryd4drYEQCKEMpJRGTfNRkJr3YR0iSUZWthGMbL/nKWurxk+DDIvLK8xFSKm6FHLjlLMlI
y1gS85i3hMAphfkARtoykJ/snSKNJ00PYNKZlnSlMbOZzWRKAJWqvOMkm9hIXCKSkPo7ZP8IZ81a
WlKOzRTnNjPJzW9uEpZ+zOcxzWm5oBSST7rcJfHW8EhYmnMkBT2oFxIAADs=

------=_NextPart_000_0000_01CBDA7D.201782D0
Content-Type: application/octet-stream
Content-Transfer-Encoding: base64
Content-Location: http://www.matrixscience.com/cgi/mass_error.pl?mass_error_ppm_1230558273409635

R0lGODlhwgGWAMIAAP///wAAAP8AAADMAAAA/wAAAAAAAAAAACH5BAEAAAAALAAAAADCAZYAAAP+
CLrc/jDKSau9OOvNu/9gKI5kaZ5oqq5s675wLM90bd94ru987//AoHBILBqPyKRyyWw6n9CodEqt
Wq/YrHbL7Xq/4LB4TC6bz+i0es1uu9/wuHxOr9vv+Lx+z+/7/4CBgoOEhYaHiImKi4yNjhAEkQSP
lFYCl00BI5OVnVGXAkyamiGcnqdMoDYBrKQXrq4epqi0d7GxFLCltbx1uAC/EboaksXFDMcLyQrL
AM3PksjRytPM1c7X0JHS29Td1t/Y4dqz5Nzl2enj6ujr7u3w5/Le8fTz4PX49+L5/PvNM4Z9mNWr
YKFRIggaXLimFasMwTgoZEixTEQZEytqDOP+cAbAjSC9XIyRMaTJKw4f0ih5smUhli5jOulYA6bM
m0huYbyGs+cSnSt9ChWlYCQLm0OT7kjZyqPSp3aQQp0asOnOcFSz3gDqVOsDVV5XcMUY1gHYsilI
GV0hVelZtCaYqiQJt26Xj3bzWmmrt28uB2sZWE25ga/fwxDG/i0KbCDit4hfWd0wanIGw1AhR26h
dkFgY6D/sRP9jnQ/c/ZS61PtjzXq1bBb41P1Wrbt2rhHu9YdO3fp3b9782RBmDHgwpuTv4gY2AFm
5dAx4BKI4Xn06xOKW66OvXsPvN7D1xRPHof18mGbs0V/Xf16iprZq3B/Anyt+PLT5jivCH/+/rjF
dfXfgCjwR2BSNAV14GGKtWDfgmU1+IKBSfnXnmDjbWZhe9vRpSEmEJIVYl/0FZjGhiNGUWIJD36B
YopPrAhMgjI6cyKIMGax4i8IIZcjXExJphJ1F1D4Y3qeNWbcZUcCWUGAjBEJCWi+ncbbbVdWadqW
wFkZHJZfatkll8KFmeWZZqbp5Zoi1JiklBUY2eRGMg7TIzFzRsiBZTXKmSdFQSr455wtDioTjxka
qlRnS4qoKIJLuunYo2q86AOjSgpI6RmW9iCXpIUNt+kYncbh56jKnVohjqhyd12prTKDHayjFhor
e6re6leuuurFa692/QpsWLYO652wxhr+RBiURSab150SOVuXWh1agKy0BWH6GZVosjnmt2V6Gy6Z
YIpbLrlijgvuueumy6668L7rQoDBrHgttrXU6yO+WXFlL79aTTcXkwCHV2zBiN2LsE8KL4xTww7L
BHHEJh1McbAZ0HpxS4ZpvHHFGbP68VMTj7xRySYvxO3KLLfs8sswxyzzzDTXbPPNOOes88489+zz
FLkGbYLQLNY39NFFJ00CryinQPTSSEOttNRUbxK11VNjHcXTWned0NVe75K12FV/DbYTXJtdNtlh
s61225OuDQLTQJ89t91xw53323y77ffdeKcs+OCEFz7HLQNPF9BxSWIog8BEgrqnYIn+NyA5RJU7
3jgMk/FpeVWKb94oD3PZmSm0nAn85uqcK3Yn6qlv3pkul1tgOu2sz5v77LnrHinuUV6aKYbADy/W
8D0WX/tfke/O+enOw0kc9MovTrzz1iePvaeMV/+8cdpC//2MQ26/HOXhSz9fpNSL7nvj3sfAaPru
6xB6+6NPDz776qMg0OviG1/1+neC/+HPePqTnfneN78F2k9zB1zekzzTkfgxMHr1S+AAM6gfBVow
gY36IAiX5cAcSAmAEpzg54LHQgHC74Au3F/xOHOcDZ4Pgi2E3fEeYEPSVZBGK1xOgpAXxHnRxHM4
TN1gMsfBtAARhynMzg87V0QjInH+dFE0nBa3yMUuevGLYAyjGBswgDIOQAFnRCMay3iDNALAjGPs
IAI9QK2BVXEDbjwjG/e4ADfKgI1v7GMcC1iZERgwMR/IYyD1GMgJwHGRadRjHgEpyQgwspGYZEAl
IbnGTA5ydXWkICzsCEE72dFNimRkJP1IRkFS8o2RxOQmWalGWQLSAa/M5SI/+TnUoZCD/ioiKh+p
SEE+wIx81GQr1UjLZcaylsvcJTOlyUv2kY9alJNAMK+ZRAxcUpbRVKY4jUnOb0IAmd9sZipdSc1q
WvB+jOOf6FBZy3VCc5z39KQ9KfBMT3aSk7s0Jy+B9xARKpCFpUskO+t5S1y+Ep8ka+ynI/vYUGXm
sp/NjKMpldQ5Uq6QRtprAyszWs2TjLSkXkgAADs=

------=_NextPart_000_0000_01CBDA7D.201782D0--
