# Supplementary material for: Regulation of GacA in Pseudomonas chlororaphis Strains Shows a Niche Specificity
Source: PLoS One. 2015 Sep 17;10(9):e0137553. doi: 10.1371/journal.pone.0137553 (PMC4574860; doi:10.1371/journal.pone.0137553)
Supplement: S3 File — (ZIP) [file pone.0137553.s003.zip › MALDI-TOFMS-data/C76.mht]

From: <Saved by Windows Internet Explorer 7>
Subject: Mascot Search Results: Protein View
Date: Fri, 4 Mar 2011 15:03:32 +0800
MIME-Version: 1.0
Content-Type: multipart/related;
	type="text/html";
	boundary="----=_NextPart_000_0000_01CBDA7D.54416490"
X-MimeOLE: Produced By Microsoft MimeOLE V6.00.2900.2180

This is a multi-part message in MIME format.

------=_NextPart_000_0000_01CBDA7D.54416490
Content-Type: text/html;
	charset="utf-8"
Content-Transfer-Encoding: quoted-printable
Content-Location: http://www.matrixscience.com/cgi/protein_view.pl?file=../data/20110304/FttmrbEtE.dat&hit=1

=EF=BB=BF<!DOCTYPE HTML PUBLIC "-//W3C//DTD HTML 4.0 Transitional//EN">
<!-- 0 seconds --><!-- 0 seconds --><!-- 0 seconds =
--><HTML><HEAD><TITLE>Mascot Search Results: Protein View</TITLE>
<META http-equiv=3DContent-Type content=3D"text/html; charset=3Dutf-8">
<META content=3D"MSHTML 6.00.5730.13" name=3DGENERATOR></HEAD>
<BODY vLink=3D#0000ff aLink=3D#0000ff bgColor=3D#ffffff>
<H1><IMG height=3D31=20
src=3D"http://www.matrixscience.com/images/88x31_logo_white.gif" =
width=3D88=20
align=3Dtop border=3D0 NATURALSIZEFLAG=3D"3"> Mascot Search Results</H1>
<H3>Protein View</H3>
<FORM method=3Dpost><INPUT type=3Dhidden =
value=3D../data/20110304/FttmrbEtE.dat=20
name=3Dfile> <INPUT type=3Dhidden value=3D1 name=3Dhit> <INPUT =
type=3Dhidden value=3Dfalse=20
name=3Dshowall> <INPUT type=3Dhidden value=3D0 name=3Dave_thresh> <INPUT =
type=3Dhidden=20
value=3D0 name=3D_ignoreionsscorebelow> <INPUT type=3Dhidden =
value=3D0.05=20
name=3D_sigthreshold> <INPUT type=3Dhidden name=3Dreport> <INPUT =
type=3Dhidden value=3D1=20
name=3Ddb_idx> <INPUT type=3Dhidden value=3D32 name=3D_msresflags> =
<INPUT type=3Dhidden=20
value=3D2 name=3D_msresflags2> <INPUT type=3Dhidden value=3D0 =
name=3Dpercolate> <INPUT=20
type=3Dhidden value=3D0 name=3Dpercolate_rt> <FONT=20
face=3D"Courier New,Courier,monospace"><PRE>Match to: <B>gi|85705574</B> =
Score: <B>91</B> Expect: <B>0.0062</B>
<B>transposase [Roseovarius sp. 217]</B>

Nominal mass (M<SUB>r</SUB>): <B>13963</B>; Calculated pI value: =
<B>10.88</B>
NCBI BLAST search of <A =
href=3D"http://www.ncbi.nlm.nih.gov/blast/Blast.cgi?ALIGNMENTS=3D50&amp;A=
LIGNMENT_VIEW=3DPairwise&amp;AUTO_FORMAT=3DSemiauto&amp;CDD_SEARCH=3Don&a=
mp;CLIENT=3Dweb&amp;COMPOSITION_BASED_STATISTICS=3Don&amp;DATABASE=3Dnr&a=
mp;DESCRIPTIONS=3D100&amp;ENTREZ_QUERY=3D(none)&amp;EXPECT=3D10&amp;FILTE=
R=3DL&amp;FORMAT_BLOCK_ON_RESPAGE=3DNone&amp;FORMAT_OBJECT=3DAlignment&am=
p;FORMAT_TYPE=3DHTML&amp;GAPCOSTS=3D11+1&amp;I_THRESH=3D0.001&amp;LAYOUT=3D=
TwoWindows&amp;MATRIX_NAME=3DBLOSUM62&amp;NCBI_GI=3Don&amp;PAGE=3DProtein=
s&amp;PROGRAM=3Dblastp&amp;QUERY=3DMTAPGVGIITALSVVSAFDDASRFKKSSSAGAYLCLTP=
RRYEAGETSRNGRISKQGDKMVRKHLYEAATTLLTRNLRSSHLKTWGLKLAKVSGFKKARIAVARKLAVILHT=
MWKTNTSFRWDQSAA&amp;SERVICE=3Dplain&amp;SET_DEFAULTS.x=3D9&amp;SET_DEFAUL=
TS.y=3D5&amp;SHOW_OVERVIEW=3Don&amp;WORD_SIZE=3D3&amp;END_OF_HTTPGET=3DYe=
s" target=3D_blank>gi|85705574</A> against nr
Unformatted <A =
href=3D"http://www.matrixscience.com/cgi/getseq.pl?NCBInr+gi%7c85705574+s=
eq" target=3D_blank>sequence string</A> for pasting into other =
applications

Taxonomy: <A =
href=3D"http://www.ncbi.nlm.nih.gov/Taxonomy/Browser/wwwtax.cgi?lvl=3D0&a=
mp;id=3D314264" target=3D_blank>Roseovarius sp. 217</A>
Links to retrieve other entries containing this sequence from NCBI =
Entrez:
<A =
href=3D"http://www.ncbi.nlm.nih.gov/entrez/query.fcgi?cmd=3Dsearch&amp;db=
=3Dprotein&amp;doptcmdl=3Dgenpept&amp;tool=3Dmascot&amp;term=3D85669999" =
target=3D_blank>gi|85669999</A> from <A =
href=3D"http://www.ncbi.nlm.nih.gov/Taxonomy/Browser/wwwtax.cgi?lvl=3D0&a=
mp;id=3D314264" target=3D_blank>Roseovarius sp. 217</A>

Fixed modifications: Carbamidomethyl (C)
Variable modifications: Oxidation (M)
Cleavage by Trypsin: cuts C-term side of KR unless next residue is P
Number of mass values searched: <B>32</B>
Number of mass values matched: <B>7</B>
Sequence Coverage: <B>47%</B>

Matched peptides shown in <B><FONT color=3D#ff0000>Bold Red</FONT></B>

     <B>1</B> M<B><FONT color=3D#ff0000>TAPGVGIIT ALSVVSAFDD =
ASR</FONT></B>FK<B><FONT color=3D#ff0000>KSSSA GAYLCLTPRR =
</FONT></B>YEAGETSRNG=20
<B>    51</B> RISKQGDKMV R<B><FONT color=3D#ff0000>KHLYEAATT =
LLTR</FONT></B>NLRSSH LKTWGLKLAK VSGFKKARIA=20
<B>   101</B> VARK<B><FONT color=3D#ff0000>LAVILH TMWK</FONT></B>TNTSFR =
WDQSAA
</PRE></FONT>
<P><INPUT onclick=3D"this.form.showall.value=3D'true'; return true" =
type=3Dsubmit value=3D"Show predicted peptides also">=20

<P><INPUT type=3Dsubmit value=3D"Sort Peptides By">&nbsp; <INPUT =
type=3Dradio CHECKED=20
value=3Dstartup name=3Dsort>Residue Number&nbsp; <INPUT type=3Dradio =
value=3Dmassup=20
name=3Dsort>Increasing Mass&nbsp; <INPUT type=3Dradio value=3Dmassdown=20
name=3Dsort>Decreasing Mass&nbsp; <FONT face=3D"Courier =
New,Courier,monospace"><PRE><B> Start - End     Observed    Mr(expt)   =
Mr(calc)     Delta   Miss Sequence</B>
<B><FONT color=3D#ff0000>     2 - 23     2147.1656  2146.1583  2146.1270 =
    0.0313     0  M.TAPGVGIITALSVVSAFDDASR.F </FONT></B>=20
<B><FONT color=3D#ff0000>    26 - 39     1510.8514  1509.8442  1509.7609 =
    0.0832     1  K.KSSSAGAYLCLTPR.R </FONT></B>=20
<B><FONT color=3D#ff0000>    27 - 39     1382.7897  1381.7825  1381.6660 =
    0.1165     0  K.SSSAGAYLCLTPR.R </FONT></B>=20
<B><FONT color=3D#ff0000>    27 - 40     1538.7897  1537.7824  1537.7671 =
    0.0153     1  K.SSSAGAYLCLTPRR.Y </FONT></B>=20
<B><FONT color=3D#ff0000>    62 - 74     1516.8315  1515.8242  1515.8409 =
   -0.0167     1  R.KHLYEAATTLLTR.N </FONT></B>=20
<B><FONT color=3D#ff0000>    63 - 74     1388.7131  1387.7058  1387.7459 =
   -0.0401     0  K.HLYEAATTLLTR.N </FONT></B>=20
<B><FONT color=3D#ff0000>   105 - 114    1211.5098  1210.5025  1210.6896 =
   -0.1871     0  K.LAVILHTMWK.T </FONT></B>=20

<B>No match to: </B>864.4351, 886.4638, 1189.5320, 1404.7587, 1410.7142, =
1489.7171, 1501.7686, 1595.9123, 1617.8544, 1741.9755, 1763.9233, =
2087.1343, 2103.2457, 2109.1326, 2125.1923, 2141.1462, 2169.1569, =
2243.2288, 2246.2190, 2260.3088, 2266.2600, 2282.2604, 2298.2430, =
2304.2445, 2396.4162
<P><IMG height=3D150 alt=3D"Error Distribution" =
src=3D"http://www.matrixscience.com/cgi/mass_error.pl?mass_error_26556214=
19128055" width=3D450><IMG height=3D150 alt=3D"Error Distribution (ppm)" =
src=3D"http://www.matrixscience.com/cgi/mass_error.pl?mass_error_ppm_1246=
544940392581" width=3D450>
</FORM><HR>
LOCUS       ZP_01036672              126 aa            linear   BCT =
09-NOV-2010
DEFINITION  transposase [Roseovarius sp. 217].
ACCESSION   ZP_01036672
VERSION     ZP_01036672.1  GI:85705574
DBLINK      Project: <A =
href=3D"http://eutils.ncbi.nlm.nih.gov/entrez/eutils/%22http://eutils.ncb=
i.nlm.nih.gov:80/genomeprj/54245%22">54245</A>
DBSOURCE    REFSEQ: accession <A =
href=3D"http://eutils.ncbi.nlm.nih.gov/entrez/eutils/%22http://eutils.ncb=
i.nlm.nih.gov:80/nuccore/85705406%22">NZ_AAMV01000007.1</A>
KEYWORDS    .
SOURCE      Roseovarius sp. 217
  ORGANISM  <A =
href=3D'http://eutils.ncbi.nlm.nih.gov/entrez/eutils/%22http://eutils.ncb=
i.nlm.nih.gov:80/Taxonomy/Browser/wwwtax.cgi?id=3D314264"'>Roseovarius =
sp. 217</A>
            Bacteria; Proteobacteria; Alphaproteobacteria; =
Rhodobacterales;
            Rhodobacteraceae; Roseovarius.
REFERENCE   1  (residues 1 to 126)
  AUTHORS   Murrell,J.C., Schafer,H., Ferriera,S., Johnson,J., =
Kravitz,S.,
            Halpern,A., Remington,K., Beeson,K., Tran,B., Rogers,Y.-H.,
            Friedman,R. and Venter,J.C.
  TITLE     Direct Submission
  JOURNAL   Submitted (13-JAN-2006) J Craig Venter Institute, 9704 =
Medical
            Center Drive, Rockville, MD 20850, USA
<A name=3Dcomment_85705574></A>COMMENT     PREDICTED <A =
href=3D"http://eutils.ncbi.nlm.nih.gov/entrez/eutils/%22http://eutils.ncb=
i.nlm.nih.gov:80/RefSeq/%22">REFSEQ</A>: This record has not been =
reviewed and the
            function is unknown. The reference sequence was derived from
            <A =
href=3D"http://eutils.ncbi.nlm.nih.gov/entrez/eutils/%22http://eutils.ncb=
i.nlm.nih.gov:80/protein/EAQ24862%22">EAQ24862</A>.
            Annotation was added by the NCBI Prokaryotic Genomes =
Automatic
            Annotation Pipeline Group.  Information about the Pipeline =
can be
            found here:
            <A =
href=3D"http://eutils.ncbi.nlm.nih.gov/entrez/eutils/%22http://www.ncbi.n=
lm.nih.gov/genomes/static/Pipeline.html%22">http://eutils.ncbi.nlm.nih.go=
v/entrez/eutils/%22http://www.ncbi.nlm.nih.gov/genomes/static/Pipeline.ht=
ml%22</A>. Please be
            aware that the annotation is done automatically with little =
or no
            manual curation.
            Method: conceptual translation.
<A name=3Dfeature_85705574></A>FEATURES             Location/Qualifiers
     source          1..126
                     /organism=3D"Roseovarius sp. 217"
                     /strain=3D"217"
                     /db_xref=3D"taxon:<A =
href=3D'http://eutils.ncbi.nlm.nih.gov/entrez/eutils/%22http://eutils.ncb=
i.nlm.nih.gov:80/Taxonomy/Browser/wwwtax.cgi?id=3D314264"'>314264</A>"
     <A =
href=3D'http://eutils.ncbi.nlm.nih.gov/entrez/eutils/%22http://eutils.ncb=
i.nlm.nih.gov:80/protein/85705574?from=3D1&amp;to=3D126&amp;report=3Dgpwi=
thparts"'>Protein</A>         1..126
                     /product=3D"transposase"
                     /calculated_mol_wt=3D13784
     <A =
href=3D'http://eutils.ncbi.nlm.nih.gov/entrez/eutils/%22http://eutils.ncb=
i.nlm.nih.gov:80/protein/85705574?from=3D1&amp;to=3D75&amp;report=3Dgpwit=
hparts"'>Region</A>          1..75
                     /region_name=3D"Transposase_20"
                     /note=3D"Transposase IS116/IS110/IS902 family; =
pfam02371"
                     /db_xref=3D"CDD:<A =
href=3D'http://eutils.ncbi.nlm.nih.gov/entrez/eutils/%22http://eutils.ncb=
i.nlm.nih.gov:80/Structure/cdd/cddsrv.cgi?uid=3D145490"'>145490</A>"
     <A =
href=3D'http://eutils.ncbi.nlm.nih.gov/entrez/eutils/%22http://eutils.ncb=
i.nlm.nih.gov:80/nuccore/85705406?from=3D155869&amp;to=3D156249&amp;repor=
t=3Dgbwithparts"'>CDS</A>             1..126
                     /locus_tag=3D"ROS217_02090"
                     /coded_by=3D"NZ_AAMV01000007.1:155869..156249"
                     /note=3D"COG3547 Transposase and inactivated =
derivatives"
                     /transl_table=3D<A =
href=3D'http://eutils.ncbi.nlm.nih.gov/entrez/eutils/%22http://eutils.ncb=
i.nlm.nih.gov:80/Taxonomy/Utils/wprintgc.cgi?mode=3Dc#SG11"'>11</A>
                     /db_xref=3D"CDD:<A =
href=3D'http://eutils.ncbi.nlm.nih.gov/entrez/eutils/%22http://eutils.ncb=
i.nlm.nih.gov:80/Structure/cdd/cddsrv.cgi?uid=3D17139"'>17139</A>"

</PRE></FONT>
<P>
<TABLE cellSpacing=3D2 cellPadding=3D1 width=3D"100%" border=3D2>
  <TBODY>
  <TR>
    <TD noWrap align=3Dmiddle><B>Mascot:</B>&nbsp; <A=20
      =
href=3D"http://www.matrixscience.com/">http://www.matrixscience.com/</A> =

  </TD></TR></TBODY></TABLE></P></BODY></HTML>

------=_NextPart_000_0000_01CBDA7D.54416490
Content-Type: image/gif
Content-Transfer-Encoding: base64
Content-Location: http://www.matrixscience.com/images/88x31_logo_white.gif

R0lGODlhWAAfANX/AMDAwP/v7//f3//Pz/+/v/+vr/+fn/+Pj/9/f/9wcP9gYP9QUP9AQP8wMP8g
IP8QEP8AAO/v/+/v79/f/9/f38/P/8/Pz7+//7+/v6+v/6+vr5+f/5+fn4+P/4+Pj39//39/f3Bw
/3BwcGBg/2BgYFBQ/1BQUEBA/0BAQDAw/zAwMCAg/yAgIBAQ/xAQEAAA/wAAAAAAAAAAAAAAAAAA
AAAAAAAAAAAAAAAAAAAAAAAAAAAAAAAAAAAAAAAAAAAAACH5BAEAAAAALAAAAABYAB8AQAb/QIBw
SCwaj8ikcslsEl0wTDHz+bxOgMrp8mpFiJFThfsyjl4j82tVLaVGk+Hq1TF2ut8jCkYRSkgcToKD
hIQUKiBCHnxEAghDBA8QQg4QBEQBQwyWQ5ICAAsBAZcACKQJEAsMQgQQk5hCAhAPlAACn0MkUYMS
HCIaABMfJychRSPEH0YbWEMXJyUhxCPSJQAb0icjH8gfeRvIxRnXxCfeGcQlFwAWIn1HLC7vQhtl
AFZ1ES0v6/QrRGSIWPlXpF6LISWuVNgA4EyaIRta9Jvw4kUcInsCDZEARcqQBQ6I0AJQAEIDIgQU
xJo1pOQqIQFUCmFQyYAQAzZBQXikqYAQ/wQQZAIgkFPIHmCFkipdyrSp06eDSLiQUDBhM3JrjFSY
Y++aMgAnXnwdUUFIwodgX1gTso/hkAgVK0w4Ma4IBxZHQMDACzCNlRJiKFokEu5EiopFrFwdYiWF
EC5rhYQ1BqbEhsN1inCE4YGIBBAo5kEdrRS0EQkwEhEp0AABAgYGeA6liUBBAgOXFDDYvUDA7t+/
LxHYzTPAb1wHHCxAsMBAgtnAf2cawsGFhSIUYOwiAtSVgwFCDphM4mmlpQQhiSgQMMBVAAEyNx1A
UtJBgQVCh2DQjoRE5yEOODDdAA+AV0oqMClgoAIQzDcTJwAE8Fp4zwEIwXQANABBTillEv9AeREu
px8LGpFm4okopqjiiiyOxoEKHg2xz2Jn8KPVPkSYA0AGeDT0EI8v5HEYWiG84BhEiAEQARueoXDd
EYv8R0QKij2GzAtuvVUCkIwJUUFFF30l2EVf2nhNVkWEBVhZRnDASBH7wUBVjhEoFkYEZ3w1BFkA
BESEYGy+1dYFH6wQaJ89HgMmlDC4cIQIMJBQRAlxWNHCOEWi5ZUzSQqhzwt1ETGHW1UKMSYRFaRQ
1h1HErEIX3ZZl2NFjo2QRglcpZBBBIehIcQIuQpzwj4tnHDRXMSKseMaHzxT0QppZNArFh/0ukI/
RqlQhAkmiNbitwBIoMKTG71ZxC1JEIDsYYqjJEUBCSB4q5dqQrSHS3s5GRDUEAmMpFNRlZBigL/i
PTCggBFqCLBMAcwyHQInDWFBpEfooi0RmzBAyiMfQhieTwdW+C8ABxCA7lAIoLKAEKGQBEF6H1n4
SSjqDpHddkS4KakRBWzCEgDyIaHvyj8FVcADRdkiU00JgNcwBLgYsQkC+pJChF4oHDFxEQnIBnTE
AauXSXswDy2ETwl8YtwQ7TVY78uNyMQgT5e0LMTEUua1swAF9MybgT8FiN8n8Emi8QALuLJAAgxI
ou4mD8h2QH4BLPBAA8tlMpwrtvmcCQgieDAnuKQXEgQAOw==

------=_NextPart_000_0000_01CBDA7D.54416490
Content-Type: application/octet-stream
Content-Transfer-Encoding: base64
Content-Location: http://www.matrixscience.com/cgi/mass_error.pl?mass_error_2655621419128055

R0lGODlhwgGWAMIAAP///wAAAP8AAADMAAAA/wAAAAAAAAAAACH5BAEAAAAALAAAAADCAZYAAAP+
CLrc/jDKSau9OOvNu/9gKI5kaZ5oqq5s675wLM90bd94ru987//AoHBILBqPyKRyyWw6n9CodEqt
Wq/YrHbL7Xq/4LB4TC6bz+i0es1uu9/wuHxOr9vv+Lx+z+/7/4CBgoOEhYaHiImKi4yNjhAEkQRN
ApWPl3KTTJUCmJ5SAROhFppLnJ+oTaGjDwGsFKWpso2srwurF7Gzu4i1EbYSurzDg74QwAuSysoM
zMmSzdDPkdHU07HOCtkA293S2t/c4d7W4OXi5+TY4+zp7evu8fDz1fTX9fj3+ub2/Pn++9D1E/iP
hrFWuYgpLITr1itkkBZKXOPK1QZbFgFUzDj+QdjEj2Ae2vCI5xRIQMAgtiB5x+TJlxW27XEJs2ZH
mzi1bFTJgmXOn0xw8ewJtGiUhkNV+DTKdAjSGkubSg3CEYbMqVjnRM3K1eDOkV3D7kgJVazZG2Rp
bD3L1kTaGWvbyg2xs6KMq3PzaomrNyxNKHz7cv2r4e1dwYgBEC7MIKnSxJDp2gUbuTITvIMWW/4T
OI/mzWEck1L0GbSXhiA6m15t4aAH1axj/7oVArbs241pa1jGu6A63++AyxM+8HdA4wCTEzwenPlw
58WbK0e+fLr06tipa78+w3UH27jlinaA+gP48GfHIxRxHr1Y9Y8DlXZvBD6K9mrm03f6NQb+Zj36
7UcHfgJitRFlBVomkloJbrYgXA0qmBuDTgQY4RsH3hWOKZZcaBSBNVjoIRv2nQDiiDiVaCKKiKlo
woks1uQiCTDGeFJdGp5j446w8JjXjCPU6ONCQAY5ZFtFsnckkjkIuSQvOPq34ZNHOkklKob5dyVX
o3hHwVDjWbklJl3q1ppGv4Q5poEKeDlbmwipuaZUdVUlipnkRcDbMsT1CZ2f1j0XaHSCZnfddoUi
SuiigBqa6KGQPiopozB85Saco81Z2aVoZqppZOVVJeenoDaQUX83kWqjmKrK9V+rBbIKq6uzoihr
rWfdiqtYuu6K1au+4tZrsL8Sm+Cwxjb+hWyyHzKLHrDOgrZstDlNS61N1l4LU7bansRttwtBCy5i
344brgIimksMT5P1qFiH6tpU3oSdpppuvLJwimmq+Oakr2jl9juHpXiaqueeCCes8MIMN+zwwxBH
LPHEFFds8cUYZ6zxxhfXcKl6nakm8m4bjJyBySeTrHLKLLeMQcglx7xyd/VqVObLMyeUc0wyu+wp
zju76/PPRBfN89BHIy20QaZ2mSG/OisNtdFLR2311VQH0zPQXHeNddVZax30ZWNPHXZEZYvt9dlo
r52022a//XXcYMvN9hEwp62n3m3Drbbff9/tAMpz02343nw/QLjAjDfu+OMMNXbq00n+/lAL5QZb
cbldqFbOQ7s1h+45HRz5QtboOpSep+lV2Ann6VQYg9rsofdSO5oZ6qvE7JOxvi8U83aae8Gg1Eu7
7sXkafzyrZt5PPFPpOX77dHv+/zvimAUJ/TVr04b8klo7z32wDu/PPiBPGgw+kggcz31qmS+PvdB
0fs+6nF4Jzv8ThxU5vRTUN/+8GcD2L3ue7Q4UH9AR0C05E5U8gPF8CSnvqNgjl7kg5wGN8jBDnrw
gyAMoQixMIASDkABJ0QhCktIAxOyUIUjRAH7KuA019HvAikEwAlZyMMF5LCFK4yhDFfhOf+9qQM5
3KEOl/hDCJhQhS/cYRKjqMMmOiDGhUp0YhWhiMUsCjE3SCmdGFXyoBpGUANJZOISt6hFLrpRjW+0
IgN+KMcgMhGLaqyjCIUyvwNmsGb6wyAan7jGQhpyji48ZBPTqMc5NkCPjPRhHr9ovzb17iHsqqTN
IIjEQqbRkVd8pChBCccJLDICkYRiKSk5vQqSsZKumREePUnLUJIShpJUpSlt+QAq+nKVX/SdRVp5
RGHOsJeS/CQhe0nFW65wlhKgYyJD6UtoNhKEsgvj5u60ycsJzw2npKRRwilOLiQAADs=

------=_NextPart_000_0000_01CBDA7D.54416490
Content-Type: application/octet-stream
Content-Transfer-Encoding: base64
Content-Location: http://www.matrixscience.com/cgi/mass_error.pl?mass_error_ppm_1246544940392581

R0lGODlhwgGWAMIAAP///wAAAP8AAADMAAAA/wAAAAAAAAAAACH5BAEAAAAALAAAAADCAZYAAAP+
CLrc/jDKSau9OOvNu/9gKI5kaZ5oqq5s675wLM90bd94ru987//AoHBILBqPyKRyyWw6n9CodEqt
Wq/YrHbL7Xq/4LB4TC6bz+i0es1uu9/wuHxOr9vv+Lx+z+/7/2ABDYIMhICHiE8BhgCCho6JkZJG
kAqPjQuMk5ucOpeWmKCdo6Q0n5inDASrrK0Eqqywq7KvC620uLaxurO8tQq3vrnAu8S9xr8AwcjD
ysXOx9DJy9LN1NfP2NHa09ne29/d4OPi5dbh59E1p5WhE8ml8fIajO3t7/P5m4uLGfz9ojJdgKev
YJ96NggeEcDQoMN1DjTBUGiEoYCHGM1QLGL+MaPHL9Q+ioTzT+KLjSNTmjE5A6XKl2L+JYRJ8wxL
GS5r6sRS8iaLnDuDTgIqtKgifi2fGV06BSENonE6MtXjtOUfqVPzEPL582rDrHh6AowBFazZOGXP
qvWEtEbatXBNFXIbt26QqieV2t2bY+tMvoBxiOWK4m3gw1YMI14cRTHjxxckEk7hGLLlCXhxXt5c
QmZSdZxDP6kseinWxqUfn4ZCes7q1DJey5hsobUc2bDD3PNgO+rX3GRSdegNvHhEgSCIG1/ujnYD
V9DTmRNGnVn1ate5Sd+eHV13ctyti8c+Xvv36eW9pwd/Pjz59+ZDOJ8bkDfz+8g37B6OH//+/OMi
KGcGbv0p8V9hiBBY4BE90XWIggviIWCEanlGll4UipbZRBkCt+FJHeb2oQsTxgBhiHNYaJUTJ6K4
U4kwtOjiGweeAOOMQdVoI46h6ThCSDxC5iMJNwZJU4NPGakkB0UuqdKQPzr5GJRRSrkYlQFayRiW
w2GoZV1IrvjlmKqQuZdkDpoZl1/1kaUmmAFxuUGTb87Dpjua1bnWYGnqqSSQfhpJZ6CWDUroY4Ye
CpMmjA6kaI8IXUJboo+KZI9AwkFAaaWW5nepA9C54l588KlXKnvroXeqqqS2aqqrqK466qu0xgor
q7XiGmsLJXmKaX4SbMqpR+w0V4Gww2L+FOmvxyY7pYWN1ubsjMhOe1a11oKFbbZGAcotftt+2624
FIZLblDmnqtTuurSxG67I3kLL2zvzhuvvczVi69Htci4b2D9/vYvZwFfNHBo+h6cT6gMN+zwwxBH
LPHEFFds8cUYZ6zxxhx37PHHGU/xlmEka1CyySinnMHIc7a8sssvxywzBiejNrOjKuN8s7Q7N5sz
zz1TwPLPQOtMM8xHSzF00PgwHSzSRRsttc9OR7B00lU/UDPWXI9GNNVdgz212GSXLfTXZ6P9tNpr
h21201kfcfXYabtdt91t45131Hy/bTXUfcOt999sK2z44YgnHkk9APXaZlOZQDvIFY/+yOQ4nlK0
1Wa08Ywl6XFy7uA56Mw2ZdJ++znxyaWfl5K6I21lqnpzsZce+g2oW1L741Gwbrs8aBoruyK+to45
FMEbf3tfcQoP7CiczzX87KSDMj0T0f9ORbHKA09f9ccj/4DvvFP/vPXnm+88+uVPItzq4YvfPCql
Qw4s/MvbgGb3+bvRq+Oai5/qPBPA7CGPgIMYiwCxJ7nvtU9xEIygBCdIwQpa8IIY/MIANjgABXTQ
gx7cIA04KEIQZjAF16OH7hQ4uQ98EAAdFKEMF/DCEYbwhCiE3QiKBQEovTCGMAxiDSHAQRCWMIY/
PCIMh+iADwKRiEs0ohOfiMPJVUK7c1hkoQNXx8Ih/VCIQYwiFKVIRjCWkYkMqCEabyhEJ4JxjRmE
RKO6N77vRc+LRQyjHveYRhLycYhfhGMaGwDHQNLwjVVsYSgIyDgJVGUrBfQAFb84yCYS8pKVNOME
ABkBQxpRk4lcH54MeD/tPZACbtTjJB/AyUyaEJRjdCUh3ahEIArygq3rBx3r2DxIpg8DngxjHlmp
RFkuMZUSUKMfLVlLZN7SglxcpOe02EJoXdENrQxlVrKpzS0kAAA7

------=_NextPart_000_0000_01CBDA7D.54416490--
