# Supplementary material for: Regulation of GacA in Pseudomonas chlororaphis Strains Shows a Niche Specificity
Source: PLoS One. 2015 Sep 17;10(9):e0137553. doi: 10.1371/journal.pone.0137553 (PMC4574860; doi:10.1371/journal.pone.0137553)
Supplement: S3 File — (ZIP) [file pone.0137553.s003.zip › MALDI-TOFMS-data/C78.mht]

From: <Saved by Windows Internet Explorer 7>
Subject: Mascot Search Results: Protein View
Date: Fri, 4 Mar 2011 15:10:01 +0800
MIME-Version: 1.0
Content-Type: multipart/related;
	type="text/html";
	boundary="----=_NextPart_000_0000_01CBDA7E.3C193310"
X-MimeOLE: Produced By Microsoft MimeOLE V6.00.2900.2180

This is a multi-part message in MIME format.

------=_NextPart_000_0000_01CBDA7E.3C193310
Content-Type: text/html;
	charset="utf-8"
Content-Transfer-Encoding: quoted-printable
Content-Location: http://www.matrixscience.com/cgi/protein_view.pl?file=../data/20110304/FttmrbYme.dat&hit=1

=EF=BB=BF<!DOCTYPE HTML PUBLIC "-//W3C//DTD HTML 4.0 Transitional//EN">
<!-- 0 seconds --><!-- 0 seconds --><!-- 0 seconds =
--><HTML><HEAD><TITLE>Mascot Search Results: Protein View</TITLE>
<META http-equiv=3DContent-Type content=3D"text/html; charset=3Dutf-8">
<META content=3D"MSHTML 6.00.5730.13" name=3DGENERATOR></HEAD>
<BODY vLink=3D#0000ff aLink=3D#0000ff bgColor=3D#ffffff>
<H1><IMG height=3D31=20
src=3D"http://www.matrixscience.com/images/88x31_logo_white.gif" =
width=3D88=20
align=3Dtop border=3D0 NATURALSIZEFLAG=3D"3"> Mascot Search Results</H1>
<H3>Protein View</H3>
<FORM method=3Dpost><INPUT type=3Dhidden =
value=3D../data/20110304/FttmrbYme.dat=20
name=3Dfile> <INPUT type=3Dhidden value=3D1 name=3Dhit> <INPUT =
type=3Dhidden value=3Dfalse=20
name=3Dshowall> <INPUT type=3Dhidden value=3D0 name=3Dave_thresh> <INPUT =
type=3Dhidden=20
value=3D0 name=3D_ignoreionsscorebelow> <INPUT type=3Dhidden =
value=3D0.05=20
name=3D_sigthreshold> <INPUT type=3Dhidden name=3Dreport> <INPUT =
type=3Dhidden value=3D1=20
name=3Ddb_idx> <INPUT type=3Dhidden value=3D32 name=3D_msresflags> =
<INPUT type=3Dhidden=20
value=3D2 name=3D_msresflags2> <INPUT type=3Dhidden value=3D0 =
name=3Dpercolate> <INPUT=20
type=3Dhidden value=3D0 name=3Dpercolate_rt> <FONT=20
face=3D"Courier New,Courier,monospace"><PRE>Match to: <B>gi|77461951</B> =
Score: <B>84</B> Expect: <B>0.031</B>
<B>F0F1 ATP synthase subunit B [Pseudomonas fluorescens Pf0-1]</B>

Nominal mass (M<SUB>r</SUB>): <B>17021</B>; Calculated pI value: =
<B>5.77</B>
NCBI BLAST search of <A =
href=3D"http://www.ncbi.nlm.nih.gov/blast/Blast.cgi?ALIGNMENTS=3D50&amp;A=
LIGNMENT_VIEW=3DPairwise&amp;AUTO_FORMAT=3DSemiauto&amp;CDD_SEARCH=3Don&a=
mp;CLIENT=3Dweb&amp;COMPOSITION_BASED_STATISTICS=3Don&amp;DATABASE=3Dnr&a=
mp;DESCRIPTIONS=3D100&amp;ENTREZ_QUERY=3D(none)&amp;EXPECT=3D10&amp;FILTE=
R=3DL&amp;FORMAT_BLOCK_ON_RESPAGE=3DNone&amp;FORMAT_OBJECT=3DAlignment&am=
p;FORMAT_TYPE=3DHTML&amp;GAPCOSTS=3D11+1&amp;I_THRESH=3D0.001&amp;LAYOUT=3D=
TwoWindows&amp;MATRIX_NAME=3DBLOSUM62&amp;NCBI_GI=3Don&amp;PAGE=3DProtein=
s&amp;PROGRAM=3Dblastp&amp;QUERY=3DMNINATLIGQSVAFLIFVLFCMKFVWPPVIAALHERQK=
KIADGLDAASRAARDLELAQEKAGQQLREAKAQAAEIIEQAKKRGNQIVEEAVEKARIDADRVKVQAQAEIEQ=
ELNSVKDKLRAQVGLLAVGGAEKILGATIDQNAHAELVNQLAAEI&amp;SERVICE=3Dplain&amp;SET=
_DEFAULTS.x=3D9&amp;SET_DEFAULTS.y=3D5&amp;SHOW_OVERVIEW=3Don&amp;WORD_SI=
ZE=3D3&amp;END_OF_HTTPGET=3DYes" target=3D_blank>gi|77461951</A> against =
nr
Unformatted <A =
href=3D"http://www.matrixscience.com/cgi/getseq.pl?NCBInr+gi%7c77461951+s=
eq" target=3D_blank>sequence string</A> for pasting into other =
applications

Taxonomy: <A =
href=3D"http://www.ncbi.nlm.nih.gov/Taxonomy/Browser/wwwtax.cgi?lvl=3D0&a=
mp;id=3D205922" target=3D_blank>Pseudomonas fluorescens Pf0-1</A>
Links to retrieve other entries containing this sequence from NCBI =
Entrez:
<A =
href=3D"http://www.ncbi.nlm.nih.gov/entrez/query.fcgi?cmd=3Dsearch&amp;db=
=3Dprotein&amp;doptcmdl=3Dgenpept&amp;tool=3Dmascot&amp;term=3D123602672"=
 target=3D_blank>gi|123602672</A> from <A =
href=3D"http://www.ncbi.nlm.nih.gov/Taxonomy/Browser/wwwtax.cgi?lvl=3D0&a=
mp;id=3D205922" target=3D_blank>Pseudomonas fluorescens Pf0-1</A>
<A =
href=3D"http://www.ncbi.nlm.nih.gov/entrez/query.fcgi?cmd=3Dsearch&amp;db=
=3Dprotein&amp;doptcmdl=3Dgenpept&amp;tool=3Dmascot&amp;term=3D77385954" =
target=3D_blank>gi|77385954</A> from <A =
href=3D"http://www.ncbi.nlm.nih.gov/Taxonomy/Browser/wwwtax.cgi?lvl=3D0&a=
mp;id=3D205922" target=3D_blank>Pseudomonas fluorescens Pf0-1</A>

Fixed modifications: Carbamidomethyl (C)
Variable modifications: Oxidation (M)
Cleavage by Trypsin: cuts C-term side of KR unless next residue is P
Number of mass values searched: <B>19</B>
Number of mass values matched: <B>7</B>
Sequence Coverage: <B>39%</B>

Matched peptides shown in <B><FONT color=3D#ff0000>Bold Red</FONT></B>

     <B>1</B> MNINATLIGQ SVAFLIFVLF CMK<B><FONT color=3D#ff0000>FVWPPVI =
AALHER</FONT></B>QKK<B><FONT color=3D#ff0000>I ADGLDAASR</FONT></B>A=20
<B>    51</B> ARDLELAQEK AGQQLR<B><FONT color=3D#ff0000>EAKA QAAEIIEQAK =
</FONT></B>K<B><FONT color=3D#ff0000>RGNQIVEEA VEK</FONT></B>ARIDADR=20
<B>   101</B> VKVQAQAEIE QELNSVKDKL R<B><FONT color=3D#ff0000>AQVGLLAVG =
GAEK</FONT></B>ILGATI DQNAHAELVN=20
<B>   151</B> QLAAEI
</PRE></FONT>
<P><INPUT onclick=3D"this.form.showall.value=3D'true'; return true" =
type=3Dsubmit value=3D"Show predicted peptides also">=20

<P><INPUT type=3Dsubmit value=3D"Sort Peptides By">&nbsp; <INPUT =
type=3Dradio CHECKED=20
value=3Dstartup name=3Dsort>Residue Number&nbsp; <INPUT type=3Dradio =
value=3Dmassup=20
name=3Dsort>Increasing Mass&nbsp; <INPUT type=3Dradio value=3Dmassdown=20
name=3Dsort>Decreasing Mass&nbsp; <FONT face=3D"Courier =
New,Courier,monospace"><PRE><B> Start - End     Observed    Mr(expt)   =
Mr(calc)     Delta   Miss Sequence</B>
<B><FONT color=3D#ff0000>    24 - 36     1534.5621  1533.5548  1533.8456 =
   -0.2908     0  K.FVWPPVIAALHER.Q </FONT></B>=20
<B><FONT color=3D#ff0000>    40 - 49      988.2927   987.2854   987.4985 =
   -0.2131     0  K.IADGLDAASR.A </FONT></B>=20
<B><FONT color=3D#ff0000>    67 - 80     1499.5248  1498.5175  1498.7991 =
   -0.2815     1  R.EAKAQAAEIIEQAK.K </FONT></B>=20
<B><FONT color=3D#ff0000>    70 - 80     1171.4053  1170.3980  1170.6244 =
   -0.2264     0  K.AQAAEIIEQAK.K </FONT></B>=20
<B><FONT color=3D#ff0000>    82 - 93     1371.4667  1370.4595  1370.7154 =
   -0.2559     1  K.RGNQIVEEAVEK.A </FONT></B>=20
<B><FONT color=3D#ff0000>    83 - 93     1215.3934  1214.3862  1214.6143 =
   -0.2281     0  R.GNQIVEEAVEK.A </FONT></B>=20
<B><FONT color=3D#ff0000>   122 - 134    1212.4552  1211.4479  1211.6874 =
   -0.2395     0  R.AQVGLLAVGGAEK.I </FONT></B>=20

<B>No match to: </B>1566.5430, 1685.5657, 1707.5096, 1806.6464, =
1912.6685, 2140.7553, 2162.7156, 2210.7173, 2224.7101, 2298.7503, =
2303.8471, 2367.8742
<P><IMG height=3D150 alt=3D"Error Distribution" =
src=3D"http://www.matrixscience.com/cgi/mass_error.pl?mass_error_27894512=
75790752" width=3D450><IMG height=3D150 alt=3D"Error Distribution (ppm)" =
src=3D"http://www.matrixscience.com/cgi/mass_error.pl?mass_error_ppm_1309=
364485940276" width=3D450>
</FORM><HR>
LOCUS       YP_351458                156 aa            linear   BCT =
24-MAY-2010
DEFINITION  F0F1 ATP synthase subunit B [Pseudomonas fluorescens Pf0-1].
ACCESSION   YP_351458
VERSION     YP_351458.1  GI:77461951
DBLINK      Project: <A =
href=3D"http://eutils.ncbi.nlm.nih.gov/entrez/eutils/%22http://eutils.ncb=
i.nlm.nih.gov:80/genomeprj/57591%22">57591</A>
DBSOURCE    REFSEQ: accession <A =
href=3D"http://eutils.ncbi.nlm.nih.gov/entrez/eutils/%22http://eutils.ncb=
i.nlm.nih.gov:80/nuccore/255961261%22">NC_007492.2</A>
KEYWORDS    .
SOURCE      Pseudomonas fluorescens Pf0-1
  ORGANISM  <A =
href=3D'http://eutils.ncbi.nlm.nih.gov/entrez/eutils/%22http://eutils.ncb=
i.nlm.nih.gov:80/Taxonomy/Browser/wwwtax.cgi?id=3D205922"'>Pseudomonas =
fluorescens Pf0-1</A>
            Bacteria; Proteobacteria; Gammaproteobacteria; =
Pseudomonadales;
            Pseudomonadaceae; Pseudomonas.
REFERENCE   1  (residues 1 to 156)
  AUTHORS   Silby,M.W., Cerdeno-Tarraga,A.M., Vernikos,G.S., =
Giddens,S.R.,
            Jackson,R.W., Preston,G.M., Zhang,X.X., Moon,C.D., =
Gehrig,S.M.,
            Godfrey,S.A., Knight,C.G., Malone,J.G., Robinson,Z., =
Spiers,A.J.,
            Harris,S., Challis,G.L., Yaxley,A.M., Harris,D., Seeger,K.,
            Murphy,L., Rutter,S., Squares,R., Quail,M.A., Saunders,E.,
            Mavromatis,K., Brettin,T.S., Bentley,S.D., Hothersall,J.,
            Stephens,E., Thomas,C.M., Parkhill,J., Levy,S.B., =
Rainey,P.B. and
            Thomson,N.R.
  TITLE     Genomic and genetic analyses of diversity and plant =
interactions of
            Pseudomonas fluorescens
  JOURNAL   Genome Biol. 10 (5), R51 (2009)
   PUBMED   <A =
href=3D"http://eutils.ncbi.nlm.nih.gov/entrez/eutils/%22http://eutils.ncb=
i.nlm.nih.gov:80/pubmed/19432983%22">19432983</A>
REFERENCE   2  (residues 1 to 156)
  AUTHORS   Copeland,A., Lucas,S., Lapidus,A., Barry,K., Detter,J.C.,
            Glavina,T., Hammon,N., Israni,S., Pitluck,S., Saunders,E.H.,
            Schmutz,J., Larimer,F., Land,M., Kyripides,N., Anderson,I. =
and
            Richardson,P.
  CONSRTM   US DOE Joint Genome Institute
  TITLE     Complete sequence of Pseudomonas fluorescens PfO-1
  JOURNAL   Unpublished
REFERENCE   3  (residues 1 to 156)
  CONSRTM   NCBI Genome Project
  TITLE     Direct Submission
  JOURNAL   Submitted (11-OCT-2005) National Center for Biotechnology
            Information, NIH, Bethesda, MD 20894, USA
REFERENCE   4  (residues 1 to 156)
  AUTHORS   Copeland,A., Lucas,S., Lapidus,A., Barry,K., Detter,J.C.,
            Glavina,T., Hammon,N., Israni,S., Pitluck,S., Saunders,E.H.,
            Schmutz,J., Larimer,F., Land,M., Anderson,I. and =
Richardson,P.
  CONSRTM   US DOE Joint Genome Institute
  TITLE     Direct Submission
  JOURNAL   Submitted (08-AUG-2005) US DOE Joint Genome Institute, 2800
            Mitchell Drive B100, Walnut Creek, CA 94598-1698, USA
<A name=3Dcomment_77461951></A>COMMENT     VALIDATED <A =
href=3D"http://eutils.ncbi.nlm.nih.gov/entrez/eutils/%22http://eutils.ncb=
i.nlm.nih.gov:80/RefSeq/%22">REFSEQ</A>: This record has undergone =
validation or
            preliminary review. The reference sequence was derived from
            <A =
href=3D"http://eutils.ncbi.nlm.nih.gov/entrez/eutils/%22http://eutils.ncb=
i.nlm.nih.gov:80/protein/ABA77467%22">ABA77467</A>.
            Method: conceptual translation.
<A name=3Dfeature_77461951></A>FEATURES             Location/Qualifiers
     source          1..156
                     /organism=3D"Pseudomonas fluorescens Pf0-1"
                     /strain=3D"Pf0-1"
                     /db_xref=3D"taxon:<A =
href=3D'http://eutils.ncbi.nlm.nih.gov/entrez/eutils/%22http://eutils.ncb=
i.nlm.nih.gov:80/Taxonomy/Browser/wwwtax.cgi?id=3D205922"'>205922</A>"
     <A =
href=3D'http://eutils.ncbi.nlm.nih.gov/entrez/eutils/%22http://eutils.ncb=
i.nlm.nih.gov:80/protein/77461951?from=3D1&amp;to=3D156&amp;report=3Dgpwi=
thparts"'>Protein</A>         1..156
                     /product=3D"F0F1 ATP synthase subunit B"
                     /EC_number=3D"<A =
href=3D"http://eutils.ncbi.nlm.nih.gov/entrez/eutils/%22http://www.expasy=
.org/enzyme/3.6.3.14%22">3.6.3.14</A>"
                     /calculated_mol_wt=3D16843
     <A =
href=3D'http://eutils.ncbi.nlm.nih.gov/entrez/eutils/%22http://eutils.ncb=
i.nlm.nih.gov:80/protein/77461951?from=3D1&amp;to=3D156&amp;report=3Dgpwi=
thparts"'>Region</A>          1..156
                     /region_name=3D"ATP-synt_B"
                     /note=3D"ATP synthase B/B' CF(0); cl07975"
                     /db_xref=3D"CDD:<A =
href=3D'http://eutils.ncbi.nlm.nih.gov/entrez/eutils/%22http://eutils.ncb=
i.nlm.nih.gov:80/Structure/cdd/cddsrv.cgi?uid=3D187925"'>187925</A>"
     <A =
href=3D'http://eutils.ncbi.nlm.nih.gov/entrez/eutils/%22http://eutils.ncb=
i.nlm.nih.gov:80/protein/77461951?from=3D1&amp;to=3D156&amp;report=3Dgpwi=
thparts"'>Region</A>          1..156
                     /region_name=3D"AtpF"
                     /note=3D"F0F1-type ATP synthase, subunit b [Energy
                     production and conversion]; COG0711"
                     /db_xref=3D"CDD:<A =
href=3D'http://eutils.ncbi.nlm.nih.gov/entrez/eutils/%22http://eutils.ncb=
i.nlm.nih.gov:80/Structure/cdd/cddsrv.cgi?uid=3D31055"'>31055</A>"
     <A =
href=3D'http://eutils.ncbi.nlm.nih.gov/entrez/eutils/%22http://eutils.ncb=
i.nlm.nih.gov:80/nuccore/255961261?from=3D6427321&amp;to=3D6427791&amp;re=
port=3Dgbwithparts"'>CDS</A>             1..156
                     /locus_tag=3D"Pfl01_5734"
                     =
/coded_by=3D"complement(NC_007492.2:6427321..6427791)"
                     /inference=3D"non-experimental evidence, no =
additional
                     details recorded"
                     /note=3D"Produces ATP from ADP in the presence of a =
proton
                     gradient across the membrane. Subunit B is part of =
the
                     membrane proton channel."
                     /transl_table=3D<A =
href=3D'http://eutils.ncbi.nlm.nih.gov/entrez/eutils/%22http://eutils.ncb=
i.nlm.nih.gov:80/Taxonomy/Utils/wprintgc.cgi?mode=3Dc#SG11"'>11</A>
                     /db_xref=3D"InterPro:<A =
href=3D'http://eutils.ncbi.nlm.nih.gov/entrez/eutils/%22http://www.ebi.ac=
.uk/interpro/ISearch?mode=3Dipr&amp;query=3DIPR002146"'>IPR002146</A>"
                     /db_xref=3D"InterPro:<A =
href=3D'http://eutils.ncbi.nlm.nih.gov/entrez/eutils/%22http://www.ebi.ac=
.uk/interpro/ISearch?mode=3Dipr&amp;query=3DIPR005864"'>IPR005864</A>"
                     /db_xref=3D"GeneID:<A =
href=3D'http://eutils.ncbi.nlm.nih.gov/entrez/eutils/%22http://eutils.ncb=
i.nlm.nih.gov:80/sites/entrez?db=3Dgene&amp;cmd=3DRetrieve&amp;dopt=3Dful=
l_report&amp;list_uids=3D3714229"'>3714229</A>"

</PRE></FONT>
<P>
<TABLE cellSpacing=3D2 cellPadding=3D1 width=3D"100%" border=3D2>
  <TBODY>
  <TR>
    <TD noWrap align=3Dmiddle><B>Mascot:</B>&nbsp; <A=20
      =
href=3D"http://www.matrixscience.com/">http://www.matrixscience.com/</A> =

  </TD></TR></TBODY></TABLE></P></BODY></HTML>

------=_NextPart_000_0000_01CBDA7E.3C193310
Content-Type: image/gif
Content-Transfer-Encoding: base64
Content-Location: http://www.matrixscience.com/images/88x31_logo_white.gif

R0lGODlhWAAfANX/AMDAwP/v7//f3//Pz/+/v/+vr/+fn/+Pj/9/f/9wcP9gYP9QUP9AQP8wMP8g
IP8QEP8AAO/v/+/v79/f/9/f38/P/8/Pz7+//7+/v6+v/6+vr5+f/5+fn4+P/4+Pj39//39/f3Bw
/3BwcGBg/2BgYFBQ/1BQUEBA/0BAQDAw/zAwMCAg/yAgIBAQ/xAQEAAA/wAAAAAAAAAAAAAAAAAA
AAAAAAAAAAAAAAAAAAAAAAAAAAAAAAAAAAAAAAAAAAAAACH5BAEAAAAALAAAAABYAB8AQAb/QIBw
SCwaj8ikcslsEl0wTDHz+bxOgMrp8mpFiJFThfsyjl4j82tVLaVGk+Hq1TF2ut8jCkYRSkgcToKD
hIQUKiBCHnxEAghDBA8QQg4QBEQBQwyWQ5ICAAsBAZcACKQJEAsMQgQQk5hCAhAPlAACn0MkUYMS
HCIaABMfJychRSPEH0YbWEMXJyUhxCPSJQAb0icjH8gfeRvIxRnXxCfeGcQlFwAWIn1HLC7vQhtl
AFZ1ES0v6/QrRGSIWPlXpF6LISWuVNgA4EyaIRta9Jvw4kUcInsCDZEARcqQBQ6I0AJQAEIDIgQU
xJo1pOQqIQFUCmFQyYAQAzZBQXikqYAQ/wQQZAIgkFPIHmCFkipdyrSp06eDSLiQUDBhM3JrjFSY
Y++aMgAnXnwdUUFIwodgX1gTso/hkAgVK0w4Ma4IBxZHQMDACzCNlRJiKFokEu5EiopFrFwdYiWF
EC5rhYQ1BqbEhsN1inCE4YGIBBAo5kEdrRS0EQkwEhEp0AABAgYGeA6liUBBAgOXFDDYvUDA7t+/
LxHYzTPAb1wHHCxAsMBAgtnAf2cawsGFhSIUYOwiAtSVgwFCDphM4mmlpQQhiSgQMMBVAAEyNx1A
UtJBgQVCh2DQjoRE5yEOODDdAA+AV0oqMClgoAIQzDcTJwAE8Fp4zwEIwXQANABBTillEv9AeREu
px8LGpFm4okopqjiiiyOxoEKHg2xz2Jn8KPVPkSYA0AGeDT0EI8v5HEYWiG84BhEiAEQARueoXDd
EYv8R0QKij2GzAtuvVUCkIwJUUFFF30l2EVf2nhNVkWEBVhZRnDASBH7wUBVjhEoFkYEZ3w1BFkA
BESEYGy+1dYFH6wQaJ89HgMmlDC4cIQIMJBQRAlxWNHCOEWi5ZUzSQqhzwt1ETGHW1UKMSYRFaRQ
1h1HErEIX3ZZl2NFjo2QRglcpZBBBIehIcQIuQpzwj4tnHDRXMSKseMaHzxT0QppZNArFh/0ukI/
RqlQhAkmiNbitwBIoMKTG71ZxC1JEIDsYYqjJEUBCSB4q5dqQrSHS3s5GRDUEAmMpFNRlZBigL/i
PTCggBFqCLBMAcwyHQInDWFBpEfooi0RmzBAyiMfQhieTwdW+C8ABxCA7lAIoLKAEKGQBEF6H1n4
SSjqDpHddkS4KakRBWzCEgDyIaHvyj8FVcADRdkiU00JgNcwBLgYsQkC+pJChF4oHDFxEQnIBnTE
AauXSXswDy2ETwl8YtwQ7TVY78uNyMQgT5e0LMTEUua1swAF9MybgT8FiN8n8Emi8QALuLJAAgxI
ou4mD8h2QH4BLPBAA8tlMpwrtvmcCQgieDAnuKQXEgQAOw==

------=_NextPart_000_0000_01CBDA7E.3C193310
Content-Type: application/octet-stream
Content-Transfer-Encoding: base64
Content-Location: http://www.matrixscience.com/cgi/mass_error.pl?mass_error_2789451275790752

R0lGODlhwgGWAMIAAP///wAAAP8AAADMAAAA/wAAAAAAAAAAACH5BAEAAAAALAAAAADCAZYAAAP+
CLrc/jDKSau9OOvNu/9gKI5kaZ5oqq5s675wLM90bd94ru987//AoHBILBqPyKRyyWw6n9CodEqt
Wq/YrHbL7Xq/4LB4TC6bz+i0es1uu9/wuHxOr9vv+Lx+z+/7/4CBgoOEhYaHiImKi4yNjhMEj5KT
MZGUl5gnlhsCnZmfn5sanQKgppSiGaSnrI6prbCxr7G0fAESAbkLubcPs7XAdre9DsTDu77BymO8
xBbGE84A0gq/y9dWztS4yBHSvQTh4uOi4wzmC+jV4ufs6e7r4e3y7/Tx5fAA6vr5+/79AO3xE/iP
YEB8BhMiXDiPYT2H9xpKfDgxIsWLFjMOhLj+sWIHatsUNDsm0luDkPqwqYQD7cE3CdZWyiRDUmSv
lzBn6qQyMsO3m82mBXUQc6fRIsdQtih6tCkQkkpXMB20yinNaSVpTBVU1WoZXTW2BuragazXO2Jb
mT0bZGRUqTrXsvUBUsa+uXhv1NWat6/eYmH9Cp7hFuyMtIMTU0GsuPETxo4jV9h7WLJlEto0KOV1
EgLky6CLcfaJ1WU3oZ5Dq5bR0iTWkJ8xyV09pLXp0rBlzqa9o6ftzlnBkSPnsSBH48UPJle4/Lhy
jB0XkHLOHDpy6881XteePTr36t+pi/dI+DRwm6MbxObN/llpm1kBJ2tP/8RP9Ibfq6/PH8j++v4A
mvBfgH69tRSB/Bl4IIL0KcjCgAzO5aAKEEbolVuBWaghhflsGNpQfHmoWmYhiggaiZWZeCIDE5ZQ
oYo6gZgijDbsJtiLNHJgoyEtsohLfumdk2ONnjjSIzIhtaQUjkMuc+R7UdWUWpOOHfkbcEMNRxx2
4Hnn5XZfdgfmmGKW2SWZZ5o5Hpdrhtfcm2zC6SZ0HmAIgW/mnXdlSlQSuKd+ezLZJzBPSgkWTvql
M2hiT8YHn1CjBSnkooI16iKlg1k6gqCYsmLnjJ12ymmomVBmF6ls3ZQnDKOiSomqjrpwl6tGwZoo
q7RaVZimHrSaK2i+/mpZsMJGRmyxjR3+i2wtmxkmqaLLWialjyUFGq1kfyK5Kp/XNpYtlPlN2m1e
eMZKLZQbaSlnmGm22ya776IZr5rrylsvvXHmO+e+8N7bZXnmOmrtuGzsuIShtsa3jbIEG2HwwScB
FWm40DacxsNmMGyxVxpv7FTHHh8Fcsg7jUzyTCafvFLKKisza8tzYPwYzHjI7ATLNCdhcxM451xL
zz7LEnR9QA/tR7MKFm30HtOeZqDSS+Px7a3zRS1TthRPaXUw5VJ9bkNahi322GSXbfbZaKet9tps
t+3223DHLffcdLddw9RPC6j3pXyTwKmggO/tt+CD3w2orXn3vSnhIgTOeAiOFy754o/+x3AfehZE
TvnkjVcOguadKx4656NDATrknveauuqio97656t3APUHp8P+Ou2xc1A77rezTrrrWwcv/PDEX4Jo
rLxucHyiyWvGIpDnWf48igGzYOryLhgDIvZ5QA/N95Zrkxn4MDjbTU1NW9+aquS/EK757Wd/Jfpe
10F/tdpWbx+666ObPdX0m1oJ0hfAbaHAULjJX/1MgL5IKbB5V1EY/wyYAkS1D4LuwdIDWRMxCQpw
gOfzIAUP6LQJ6s9+Jbyg9M6lwvLpaYMr7EwL3RdCEy5wf4CZIdNSCEMasrCH/zOPDoMoQyC2QHuc
GaL1TKNEqflIhRjMoBBt6MNbFZD+gxJ8jQKryEP8xVBJVOze9qJ3QwYGpSfIC18Sx/g1+U2MemUc
oIzgGEUKoDFI3CueHvfIxz768Y+ADKQgdzCAQg5AAYdEJCILaYNELtKRihxkCD54AYmhhFeOPCQj
N7kASMKAkZEEQCY9KUkO6CJrpizhnT6QSVG6UpMUMKQiQanJUSaylhCAZShv6coH4PKVt9TlIJOC
uWJCyjVZlJSlWgnLYEaAmbykZS+BGUoHtHKW1WSANLf5SkkS84lGnGIaRxhLWU4TkqR8JCe12QBm
VgCdsuSlLzt5zm6ms49KmtjzuKHKOXpAmNekpzXbSVB2YjOW8zQkKAvaTWwKM5BWOswjoIC4zEi6
M5vZ9KRG6XlPhgr0o+2MZjQbKkjynTKcqtQiak74To4K1Jy+lKZBtSnTZypUlAsFKTu3Kc9pQvR8
UHEWKoEq1ATOYaOlbApSk4qFBAAAOw==

------=_NextPart_000_0000_01CBDA7E.3C193310
Content-Type: application/octet-stream
Content-Transfer-Encoding: base64
Content-Location: http://www.matrixscience.com/cgi/mass_error.pl?mass_error_ppm_1309364485940276

R0lGODlhwgGWAMIAAP///wAAAP8AAADMAAAA/wAAAAAAAAAAACH5BAEAAAAALAAAAADCAZYAAAP+
CLrc/jDKSau9OOvNu/9gKI5kaZ5oqq5s675wLM90bd94ru987//AoHBILBqPyKRyyWw6n9CodEqt
Wq/YrHbL7Xq/4LB4TC6bz+i0es1uu9/wuHxOr9vv+Lx+z+/7/4CBgoOEhYaHiImKi4yNjhAEkQSP
lJUxk5aBApuZN5idfpsCjwGlAZ6gf6KOpwutNJ+pGauyX6+uNbG1FrS7I71tkrq+E8DEH8Zuw8fM
LMk7pqW5zdRptxq3pgzXEsvV37baGNIKr62n3JDg6zzPI+kV6LjlAOYV3uz5MO4i0eQX9ugFbCCs
YCQGwhBKUnhwQUKHCyE2VPCQYkSLEwFU1Hj+kWPGjSA7hvwosiTJk7FGpjS5EiXDljBfypQYk+ZM
jDVx3vSYkydCYBtb+JtXTtvAbvqSaomG7YE8ehTwKZ3KJFsGbvbgOZBKtesRqxaGiiMa1atZJ+ds
cD3L1oe/sTDWtp2bJijduz2YTsPLlwfYGXL7CmbxV0ZgTZwGc0m7txE/xVLe/ov76DFkQHYva+Zy
eLPnpg20suj8uXTYbWpNq34HF/Dq11JIw57dQzbt27k64t4txDbv3y98Ax+uQjjx4yWMW7KMPLZS
5s09iB6tex306BumB8e+W7sL5dzvenc6+dp4jeFvvwU472m99/fSy4fgvn78+bD1XoX6/mj+BPD4
eVVYaPoNZN9WBqm0k4I2NaiTgz5ByOCDFEZY4YQWZojhhiwt2KGEH14YooYjcugSiCdWKB1q7BF1
4AQABkjVgBJgBV9/FsQo41T6xVNgaBfouON8Qg6Zz3nFGfkZkidkpqRgTKZQ5JPfRNkklZqtBwuW
XCLVpWJWmjDll76EKSaZUHpSHZpzmUnCmGymoqVrcX4JZ52V2LglnmwxdqNhfPbJn5scOBmoPn4S
6sGdhzIimaIdMNroZ5JOulmlll6GaaaKbcopXoZ+Gp2nooJa6mZwmRfkqZcFVN6fXrKaJY6D3icr
ZH/5h1OCHqZIoq8m9hRsr8KWaCywxxb+i+yyyjZL7LMoOhvtTkL9yOKN3pF6a54OGGjrtnilY9V4
2oLbiFjWfmsuceWuq1S77q4TaryzwUuvvPcOZ2++1ezLbzP+/rvLvAJTWjBuAR9cS8IKp8Jww50I
dx3E1EicGMVJJajxxgSIwvHHIIcs8sgkl2zyySinrPLKLLfs8sslTzHlzGcmV7PNOL958wg07/xE
zzrnzLPPIgA9tNBFEx3CwyAYnTTSSyvdtNSLUh2p1Vc7B/XUW3/g9NNBh3202GCT7cTXXJud9thq
e431Bmi7/TbGdNdt9916qHotfzDoTRasLmTz6t59bzP434F3SzikoNWTLt97vJoVLoz+AyQ4apP3
7S2tnL/wj6vYAr7CZI5TbrrmiNtXuRgvqo54Cq7XqivsoscuOu3ihj47Cu7RmvntJ9Qnzu+rs+6i
7q+r4DfxMejJfPMEyp487VAlGnrh0gs0fR3ePu85kNkDzzv4yEMulFPlix98e+EXT0Hu3kd+fPzn
X0s/YXvfj7/i+ivvClP9ox6QAsg9zJ2uc4nLX/q+Zz7bYe96Dkyg/RYoQdD9Lm+Pg5X7JoCusfgt
cADM4AY5qJdUkQ+EJvzbCCMwFMcNaIV4i6EMZ0jDGtrwhjik4QB2OAAF9NCHPtyhDX4YRCICMYcf
2B0HztEawm2AiD0UohQXYEQYCPHxiACAYhWRiA10VG5z6PMAFLNIxihSgIdAvGIUtfjDNULAjFhs
Ixkf4MYythGON5QHE83xOdIpsHqkc9MYzXjHCAxSjmqcox2x6IAxppGRDEikJMuIQz0O8IDwyNUJ
BYlGRRpxi0WcYiQbMMgKfBKNcqQjFT1JSVDG0FXDuxwLJ+hCGmEAj45cZSNJyctRPvKMquThFXtJ
yUfisYbx++AmMenEWx6xlJCEZBWnuUpXElOX2CQlIhFZTBtmThoB7F5RtmfKauqyk3RMpC8jqU5D
CjOLw8zmKCWZSkUisz1P8aAfwVegfNKBmlz0CkADaoUEAAA7

------=_NextPart_000_0000_01CBDA7E.3C193310--
