# Supplementary material for: Regulation of GacA in Pseudomonas chlororaphis Strains Shows a Niche Specificity
Source: PLoS One. 2015 Sep 17;10(9):e0137553. doi: 10.1371/journal.pone.0137553 (PMC4574860; doi:10.1371/journal.pone.0137553)
Supplement: S3 File — (ZIP) [file pone.0137553.s003.zip › MALDI-TOFMS-data/C80.mht]

From: <Saved by Windows Internet Explorer 7>
Subject: Mascot Search Results: Protein View
Date: Fri, 4 Mar 2011 15:07:06 +0800
MIME-Version: 1.0
Content-Type: multipart/related;
	type="text/html";
	boundary="----=_NextPart_000_0000_01CBDA7D.D34012F0"
X-MimeOLE: Produced By Microsoft MimeOLE V6.00.2900.2180

This is a multi-part message in MIME format.

------=_NextPart_000_0000_01CBDA7D.D34012F0
Content-Type: text/html;
	charset="utf-8"
Content-Transfer-Encoding: quoted-printable
Content-Location: http://www.matrixscience.com/cgi/protein_view.pl?file=../data/20110304/FttmrbYES.dat&hit=1

=EF=BB=BF<!DOCTYPE HTML PUBLIC "-//W3C//DTD HTML 4.0 Transitional//EN">
<!-- 0 seconds --><!-- 0 seconds --><!-- 0 seconds =
--><HTML><HEAD><TITLE>Mascot Search Results: Protein View</TITLE>
<META http-equiv=3DContent-Type content=3D"text/html; charset=3Dutf-8">
<META content=3D"MSHTML 6.00.5730.13" name=3DGENERATOR></HEAD>
<BODY vLink=3D#0000ff aLink=3D#0000ff bgColor=3D#ffffff>
<H1><IMG height=3D31=20
src=3D"http://www.matrixscience.com/images/88x31_logo_white.gif" =
width=3D88=20
align=3Dtop border=3D0 NATURALSIZEFLAG=3D"3"> Mascot Search Results</H1>
<H3>Protein View</H3>
<FORM method=3Dpost><INPUT type=3Dhidden =
value=3D../data/20110304/FttmrbYES.dat=20
name=3Dfile> <INPUT type=3Dhidden value=3D1 name=3Dhit> <INPUT =
type=3Dhidden value=3Dfalse=20
name=3Dshowall> <INPUT type=3Dhidden value=3D0 name=3Dave_thresh> <INPUT =
type=3Dhidden=20
value=3D0 name=3D_ignoreionsscorebelow> <INPUT type=3Dhidden =
value=3D0.05=20
name=3D_sigthreshold> <INPUT type=3Dhidden name=3Dreport> <INPUT =
type=3Dhidden value=3D1=20
name=3Ddb_idx> <INPUT type=3Dhidden value=3D32 name=3D_msresflags> =
<INPUT type=3Dhidden=20
value=3D2 name=3D_msresflags2> <INPUT type=3Dhidden value=3D0 =
name=3Dpercolate> <INPUT=20
type=3Dhidden value=3D0 name=3Dpercolate_rt> <FONT=20
face=3D"Courier New,Courier,monospace"><PRE>Match to: =
<B>gi|152973767</B> Score: <B>91</B> Expect: <B>0.0061</B>
<B>replication initiator protein [Klebsiella pneumoniae subsp. =
pneumoniae MGH 78578]</B>

Nominal mass (M<SUB>r</SUB>): <B>32524</B>; Calculated pI value: =
<B>8.75</B>
NCBI BLAST search of <A =
href=3D"http://www.ncbi.nlm.nih.gov/blast/Blast.cgi?ALIGNMENTS=3D50&amp;A=
LIGNMENT_VIEW=3DPairwise&amp;AUTO_FORMAT=3DSemiauto&amp;CDD_SEARCH=3Don&a=
mp;CLIENT=3Dweb&amp;COMPOSITION_BASED_STATISTICS=3Don&amp;DATABASE=3Dnr&a=
mp;DESCRIPTIONS=3D100&amp;ENTREZ_QUERY=3D(none)&amp;EXPECT=3D10&amp;FILTE=
R=3DL&amp;FORMAT_BLOCK_ON_RESPAGE=3DNone&amp;FORMAT_OBJECT=3DAlignment&am=
p;FORMAT_TYPE=3DHTML&amp;GAPCOSTS=3D11+1&amp;I_THRESH=3D0.001&amp;LAYOUT=3D=
TwoWindows&amp;MATRIX_NAME=3DBLOSUM62&amp;NCBI_GI=3Don&amp;PAGE=3DProtein=
s&amp;PROGRAM=3Dblastp&amp;QUERY=3DMGSCAAPSAKGDDKFITTDYLQQCRVHRNTAYQALKDA=
CDDLFARQFSYQSLSEKGNTINHKSRWVSEVAYIDNEAVVRLIFAPAIVPLITRLEEQFTKYEIQQISNLTSA=
YAVRLYEILIAWRSTGKTPLITMYDFRQKIGVLETEYKRMYDFKKYVLDIALKQVNEHTDIIVKVEQHKTGRS=
ITGFSFSFKQKKSATHSVESKRDPNTLDLFSKITDKQRHLFANKLSELPEMSKYSQGTESYQQFAVRIAAMLQ=
DAEKAGLWLDLSALIGTVHTFQEYG&amp;SERVICE=3Dplain&amp;SET_DEFAULTS.x=3D9&amp;=
SET_DEFAULTS.y=3D5&amp;SHOW_OVERVIEW=3Don&amp;WORD_SIZE=3D3&amp;END_OF_HT=
TPGET=3DYes" target=3D_blank>gi|152973767</A> against nr
Unformatted <A =
href=3D"http://www.matrixscience.com/cgi/getseq.pl?NCBInr+gi%7c152973767+=
seq" target=3D_blank>sequence string</A> for pasting into other =
applications

Taxonomy: <A =
href=3D"http://www.ncbi.nlm.nih.gov/Taxonomy/Browser/wwwtax.cgi?lvl=3D0&a=
mp;id=3D272620" target=3D_blank>Klebsiella pneumoniae subsp. pneumoniae =
MGH 78578</A>
Links to retrieve other entries containing this sequence from NCBI =
Entrez:
<A =
href=3D"http://www.ncbi.nlm.nih.gov/entrez/query.fcgi?cmd=3Dsearch&amp;db=
=3Dprotein&amp;doptcmdl=3Dgenpept&amp;tool=3Dmascot&amp;term=3D150958549"=
 target=3D_blank>gi|150958549</A> from <A =
href=3D"http://www.ncbi.nlm.nih.gov/Taxonomy/Browser/wwwtax.cgi?lvl=3D0&a=
mp;id=3D272620" target=3D_blank>Klebsiella pneumoniae subsp. pneumoniae =
MGH 78578</A>

Fixed modifications: Carbamidomethyl (C)
Variable modifications: Oxidation (M)
Cleavage by Trypsin: cuts C-term side of KR unless next residue is P
Number of mass values searched: <B>17</B>
Number of mass values matched: <B>7</B>
Sequence Coverage: <B>40%</B>

Matched peptides shown in <B><FONT color=3D#ff0000>Bold Red</FONT></B>

     <B>1</B> <B><FONT color=3D#ff0000>MGSCAAPSAK GDDKFITTDY =
LQQCR</FONT></B>VHRNT AYQALKDACD DLFARQFSYQ=20
<B>    51</B> SLSEKGNTIN HKSRWVSEVA YIDNEAVVR<B><FONT color=3D#ff0000>L =
IFAPAIVPLI TRLEEQFTK</FONT></B>Y=20
<B>   101</B> EIQQISNLTS AYAVRLYEIL IAWR<B><FONT color=3D#ff0000>STGKTP =
LITMYDFR</FONT></B>QK IGVLETEYKR=20
<B>   151</B> MYDFKK<B><FONT color=3D#ff0000>YVLD IALKQVNEHT =
DIIVK</FONT></B>VEQHK <B><FONT color=3D#ff0000>TGRSITGFSF =
SFK</FONT></B>QKKSATH=20
<B>   201</B> SVESKRDPNT LDLFSKITDK QRHLFANK<B><FONT color=3D#ff0000>LS =
ELPEMSKYSQ GTESYQQFAV </FONT></B>
<B>   251<FONT color=3D#ff0000> R</FONT></B>IAAMLQDAE KAGLWLDLSA =
LIGTVHTFQE YG
</PRE></FONT>
<P><INPUT onclick=3D"this.form.showall.value=3D'true'; return true" =
type=3Dsubmit value=3D"Show predicted peptides also">=20

<P><INPUT type=3Dsubmit value=3D"Sort Peptides By">&nbsp; <INPUT =
type=3Dradio CHECKED=20
value=3Dstartup name=3Dsort>Residue Number&nbsp; <INPUT type=3Dradio =
value=3Dmassup=20
name=3Dsort>Increasing Mass&nbsp; <INPUT type=3Dradio value=3Dmassdown=20
name=3Dsort>Decreasing Mass&nbsp; <FONT face=3D"Courier =
New,Courier,monospace"><PRE><B> Start - End     Observed    Mr(expt)   =
Mr(calc)     Delta   Miss Sequence</B>
<B><FONT color=3D#ff0000>     1 - 14     1394.5579  1393.5506  1393.5966 =
   -0.0459     1  -.MGSCAAPSAKGDDK.F </FONT></B>=20
<B><FONT color=3D#ff0000>    11 - 25     1859.9774  1858.9701  1858.8520 =
    0.1181     1  K.GDDKFITTDYLQQCR.V </FONT></B>=20
<B><FONT color=3D#ff0000>    80 - 99     2299.1542  2298.1469  2298.3351 =
   -0.1882     1  R.LIFAPAIVPLITRLEEQFTK.Y </FONT></B>=20
<B><FONT color=3D#ff0000>   125 - 138    1629.8228  1628.8155  1628.8232 =
   -0.0077     1  R.STGKTPLITMYDFR.Q </FONT></B>=20
<B><FONT color=3D#ff0000>   157 - 175    2211.1096  2210.1023  2210.2310 =
   -0.1288     1  K.YVLDIALKQVNEHTDIIVK.V </FONT></B>=20
<B><FONT color=3D#ff0000>   181 - 193    1434.7323  1433.7251  1433.7303 =
   -0.0053     1  K.TGRSITGFSFSFK.Q </FONT></B>=20
<B><FONT color=3D#ff0000>   229 - 251    2678.4158  2677.4085  2677.2693 =
    0.1392     1  K.LSELPEMSKYSQGTESYQQFAVR.I </FONT></B>=20

<B>No match to: </B>1055.5380, 1386.7186, 1450.7384, 1466.7200, =
1975.0395, 2268.1610, 2312.1728, 2334.1333, 2700.3671, 2903.5632
<P><IMG height=3D150 alt=3D"Error Distribution" =
src=3D"http://www.matrixscience.com/cgi/mass_error.pl?mass_error_27223180=
65118495" width=3D450><IMG height=3D150 alt=3D"Error Distribution (ppm)" =
src=3D"http://www.matrixscience.com/cgi/mass_error.pl?mass_error_ppm_1277=
852251744150" width=3D450>
</FORM><HR>
LOCUS       YP_001338806             282 aa            linear   BCT =
01-APR-2010
DEFINITION  replication initiator protein [Klebsiella pneumoniae subsp.
            pneumoniae MGH 78578].
ACCESSION   YP_001338806
VERSION     YP_001338806.1  GI:152973767
DBLINK      Project: <A =
href=3D"http://eutils.ncbi.nlm.nih.gov/entrez/eutils/%22http://eutils.ncb=
i.nlm.nih.gov:80/genomeprj/57619%22">57619</A>
DBSOURCE    REFSEQ: accession <A =
href=3D"http://eutils.ncbi.nlm.nih.gov/entrez/eutils/%22http://eutils.ncb=
i.nlm.nih.gov:80/nuccore/152973731%22">NC_009651.1</A>
KEYWORDS    .
SOURCE      Klebsiella pneumoniae subsp. pneumoniae MGH 78578
  ORGANISM  <A =
href=3D'http://eutils.ncbi.nlm.nih.gov/entrez/eutils/%22http://eutils.ncb=
i.nlm.nih.gov:80/Taxonomy/Browser/wwwtax.cgi?id=3D272620"'>Klebsiella =
pneumoniae subsp. pneumoniae MGH 78578</A>
            Bacteria; Proteobacteria; Gammaproteobacteria; =
Enterobacteriales;
            Enterobacteriaceae; Klebsiella.
REFERENCE   1  (residues 1 to 282)
  CONSRTM   NCBI Genome Project
  TITLE     Direct Submission
  JOURNAL   Submitted (09-JUL-2007) National Center for Biotechnology
            Information, NIH, Bethesda, MD 20894, USA
REFERENCE   2  (residues 1 to 282)
  AUTHORS   McClelland,M., Sanderson,E.K., Spieth,J., Clifton,W.S.,
            Latreille,P., Sabo,A., Pepin,K., Bhonagiri,V., Porwollik,S., =
Ali,J.
            and Wilson,R.K.
  CONSRTM   The Klebsiella pneumonia Genome Sequencing Project
  TITLE     Direct Submission
  JOURNAL   Submitted (06-SEP-2006) Genetics, Genome Sequencing Center, =
4444
            Forest Park Parkway, St. Louis, MO 63108, USA
<A name=3Dcomment_152973767></A>COMMENT     PROVISIONAL <A =
href=3D"http://eutils.ncbi.nlm.nih.gov/entrez/eutils/%22http://eutils.ncb=
i.nlm.nih.gov:80/RefSeq/%22">REFSEQ</A>: This record has not yet been =
subject to final
            NCBI review. The reference sequence was derived from <A =
href=3D"http://eutils.ncbi.nlm.nih.gov/entrez/eutils/%22http://eutils.ncb=
i.nlm.nih.gov:80/protein/ABR80576%22">ABR80576</A>.
            Method: conceptual translation.
<A name=3Dfeature_152973767></A>FEATURES             Location/Qualifiers
     source          1..282
                     /organism=3D"Klebsiella pneumoniae subsp. =
pneumoniae MGH
                     78578"
                     /strain=3D"ATCC 700721; MGH 78578"
                     /sub_species=3D"pneumoniae"
                     /db_xref=3D"ATCC:<A =
href=3D'http://eutils.ncbi.nlm.nih.gov/entrez/eutils/%22http://www.atcc.o=
rg/SearchCatalogs/linkin?id=3D700721"'>700721</A>"
                     /db_xref=3D"taxon:<A =
href=3D'http://eutils.ncbi.nlm.nih.gov/entrez/eutils/%22http://eutils.ncb=
i.nlm.nih.gov:80/Taxonomy/Browser/wwwtax.cgi?id=3D272620"'>272620</A>"
                     /plasmid=3D"pKPN5"
     <A =
href=3D'http://eutils.ncbi.nlm.nih.gov/entrez/eutils/%22http://eutils.ncb=
i.nlm.nih.gov:80/protein/152973767?from=3D1&amp;to=3D282&amp;report=3Dgpw=
ithparts"'>Protein</A>         1..282
                     /product=3D"replication initiator protein"
                     /calculated_mol_wt=3D32242
     <A =
href=3D'http://eutils.ncbi.nlm.nih.gov/entrez/eutils/%22http://eutils.ncb=
i.nlm.nih.gov:80/protein/152973767?from=3D26&amp;to=3D192&amp;report=3Dgp=
withparts"'>Region</A>          &lt;26..192
                     /region_name=3D"Rep_3"
                     /note=3D"Initiator Replication protein; cl03080"
                     /db_xref=3D"CDD:<A =
href=3D'http://eutils.ncbi.nlm.nih.gov/entrez/eutils/%22http://eutils.ncb=
i.nlm.nih.gov:80/Structure/cdd/cddsrv.cgi?uid=3D186548"'>186548</A>"
     <A =
href=3D'http://eutils.ncbi.nlm.nih.gov/entrez/eutils/%22http://eutils.ncb=
i.nlm.nih.gov:80/nuccore/152973731?from=3D28940&amp;to=3D29788&amp;report=
=3Dgbwithparts"'>CDS</A>             1..282
                     /locus_tag=3D"KPN_pKPN5p08196"
                     /coded_by=3D"NC_009651.1:28940..29788"
                     /inference=3D"ab initio prediction:Genemark:2.0"
                     /transl_table=3D<A =
href=3D'http://eutils.ncbi.nlm.nih.gov/entrez/eutils/%22http://eutils.ncb=
i.nlm.nih.gov:80/Taxonomy/Utils/wprintgc.cgi?mode=3Dc#SG11"'>11</A>
                     /db_xref=3D"GeneID:<A =
href=3D'http://eutils.ncbi.nlm.nih.gov/entrez/eutils/%22http://eutils.ncb=
i.nlm.nih.gov:80/sites/entrez?db=3Dgene&amp;cmd=3DRetrieve&amp;dopt=3Dful=
l_report&amp;list_uids=3D5343327"'>5343327</A>"

</PRE></FONT>
<P>
<TABLE cellSpacing=3D2 cellPadding=3D1 width=3D"100%" border=3D2>
  <TBODY>
  <TR>
    <TD noWrap align=3Dmiddle><B>Mascot:</B>&nbsp; <A=20
      =
href=3D"http://www.matrixscience.com/">http://www.matrixscience.com/</A> =

  </TD></TR></TBODY></TABLE></P></BODY></HTML>

------=_NextPart_000_0000_01CBDA7D.D34012F0
Content-Type: image/gif
Content-Transfer-Encoding: base64
Content-Location: http://www.matrixscience.com/images/88x31_logo_white.gif

R0lGODlhWAAfANX/AMDAwP/v7//f3//Pz/+/v/+vr/+fn/+Pj/9/f/9wcP9gYP9QUP9AQP8wMP8g
IP8QEP8AAO/v/+/v79/f/9/f38/P/8/Pz7+//7+/v6+v/6+vr5+f/5+fn4+P/4+Pj39//39/f3Bw
/3BwcGBg/2BgYFBQ/1BQUEBA/0BAQDAw/zAwMCAg/yAgIBAQ/xAQEAAA/wAAAAAAAAAAAAAAAAAA
AAAAAAAAAAAAAAAAAAAAAAAAAAAAAAAAAAAAAAAAAAAAACH5BAEAAAAALAAAAABYAB8AQAb/QIBw
SCwaj8ikcslsEl0wTDHz+bxOgMrp8mpFiJFThfsyjl4j82tVLaVGk+Hq1TF2ut8jCkYRSkgcToKD
hIQUKiBCHnxEAghDBA8QQg4QBEQBQwyWQ5ICAAsBAZcACKQJEAsMQgQQk5hCAhAPlAACn0MkUYMS
HCIaABMfJychRSPEH0YbWEMXJyUhxCPSJQAb0icjH8gfeRvIxRnXxCfeGcQlFwAWIn1HLC7vQhtl
AFZ1ES0v6/QrRGSIWPlXpF6LISWuVNgA4EyaIRta9Jvw4kUcInsCDZEARcqQBQ6I0AJQAEIDIgQU
xJo1pOQqIQFUCmFQyYAQAzZBQXikqYAQ/wQQZAIgkFPIHmCFkipdyrSp06eDSLiQUDBhM3JrjFSY
Y++aMgAnXnwdUUFIwodgX1gTso/hkAgVK0w4Ma4IBxZHQMDACzCNlRJiKFokEu5EiopFrFwdYiWF
EC5rhYQ1BqbEhsN1inCE4YGIBBAo5kEdrRS0EQkwEhEp0AABAgYGeA6liUBBAgOXFDDYvUDA7t+/
LxHYzTPAb1wHHCxAsMBAgtnAf2cawsGFhSIUYOwiAtSVgwFCDphM4mmlpQQhiSgQMMBVAAEyNx1A
UtJBgQVCh2DQjoRE5yEOODDdAA+AV0oqMClgoAIQzDcTJwAE8Fp4zwEIwXQANABBTillEv9AeREu
px8LGpFm4okopqjiiiyOxoEKHg2xz2Jn8KPVPkSYA0AGeDT0EI8v5HEYWiG84BhEiAEQARueoXDd
EYv8R0QKij2GzAtuvVUCkIwJUUFFF30l2EVf2nhNVkWEBVhZRnDASBH7wUBVjhEoFkYEZ3w1BFkA
BESEYGy+1dYFH6wQaJ89HgMmlDC4cIQIMJBQRAlxWNHCOEWi5ZUzSQqhzwt1ETGHW1UKMSYRFaRQ
1h1HErEIX3ZZl2NFjo2QRglcpZBBBIehIcQIuQpzwj4tnHDRXMSKseMaHzxT0QppZNArFh/0ukI/
RqlQhAkmiNbitwBIoMKTG71ZxC1JEIDsYYqjJEUBCSB4q5dqQrSHS3s5GRDUEAmMpFNRlZBigL/i
PTCggBFqCLBMAcwyHQInDWFBpEfooi0RmzBAyiMfQhieTwdW+C8ABxCA7lAIoLKAEKGQBEF6H1n4
SSjqDpHddkS4KakRBWzCEgDyIaHvyj8FVcADRdkiU00JgNcwBLgYsQkC+pJChF4oHDFxEQnIBnTE
AauXSXswDy2ETwl8YtwQ7TVY78uNyMQgT5e0LMTEUua1swAF9MybgT8FiN8n8Emi8QALuLJAAgxI
ou4mD8h2QH4BLPBAA8tlMpwrtvmcCQgieDAnuKQXEgQAOw==

------=_NextPart_000_0000_01CBDA7D.D34012F0
Content-Type: application/octet-stream
Content-Transfer-Encoding: base64
Content-Location: http://www.matrixscience.com/cgi/mass_error.pl?mass_error_2722318065118495

R0lGODlhwgGWAMIAAP///wAAAP8AAADMAAAA/wAAAAAAAAAAACH5BAEAAAAALAAAAADCAZYAAAP+
CLrc/jDKSau9OOvNu/9gKI5kaZ5oqq5s675wLM90bd94ru987//AoHBILBqPyKRyyWw6n9CodEqt
Wq/YrHbL7Xq/4LB4TC6bz+i0es1uu9/wuHxOr9vv+Lx+z+/7/4CBgoOEhYaHiImKi4yNRQKQVgST
BI6WaJACWZWXnWOZm56ioyicpKeoHaaprK0QlKuooK60C7Gns7WAARO8Frekubp9vL4PAcYUwMPM
YMjIGcbJC8UXy83YWsnTvdQR3BHX2eNU3OAQ0t/hsOyrsAzvtpTw8/KT9Pf27vUK8f38APwFBCiw
IMGD+f4lHLjQYEOE+x5KjEgRX0V9FjNi3Kj+8GJHjR85MvQ4EmRJG+nQWSPHMk41attWtpx55Rk0
DNNu2jzXQBzNn0mq8WzhE6hRIi+Hrih6tOmPpDIEOp1q5CYNplSzpsGqtSuMnUqXeh2bw1wNrmTT
mjAbQ6ratyzYzkALt24HsFaj2t3rhS7fv0n8Ah58zEHYFIIJK/bGuC3AxZAv2LyROLJlG5Uva267
ubOQzJ5DlxJNmvLj0qg5p15d4fAv1rDVuVYW2/JsBik/gK7t9DbuxhjasTPpkGRx4hCRT1RuPLnI
48+dh5x+kjp069Kra7++PTv3795Pc/DdmPyD3RGE8dZlPrcH9BDU05C/3gxYnADMn09BX0b+//p6
6LcfF/8BKMZkZxkIWEyOLaRgXQzO9SBfEeo14V4IXnXhhq9xCJeAJMDnITMghuDWiFqVOEJmBaJ4
ioometCii6Lcp2EHM9KomIg6ugIjCDz2mMqPqognpFFE6nZkijkEueQoNkr45IZOTmmJXC+caCU5
vrin2pY0dQlca910COZMYipw20vHzFblmYrgNZuXauYnE5x20TmmBG/iOeRketb5inDhLRedodgh
2p2i4DFaaHOORgrppMxVeiill1qaKKbUzRConWb6+SGoalY4QZ+i1pJTlxnymSpvqL46VqyyUqVl
raHRylqOlum6Gq+R+ZoasJAJiytQtx7+u5mxyiLbLGrMPjtTtNKyRG21zSSL7Y7benZtt8x8C64u
4o5LS7nmoqJtunahOyGxngz1TKjsKgDvJWw28Ck89TZwryP7kupqvyzt65q7BL+xE6k88UTowxBH
LPHEFFds8cUYZ6zxxhx37PHHIIcsspEtBHobevClHOPKQIqAssswt8yykjPLkK9OGbxcsyo7c6By
zxr8LDPNQxNttKf6sjovbUW/F/PRPAMdtNQ5P+001cFZ/YTOTUcNtc9ae31112CTvYHQXzPBddpT
m92221XDnTXW9Io9NtsJ56333nzXCNPSAgdeB+CB55TH0gsLuieXdLKZLx0pOc6w4C7+eWNWOkk2
4jjili8O+eSYey5HMZzXGfAwuUl+uhtp2hm64na0rrrozYAzO+yDlwc67awX9jrl2di+O+5zRHg7
8Aqr9Hvmmuvueud3XA7987Hry9jxBSNIuOF4JF649dFrnxf3fZdv/vnop6/++uy3j8MA8A+ggPzz
zw8/DfHfX7/7JawuWal5AZ8H6AcA+d3vgAsgIAwUWD8G8u8D0AigB1KnjgEmsIAYNCAF4tdA+hmQ
gBzMoAPtpz8QPuCDHbQfBh9oOlAB7oUSBE7kAggiE2rQgyPcnwhTmMELlvCEPrygA35IxB6yUCjW
W55KnCfDAYbQhEIcYv5WGEUdatCBAlekIgNsGMQs8m+GOtmGvH4jqFbVkIpQrKIaGcjGIGIRjUBs
YBe16D4ljqlhZKSewM64Qi7qcIsNaCMg5SgBKHpxix4sYCJvyMLhRXB6eFRcUvwXAT/2UX8n/OEg
EZnICYTwj4FUJA/T+MXrTVIaMSRjhh6JvDIIspEzeSUssZAAADs=

------=_NextPart_000_0000_01CBDA7D.D34012F0
Content-Type: application/octet-stream
Content-Transfer-Encoding: base64
Content-Location: http://www.matrixscience.com/cgi/mass_error.pl?mass_error_ppm_1277852251744150

R0lGODlhwgGWAMIAAP///wAAAP8AAADMAAAA/wAAAAAAAAAAACH5BAEAAAAALAAAAADCAZYAAAP+
CLrc/jDKSau9OOvNu/9gKI5kaZ5oqq5s675wLM90bd94ru987//AoHBILBqPyKRyyWw6n9CodEqt
Wq/YrHbL7Xq/4LB4TC6bz+i0es1uu9/wuHxOr9vv+Lx+z+/7/4CBgoOEhYaHiImKi4yNjhAEkQSP
lJUxk5aZmieYmwwCoJ5yAaQBN52iAKACqW+mC680qKKrrW2xsDWztry9kru9wbbAwsVjpaQXyLG4
GcTG0F3Nyg6m0xbP0do3tSbIGN8AzBvZ2+Yy3STXFePjGuXn8S3pI8vrE9a5FL/8kQy//yQF9LcA
YEGBBwkqMLgQYUOFABhGdDgRosSLFDFazMj+caNHVBpBdhT5cSDJkyZTJkS5UuVDli9dVoQ5U6bE
G/kU3JMAT55PJeEsuMv57qfRKLh2Vkumj9zRp02S6oJKFahOGz2rasVhj6mLm1vDvskqtiyMoDPI
ml2rQqostnBruE0bt66MV0pXqLXLt0PXvCTA9h1sZS/hw0cMI17cYBpgFIoZSxbH4DHkyZgzoKWb
uTMRwZ5D94gsujQL0qZTc1LNGgfq1rA9vI5NGxvF2rgv555sudqI2buf9m5MOQTw4EaHN1X+4Djy
n8zdfXD+PJ49alff9Qtpc2T3ki3DxxRfkzx3897Rgx/Pvnz78+/Tx1/vvj58+/Lx078P+oX+dNkp
0FOdLZtRQNR0AYaCg4ADHlOZZr8lyMqCCjZYxlwyUBcEgxaCgeElHfZVYAv9hWhiQSfWxZwJGqbY
y4osusgWjCW0KCOBOdh4oyjXXXLbjibqCOQmNEY45FZFGnlkVUmKIOSSlTQJwpNQOtIjDCVWmRtq
HGrJiGNTddCll4rg1VSGHoxJJiJmZsfZmta5KaVTcFrXVYY/1lkblXqyxWefqSxzpjOAqujbin8W
SmQpctKp6FrtDArJdvnxV+ml+2FKk6WZdrqppt996mmopKon6qmlzofqWZsRxVyij3riqqOxijVU
cUXVahajkl4Aa2tqhvYra8FiliWUxXb+NqyuPy3LrDzOPntOtNJuQ221xRyLLWLXbputt6J1C64v
43ombrmeaItuXec2mKxW7Q74blXxVjcvVfWum0m++lbCb7+MUCrwwAQXbPDBCCes8MIMN+zwwxBH
LPHEFFc8BXDHZWyckxxvPGXHH4csMoIeR4ExyCSnrDKAJbM8ssswx9yBxlKc3LLMtOKc88w389zz
zhzQ/LITNg8d9M9AJ53ryj4bvTTTRyO9RNFQK42B0FU/3XTWhDqt9dY6Ayz22GSX3QozQTUz5xe8
uuk2rnbwKujbaz/iFZiR3nFr3pTVrQXfuQBujqtyB94rHbPy7TcX1hR+1X/nSJf44aP+NKp4Hm32
bfjbgz8wOedzSI7rrHp7PvrpPl3zOdyIP/j45qxXbvrlqS/3+u1xHwr7gaETl93qkYfTNuuL/522
75S7IrxXxJvt/PPQRy/99NRXbz0RA2Q/gALbc8999jRoD77313uTvAZ4DY98B90DsD348C/QPgzz
e19/+SAkw/wHokNQZPvvc58A7+cA7dmve+8D4PgSCAHxkU+ABXQfAiX4PQji73XpQ5sGIzCXDK5P
AwAcIATH94AQLpCCIjzgAxlgQvmVcIInDCABq5cPtZ0OcmeC3Icy4EALzm+G4gsgCxvQQgsI0YJD
tJ8LZXjBRolDbknZSQd1MjwaHTFqhEkkohaz+MAjUuCKJVyiGL1YPtrRjYOu05zbrEi+IiLRhVx8
oxsbCEcyyg+GMEzhBfOmv92h0XJUPN8XxdhGEhbwhHGU4AQnYEA4hjGGi3zj9YaSk7apzzdPvFsl
3VC/GTZRG538JBcSAAA7

------=_NextPart_000_0000_01CBDA7D.D34012F0--
