# Supplementary material for: Regulation of GacA in Pseudomonas chlororaphis Strains Shows a Niche Specificity
Source: PLoS One. 2015 Sep 17;10(9):e0137553. doi: 10.1371/journal.pone.0137553 (PMC4574860; doi:10.1371/journal.pone.0137553)
Supplement: S3 File — (ZIP) [file pone.0137553.s003.zip › MALDI-TOFMS-data/C81.mht]

From: <Saved by Windows Internet Explorer 7>
Subject: Mascot Search Results: Protein View
Date: Fri, 4 Mar 2011 10:00:24 +0800
MIME-Version: 1.0
Content-Type: multipart/related;
	type="text/html";
	boundary="----=_NextPart_000_0000_01CBDA52.FB154640"
X-MimeOLE: Produced By Microsoft MimeOLE V6.00.2900.2180

This is a multi-part message in MIME format.

------=_NextPart_000_0000_01CBDA52.FB154640
Content-Type: text/html;
	charset="utf-8"
Content-Transfer-Encoding: quoted-printable
Content-Location: http://www.matrixscience.com/cgi/protein_view.pl?file=../data/20110304/FttmrzswE.dat&hit=1

=EF=BB=BF<!DOCTYPE HTML PUBLIC "-//W3C//DTD HTML 4.0 Transitional//EN">
<!-- 0 seconds --><!-- 0 seconds --><!-- 0 seconds =
--><HTML><HEAD><TITLE>Mascot Search Results: Protein View</TITLE>
<META http-equiv=3DContent-Type content=3D"text/html; charset=3Dutf-8">
<META content=3D"MSHTML 6.00.5730.13" name=3DGENERATOR></HEAD>
<BODY vLink=3D#0000ff aLink=3D#0000ff bgColor=3D#ffffff>
<H1><IMG height=3D31=20
src=3D"http://www.matrixscience.com/images/88x31_logo_white.gif" =
width=3D88=20
align=3Dtop border=3D0 NATURALSIZEFLAG=3D"3"> Mascot Search Results</H1>
<H3>Protein View</H3>
<FORM method=3Dpost><INPUT type=3Dhidden =
value=3D../data/20110304/FttmrzswE.dat=20
name=3Dfile> <INPUT type=3Dhidden value=3D1 name=3Dhit> <INPUT =
type=3Dhidden value=3Dfalse=20
name=3Dshowall> <INPUT type=3Dhidden value=3D0 name=3Dave_thresh> <INPUT =
type=3Dhidden=20
value=3D0 name=3D_ignoreionsscorebelow> <INPUT type=3Dhidden =
value=3D0.05=20
name=3D_sigthreshold> <INPUT type=3Dhidden name=3Dreport> <INPUT =
type=3Dhidden value=3D1=20
name=3Ddb_idx> <INPUT type=3Dhidden value=3D32 name=3D_msresflags> =
<INPUT type=3Dhidden=20
value=3D2 name=3D_msresflags2> <INPUT type=3Dhidden value=3D0 =
name=3Dpercolate> <INPUT=20
type=3Dhidden value=3D0 name=3Dpercolate_rt> <FONT=20
face=3D"Courier New,Courier,monospace"><PRE>Match to: =
<B>gi|206564594</B> Score: <B>85</B> Expect: <B>0.039</B>
<B>two-component regulatory system response regulator protein =
[Burkholderia cenocepacia J2315]</B>

Nominal mass (M<SUB>r</SUB>): <B>25868</B>; Calculated pI value: =
<B>6.67</B>
NCBI BLAST search of <A =
href=3D"http://www.ncbi.nlm.nih.gov/blast/Blast.cgi?ALIGNMENTS=3D50&amp;A=
LIGNMENT_VIEW=3DPairwise&amp;AUTO_FORMAT=3DSemiauto&amp;CDD_SEARCH=3Don&a=
mp;CLIENT=3Dweb&amp;COMPOSITION_BASED_STATISTICS=3Don&amp;DATABASE=3Dnr&a=
mp;DESCRIPTIONS=3D100&amp;ENTREZ_QUERY=3D(none)&amp;EXPECT=3D10&amp;FILTE=
R=3DL&amp;FORMAT_BLOCK_ON_RESPAGE=3DNone&amp;FORMAT_OBJECT=3DAlignment&am=
p;FORMAT_TYPE=3DHTML&amp;GAPCOSTS=3D11+1&amp;I_THRESH=3D0.001&amp;LAYOUT=3D=
TwoWindows&amp;MATRIX_NAME=3DBLOSUM62&amp;NCBI_GI=3Don&amp;PAGE=3DProtein=
s&amp;PROGRAM=3Dblastp&amp;QUERY=3DMRPEHQPIRVVILDDHAVVQHGIASYLTEKIGIEVAAS=
FAKSRDLIRWLEAHHADVVLLDYTLGPGEIDGLNLVKLVNTRFPDCRILMMSSSDTPATVSMTMRAGALGFFG=
KSEDLGELAHAIRVVANGRPYISAELAARMESSATPDPRMADTKAAGGDGTLTPESGPSADLRLSPREHEVLR=
CFLAGMSVSDIASKFSRSPKTISAQKQSAFRKLGIRSDAELFASRKLIEEGRTA&amp;SERVICE=3Dplai=
n&amp;SET_DEFAULTS.x=3D9&amp;SET_DEFAULTS.y=3D5&amp;SHOW_OVERVIEW=3Don&am=
p;WORD_SIZE=3D3&amp;END_OF_HTTPGET=3DYes" =
target=3D_blank>gi|206564594</A> against nr
Unformatted <A =
href=3D"http://www.matrixscience.com/cgi/getseq.pl?NCBInr+gi%7c206564594+=
seq" target=3D_blank>sequence string</A> for pasting into other =
applications

Taxonomy: <A =
href=3D"http://www.ncbi.nlm.nih.gov/Taxonomy/Browser/wwwtax.cgi?lvl=3D0&a=
mp;id=3D216591" target=3D_blank>Burkholderia cenocepacia J2315</A>
Links to retrieve other entries containing this sequence from NCBI =
Entrez:
<A =
href=3D"http://www.ncbi.nlm.nih.gov/entrez/query.fcgi?cmd=3Dsearch&amp;db=
=3Dprotein&amp;doptcmdl=3Dgenpept&amp;tool=3Dmascot&amp;term=3D42795458" =
target=3D_blank>gi|42795458</A> from <A =
href=3D"http://www.ncbi.nlm.nih.gov/Taxonomy/Browser/wwwtax.cgi?lvl=3D0&a=
mp;id=3D985077" target=3D_blank>Unknown species</A>
<A =
href=3D"http://www.ncbi.nlm.nih.gov/entrez/query.fcgi?cmd=3Dsearch&amp;db=
=3Dprotein&amp;doptcmdl=3Dgenpept&amp;tool=3Dmascot&amp;term=3D198040634"=
 target=3D_blank>gi|198040634</A> from <A =
href=3D"http://www.ncbi.nlm.nih.gov/Taxonomy/Browser/wwwtax.cgi?lvl=3D0&a=
mp;id=3D216591" target=3D_blank>Burkholderia cenocepacia J2315</A>

Fixed modifications: Carbamidomethyl (C)
Variable modifications: Oxidation (M)
Cleavage by Trypsin: cuts C-term side of KR unless next residue is P
Number of mass values searched: <B>45</B>
Number of mass values matched: <B>9</B>
Sequence Coverage: <B>51%</B>

Matched peptides shown in <B><FONT color=3D#ff0000>Bold Red</FONT></B>

     <B>1</B> <B><FONT color=3D#ff0000>MRPEHQPIR</FONT></B>V VILDDHAVVQ =
HGIASYLTEK IGIEVAASFA KSRDLIRWLE=20
<B>    51</B> AHHADVVLLD YTLGPGEIDG LNLVK<B><FONT color=3D#ff0000>LVNTR =
FPDCRILMMS SSDTPATVSM </FONT></B>
<B>   101<FONT color=3D#ff0000> TMRAGALGFF GK</FONT></B>SEDLGELA =
HAIR<B><FONT color=3D#ff0000>VVANGR PYISAELAAR MESSATPDPR </FONT></B>
<B>   151<FONT color=3D#ff0000> </FONT></B>MADTK<B><FONT =
color=3D#ff0000>AAGGD GTLTPESGPS ADLRLSPR</FONT></B>EH EVLR<B><FONT =
color=3D#ff0000>CFLAGM SVSDIASK</FONT></B>FS=20
<B>   201</B> RSPKTISAQK QSAFRK<B><FONT color=3D#ff0000>LGIR =
SDAELFASR</FONT></B>K LIEEGRTA
</PRE></FONT>
<P><INPUT onclick=3D"this.form.showall.value=3D'true'; return true" =
type=3Dsubmit value=3D"Show predicted peptides also">=20

<P><INPUT type=3Dsubmit value=3D"Sort Peptides By">&nbsp; <INPUT =
type=3Dradio CHECKED=20
value=3Dstartup name=3Dsort>Residue Number&nbsp; <INPUT type=3Dradio =
value=3Dmassup=20
name=3Dsort>Increasing Mass&nbsp; <INPUT type=3Dradio value=3Dmassdown=20
name=3Dsort>Decreasing Mass&nbsp; <FONT face=3D"Courier =
New,Courier,monospace"><PRE><B> Start - End     Observed    Mr(expt)   =
Mr(calc)     Delta   Miss Sequence</B>
<B><FONT color=3D#ff0000>     1 - 9      1179.5789  1178.5717  1178.5978 =
   -0.0262     0  -.MRPEHQPIR.V </FONT></B> Oxidation (M)=20
<B><FONT color=3D#ff0000>    76 - 85     1277.6560  1276.6487  1276.6346 =
    0.0141     1  K.LVNTRFPDCR.I </FONT></B>=20
<B><FONT color=3D#ff0000>    86 - 112    2807.4700  2806.4627  2806.3526 =
    0.1101     1  R.ILMMSSSDTPATVSMTMRAGALGFFGK.S </FONT></B>=20
<B><FONT color=3D#ff0000>   125 - 150    2758.4470  2757.4398  2757.3868 =
    0.0530     1  R.VVANGRPYISAELAARMESSATPDPR.M </FONT></B>=20
<B><FONT color=3D#ff0000>   125 - 150    2774.4335  2773.4263  2773.3817 =
    0.0446     1  R.VVANGRPYISAELAARMESSATPDPR.M </FONT></B> Oxidation =
(M)=20
<B><FONT color=3D#ff0000>   141 - 150    1090.5188  1089.5116  1089.4761 =
    0.0355     0  R.MESSATPDPR.M </FONT></B>=20
<B><FONT color=3D#ff0000>   156 - 178    2225.1474  2224.1401  2224.1084 =
    0.0318     1  K.AAGGDGTLTPESGPSADLRLSPR.E </FONT></B>=20
<B><FONT color=3D#ff0000>   185 - 198    1501.7874  1500.7802  1500.6953 =
    0.0849     0  R.CFLAGMSVSDIASK.F </FONT></B> Oxidation (M)=20
<B><FONT color=3D#ff0000>   217 - 229    1434.7324  1433.7251  1433.7626 =
   -0.0375     1  K.LGIRSDAELFASR.K </FONT></B>=20

<B>No match to: </B>973.5291, 1033.5228, 1045.5412, 1066.0446, =
1109.5011, 1165.5578, 1234.6506, 1300.6064, 1316.6309, 1320.5620, =
1332.6167, 1350.6257, 1365.6078, 1383.6569, 1390.6681, 1427.7491, =
1475.7414, 1493.7091, 1523.7518, 1602.6930, 1657.7793, 1681.8440, =
1707.7457, 1716.8296, 1838.9053, 1993.9716, 2211.1416, 2233.1205, =
2283.1521, 2299.2049, 2367.2675, 2381.0750, 2472.1372, 2646.0563, =
2701.8998, 2742.4064
<P><IMG height=3D150 alt=3D"Error Distribution" =
src=3D"http://www.matrixscience.com/cgi/mass_error.pl?mass_error_11805386=
31533488" width=3D450><IMG height=3D150 alt=3D"Error Distribution (ppm)" =
src=3D"http://www.matrixscience.com/cgi/mass_error.pl?mass_error_ppm_5541=
43164939238" width=3D450>
</FORM><HR>
LOCUS       YP_002235357             238 aa            linear   BCT =
15-SEP-2010
DEFINITION  two-component regulatory system response regulator protein
            [Burkholderia cenocepacia J2315].
ACCESSION   YP_002235357
VERSION     YP_002235357.1  GI:206564594
DBLINK      Project: <A =
href=3D"http://eutils.ncbi.nlm.nih.gov/entrez/eutils/%22http://eutils.ncb=
i.nlm.nih.gov:80/genomeprj/57953%22">57953</A>
DBSOURCE    REFSEQ: accession <A =
href=3D"http://eutils.ncbi.nlm.nih.gov/entrez/eutils/%22http://eutils.ncb=
i.nlm.nih.gov:80/nuccore/206561868%22">NC_011001.1</A>
KEYWORDS    .
SOURCE      Burkholderia cenocepacia J2315
  ORGANISM  <A =
href=3D'http://eutils.ncbi.nlm.nih.gov/entrez/eutils/%22http://eutils.ncb=
i.nlm.nih.gov:80/Taxonomy/Browser/wwwtax.cgi?id=3D216591"'>Burkholderia =
cenocepacia J2315</A>
            Bacteria; Proteobacteria; Betaproteobacteria; =
Burkholderiales;
            Burkholderiaceae; Burkholderia; Burkholderia cepacia =
complex.
REFERENCE   1  (residues 1 to 238)
  AUTHORS   Holden,M.T., Seth-Smith,H.M., Crossman,L.C., Sebaihia,M.,
            Bentley,S.D., Cerdeno-Tarraga,A.M., Thomson,N.R., Bason,N.,
            Quail,M.A., Sharp,S., Cherevach,I., Churcher,C., =
Goodhead,I.,
            Hauser,H., Holroyd,N., Mungall,K., Scott,P., Walker,D., =
White,B.,
            Rose,H., Iversen,P., Mil-Homens,D., Rocha,E.P., Fialho,A.M.,
            Baldwin,A., Dowson,C., Barrell,B.G., Govan,J.R., =
Vandamme,P.,
            Hart,C.A., Mahenthiralingam,E. and Parkhill,J.
  TITLE     The genome of Burkholderia cenocepacia J2315, an epidemic =
pathogen
            of cystic fibrosis patients
  JOURNAL   J. Bacteriol. 191 (1), 261-277 (2009)
   PUBMED   <A =
href=3D"http://eutils.ncbi.nlm.nih.gov/entrez/eutils/%22http://eutils.ncb=
i.nlm.nih.gov:80/pubmed/18931103%22">18931103</A>
REFERENCE   2  (residues 1 to 238)
  CONSRTM   NCBI Genome Project
  TITLE     Direct Submission
  JOURNAL   Submitted (22-SEP-2008) National Center for Biotechnology
            Information, NIH, Bethesda, MD 20894, USA
REFERENCE   3  (residues 1 to 238)
  AUTHORS   Holden,M.T.G.
  TITLE     Direct Submission
  JOURNAL   Submitted (20-JUN-2007) Holden M.T.G., The Pathogen =
Sequencing
            Unit, The Wellcome Trust Sanger Institute, The Wellcome =
Trust
            Genome Campus, CB10 1SA, UNITED KINGDOM
<A name=3Dcomment_206564594></A>COMMENT     PROVISIONAL <A =
href=3D"http://eutils.ncbi.nlm.nih.gov/entrez/eutils/%22http://eutils.ncb=
i.nlm.nih.gov:80/RefSeq/%22">REFSEQ</A>: This record has not yet been =
subject to final
            NCBI review. The reference sequence was derived from <A =
href=3D"http://eutils.ncbi.nlm.nih.gov/entrez/eutils/%22http://eutils.ncb=
i.nlm.nih.gov:80/protein/CAR56620%22">CAR56620</A>.
            Method: conceptual translation.
<A name=3Dfeature_206564594></A>FEATURES             Location/Qualifiers
     source          1..238
                     /organism=3D"Burkholderia cenocepacia J2315"
                     /strain=3D"J2315"
                     /isolation_source=3D"cystic fibrosis patient"
                     /db_xref=3D"taxon:<A =
href=3D'http://eutils.ncbi.nlm.nih.gov/entrez/eutils/%22http://eutils.ncb=
i.nlm.nih.gov:80/Taxonomy/Browser/wwwtax.cgi?id=3D216591"'>216591</A>"
                     /chromosome=3D"2"
                     /country=3D"United Kingdom:Edinburgh"
                     /note=3D"representative of the ET12 epidemic =
lineage"
     <A =
href=3D'http://eutils.ncbi.nlm.nih.gov/entrez/eutils/%22http://eutils.ncb=
i.nlm.nih.gov:80/protein/206564594?from=3D1&amp;to=3D238&amp;report=3Dgpw=
ithparts"'>Protein</A>         1..238
                     /product=3D"two-component regulatory system =
response
                     regulator protein"
                     /calculated_mol_wt=3D25639
     <A =
href=3D'http://eutils.ncbi.nlm.nih.gov/entrez/eutils/%22http://eutils.ncb=
i.nlm.nih.gov:80/protein/206564594?from=3D8&amp;to=3D225&amp;report=3Dgpw=
ithparts"'>Region</A>          8..225
                     /region_name=3D"CitB"
                     /note=3D"Response regulator containing a CheY-like =
receiver
                     domain and an HTH DNA-binding domain [Signal =
transduction
                     mechanisms / Transcription]; COG2197"
                     /db_xref=3D"CDD:<A =
href=3D'http://eutils.ncbi.nlm.nih.gov/entrez/eutils/%22http://eutils.ncb=
i.nlm.nih.gov:80/Structure/cdd/cddsrv.cgi?uid=3D32379"'>32379</A>"
     <A =
href=3D'http://eutils.ncbi.nlm.nih.gov/entrez/eutils/%22http://eutils.ncb=
i.nlm.nih.gov:80/protein/206564594?from=3D11&amp;to=3D127&amp;report=3Dgp=
withparts"'>Region</A>          11..127
                     /region_name=3D"REC"
                     /note=3D"Signal receiver domain; originally thought =
to be
                     unique to bacteria (CheY, OmpR, NtrC, and PhoB), =
now
                     recently identified in eukaroytes ETR1 Arabidopsis
                     thaliana; this domain receives the signal from the =
sensor
                     partner in a two-component systems...; cd00156"
                     /db_xref=3D"CDD:<A =
href=3D'http://eutils.ncbi.nlm.nih.gov/entrez/eutils/%22http://eutils.ncb=
i.nlm.nih.gov:80/Structure/cdd/cddsrv.cgi?uid=3D29071"'>29071</A>"
     <A =
href=3D'http://eutils.ncbi.nlm.nih.gov/entrez/eutils/%22http://eutils.ncb=
i.nlm.nih.gov:80/protein/206564594?itemid=3D5&amp;report=3Dgpwithparts"'>=
Site</A>            order(14..15,60,70,90,109,112..113)
                     /site_type=3D"active"
                     /db_xref=3D"CDD:<A =
href=3D'http://eutils.ncbi.nlm.nih.gov/entrez/eutils/%22http://eutils.ncb=
i.nlm.nih.gov:80/Structure/cdd/cddsrv.cgi?uid=3D29071"'>29071</A>"
     <A =
href=3D'http://eutils.ncbi.nlm.nih.gov/entrez/eutils/%22http://eutils.ncb=
i.nlm.nih.gov:80/protein/206564594?itemid=3D6&amp;report=3Dgpwithparts"'>=
Site</A>            60
                     /site_type=3D"phosphorylation"
                     /db_xref=3D"CDD:<A =
href=3D'http://eutils.ncbi.nlm.nih.gov/entrez/eutils/%22http://eutils.ncb=
i.nlm.nih.gov:80/Structure/cdd/cddsrv.cgi?uid=3D29071"'>29071</A>"
     <A =
href=3D'http://eutils.ncbi.nlm.nih.gov/entrez/eutils/%22http://eutils.ncb=
i.nlm.nih.gov:80/protein/206564594?itemid=3D7&amp;report=3Dgpwithparts"'>=
Site</A>            order(63,65,68..70)
                     /site_type=3D"other"
                     /note=3D"intermolecular recognition site"
                     /db_xref=3D"CDD:<A =
href=3D'http://eutils.ncbi.nlm.nih.gov/entrez/eutils/%22http://eutils.ncb=
i.nlm.nih.gov:80/Structure/cdd/cddsrv.cgi?uid=3D29071"'>29071</A>"
     <A =
href=3D'http://eutils.ncbi.nlm.nih.gov/entrez/eutils/%22http://eutils.ncb=
i.nlm.nih.gov:80/protein/206564594?from=3D112&amp;to=3D114&amp;report=3Dg=
pwithparts"'>Site</A>            112..114
                     /site_type=3D"other"
                     /note=3D"dimerization interface"
                     /db_xref=3D"CDD:<A =
href=3D'http://eutils.ncbi.nlm.nih.gov/entrez/eutils/%22http://eutils.ncb=
i.nlm.nih.gov:80/Structure/cdd/cddsrv.cgi?uid=3D29071"'>29071</A>"
     <A =
href=3D'http://eutils.ncbi.nlm.nih.gov/entrez/eutils/%22http://eutils.ncb=
i.nlm.nih.gov:80/protein/206564594?from=3D175&amp;to=3D227&amp;report=3Dg=
pwithparts"'>Region</A>          175..227
                     /region_name=3D"LuxR_C_like"
                     /note=3D"C-terminal DNA-binding domain of LuxR-like
                     proteins. This domain contains a helix-turn-helix =
motif
                     and binds DNA. Proteins belonging to this group are
                     response regulators; some act as transcriptional
                     activators, others as transcriptional =
repressors...;
                     cd06170"
                     /db_xref=3D"CDD:<A =
href=3D'http://eutils.ncbi.nlm.nih.gov/entrez/eutils/%22http://eutils.ncb=
i.nlm.nih.gov:80/Structure/cdd/cddsrv.cgi?uid=3D99777"'>99777</A>"
     <A =
href=3D'http://eutils.ncbi.nlm.nih.gov/entrez/eutils/%22http://eutils.ncb=
i.nlm.nih.gov:80/protein/206564594?itemid=3D10&amp;report=3Dgpwithparts"'=
>Site</A>            =
order(176..178,191..193,201..202,204..205,207..211,222)
                     /site_type=3D"DNA binding"
                     /note=3D"DNA binding residues"
                     /db_xref=3D"CDD:<A =
href=3D'http://eutils.ncbi.nlm.nih.gov/entrez/eutils/%22http://eutils.ncb=
i.nlm.nih.gov:80/Structure/cdd/cddsrv.cgi?uid=3D99777"'>99777</A>"
     <A =
href=3D'http://eutils.ncbi.nlm.nih.gov/entrez/eutils/%22http://eutils.ncb=
i.nlm.nih.gov:80/protein/206564594?itemid=3D11&amp;report=3Dgpwithparts"'=
>Site</A>            order(187,189,191,222..224,227)
                     /site_type=3D"other"
                     /note=3D"dimerization interface"
                     /db_xref=3D"CDD:<A =
href=3D'http://eutils.ncbi.nlm.nih.gov/entrez/eutils/%22http://eutils.ncb=
i.nlm.nih.gov:80/Structure/cdd/cddsrv.cgi?uid=3D99777"'>99777</A>"
     <A =
href=3D'http://eutils.ncbi.nlm.nih.gov/entrez/eutils/%22http://eutils.ncb=
i.nlm.nih.gov:80/nuccore/206561868?from=3D3115330&amp;to=3D3116046&amp;re=
port=3Dgbwithparts"'>CDS</A>             1..238
                     /gene=3D"cblR"
                     /locus_tag=3D"BCAM2756"
                     =
/coded_by=3D"complement(NC_011001.1:3115330..3116046)"
                     /transl_table=3D<A =
href=3D'http://eutils.ncbi.nlm.nih.gov/entrez/eutils/%22http://eutils.ncb=
i.nlm.nih.gov:80/Taxonomy/Utils/wprintgc.cgi?mode=3Dc#SG11"'>11</A>
                     /db_xref=3D"GeneID:<A =
href=3D'http://eutils.ncbi.nlm.nih.gov/entrez/eutils/%22http://eutils.ncb=
i.nlm.nih.gov:80/sites/entrez?db=3Dgene&amp;cmd=3DRetrieve&amp;dopt=3Dful=
l_report&amp;list_uids=3D6930262"'>6930262</A>"

</PRE></FONT>
<P>
<TABLE cellSpacing=3D2 cellPadding=3D1 width=3D"100%" border=3D2>
  <TBODY>
  <TR>
    <TD noWrap align=3Dmiddle><B>Mascot:</B>&nbsp; <A=20
      =
href=3D"http://www.matrixscience.com/">http://www.matrixscience.com/</A> =

  </TD></TR></TBODY></TABLE></P></BODY></HTML>

------=_NextPart_000_0000_01CBDA52.FB154640
Content-Type: image/gif
Content-Transfer-Encoding: base64
Content-Location: http://www.matrixscience.com/images/88x31_logo_white.gif

R0lGODlhWAAfANX/AMDAwP/v7//f3//Pz/+/v/+vr/+fn/+Pj/9/f/9wcP9gYP9QUP9AQP8wMP8g
IP8QEP8AAO/v/+/v79/f/9/f38/P/8/Pz7+//7+/v6+v/6+vr5+f/5+fn4+P/4+Pj39//39/f3Bw
/3BwcGBg/2BgYFBQ/1BQUEBA/0BAQDAw/zAwMCAg/yAgIBAQ/xAQEAAA/wAAAAAAAAAAAAAAAAAA
AAAAAAAAAAAAAAAAAAAAAAAAAAAAAAAAAAAAAAAAAAAAACH5BAEAAAAALAAAAABYAB8AQAb/QIBw
SCwaj8ikcslsEl0wTDHz+bxOgMrp8mpFiJFThfsyjl4j82tVLaVGk+Hq1TF2ut8jCkYRSkgcToKD
hIQUKiBCHnxEAghDBA8QQg4QBEQBQwyWQ5ICAAsBAZcACKQJEAsMQgQQk5hCAhAPlAACn0MkUYMS
HCIaABMfJychRSPEH0YbWEMXJyUhxCPSJQAb0icjH8gfeRvIxRnXxCfeGcQlFwAWIn1HLC7vQhtl
AFZ1ES0v6/QrRGSIWPlXpF6LISWuVNgA4EyaIRta9Jvw4kUcInsCDZEARcqQBQ6I0AJQAEIDIgQU
xJo1pOQqIQFUCmFQyYAQAzZBQXikqYAQ/wQQZAIgkFPIHmCFkipdyrSp06eDSLiQUDBhM3JrjFSY
Y++aMgAnXnwdUUFIwodgX1gTso/hkAgVK0w4Ma4IBxZHQMDACzCNlRJiKFokEu5EiopFrFwdYiWF
EC5rhYQ1BqbEhsN1inCE4YGIBBAo5kEdrRS0EQkwEhEp0AABAgYGeA6liUBBAgOXFDDYvUDA7t+/
LxHYzTPAb1wHHCxAsMBAgtnAf2cawsGFhSIUYOwiAtSVgwFCDphM4mmlpQQhiSgQMMBVAAEyNx1A
UtJBgQVCh2DQjoRE5yEOODDdAA+AV0oqMClgoAIQzDcTJwAE8Fp4zwEIwXQANABBTillEv9AeREu
px8LGpFm4okopqjiiiyOxoEKHg2xz2Jn8KPVPkSYA0AGeDT0EI8v5HEYWiG84BhEiAEQARueoXDd
EYv8R0QKij2GzAtuvVUCkIwJUUFFF30l2EVf2nhNVkWEBVhZRnDASBH7wUBVjhEoFkYEZ3w1BFkA
BESEYGy+1dYFH6wQaJ89HgMmlDC4cIQIMJBQRAlxWNHCOEWi5ZUzSQqhzwt1ETGHW1UKMSYRFaRQ
1h1HErEIX3ZZl2NFjo2QRglcpZBBBIehIcQIuQpzwj4tnHDRXMSKseMaHzxT0QppZNArFh/0ukI/
RqlQhAkmiNbitwBIoMKTG71ZxC1JEIDsYYqjJEUBCSB4q5dqQrSHS3s5GRDUEAmMpFNRlZBigL/i
PTCggBFqCLBMAcwyHQInDWFBpEfooi0RmzBAyiMfQhieTwdW+C8ABxCA7lAIoLKAEKGQBEF6H1n4
SSjqDpHddkS4KakRBWzCEgDyIaHvyj8FVcADRdkiU00JgNcwBLgYsQkC+pJChF4oHDFxEQnIBnTE
AauXSXswDy2ETwl8YtwQ7TVY78uNyMQgT5e0LMTEUua1swAF9MybgT8FiN8n8Emi8QALuLJAAgxI
ou4mD8h2QH4BLPBAA8tlMpwrtvmcCQgieDAnuKQXEgQAOw==

------=_NextPart_000_0000_01CBDA52.FB154640
Content-Type: application/octet-stream
Content-Transfer-Encoding: base64
Content-Location: http://www.matrixscience.com/cgi/mass_error.pl?mass_error_1180538631533488

R0lGODlhwgGWAMIAAP///wAAAP8AAADMAAAA/wAAAAAAAAAAACH5BAEAAAAALAAAAADCAZYAAAP+
CLrc/jDKSau9OOvNu/9gKI5kaZ5oqq5s675wLM90bd94ru987//AoHBILBqPyKRyyWw6n9CodEqt
Wq/YrHbL7Xq/4LB4TC6bz+i0es1uu9/wuHxOr9vv+Lx+z+/7/4CBgoOEhYaHiImKi4yNjhAEkQSP
lJUxk5aZmieYm56fHZ2go6QToqWoqQCnqq03ArBikqyutTKwAmW0trwtuEkBE8EWu73GVQHJwxjB
yw7JF8XH00/OzhTL1wrN0dTeU9raEdnj3d/nZeQQ4gqz7pEMs/GS8/AL8vf0+fbt+v38q/wFBIjv
n6iCAw8KRMhwoUOCDxVCnCixYj2L+zAavMj+MWPHjR5DghyZ8GNJkSdrqHvA7oE0dDCJKIN2gdsC
mtvMxdx5hFvLcgxozvx5j6fRIjaJqnh5tKmNpDWYOp1KAycMhFSzopGqteuJoUqXovnl1U+4qGNj
le1zlgZXLWTX7mk7463cuxrAWnWBFa/fKnb/CjYSeLDhoM/QHl6cwZqNwowPz7wBObJlGX0va/ZR
ebNnFp0/i+Y0ujSO0KZTe0CtujUxga5jo2Ate2fYdcJuTnZAuza62ywBtIQqobfvOXFzAG+wEnHO
3byPM0qufEPzm9ivt5O+iPoNsDWxJ86J+J07kw0poo+4Xj3K9BpTyoffPj799+zxuyd5n3/+fv/7
zfefgAH2V5V4zCFIXgPGcTcNdBbYtA05w2i3ioONeCeDY8wwx+GE7DSIIRwaxvAhZiN2p9ZTztWV
4l0QvpDZizQyWGNZy6XwVok3tpKjjhfw2GMqP84W5IopColKkSaIWJuSpIB3CWxDSgDlZk5WOQqT
JWSppSdcdvmlU2GS4OWYmpQpwploViLlVVS26SCbcjJCF4p1/ragmqHwcGWeaFSo4CV+IgkoHIIu
iKcOfx6ajl6YxelobHRO6lWlli45AqaZbincmp2uZaEGnIa6yaimmDeggayu6mqBr9oXa3206icr
rLjeqmutAO5qK68Eloqbon2a2hWqGAj+a6wlEn6g7LJubgpta89OO82M1mpWbbbXclvatt72Am64
toxLbirYnmuYueqi2662KTT67idnyjvvJvUaei8q6e4rF7v+egJwwJoMTLAlBqNg78FcJHzCwgxr
4bAJEEcMmKoYZ6zxxhx37PHHIIcs8sgkl2zyySinrLLKUxQG2cukbgBzBjPTHPPNNuesc7I489yz
TlC4LPPQOwNtdAU1+6z00kdTkHTTphBdNDEt/0y11U5LzTTSWkNdXNdXb8011lGTXfbUTQht9tdo
Z702JGCPLbbbbbNdt91e4513BBMXO/fZf/MdN917w/22S4MDHnbggt/duOOGWyz55JT+V27FNZgn
eLluygzKZw+de645MkJBl7kjVkmo+qdU4HQWha2LtzrssT+XGO2LrG777qxHoXrouH8Oeu+zDwqO
cMBnZzwiKxVPLBTNEy89MntKj2wTiX4aPOoIOt+7FOJ4L7wO0W9P/e3KP89899Yv70T47auPfYvi
n48+7+PL4dj2+VdXvfbpA9/9AMg7AdIPf99LxFBE1yLw7SZ0xOrfd0w3Ovm974Gpq6DlNsjBDnrw
gyAMoQhHGIMBmHAACkBhClNowhqccAEvJGEIrtcYEA0HBCoEAApbyEMYziCHO/ShDD8Ajb14IHrD
6gAQdcjEIE4ghjtUYRRh2MIm5jDJAk5kogOmaEUWapGEPgER58aYxOlB0IIVWGIQpXjFBqhRijqE
4xtXiEU6fpEBVeTiGu8YwjAixnzj+Z+CwnRCONqRj1R8YRsX6cM2QuCKhXyAGhvZRBmqA4NB+cmH
KnRGQn5xiXiUpBtHGcoVOnKLjxSlKSmZRRECMoE3ZF9zPKnFSR5SiLi8pS3rqMotylGOlQRj+ooY
wFjGz3Uf2CUbT8lCQ+aymbf0pSKrKMo8xtGOzOzgJZPiOiNqznTEYQMjh0iNcZITCwkAADs=

------=_NextPart_000_0000_01CBDA52.FB154640
Content-Type: application/octet-stream
Content-Transfer-Encoding: base64
Content-Location: http://www.matrixscience.com/cgi/mass_error.pl?mass_error_ppm_554143164939238

R0lGODlhwgGWAMIAAP///wAAAP8AAADMAAAA/wAAAAAAAAAAACH5BAEAAAAALAAAAADCAZYAAAP+
CLrc/jDKSau9OOvNu/9gKI5kaZ5oqq5s675wLM90bd94ru987//AoHBILBqPyKRyyWw6n9CodEqt
Wq/YrHbL7Xq/4LB4TC6bz+i0es1uu9/wuHxOr9vv+Lx+z+/7/4CBgoOEhYaHiImKi4yNjhAEkQSP
lJUxk5aZmieYZgKfm6EYAaQBN51lnwKirBOmC680qGSqrbYOsbAykrO3vr+9v8J6paS6HMHDymHF
ua64AM4XycvVW9IWxQqx2BTU1uBX2hfc0ccTvOmRDLzsku7rC+3y7/TxCvP49fr3APn++wD2+0cw
YMGBBhMiXIjqYEOFDxnCi0hxokV7FTFe5Jf+keNGgR1Bfvznodsoc9s2fAvHMkozkxJMldOwsqVN
ZsdkIrvJk8o4csbO0exJ9EkumCtqFl364+iugEyjEnmFNKnUq0NeBr2EtascpV7Dvvg5A6zYsymc
XoKKFmutGGrLthX7Fm7KGmbntqw7VqtcvYC/5A1MOAnJwohLQpOVuDGIuH8r8HXsmGxkCpMpaz51
IfPmz7tAix5yeLRpHoNPq4ZQaptlC6lXy75rriq62bg5yGytMrdvcrRtq0s3EmJxiRqTe1QukrnD
4yGfOzc+Hfny682xS9dOnbv17OC3h+8+vt8H26wfoG8Q+3fY9YvjY2jvvit8Bs5mZqBfH+v+fde8
8TZUf5S9hBeBjnhWRmkIGqJgDa/BwF+Ddjw4A2RcUYgYhhJqmCAoN3D4woQeVghiiAJKyFaJGViI
hotgkOghjLb8xwmLHtDIio037qAjjnjwaIKMI/wI5B1ChsAgDUYeSYeBjDkp5QNETjlMkiNUaaUv
WGa55Xs6aPlljTYsOWZPUF52pmZdyrNmVNLAp5OSbzJFlVDP0OaBmHVWcqeeeaK033DkiWdooYh+
d6iiiUbXKHSQVucoo5ROammk3l0q6WPBAQfoTn0SpdV6+u0ZamWCfsDnqSy1iQ+rJa4Kq15mzpqb
rLbSmmuDuO6KVq++dlVrsKcBS6ywx7r+Z2yyUi3LLFHDPruZs9JCW+1s1F57U7batsRtt9VEC25h
uDY5LjFBNdMbCuaei6QuWJZ7oruJ7LbVfvQu9WeqERD66KYAZ3rcW4tqKnDA5RmcMKYLI1wwww87
/O/BfQmIjY3fxtBuvkJ0g/EWG3PcVAOlTiOyTepGc+98J1OWccuh+CvzzDTXbPPNOOes88489+zz
z0AHLfTQRBM6RWqxJT0gvkub3LTTLD8Nm9QVKM301VFj/QTS62pddddZQx222FNT7Y3Zt6HdL9hk
lx0F12qv7fXXcVPJtttt0z132nvznffZddstBdx9S0D42Hgnrrjef/vduNyFQ/645JP+Q3J04A5Y
jTjjlWd+N+eghw745qOTbvjnpXcO8+qst+66FvmRLLsV3PwUexUp3o6nFAHaPnsj985ZG7y4lzx8
Sq7qMJPwzPMLRTlxCiq8Is0jT/ynTTAf4PXOuyT998bzrnK63Cc/h37Nh+8E+uDv/nyn0Lv/fvvW
Y38I+/Hbn7169He//jnpk9//oJE//xkCf+XDHf8KaD4cxCWA+mOCx/rXwDg4hYEG3F+njsdB78kO
gxUM0e/uVEDq+Q4/v+PdOHKXQpecEE8hRFHvMBTD19nwhjjMoQ53yMMe+nAGAwjiABQwRCISMYg1
EOIClPhDEqhPNwAySZeKCIAhIvHxiksEYhapSMUmPmY3I2BfejzAxSqa0YoUYKIVi7jGJSLxjF2E
ABqN6IA2wvGIZvSi9aiyFYutDIUABFALM1BGNLIxjgwoJBuruEhF0lGOj0QkI434RkPm0Ys6iR0G
+RdIQEYwjWrMoijrKMQ5jjKSl5RAF0v5gEJu8Yx6/N74+IgfmDwwip7cgCnLmMhWNiCOwHzlBCSZ
ylHuEpbE3OEmASVFT1bvk8Okoysf2ctqnvKSpoSkL1vZyEbCUo/5M8Yy4xPOJ1pgmnlkIjcXaU03
sjMCpVxjMu1Iz2v6cHlz8iNS+NjHfLohmLG8CUADmoUEAAA7

------=_NextPart_000_0000_01CBDA52.FB154640--
